# Supplementary material for: A new mass spectral library for high-coverage and reproducible analysis of the Plasmodium falciparum–infected red blood cell proteome
Source: Gigascience. 2022 Mar 7;11:giac008. doi: 10.1093/gigascience/giac008 (PMC8900498; doi:10.1093/gigascience/giac008)
Supplement: giac008_Supplemental_Files [file giac008_supplemental_files.zip]

Archive with 14 entries (14 files):
- Supplementary_data_sheet_10-art-res-enrichment.csv
- Supplementary_data_sheet_11.csv
- Supplementary_data_sheet_1_fixed.csv
- Supplementary_data_sheet_2-fixed.csv
- Supplementary_data_sheet_3-fixed.csv
- Supplementary_data_sheet_4-experiment-1-relative-abundance.csv
- Supplementary_data_sheet_5-experiment-2-relative-abundance.csv
- Supplementary_data_sheet_6.csv
- Supplementary_data_sheet_7-experiment-3-relative-abundance.csv
- Supplementary_data_sheet_8-fixed.csv
- Supplementary_data_sheet_9-art-res-relative-abundance.csv
- Supp_Figure_1_venndigram_human_solubleVSinsoluble-V1.tif
- Supp_Figure_2_heatmap_venndigram_DIA_exp_1_exp_2-v2.tif
- Supp_Figure_3.tif
