# Supplementary material for: A new mass spectral library for high-coverage and reproducible analysis of the Plasmodium falciparum–infected red blood cell proteome
Source: Gigascience. 2022 Mar 7;11:giac008. doi: 10.1093/gigascience/giac008 (PMC8900498; doi:10.1093/gigascience/giac008)
Supplement: giac008_Supplemental_Files [file giac008_supplemental_files.zip › Supplementary_data_sheet_10-art-res-enrichment.csv]

GO.ID	Term	Annotated in the dataset	Significant enriched from the dataset	Expected enrichment from the dataset	P-value for enrichment of GO term	Direction of enrichment	Proteins
GO:0044409	entry into host	38	17	7.3	6.00E-05	DOWN	PF3D7_0214900;PF3D7_0404700;PF3D7_0501600;PF3D7_0612700;PF3D7_0704600;PF3D7_0707300;PF3D7_0731500;PF3D7_0905400;PF3D7_0930300;PF3D7_0934800;PF3D7_1012200;PF3D7_1133400;PF3D7_1222700;PF3D7_1246200;PF3D7_1335300;PF3D7_1342600;PF3D7_1436600
GO:0006886	intracellular protein transport	79	21	15.17	0.0065	DOWN	PF3D7_0314100;PF3D7_0523100;PF3D7_0530100;PF3D7_0606700;PF3D7_0706000;PF3D7_0729000;PF3D7_1104100;PF3D7_1117700;PF3D7_1144900;PF3D7_1236000;PF3D7_1242900;PF3D7_1243000;PF3D7_1320500;PF3D7_1324700;PF3D7_1332000;PF3D7_1361100;PF3D7_1429800;PF3D7_1448600;PF3D7_1455500;PF3D7_1457500;PF3D7_1473700
GO:0051726	regulation of cell cycle	19	4	3.65	0.0112	DOWN	PF3D7_0515000;PF3D7_0722500;PF3D7_1117700;PF3D7_1343300
GO:0031338	regulation of vesicle fusion	10	6	1.92	0.0126	DOWN	PF3D7_0530100;PF3D7_1104100;PF3D7_1320500;PF3D7_1324700;PF3D7_1332000;PF3D7_1448600
GO:0010468	regulation of gene expression	76	19	14.6	0.0214	DOWN	PF3D7_0202400;PF3D7_0416500;PF3D7_0511000;PF3D7_0613800;PF3D7_0711400;PF3D7_0716800;PF3D7_0817900;PF3D7_0828500;PF3D7_0912800;PF3D7_1008000;PF3D7_1014600;PF3D7_1107500;PF3D7_1139100;PF3D7_1139300;PF3D7_1202900;PF3D7_1342100;PF3D7_1448900;PF3D7_1456000;PF3D7_1474900
GO:0006465	signal peptide processing	6	3	1.15	0.0228	DOWN	PF3D7_0506900;PF3D7_1114100;PF3D7_1457000
GO:0006888	endoplasmic reticulum to Golgi vesicle-mediated transport	18	7	3.46	0.0234	DOWN	PF3D7_0606700;PF3D7_0808400;PF3D7_1116400;PF3D7_1134800;PF3D7_1231100;PF3D7_1361100;PF3D7_1429800
GO:0051604	protein maturation	12	6	2.3	0.0339	DOWN	PF3D7_0506900;PF3D7_0523100;PF3D7_1114100;PF3D7_1136900;PF3D7_1209400;PF3D7_1457000
GO:0008299	isoprenoid biosynthetic process	5	2	0.96	0.0434	UP	PF3D7_0104400;PF3D7_1022800
GO:0009064	glutamine family amino acid metabolic process	7	4	1.34	0.0468	UP	PF3D7_0802000;PF3D7_0906500;PF3D7_1357900;PF3D7_1416500
