# Supplementary material for: A new mass spectral library for high-coverage and reproducible analysis of the Plasmodium falciparum–infected red blood cell proteome
Source: Gigascience. 2022 Mar 7;11:giac008. doi: 10.1093/gigascience/giac008 (PMC8900498; doi:10.1093/gigascience/giac008)
Supplement: giac008_Supplemental_Files [file giac008_supplemental_files.zip › Supplementary_data_sheet_11.csv]

	Protein expression of common proteins identified in Experiment 1 and 2				Transcriptomics expression
Gene_id	meanRing	meanTrophozoite	meanSchizont		meanRing	meanTrophozoite	meanSchizont
PF3D7_0630600	-1.150924585	0.656267302	0.494657283		-1.010129224	0.020576002	0.989553222
PF3D7_0902800	-1.144067428	0.436636925	0.707430503		-0.816268847	-0.299169526	1.115438373
PF3D7_1111300	-1.14969018	0.667900812	0.481789368		-1.062818166	0.140495846	0.92232232
PF3D7_1222100	-1.12112073	0.799968452	0.321152278		-1.054140338	0.118914426	0.935225912
PF3D7_1443700	-1.109718481	0.831253288	0.278465193		-0.896210536	-0.182454012	1.078664548
PF3D7_0911100	-1.107757804	0.271647639	0.836110165		0.978880863	-1.019859315	0.040978452
PF3D7_1216300	-1.060898114	0.925254571	0.135643542		1.15181442	-0.505248482	-0.646565938
PF3D7_0216600	-1.153773464	0.616950378	0.536823086		0.611831743	-1.153999852	0.542168109
PF3D7_0723300	-1.106522507	0.839103791	0.267418716		0.211514005	-1.088837045	0.877323039
PF3D7_1437500	-1.15447582	0.557510126	0.596965694		-0.0733111	-0.961326971	1.034638071
PF3D7_0209200	-0.87081854	-0.221291805	1.092110346		-0.032612353	1.01590726	-0.983294907
PF3D7_0212300	-1.148668237	0.676417223	0.472251014		0.217866795	0.873105575	-1.090972371
PF3D7_0217800	-1.129980639	0.770800465	0.359180175		-0.310363828	1.118382683	-0.808018855
PF3D7_0300900	-1.149721314	0.48209388	0.667627434		-0.657118578	1.150840494	-0.493721916
PF3D7_0307200	-1.017304618	0.035557726	0.981746893		0.105564875	0.943029815	-1.04859469
PF3D7_0415900	-1.143376451	0.711394052	0.431982399		0.120877427	0.934066935	-1.054944362
PF3D7_0503800	-1.111369426	0.82705807	0.284311356		-0.047899093	1.023088805	-0.975189712
PF3D7_0507100	-1.142481931	0.426150382	0.716331549		-0.026261796	1.012872234	-0.986610438
PF3D7_0512700	-1.090114537	0.874811302	0.215303234		-0.739137315	1.137850521	-0.398713206
PF3D7_0513300	-1.154088794	0.609591151	0.544497643		-0.242298495	1.098885704	-0.85658721
PF3D7_0519400	-0.910181993	-0.160276011	1.070458004		-0.072675309	1.034355051	-0.961679742
PF3D7_0606900	-1.091421339	0.219214735	0.872206604		0.048311304	0.974968721	-1.023280025
PF3D7_0608310	-1.048106449	0.943701475	0.104404974		-0.55026563	1.154283429	-0.604017799
PF3D7_0608700	-0.940484064	-0.10994526	1.050429324		-0.171102561	1.074511813	-0.903409252
PF3D7_0616100	-1.134830788	0.75212953	0.382701258		-0.201560451	1.08542739	-0.883866939
PF3D7_0626800	-1.067509543	0.914960139	0.152549404		-0.380106699	1.134319823	-0.754213124
PF3D7_0703500	-0.990623772	-0.018495867	1.009119639		0.343323012	0.783114374	-1.126437387
PF3D7_0704000	-1.152521739	0.637663073	0.514858666		0.228988732	0.865644972	-1.094633703
PF3D7_0708300	-1.050515582	0.11015207	0.940363512		0.266709608	0.839604336	-1.106313944
PF3D7_0719600	-1.143826709	0.434999715	0.708826994		-0.276222403	1.109077673	-0.832855269
PF3D7_0822100	-1.154193452	0.547463858	0.606729594		0.196092711	0.887428523	-1.083521234
PF3D7_0919700	-0.858051771	-0.240160463	1.098212234		-0.692478412	1.146461198	-0.453982786
PF3D7_0920900	-1.104992106	0.842744798	0.262247308		0.196530391	0.88714429	-1.083674681
PF3D7_0922500	-0.873826419	-0.216784382	1.090610802		-0.197190757	1.083905915	-0.886715158
PF3D7_0928900	-1.061540983	0.924277869	0.137263114		-0.275819569	1.108962138	-0.83314257
PF3D7_0931000	-0.929422701	-0.128694145	1.058116846		0.189084734	0.891959139	-1.081043874
PF3D7_1007900	-1.068765879	0.912938908	0.155826971		0.219206581	0.872212047	-1.091418628
PF3D7_1037300	-1.100432298	0.247253168	0.85317913		-0.424665025	1.142249021	-0.717583996
PF3D7_1103600	-1.129843778	0.358548978	0.7712948		-0.034876944	1.016982217	-0.982105274
PF3D7_1106000	-1.148571034	0.471385399	0.677185635		0.098730943	0.946972398	-1.045703341
PF3D7_1113700	-0.863910853	-0.231553073	1.095463926		-0.476823878	1.149169449	-0.672345571
PF3D7_1123400	-1.135240059	0.750438262	0.384801797		0.069076556	0.963670779	-1.032747335
PF3D7_1125400	-1.150869422	0.656826844	0.494042578		0.036255766	0.981379065	-1.017634831
PF3D7_1125500	-1.052947035	0.936932902	0.116014132		0.32477819	0.797240701	-1.122018891
PF3D7_1129900	-1.151459942	0.500863412	0.65059653		-0.377214306	1.133743136	-0.75652883
PF3D7_1142700	-1.091339486	0.872370821	0.218968665		0.137386768	0.924203216	-1.061589983
PF3D7_1144500	-1.086931585	0.205923504	0.881008081		-0.415294221	1.140732333	-0.725438112
PF3D7_1213800	-1.147918635	0.465736832	0.682181803		0.165410041	0.906981616	-1.072391657
PF3D7_1216200	-1.062007351	0.923566142	0.138441209		-0.355242948	1.129121256	-0.773878309
PF3D7_1229400	-1.148585625	0.471514913	0.677070712		0.349766834	0.778136715	-1.127903549
PF3D7_1229500	-0.963042327	-0.070214377	1.033256704		-0.107913194	1.049580048	-0.941666854
PF3D7_1238100	-1.140832712	0.724933485	0.415899227		-0.600953098	1.154374394	-0.553421297
PF3D7_1331800	-1.064333471	0.144357894	0.919975577		-0.243171891	1.099159766	-0.855987874
PF3D7_1333400	-0.880729088	-0.20634807	1.087077158		-0.32252798	1.121462811	-0.798934831
PF3D7_1336800	-1.141548075	0.72127651	0.420271565		0.195189626	0.88801452	-1.083204146
PF3D7_1341200	-1.154320065	0.55149117	0.602828895		0.257764975	0.845883081	-1.103648056
PF3D7_1345800	-1.107946618	0.835648155	0.272298463		-0.716258757	1.142495393	-0.426236636
PF3D7_1351400	-1.134575634	0.753173799	0.381401834		0.03152539	0.983864542	-1.015389932
PF3D7_1354500	-1.058818655	0.928379617	0.130439038		-0.488115406	1.150317882	-0.662202476
PF3D7_1357800	-0.997008268	-0.005956851	1.002965119		0.31810462	0.802252578	-1.120357198
PF3D7_1359300	-1.145305562	0.69995705	0.445348512		0.043207344	0.977696005	-1.020903349
PF3D7_1364400	-1.144686611	0.703756479	0.440930131		0.251683597	0.850114925	-1.101798521
PF3D7_1414800	-1.146693521	0.690907284	0.455786237		0.219942154	0.871720874	-1.091663028
PF3D7_1421200	-1.094641743	0.229013488	0.865628255		-0.121920546	1.055370417	-0.933449872
PF3D7_1434100	-1.046650497	0.100960414	0.945690083		0.135923739	0.925085739	-1.061009478
PF3D7_1436000	-1.069293962	0.157211135	0.912082827		-0.390834142	1.136393428	-0.745559286
PF3D7_1437900	-1.072367403	0.165345306	0.907022096		0.312323007	0.806564186	-1.118887194
PF3D7_1451100	-1.081747859	0.191065158	0.890682701		-0.007847768	1.003900789	-0.99605302
PF3D7_1453700	-1.146037033	0.45075103	0.695286004		0.111546428	0.939549872	-1.0510963
PF3D7_1458400	-1.144479884	0.704996663	0.43948322		-0.752435589	1.1347562	-0.382320612
PF3D7_1461900	-1.09128372	0.2188011	0.87248262		0.223089828	0.869614195	-1.092704023
PF3D7_0202400	-1.110030876	0.279563827	0.83046705		-0.928998104	1.058402994	-0.12940489
PF3D7_0412200	-1.153493348	0.531032101	0.622461247		-0.990330149	1.009397169	-0.019067019
PF3D7_0523100	-1.15469444	0.580597231	0.574097209		-1.103351967	0.846567196	0.256784771
PF3D7_0720400	-1.12246516	0.795868411	0.32659675		-1.016138667	0.983039498	0.033099169
PF3D7_0721400	-1.099484261	0.855275713	0.244208547		-1.154623184	0.588886452	0.565736732
PF3D7_0829200	-1.152190859	0.641990562	0.510200297		-0.968480029	1.028790127	-0.060310097
PF3D7_1012400	-1.083326986	0.88778772	0.195539267		-0.961219318	1.034724329	-0.073505011
PF3D7_1014700	-1.153550926	0.621387077	0.532163848		-0.885226077	1.084704227	-0.19947815
PF3D7_1021600	-1.151333031	0.499350148	0.651982884		-0.927921894	1.059125394	-0.131203499
PF3D7_1037100	-1.093565387	0.225712518	0.867852869		-1.047223443	0.944910067	0.102313376
PF3D7_1106700	-0.84840107	-0.254151673	1.102552743		-0.91435554	1.067886752	-0.153531212
PF3D7_1111100	-1.094604032	0.865706649	0.228897382		-1.154571568	0.562340195	0.592231373
PF3D7_1149400	-1.06105852	0.925011342	0.136047179		-0.864365944	1.095246797	-0.230880853
PF3D7_1213600	-1.114700042	0.296423093	0.818276949		-1.14600927	0.695467137	0.450542133
PF3D7_1331700	-1.149702254	0.481907354	0.6677949		-0.80516707	1.119367667	-0.314200598
PF3D7_1342800	-1.096155461	0.233701518	0.862453944		-0.776792728	1.128291487	-0.351498759
PF3D7_1368200	-1.146593219	0.455004633	0.691588587		-0.816563324	1.115330637	-0.298767313
PF3D7_1432100	-1.153413537	0.623907507	0.52950603		-0.932916247	1.055737732	-0.122821485
PF3D7_1447900	-1.144701456	0.441034574	0.703666882		-0.910737786	1.070118853	-0.159381067
PF3D7_0107500	-1.127866712	0.349602981	0.778263731		0.878620926	0.209549268	-1.088170194
PF3D7_0203700	-1.102154899	0.252847783	0.849307116		0.717700814	0.424526358	-1.142227172
PF3D7_0218400	-1.057828005	0.127977682	0.929850324		0.548690864	0.605543057	-1.15423392
PF3D7_0308600	-1.13914872	0.733144361	0.406004359		0.445145849	0.70013173	-1.145277579
PF3D7_0310300	-0.95264462	-0.088789335	1.041433955		0.488849541	0.661538581	-1.150388122
PF3D7_0506100	-1.137750854	0.739586427	0.398164427		0.487991371	0.662314591	-1.150305961
PF3D7_0528200	-1.138519405	0.402435924	0.736083481		0.560518484	0.594020045	-1.154538529
PF3D7_0606500	-1.000727868	0.001457329	0.999270539		1.057028484	-0.125999538	-0.931028947
PF3D7_0621800	-0.957270955	-0.080582046	1.037853001		0.424909974	0.717377598	-1.142287572
PF3D7_0622200	-1.091637836	0.871771562	0.219866273		0.598812029	0.555619199	-1.154431228
PF3D7_0709000	-1.058519131	0.928825501	0.12969363		0.728054282	0.412151138	-1.140205421
PF3D7_0810600	-1.103491754	0.257247215	0.846244539		0.510340283	0.641860848	-1.152201131
PF3D7_0818800	-1.069353563	0.1573676	0.911985962		0.835646671	0.272300553	-1.107947224
PF3D7_0822300	-1.137168157	0.742182572	0.394985585		0.390396915	0.745914015	-1.13631093
PF3D7_0904000	-1.073862983	0.904509673	0.16935331		0.701911023	0.443078926	-1.144989948
PF3D7_0907600	-1.139271542	0.732562949	0.406708593		0.662175728	0.488144996	-1.150320724
PF3D7_0914300	-0.973581776	-0.050892935	1.024474711		0.534544479	0.619123073	-1.153667552
PF3D7_0917600	-1.053510143	0.936129331	0.117380812		0.660027863	0.490517856	-1.150545719
PF3D7_0921600	-0.850240418	-0.251502598	1.101743016		0.567417928	0.587225977	-1.154643905
PF3D7_0925900	-1.153684863	0.534908816	0.618776047		0.581677609	0.573012091	-1.1546897
PF3D7_0931100	-1.052202068	0.937990711	0.114211357		0.727229109	0.413143689	-1.140372797
PF3D7_1012600	-1.108642181	0.27470638	0.833935801		0.581908885	0.572779624	-1.154688509
PF3D7_1028400	-1.152386999	0.639463982	0.512923017		0.626486769	0.526777893	-1.153264662
PF3D7_1029600	-0.924590815	-0.136744548	1.061335363		0.482308339	0.667434846	-1.149743185
PF3D7_1030100	-1.144529628	0.704699506	0.439830122		0.427197852	0.715447088	-1.14264494
PF3D7_1118500	-1.081808059	0.890573148	0.191234911		0.518174692	0.634568763	-1.152743455
PF3D7_1126500	-1.099527388	0.244346534	0.855180854		0.599811306	0.554594083	-1.154405388
PF3D7_1136600	-0.979871897	-0.039108756	1.018980653		0.687786538	0.459357787	-1.147144325
PF3D7_1201500	-1.146532492	0.454533632	0.69199886		0.630229172	0.522804499	-1.153033671
PF3D7_1212700	-1.133958521	0.755668301	0.37829022		0.575568476	0.579130232	-1.154698707
PF3D7_1213700	-1.119405237	0.805057334	0.314347903		0.725902302	0.414737338	-1.14063964
PF3D7_1225600	-1.123410589	0.792922695	0.330487894		0.789939093	0.334411815	-1.124350909
PF3D7_1226700	-1.039225808	0.95551116	0.083714648		0.482359357	0.667389025	-1.149748381
PF3D7_1237600	-0.866310157	-0.228003022	1.094313179		0.513358866	0.639058813	-1.152417679
PF3D7_1251500	-1.086185649	0.20375442	0.882431228		0.65443647	0.496665664	-1.151102135
PF3D7_1315000	-1.138118806	0.737920847	0.400197959		0.9679147	0.061346098	-1.029260798
PF3D7_1319300	-1.091257836	0.872534489	0.218723347		0.669139853	0.480407922	-1.149547775
PF3D7_1323900	-1.095287852	0.231007871	0.864279981		0.69094325	0.455744993	-1.146688243
PF3D7_1339300	-1.153883681	0.614549523	0.539334158		0.564348284	0.590255374	-1.154603658
PF3D7_1346300	-1.117942769	0.308665625	0.809277145		0.705613417	0.438762795	-1.144376212
PF3D7_1347500	-1.039818387	0.954746279	0.085072108		0.74890405	0.386703046	-1.135607096
PF3D7_1354600	-1.031545435	0.96514507	0.066400365		0.625330552	0.528001885	-1.153332437
PF3D7_1357700	-1.056665148	0.931562128	0.12510302		0.57092671	0.583750094	-1.154676803
PF3D7_1367700	-1.035722418	0.959969006	0.075753412		0.498813866	0.652473627	-1.151287493
PF3D7_1405800	-0.981807765	-0.03544214	1.017249905		0.769492631	0.360847956	-1.130340587
PF3D7_1407100	-1.132148504	0.369402384	0.76274612		0.626674517	0.526578979	-1.153253497
PF3D7_1411500	-0.884105693	-0.201195039	1.085300732		0.700895779	0.444258868	-1.145154647
PF3D7_1412600	-1.154336605	0.602273107	0.552063499		0.393857122	0.743101984	-1.136959106
PF3D7_1417500	-1.14033424	0.412914569	0.727419672		0.641213946	0.511038087	-1.152252033
PF3D7_1438000	-1.134850797	0.752047312	0.382803485		0.803946154	0.315838135	-1.119784289
PF3D7_1438500	-1.131057257	0.76685451	0.364202747		0.398191545	0.73956424	-1.137755786
PF3D7_1442300	-1.055992444	0.932545315	0.123447129		0.590535162	0.564064233	-1.154599395
PF3D7_1445100	-0.852580951	-0.248119853	1.100700804		0.871088176	0.220888729	-1.091976904
PF3D7_1464600	-1.043126125	0.950417252	0.092708872		0.731766407	0.407672511	-1.139438918
PF3D7_1468700	-1.154346953	0.552428091	0.601918862		0.467818868	0.680343885	-1.148162752
PF3D7_1471000	-1.100043045	0.85404286	0.246000185		0.407227338	0.732134385	-1.139361723
PF3D7_0105400	0.662184183	-1.150319826	0.488135643		-0.577350269	-0.577350269	1.154700538
PF3D7_0106800	0.904589132	-1.073815987	0.169226854		-1.063668905	0.142660524	0.92100838
PF3D7_0307700	0.33284437	-1.123976867	0.791132497		-0.994970673	-0.009983894	1.004954567
PF3D7_0310400	0.801640528	-1.120562821	0.318922293		-0.529013621	-0.624373632	1.153387253
PF3D7_0310900	0.653354695	-1.151204929	0.497850234		-0.731794626	-0.407638381	1.139433006
PF3D7_0314000	0.707059009	-1.144130964	0.437071956		-0.974503801	-0.049177738	1.023681539
PF3D7_0316500	0.489897983	-1.150487491	0.660589508		-1.071477531	0.162976208	0.908501324
PF3D7_0316700	0.449207179	-1.145830859	0.69662368		-0.963482852	-0.069416985	1.032899838
PF3D7_0410800	0.957322319	-1.037812734	0.080490414		-0.408606441	-0.730993835	1.139600276
PF3D7_0412000	0.894471878	-1.07964407	0.185172192		-1.109162917	0.276519923	0.832642994
PF3D7_0420600	0.425313527	-1.142350962	0.717037435		-0.696308659	-0.449570992	1.145879651
PF3D7_0423700	0.97955853	-1.019259024	0.039700494		-1.00071858	0.001438713	0.999279867
PF3D7_0503200	0.912607082	-1.068970853	0.156363771		-1.062445215	0.139549755	0.92289546
PF3D7_0518200	0.932083818	-1.056308643	0.124224825		-0.733225564	-0.405905959	1.139131522
PF3D7_0524600	0.68799149	-1.147115152	0.459123662		-0.934074383	-0.120864829	1.054939212
PF3D7_0526200	0.658015431	-1.150750844	0.492735413		-0.577350269	-0.577350269	1.154700538
PF3D7_0529400	1.020431984	-0.978231937	-0.042200047		-0.531753844	-0.621776381	1.153530225
PF3D7_0529800	0.824389353	-1.112399394	0.288010041		-0.973777419	-0.050529334	1.024306753
PF3D7_0616200	0.433797147	-1.143648284	0.709851137		-0.956552852	-0.081861932	1.038414784
PF3D7_0709100	1.015657809	-0.983569813	-0.032087996		-0.9718503	-0.054102855	1.025953155
PF3D7_0725000	0.727970048	-1.140222557	0.412252509		-1.035201501	0.074578866	0.960622635
PF3D7_0726400	0.946248902	-1.046238542	0.09998964		-0.447104272	-0.698442076	1.145546348
PF3D7_0812600	0.909755061	-1.070717848	0.160962787		-1.046660337	0.100983624	0.945676713
PF3D7_0815800	0.394795755	-1.137133071	0.742337316		-0.950699822	-0.09221276	1.042912583
PF3D7_0816200	0.771872967	-1.129683142	0.357810176		-0.492285144	-0.658424453	1.150709597
PF3D7_0818200	0.901205781	-1.075799744	0.174593963		-0.984268392	-0.030753745	1.015022137
PF3D7_0826500	0.614550369	-1.153883644	0.539333275		-1.075812733	0.174629305	0.901183428
PF3D7_0826900	0.517465211	-1.152696988	0.635231777		-0.825523531	-0.286440047	1.111963578
PF3D7_0828500	0.656979188	-1.150854331	0.493875142		-0.835368647	-0.272691964	1.108060611
PF3D7_0917900	0.824863807	-1.112217424	0.287353617		-0.69030728	-0.456474014	1.146781293
PF3D7_0927600	0.843050372	-1.104862257	0.261811885		-0.39815807	-0.739591628	1.137749698
PF3D7_1002700	0.865840572	-1.094539571	0.228698998		-0.485749962	-0.66433791	1.150087873
PF3D7_1028200	0.465772125	-1.147922808	0.682150683		-0.83248516	-0.276741073	1.109226233
PF3D7_1105500	0.927865431	-1.05916318	0.131297749		-0.819117939	-0.295270337	1.114388276
PF3D7_1108600	0.776981761	-1.128237126	0.351255365		-0.963102009	-0.070106399	1.033208408
PF3D7_1108700	0.483914027	-1.149905476	0.665991449		-0.45260754	-0.693674388	1.146281928
PF3D7_1115600	0.614317669	-1.153893947	0.539576279		-0.747104607	-0.388927879	1.136032487
PF3D7_1122500	0.341012563	-1.125902966	0.784890402		-0.917520045	-0.148378944	1.065898989
PF3D7_1123300	1.001936494	-0.99805219	-0.003884304		-0.598681888	-0.555752617	1.154434505
PF3D7_1127500	0.668306168	-1.149643825	0.481337657		-0.835329672	-0.272746819	1.108076492
PF3D7_1136000	0.448509294	-1.145736909	0.697227615		-0.409418054	-0.730321798	1.139739851
PF3D7_1141300	0.969140633	-1.028238253	0.059097619		-0.43909249	-0.705331228	1.144423717
PF3D7_1211800	0.966681926	-1.030282039	0.063600113		-0.608440933	-0.545691131	1.154132064
PF3D7_1223200	0.856845642	-1.098767255	0.241921613		-0.802754889	-0.317432991	1.120187879
PF3D7_1228800	0.753206791	-1.134567542	0.381360751		-1.102559572	0.254174095	0.848385478
PF3D7_1235600	1.018114288	-0.980843613	-0.037270676		-0.775074704	-0.353707819	1.128782522
PF3D7_1237700	0.87969602	-1.087614314	0.207918293		-1.07288332	0.166724152	0.906159168
PF3D7_1244700	0.784485861	-1.126025221	0.34153936		-1.054721988	0.120333788	0.9343882
PF3D7_1245100	0.413251862	-1.140390984	0.727139122		-0.852975395	-0.247548452	1.100523848
PF3D7_1251300	0.911096029	-1.069899721	0.158803692		-0.929985521	-0.127751028	1.057736549
PF3D7_1304100	0.71219134	-1.143234553	0.431043213		-0.846391577	-0.257036505	1.103428082
PF3D7_1331600	0.897810829	-1.077754988	0.179944159		-0.609604606	-0.544483672	1.154088279
PF3D7_1332600	0.623338771	-1.153445236	0.530106465		-0.997678715	-0.004626517	1.002305232
PF3D7_1339700	0.655191041	-1.151029504	0.495838463		-0.896162972	-0.182528493	1.078691465
PF3D7_1345900	0.829507075	-1.110410428	0.280903353		-1.034963499	0.074043009	0.96092049
PF3D7_1349600	0.767342312	-1.130925686	0.363583374		-1.083778544	0.196826886	0.886951658
PF3D7_1368400	0.802117843	-1.120402528	0.318284686		-0.796081983	-0.326313968	1.122395951
PF3D7_1439000	0.782727167	-1.126553108	0.34382594		-0.466390515	-0.681605222	1.147995736
PF3D7_1440100	0.763673251	-1.131904872	0.368231621		-0.581651367	-0.573038464	1.154689831
PF3D7_1443100	0.582633935	-1.154684371	0.572050436		-1.038045939	0.081021289	0.95702465
PF3D7_1446700	0.756597697	-1.133725843	0.377128145		-0.833750054	-0.274967178	1.108717231
PF3D7_1448300	0.890027473	-1.08210739	0.192079916		-0.901621159	-0.17393694	1.0755581
PF3D7_1452500	0.713331869	-1.143029866	0.429697997		-0.635066859	-0.51764174	1.152708599
PF3D7_1458500	0.721130538	-1.141576191	0.420445653		-0.453616965	-0.692796725	1.14641369
PF3D7_1462700	0.998920952	-1.001075566	0.002154614		-0.989372717	-0.020926112	1.010298829
PF3D7_0210600	0.905350481	-1.07336468	0.168014199		0.834443733	-1.108436553	0.27399282
PF3D7_0308300	0.759235571	-1.133057239	0.373821668		0.868198228	-1.093397133	0.225198906
PF3D7_0316900	0.621712155	-1.153533654	0.531821499		1.149850143	-0.48336369	-0.666486453
PF3D7_0317300	0.989159421	-1.010499016	0.021339594		1.097707475	-0.859141869	-0.238565606
PF3D7_0606000	0.767496776	-1.130883934	0.363387158		1.14799055	-0.681644115	-0.466346435
PF3D7_0613900	0.929015349	-1.058391385	0.129376036		0.920226921	-1.064172075	0.143945154
PF3D7_0615400	0.749878808	-1.135374365	0.385495557		1.154472522	-0.55736425	-0.597108272
PF3D7_0624600	0.916689774	-1.066423742	0.149733967		1.014138308	-0.985235044	-0.028903264
PF3D7_0807300	0.948622492	-1.044474841	0.095852349		1.154009185	-0.611603746	-0.542405438
PF3D7_0808300	0.476815728	-1.149168574	0.672352846		1.092189917	-0.87065757	-0.221532347
PF3D7_1004300	0.703945468	-1.144655258	0.44070979		1.154598813	-0.564025918	-0.590572895
PF3D7_1019000	0.591917813	-1.154576969	0.562659156		1.136358406	-0.390648419	-0.745709987
PF3D7_1028700	0.630927503	-1.152988596	0.522061093		0.888223573	-1.083090787	0.194867215
PF3D7_1104100	0.842630268	-1.105040717	0.262410449		1.100795572	-0.248426212	-0.85236936
PF3D7_1123100	0.620016301	-1.153622304	0.533606003		1.128961562	-0.7744435	-0.354518062
PF3D7_1135400	0.590061934	-1.154606552	0.564544617		1.097116096	-0.236705193	-0.860410904
PF3D7_1136900	0.953695616	-1.040628354	0.086932738		0.983177944	-1.016013274	0.03283533
PF3D7_1138500	0.671801628	-1.14923465	0.477433023		1.061717474	-0.924008841	-0.137708632
PF3D7_1143100	0.654346554	-1.151110738	0.496764185		0.95707257	-1.038008422	0.080935853
PF3D7_1227700	0.749388373	-1.135491663	0.38610329		1.128543025	-0.775915034	-0.352627991
PF3D7_1241900	0.362252617	-1.130641859	0.768389242		1.036325843	-0.959208905	-0.077116938
PF3D7_1251100	0.551047974	-1.154307008	0.603259034		1.154173564	-0.546878541	-0.607295023
PF3D7_1459600	0.590923961	-1.154593318	0.563669357		1.150033544	-0.664834011	-0.485199532
PF3D7_1468400	0.427591389	-1.142705918	0.715114529		0.84577519	-1.10369465	0.25791946
PF3D7_0106000	0.787539763	-1.125094598	0.337554835		-0.158522736	-0.911270261	1.069792996
PF3D7_0206800	0.794551694	-1.122889866	0.328338172		0.501624769	-1.151522906	0.649898137
PF3D7_0207500	0.626429829	-1.153268039	0.52683821		0.11593822	-1.052915715	0.936977495
PF3D7_0207700	0.562818038	-1.154579616	0.591761578		0.122340722	-1.055541801	0.933201079
PF3D7_0207800	0.799132803	-1.121397457	0.322264654		0.074419546	-1.035130761	0.960711215
PF3D7_0220800	0.59194833	-1.154576448	0.562628118		-0.065077457	-0.965871855	1.030949312
PF3D7_0223400	0.645428106	-1.151910604	0.506482498		-0.104551399	-0.943616741	1.04816814
PF3D7_0302200	0.984150164	-1.015129899	0.030979735		0.352980353	-1.128621288	0.775640934
PF3D7_0304100	0.45177638	-1.146172699	0.694396318		0.78924981	-1.124565692	0.335315882
PF3D7_0308100	0.72282422	-1.141247901	0.41842368		0.118814335	-1.054099263	0.935284928
PF3D7_0319400	0.97932348	-1.019467498	0.040144018		-0.321097536	-0.800009549	1.121107084
PF3D7_0320900	0.512970453	-1.152390347	0.639419895		0.138609382	-1.062073838	0.923464456
PF3D7_0404700	0.606582617	-1.154198558	0.547615941		0.47994106	-1.149499218	0.669558158
PF3D7_0404900	0.943019616	-1.048602091	0.105582475		0.192533444	-1.082267815	0.889734371
PF3D7_0405900	0.47832731	-1.149329705	0.671002395		0.416333324	-1.140904526	0.724571202
PF3D7_0530900	0.914825123	-1.067593884	0.15276876		0.211970157	-1.088991431	0.877021274
PF3D7_0604100	0.902197065	-1.075222192	0.173025127		0.17161451	-1.074701256	0.903086746
PF3D7_0606800	0.576422832	-1.154700042	0.57827721		-0.262089044	-0.842855884	1.104944927
PF3D7_0607700	0.50663391	-1.151922297	0.645288387		0.081617039	-1.038307389	0.95669035
PF3D7_0611600	0.355420909	-1.129160392	0.773739483		0.034165033	-1.016644702	0.982479669
PF3D7_0612200	0.691055455	-1.146671765	0.45561631		0.027340013	-1.013389664	0.986049651
PF3D7_0613800	0.85846865	-1.098019554	0.239550904		-0.025976058	-0.986758906	1.012734964
PF3D7_0627300	0.813342196	-1.116499143	0.303156947		0.078740352	-1.037042451	0.958302099
PF3D7_0703600	0.831975518	-1.109430297	0.277454779		-0.127454383	-0.930162408	1.057616791
PF3D7_0704100	0.315482658	-1.119694041	0.804211382		0.113276087	-1.051814609	0.938538522
PF3D7_0704300	0.944391202	-1.047603233	0.103212031		0.056675762	-1.027132601	0.970456839
PF3D7_0715200	0.809558823	-1.117843843	0.308285021		-0.101937459	-0.945126932	1.04706439
PF3D7_0723800	0.963525625	-1.032865142	0.069339517		-0.321218074	-0.799919053	1.121137127
PF3D7_0730500	0.913880955	-1.068182001	0.154301045		-0.176319856	-0.900113051	1.076432907
PF3D7_0802100	0.898275634	-1.077489362	0.179213727		0.206237962	-1.087039418	0.880801457
PF3D7_0805700	0.805556713	-1.119234068	0.313677355		-0.197887748	-0.886261856	1.084149603
PF3D7_0813100	0.998640831	-1.001353649	0.002712818		0.150640002	-1.066773829	0.916133827
PF3D7_0817600	1.006372852	-0.993502918	-0.012869933		0.471895867	-1.148628446	0.676732579
PF3D7_0919900	0.351932379	-1.128388208	0.776455828		-0.195727479	-0.887665593	1.083393072
PF3D7_0935800	0.986072689	-1.013368439	0.027295749		0.145718911	-1.064864747	0.919145837
PF3D7_1001600	0.450680849	-1.146027711	0.695346862		-0.051486561	-0.97326215	1.024748711
PF3D7_1002900	0.689354437	-1.146919604	0.457565167		0.604611082	-1.154264507	0.549653425
PF3D7_1012200	0.694167199	-1.146207448	0.452040249		0.461459252	-1.147403788	0.685944536
PF3D7_1014900	0.785886116	-1.125600727	0.339714611		0.129275425	-1.0583509	0.929075474
PF3D7_1018200	0.542418358	-1.154009691	0.611591333		0.170352455	-1.074233875	0.90388142
PF3D7_1021400	0.962454103	-1.03373187	0.071277768		-0.256891407	-0.846492809	1.103384216
PF3D7_1021800	1.025018321	-0.972947084	-0.052071238		-0.085669795	-0.954409062	1.040078857
PF3D7_1028600	0.704700213	-1.14452951	0.439829297		0.054358009	-1.026070342	0.971712334
PF3D7_1029900	1.006720407	-0.993141294	-0.013579114		0.099932372	-1.046214218	0.946281846
PF3D7_1033900	0.832966399	-1.109033005	0.276066606		-0.059359628	-0.968997975	1.028357603
PF3D7_1035200	0.903357067	-1.074542489	0.171185423		0.426860081	-1.142592488	0.715732407
PF3D7_1107100	0.636094293	-1.152635691	0.516541397		-0.002227214	-0.998884533	1.001111747
PF3D7_1115400	0.876146069	-1.089437794	0.213291725		0.62899928	-1.153111546	0.524112266
PF3D7_1124000	0.782841144	-1.126519074	0.34367793		0.071888691	-1.03400447	0.962115779
PF3D7_1128900	0.621745634	-1.153531867	0.531786233		0.256326819	-1.103213368	0.846886549
PF3D7_1132000	0.818079954	-1.114772853	0.296692899		0.34546385	-1.12692847	0.78146462
PF3D7_1136200	0.593985367	-1.154539206	0.560553839		0.355153459	-1.129101567	0.773948107
PF3D7_1138000	0.53411668	-1.153647043	0.619530364		0.207090111	-1.087331244	0.880241133
PF3D7_1140400	0.634850595	-1.152723772	0.517873178		0.391537181	-1.13652572	0.744988539
PF3D7_1141800	0.64813839	-1.151678687	0.503540297		0.206200021	-1.087026412	0.880826391
PF3D7_1147900	0.954617038	-1.039918271	0.085301233		-0.26412785	-0.841423291	1.105551141
PF3D7_1206000	1.023908531	-0.974240422	-0.049668109		0.330389835	-1.123386922	0.792997087
PF3D7_1218400	0.860127589	-1.097248475	0.237120886		0.750873444	-1.135135217	0.384261773
PF3D7_1224100	0.493127258	-1.150786572	0.657659314		-0.346934954	-0.780328677	1.127263631
PF3D7_1228600	0.411515667	-1.140097783	0.728582116		0.334756896	-1.124432974	0.789676078
PF3D7_1307900	0.352072016	-1.128419319	0.776347303		0.207179381	-1.087361782	0.880182401
PF3D7_1312100	0.639283364	-1.152400702	0.513117338		-0.233392918	-0.862663439	1.096056357
PF3D7_1312800	0.770774496	-1.129987817	0.359213321		0.216332951	-1.090459731	0.874126781
PF3D7_1318000	0.601316089	-1.154364212	0.553048123		0.413593532	-1.140448357	0.726854825
PF3D7_1343100	0.939717931	-1.050976559	0.111258628		0.139890849	-1.062579754	0.922688905
PF3D7_1345300	0.509614434	-1.152147647	0.642533213		0.114347791	-1.052258534	0.937910743
PF3D7_1349100	0.980972505	-1.017999009	0.037026503		-0.126262067	-0.930872698	1.057134765
PF3D7_1349500	0.987196752	-1.012329452	0.0251327		-0.176150066	-0.900220654	1.07637072
PF3D7_1356100	0.513913441	-1.152456431	0.63854299		0.003661766	-1.001825855	0.998164089
PF3D7_1364000	0.769177404	-1.130426882	0.361249478		-0.185576681	-0.894212658	1.079789339
PF3D7_1364100	0.702540158	-1.144887112	0.442346954		0.006041009	-1.003006819	0.99696581
PF3D7_1409300	0.993594817	-1.00628441	0.012689593		-0.327531216	-0.795162166	1.122693383
PF3D7_1432900	0.965145028	-1.03154547	0.066400442		-0.009865981	-0.995030507	1.004896488
PF3D7_1436200	0.735153018	-1.13872016	0.403567142		0.375213212	-1.133339805	0.758126593
PF3D7_1437000	0.706754511	-1.144182886	0.437428375		0.542433609	-1.154010288	0.611576679
PF3D7_1446600	1.020511247	-0.97814193	-0.042369317		-0.171595444	-0.90309876	1.074694204
PF3D7_1449100	0.801740138	-1.120529407	0.31878927		0.095040237	-1.04412712	0.949086883
PF3D7_1451700	0.450818904	-1.146046045	0.695227141		0.204116343	-1.086310369	0.882194026
PF3D7_1458100	0.3278229	-1.122764468	0.794941568		0.634681865	-1.152735568	0.518053704
PF3D7_1458900	0.532893312	-1.153587309	0.620693997		-0.00618711	-0.99689209	1.0030792
PF3D7_0212200	0.682338148	-1.147897646	0.465559498		-0.001912544	1.0009549	-0.999042356
PF3D7_0213100	0.689526391	-1.146894741	0.45736835		-0.180902423	1.078102838	-0.897200415
PF3D7_0215600	0.382142973	-1.134721348	0.752578375		-0.390800063	1.136387004	-0.745586942
PF3D7_0302100	0.585520742	-1.154661813	0.569141071		0.134170464	0.926141185	-1.060311649
PF3D7_0309600	0.711693564	-1.14332326	0.431629696		-0.188314588	1.080769281	-0.892454692
PF3D7_0526800	0.547099957	-1.154181132	0.607081175		-0.295630404	1.114485776	-0.818855372
PF3D7_0616300	0.4932997	-1.150802246	0.657502545		-0.158198446	1.069669735	-0.911471289
PF3D7_0700800	0.564519911	-1.15460619	0.590086279		-0.609104857	1.154107285	-0.545002428
PF3D7_0709300	0.522354476	-1.153006454	0.630651978		0.264792688	0.840955403	-1.105748092
PF3D7_0719000	0.352243264	-1.128457451	0.776214187		-0.526166697	1.153230221	-0.627063524
PF3D7_0810000	0.852786124	-1.100608806	0.247822682		-0.581007313	1.154692801	-0.573685487
PF3D7_0818900	0.689032309	-1.146966064	0.457933755		-0.137100979	1.061476716	-0.924375737
PF3D7_0922700	0.896767218	-1.078349019	0.181581802		0.029473331	0.984937528	-1.014410858
PF3D7_0923400	0.629002739	-1.15311133	0.524108591		0.021493255	0.989080123	-1.010573377
PF3D7_1006200	0.601981286	-1.154345141	0.552363855		0.323868856	0.797925835	-1.12179469
PF3D7_1008900	0.882067674	-1.086376741	0.204309067		-0.727517025	1.140314521	-0.412797496
PF3D7_1039000	0.466318157	-1.147987222	0.681669065		0.340391638	0.785366921	-1.125758559
PF3D7_1124300	0.906631414	-1.072601271	0.165969857		0.246629454	0.853609239	-1.100238692
PF3D7_1124700	0.704611821	-1.144544281	0.439932461		-0.696374545	1.145869458	-0.449494913
PF3D7_1204300	0.464781979	-1.147805259	0.68302328		-0.377438792	1.13378816	-0.756349368
PF3D7_1236100	0.80516256	-1.119369212	0.314206652		-0.312390811	1.118904596	-0.806513785
PF3D7_1408000	0.820512508	-1.113867949	0.293355441		-0.318464388	1.12044774	-0.801983351
PF3D7_1408100	0.726082197	-1.140603625	0.414521428		0.180785374	0.897275013	-1.078060388
PF3D7_1412900	0.953520595	-1.040762829	0.087242234		-0.098790672	1.045728765	-0.946938093
PF3D7_1445700	0.941968127	-1.049362863	0.107394737		0.248478783	0.852333044	-1.100811826
PF3D7_1474500	0.508446975	-1.152060475	0.643613499		-0.215718183	1.090253742	-0.874535559
PF3D7_0215000	0.380881318	-1.134473003	0.753591685		-1.125504982	0.786200251	0.339304731
PF3D7_0411100	0.468498552	-1.148241524	0.679742972		-1.141912532	0.719370642	0.42254189
PF3D7_0417500	0.393219026	-1.136840388	0.743621362		-1.143615295	0.433575805	0.71003949
PF3D7_0422600	0.556247089	-1.154446477	0.598199388		-1.110136919	0.830199366	0.279937553
PF3D7_0711500	0.653984468	-1.151145276	0.497160808		-0.844480181	1.104251761	-0.25977158
PF3D7_0713700	0.614455323	-1.15388786	0.539432537		-1.145863175	0.449448037	0.696415139
PF3D7_0717700	0.76013288	-1.132827028	0.372694148		-0.960791334	1.035066749	-0.074275415
PF3D7_0731600	0.549805558	-1.154269248	0.60446369		-1.139531651	0.731322973	0.408208679
PF3D7_0812400	0.740332014	-1.137584655	0.397252641		-0.987467243	1.012078423	-0.024611179
PF3D7_0904100	0.435627146	-1.143919259	0.708292114		-1.12806851	0.350501873	0.777566637
PF3D7_0923800	0.609355338	-1.154097797	0.544742459		-1.130654986	0.362314004	0.768340982
PF3D7_0928600	0.740793722	-1.137481274	0.396687552		-0.90452475	1.073854068	-0.169329317
PF3D7_1010700	0.329265895	-1.123115069	0.793849174		-0.937935501	1.052241055	-0.114305554
PF3D7_1119000	0.487653808	-1.15027344	0.662619632		-1.151435485	0.650865883	0.500569602
PF3D7_1140100	0.495241476	-1.150976654	0.655735178		-1.14977896	0.66711885	0.48266011
PF3D7_1212000	0.890117243	-1.082058206	0.191940963		-1.13943905	0.407673271	0.731765779
PF3D7_1231600	0.389273378	-1.136098147	0.74682477		-1.079178148	0.895300886	0.183877262
PF3D7_1236000	0.671287574	-1.14929589	0.478008316		-1.132534139	0.371267534	0.761266604
PF3D7_1311400	0.629906814	-1.153054269	0.523147455		-1.136779955	0.392894963	0.743884992
PF3D7_1323200	0.693322308	-1.146334921	0.453012613		-1.116958573	0.812058976	0.304899597
PF3D7_1328100	0.760206199	-1.132808155	0.372601956		-1.15465659	0.568603698	0.586052892
PF3D7_1351900	0.892953196	-1.080492325	0.187539129		-1.154645868	0.567592049	0.587053819
PF3D7_1366400	0.8594573	-1.097560861	0.238103561		-0.84584946	1.103662578	-0.257813119
PF3D7_1427900	0.71803878	-1.142163842	0.424125062		-1.151877301	0.506052935	0.645824366
PF3D7_1430700	0.696119209	-1.145908923	0.449789714		-1.13523936	0.384798193	0.750441168
PF3D7_1435500	0.340641469	-1.125816701	0.785175232		-1.141894712	0.422430187	0.719464525
PF3D7_1460500	0.368968092	-1.13205827	0.763090178		-1.115368326	0.298907959	0.816460366
PF3D7_1464500	0.606855664	-1.154189051	0.547333387		-1.118254712	0.309868856	0.808385856
PF3D7_0108300	0.597113091	-1.15447241	0.55735932		0.746091305	0.390178315	-1.136269619
PF3D7_0314100	0.716908061	-1.142375024	0.425466963		1.076492611	-0.176482925	-0.900009686
PF3D7_0423600	0.815703336	-1.115644753	0.299941417		0.438678181	0.705685823	-1.144364004
PF3D7_0518500	0.669596538	-1.149494751	0.479898213		0.651658481	0.499704477	-1.151362958
PF3D7_0530600	0.916712157	-1.066409625	0.149697468		0.481501068	0.66815955	-1.149660618
PF3D7_0611400	0.453265643	-1.146367942	0.693102299		1.004380693	-0.008819727	-0.995560966
PF3D7_0623600	0.472727755	-1.148721457	0.675993701		0.821119122	0.292521189	-1.113640311
PF3D7_0722500	0.661032216	-1.150441292	0.489409076		0.509668404	0.642483238	-1.152151642
PF3D7_0730900	0.383386159	-1.134964668	0.751578509		0.678560567	0.469834459	-1.148395027
PF3D7_0731100	0.475098396	-1.148982759	0.673884363		1.037801892	-0.080465746	-0.957336146
PF3D7_0812500	0.742580988	-1.137077741	0.394496752		0.92945036	0.128647824	-1.058098184
PF3D7_0903500	0.415334705	-1.14073906	0.725404355		0.913165062	0.155460913	-1.068625975
PF3D7_0905100	0.567963366	-1.154649939	0.586686573		0.635933903	0.516713258	-1.152647162
PF3D7_0934500	0.983299868	-1.015902761	0.032602893		0.62724058	0.525978984	-1.153219564
PF3D7_1002400	0.979400853	-1.019398904	0.03999805		0.968587573	0.060112849	-1.028700422
PF3D7_1017600	0.809286762	-1.117939394	0.308652633		0.912191219	0.157036011	-1.069227231
PF3D7_1033500	0.879591358	-1.08766857	0.208077212		0.822715386	0.29032211	-1.113037496
PF3D7_1033600	0.489761879	-1.150474654	0.660712776		0.865472758	0.229243741	-1.094716499
PF3D7_1110400	0.474005805	-1.148863019	0.674857214		0.603379491	0.55092382	-1.154303311
PF3D7_1125900	0.644044273	-1.152025288	0.507981014		0.661226524	0.489194407	-1.15042093
PF3D7_1138800	0.726238158	-1.14057236	0.414334202		0.832960861	0.276074371	-1.109035232
PF3D7_1144600	0.390555306	-1.136340836	0.74578553		0.755976731	0.377904739	-1.133881471
PF3D7_1225200	0.884388552	-1.08515047	0.200761918		0.712762391	0.430369928	-1.143132319
PF3D7_1237500	0.960298684	-1.035459911	0.075161227		0.656593953	0.494298481	-1.150892433
PF3D7_1302000	0.988883655	-1.010757465	0.02187381		0.78641692	0.339021914	-1.125438834
PF3D7_1310300	0.348912992	-1.127711337	0.778798346		0.807759057	0.310714048	-1.118473105
PF3D7_1329000	0.768291443	-1.130668456	0.362377013		0.679794786	0.468439967	-1.148234752
PF3D7_1329600	0.725776296	-1.140664836	0.41488854		0.921831468	0.141305205	-1.063136672
PF3D7_1353100	0.936995875	-1.052902804	0.115906929		0.933462647	0.121898964	-1.055361611
PF3D7_1355900	1.014035828	-0.985346781	-0.028689047		0.54401724	0.610053697	-1.154070938
PF3D7_1372000	0.7129777	-1.143093642	0.430115943		0.746192412	0.390053624	-1.136246036
PF3D7_1430300	0.966224924	-1.03065885	0.064433926		1.000484823	-0.000970352	-0.999514471
PF3D7_1433000	0.634473481	-1.152750087	0.518276605		0.821955069	0.291370241	-1.11332531
PF3D7_1445600	0.543364334	-1.154046264	0.61068193		0.834906812	0.27334176	-1.108248572
PF3D7_1450400	0.945362299	-1.046891558	0.101529259		1.031582654	-0.066483057	-0.965099597
PF3D7_1450700	0.999830506	-1.000169408	0.000338902		0.643036872	0.509070323	-1.152107195
PF3D7_1473200	0.972325233	-1.025549056	0.053223824		0.934229293	0.120602736	-1.054832029
PF3D7_1473500	0.673600041	-1.149017503	0.475417462		0.464219785	0.683518304	-1.147738089
PF3D7_0104800	0.575684898	-1.154698939	0.579014041		-0.674874871	-0.473985963	1.148860834
PF3D7_0107000	0.603819131	-1.15428967	0.550470539		-0.895795399	-0.183103848	1.078899247
PF3D7_0203400	0.80271722	-1.120200594	0.317483374		-0.938857662	-0.112730699	1.051588361
PF3D7_0210200	0.638084057	-1.152490618	0.514406561		-1.061823086	0.137975415	0.923847671
PF3D7_0219400	0.815155354	-1.11584409	0.300688736		-1.087061921	0.206303611	0.88075831
PF3D7_0303100	0.528291007	-1.153348213	0.625057206		-0.941315756	-0.108516954	1.04983271
PF3D7_0305600	0.641679368	-1.152215466	0.510536098		-0.670808609	-0.47854401	1.149352618
PF3D7_0306500	0.524953331	-1.153160672	0.628207342		-0.729284537	-0.410669312	1.13995385
PF3D7_0311800	0.531249158	-1.153504497	0.622255339		-0.864053902	-0.231341831	1.095395733
PF3D7_0317200	0.994969055	-1.004956137	0.009987082		-0.459802955	-0.687396692	1.147199647
PF3D7_0317500	0.469027768	-1.148302544	0.679274776		-1.093094644	0.224277133	0.868817511
PF3D7_0408500	0.615233023	-1.15385303	0.538620008		-0.918486672	-0.146798474	1.065285146
PF3D7_0409500	0.63394925	-1.152786363	0.518837113		-0.520967077	-0.631954122	1.152921199
PF3D7_0411900	0.679945594	-1.148215021	0.468269427		-0.876960805	-0.212061534	1.089022338
PF3D7_0414200	0.517457939	-1.152696509	0.635238569		-0.577350269	-0.577350269	1.154700538
PF3D7_0416700	0.5133584	-1.152417647	0.639059247		-0.819704403	-0.294465567	1.11416997
PF3D7_0505100	0.624562964	-1.153376499	0.528813535		-1.104065369	0.259150889	0.84491448
PF3D7_0505500	0.430091469	-1.143089913	0.712998443		-1.099085847	0.242936129	0.856149718
PF3D7_0509100	0.88898039	-1.082679352	0.193698961		-0.707871871	-0.436119797	1.143991668
PF3D7_0510100	0.71931579	-1.141922937	0.422607147		-0.993273559	-0.013319814	1.006593373
PF3D7_0514200	0.532726457	-1.153579037	0.620852581		-0.921128543	-0.142462806	1.063591348
PF3D7_0516400	0.914025234	-1.06809232	0.154067087		-0.978684894	-0.041347583	1.020032477
PF3D7_0527000	0.809008376	-1.118037008	0.309028632		-0.923476681	-0.138589166	1.062065847
PF3D7_0614300	0.487147715	-1.150224467	0.663076752		-1.104912984	0.261981926	0.842931058
PF3D7_0630300	0.701848827	-1.145000082	0.443151255		-1.025931168	0.054054995	0.971876173
PF3D7_0703200	0.909479344	-1.070885346	0.161406002		-1.028428565	0.059515464	0.968913101
PF3D7_0704400	0.870419675	-1.092307389	0.221887714		-1.020641479	0.042647533	0.977993946
PF3D7_0705400	0.524614256	-1.153140958	0.628526701		-0.901968413	-0.173387266	1.07535568
PF3D7_0710200	0.679739709	-1.148241951	0.468502242		-1.037195315	0.079087237	0.958108077
PF3D7_0803400	0.949547794	-1.043781138	0.094233344		-0.447744452	-0.697888958	1.145633409
PF3D7_0821000	0.705120781	-1.144459067	0.439338286		-0.690462953	-0.456295618	1.146758571
PF3D7_0906100	0.45239493	-1.14625405	0.693859121		-1.008393476	0.017003811	0.991389665
PF3D7_0910900	0.756046049	-1.133864131	0.377818083		-0.764591805	-0.367070183	1.131661987
PF3D7_0914900	0.718021712	-1.142167045	0.424145333		-1.054389268	0.119521414	0.934867854
PF3D7_0917000	1.008670473	-0.991097918	-0.017572555		-1.058933034	0.130723965	0.928209069
PF3D7_0917500	0.748134195	-1.135789763	0.387655568		-1.01305421	0.02664079	0.98641342
PF3D7_0927900	0.741901825	-1.13723171	0.395329885		-0.631574396	-0.521371889	1.152946285
PF3D7_1004500	0.332719438	-1.123946964	0.791227526		-0.68998399	-0.456844379	1.146828369
PF3D7_1013600	0.483001053	-1.149813516	0.666812463		-0.977962535	-0.042706574	1.020669109
PF3D7_1015800	0.795316856	-1.122643479	0.327326623		-1.073421571	0.168166896	0.905254675
PF3D7_1019700	0.54737211	-1.154190359	0.606818249		-0.668220467	-0.481433178	1.149653645
PF3D7_1024500	0.612717549	-1.153962989	0.541245439		-1.014892506	0.030481998	0.984410508
PF3D7_1031700	0.950855442	-1.042794839	0.091939397		-0.736317882	-0.402150726	1.138468608
PF3D7_1032500	0.808886994	-1.11807952	0.309192526		-1.093213234	0.224638267	0.868574967
PF3D7_1113300	0.501590197	-1.15152006	0.649929863		-0.94835023	-0.096328067	1.044678297
PF3D7_1119500	0.423177348	-1.142013684	0.718836336		-0.904391387	-0.169541522	1.073932909
PF3D7_1133200	0.555096856	-1.154418208	0.599321352		-0.587829912	-0.566806832	1.154636744
PF3D7_1148000	0.715082355	-1.142711808	0.427629453		-0.932873849	-0.122893023	1.055766871
PF3D7_1207000	0.651522227	-1.151375485	0.499853258		-0.717961481	-0.424216861	1.142178343
PF3D7_1208900	0.908462873	-1.071500751	0.163037878		-1.093241407	0.224724105	0.868517302
PF3D7_1210100	0.482024225	-1.149714201	0.667689975		-1.104897873	0.261931264	0.842966609
PF3D7_1211700	0.657715944	-1.150780902	0.493064958		-0.679220837	-0.469088717	1.148309554
PF3D7_1217900	0.690851342	-1.146701727	0.455850385		-0.805331334	-0.313980049	1.119311383
PF3D7_1220900	0.867605576	-1.093685674	0.226080098		-0.954075496	-0.086260539	1.040336035
PF3D7_1221000	0.545884601	-1.154138931	0.60825433		-1.084023643	0.197527343	0.8864963
PF3D7_1224500	0.857847301	-1.09830658	0.240459278		-0.951289069	-0.091177158	1.042466227
PF3D7_1227600	0.851718418	-1.101086432	0.249368014		-0.782162181	-0.344559271	1.126721452
PF3D7_1232300	0.988762123	-1.010871234	0.02210911		-0.881326881	-0.205438097	1.086764978
PF3D7_1234900	0.437705185	-1.144223128	0.706517943		-0.656726772	-0.494152548	1.150879319
PF3D7_1236300	0.653436218	-1.151197237	0.497761018		-1.001865758	0.003742019	0.998123739
PF3D7_1239200	0.448873692	-1.145786023	0.696912331		-1.038879982	0.082923913	0.955956069
PF3D7_1239800	0.456950327	-1.146841811	0.689891484		-1.056131587	0.123789215	0.932342373
PF3D7_1250700	0.548118393	-1.154215245	0.606096852		-0.9146281	-0.153088751	1.067716851
PF3D7_1253400	0.521146618	-1.152932347	0.631785728		-0.925913488	-0.134549039	1.060462526
PF3D7_1305000	0.805255811	-1.119337267	0.314081456		-1.068930977	0.156259295	0.912671682
PF3D7_1309400	0.685255665	-1.147499565	0.4622439		-0.984922493	-0.029502126	1.014424619
PF3D7_1310000	0.946108214	-1.046342372	0.100234158		-1.017470771	0.035908861	0.98156191
PF3D7_1310600	0.526128634	-1.153228063	0.62709943		-0.70469513	-0.43983523	1.14453036
PF3D7_1317100	0.457287927	-1.146884571	0.689596644		-0.950465898	-0.092623488	1.043089386
PF3D7_1318400	0.510098598	-1.152183383	0.642084786		-0.938058583	-0.114095542	1.052154125
PF3D7_1319400	0.509805848	-1.152161804	0.642355956		-0.742507157	-0.394587359	1.137094516
PF3D7_1322200	0.632735081	-1.152869028	0.520133946		-1.034234896	0.072405592	0.961829304
PF3D7_1326000	0.749773613	-1.135399559	0.385625946		-0.503194868	-0.648456005	1.151650873
PF3D7_1328200	0.75706512	-1.133608254	0.376543134		-0.659190064	-0.491441717	1.150631782
PF3D7_1329300	0.756199566	-1.1338257	0.377626134		-0.72814698	-0.41203957	1.14018655
PF3D7_1334800	0.758803722	-1.13316753	0.374363808		-0.667010475	-0.482780724	1.149791198
PF3D7_1338700	0.682331091	-1.147898594	0.465567503		-0.999818848	-0.000362206	1.000181054
PF3D7_1352400	0.866040543	-1.094443232	0.228402689		-1.016291156	0.033420168	0.982870988
PF3D7_1355100	0.600257398	-1.154393466	0.554136068		-1.0575908	0.127390026	0.930200775
PF3D7_1367500	0.718147931	-1.142143351	0.423995419		-0.752017168	-0.382840963	1.134858131
PF3D7_1406600	0.539168705	-1.153876629	0.614707925		-1.083947166	0.197308664	0.886638502
PF3D7_1415000	0.754537265	-1.13423966	0.379702396		-0.579008576	-0.575690373	1.154698949
PF3D7_1417800	0.384340595	-1.135150536	0.750809941		-1.007857968	0.015905688	0.99195228
PF3D7_1419000	0.751895621	-1.134887684	0.382992063		-0.755926844	-0.3779671	1.133893944
PF3D7_1427300	0.710002963	-1.143621697	0.433618735		-1.055279781	0.121698468	0.933581313
PF3D7_1429600	0.752878115	-1.134648071	0.381769956		-0.769644877	-0.360653968	1.130298845
PF3D7_1437200	0.499210365	-1.15132119	0.652110825		-0.595194747	-0.559320015	1.154514762
PF3D7_1438400	0.653484312	-1.151192694	0.497708382		-1.047936458	0.1040017	0.943934758
PF3D7_1438700	0.661356201	-1.150407313	0.489051112		-1.061260058	0.136554761	0.924705297
PF3D7_1456500	0.391447589	-1.136508886	0.745061297		-1.087542466	0.207707936	0.879834529
PF3D7_1456700	0.558536189	-1.154498347	0.595962158		-1.079898465	0.185880767	0.894017698
PF3D7_1457000	1.021331727	-0.977207531	-0.044124196		-1.011335782	0.0230708	0.988264982
PF3D7_1462100	0.774109258	-1.129056073	0.354946815		-1.057142556	0.126281318	0.930861238
PF3D7_0113900	0.665709646	-1.149936827	0.484227181		1.15079918	-0.493265951	-0.657533229
PF3D7_0209100	0.793772664	-1.123139538	0.329366874		1.060231848	-0.926261505	-0.133970344
PF3D7_0319900	0.829443696	-1.110435414	0.280991718		0.977341552	-1.021214313	0.043872761
PF3D7_0407900	0.431641861	-1.143325097	0.711683235		1.154092438	-0.609495934	-0.544596504
PF3D7_0410300	0.365813976	-1.131397948	0.765583972		1.154663792	-0.569354079	-0.585309713
PF3D7_0419600	0.49114868	-1.150604577	0.659455898		1.142796504	-0.428177751	-0.714618754
PF3D7_0628200	0.672388597	-1.149164274	0.476775677		1.136548836	-0.391660269	-0.744888567
PF3D7_0629700	0.936153298	-1.053493383	0.117340085		0.967658442	-1.029473661	0.06181522
PF3D7_0730200	0.849553605	-1.102046323	0.252492718		1.108288057	-0.834809642	-0.273478416
PF3D7_0803500	0.774017189	-1.12908207	0.355064882		1.140432554	-0.41349936	-0.726933195
PF3D7_0818700	0.553178043	-1.154367775	0.601189732		1.118958128	-0.806358652	-0.312599476
PF3D7_0905900	0.682390645	-1.147890591	0.465499946		0.86710329	-1.093929501	0.226826211
PF3D7_0918100	0.909042145	-1.071150446	0.162108301		1.154069716	-0.543984633	-0.610085083
PF3D7_1119800	0.493840426	-1.150851198	0.657010772		1.105437354	-0.263744296	-0.841693058
PF3D7_1136400	0.415249681	-1.14072493	0.725475249		1.14882937	-0.473700691	-0.675128679
PF3D7_1235300	0.873522065	-1.090763633	0.217241568		1.10435862	-0.260127894	-0.844230726
PF3D7_1243600	1.006736988	-0.993124022	-0.013612966		1.152862805	-0.632827448	-0.520035358
PF3D7_1252600	0.642842801	-1.152122821	0.50928002		1.150720071	-0.492399266	-0.658320804
PF3D7_1340900	0.761277709	-1.132531259	0.37125355		1.136930373	-0.393702503	-0.74322787
PF3D7_1364200	0.658225562	-1.150729682	0.49250412		1.143018364	-0.429622734	-0.71339563
PF3D7_1451200	1.019137421	-0.979695489	-0.039441932		1.128556859	-0.352690242	-0.775866618
PF3D7_0105800	0.900897374	-1.075978815	0.175081442		-0.309776551	-0.808454273	1.118230824
PF3D7_0207600	0.93240898	-1.056085936	0.123676956		0.145264295	-1.064687445	0.91942315
PF3D7_0212100	0.925009963	-1.061059429	0.136049466		-0.29173279	-0.821691864	1.113424654
PF3D7_0321700	0.739065332	-1.137866465	0.398801133		-0.316280687	-0.803615808	1.119896495
PF3D7_0403600	0.361495183	-1.130479619	0.768984436		-0.17132878	-0.903266769	1.074595549
PF3D7_0406700	1.012391149	-0.987130207	-0.025260943		-0.384465046	-0.750709666	1.135174712
PF3D7_0516800	0.550540167	-1.15429178	0.603751613		-0.191938784	-0.89011865	1.082057434
PF3D7_0809900	0.56404523	-1.154599107	0.590553877		0.389656872	-1.136170904	0.746514032
PF3D7_0811000	0.552228354	-1.154341302	0.602112948		-0.224211756	-0.868861408	1.093073164
PF3D7_0908400	0.75171291	-1.134932061	0.383219151		-0.331133679	-0.792432568	1.123566247
PF3D7_0914100	0.744187317	-1.136710509	0.392523192		0.784677481	-1.125967351	0.341289871
PF3D7_0915000	0.742866623	-1.137012756	0.394146133		-0.361697051	-0.768825857	1.130522908
PF3D7_1039700	0.809377586	-1.117907513	0.308529927		0.466832839	-1.148047671	0.681214831
PF3D7_1105300	0.854972992	-1.099621815	0.244648824		-0.29362578	-0.820315812	1.113941592
PF3D7_1133300	0.916059038	-1.066820846	0.150761808		0.201005231	-1.0852349	0.884229669
PF3D7_1143200	0.847359268	-1.10300776	0.255648492		-0.35181634	-0.776546001	1.128362341
PF3D7_1202600	0.659647806	-1.150584879	0.490937073		0.205985733	-1.086952931	0.880967198
PF3D7_1240900	0.890764043	-1.081703139	0.190939096		-0.076171435	-0.959736128	1.035907562
PF3D7_1322000	0.748055156	-1.13580846	0.387753304		-0.263656006	-0.841755138	1.105411144
PF3D7_1328300	0.559084824	-1.154509908	0.595425084		-0.298153941	-0.81701214	1.115166082
PF3D7_1343000	0.496170802	-1.151058768	0.654887966		0.682487763	-1.147877528	0.465389765
PF3D7_1343800	0.881926898	-1.086450637	0.204523739		0.284218827	-1.111343515	0.827124688
PF3D7_1350500	0.328972254	-1.123043868	0.794071613		0.202736676	-1.085834376	0.8830977
PF3D7_1420200	0.849390216	-1.102118311	0.252728095		0.095446591	-1.04430117	0.94885458
PF3D7_1472300	0.654156173	-1.15112892	0.496972746		0.664028911	-1.150121541	0.486092631
PF3D7_0104500	0.929865711	-1.0578176	0.127951889		-0.276300872	1.109100162	-0.83279929
PF3D7_0114100	0.601521408	-1.154358383	0.552836975		-0.407178155	1.139353184	-0.732175029
PF3D7_0204700	0.428869816	-1.142903007	0.714033191		0.237597635	0.859802492	-1.097400127
PF3D7_0213700	0.773921857	-1.129108973	0.355187115		-0.253648538	1.102399389	-0.848750851
PF3D7_0220600	0.939101372	-1.051415326	0.112313954		-0.230381248	1.09508519	-0.864703942
PF3D7_0301700	0.596225898	-1.154492543	0.558266645		0.073033121	0.961481247	-1.034514367
PF3D7_0306100	0.702731936	-1.144855646	0.44212371		0.110146463	0.940366781	-1.050513243
PF3D7_0306800	0.51048698	-1.152211874	0.641724894		-0.27161645	1.107748747	-0.836132297
PF3D7_0307100	0.620201529	-1.153612796	0.533411267		-0.132657951	1.059707756	-0.927049805
PF3D7_0308500	0.67402292	-1.148965786	0.474942866		-0.092235138	1.042922219	-0.950687081
PF3D7_0316600	0.80884631	-1.118093762	0.309247452		-0.667703532	1.149712658	-0.482009126
PF3D7_0317600	0.635772684	-1.152658659	0.516885974		0.046161903	0.976119634	-1.022281536
PF3D7_0318200	0.687011033	-1.147254159	0.460243126		0.354765496	0.774250628	-1.129016124
PF3D7_0401800	0.739378301	-1.137797083	0.398418782		0.268972041	0.838005897	-1.106977939
PF3D7_0409400	0.523974152	-1.153103407	0.629129255		-0.385411555	1.135358126	-0.749946571
PF3D7_0501000	0.32089965	-1.121057737	0.800158087		-0.102606158	1.047347246	-0.944741088
PF3D7_0501200	0.814715571	-1.116003609	0.301288038		-0.715729667	1.142592992	-0.426863325
PF3D7_0503300	0.811913593	-1.117010408	0.305096815		0.215242789	0.874851458	-1.090094247
PF3D7_0512300	0.870990945	-1.092025045	0.2210341		0.088496565	0.952810526	-1.041307092
PF3D7_0521000	0.884356081	-1.085167731	0.200811649		-0.14131942	1.063142262	-0.921822842
PF3D7_0527500	0.933120972	-1.055596936	0.122475964		0.140472811	0.922336283	-1.062809094
PF3D7_0532100	0.456068066	-1.146729543	0.690661477		0.087239681	0.953522039	-1.040761721
PF3D7_0532400	0.967975105	-1.029210578	0.061235473		-0.64275423	1.152129936	-0.509375706
PF3D7_0601200	0.788222495	-1.124884108	0.336661612		-0.607093993	1.15418068	-0.547086686
PF3D7_0602200	0.819249581	-1.114339338	0.295089757		-0.160065065	1.070378119	-0.910313054
PF3D7_0610200	0.635413385	-1.152684161	0.517270776		0.065141553	0.965836672	-1.030978225
PF3D7_0617200	0.424659016	-1.142248074	0.717589058		-0.379683237	1.134235858	-0.754552621
PF3D7_0705700	1.01795376	-0.981023071	-0.036930689		0.080943777	0.957068125	-1.038011902
PF3D7_0707400	0.684498846	-1.147604002	0.463105155		-0.752062312	1.134847148	-0.382784835
PF3D7_0708400	0.638935533	-1.152426972	0.513491439		0.069498424	0.963437883	-1.032936307
PF3D7_0708500	0.953230028	-1.040985801	0.087755773		0.262286921	0.842716991	-1.105003912
PF3D7_0720200	0.606981706	-1.154184632	0.547202927		0.194681028	0.888344259	-1.083025288
PF3D7_0721600	0.439706719	-1.144511946	0.704805226		0.032639409	0.983280717	-1.015920125
PF3D7_0801800	0.91221216	-1.069214334	0.157002175		0.252167144	0.849779532	-1.101946677
PF3D7_0810500	0.769458104	-1.130350048	0.360891944		0.156448742	0.912554536	-1.069003278
PF3D7_0811200	0.712559685	-1.143168667	0.430608982		0.010483235	0.99471717	-1.005200405
PF3D7_0811400	0.806199377	-1.119013038	0.312813661		0.266579829	0.839695901	-1.106275729
PF3D7_0822800	0.884168335	-1.085267475	0.20109914		0.173679447	0.901783859	-1.075463306
PF3D7_0830700	0.887136518	-1.083678874	0.196542356		0.133373027	0.926620452	-1.059993478
PF3D7_0903900	0.729550861	-1.13989907	0.410348209		0.062109534	0.967497587	-1.029607122
PF3D7_0921000	0.550307572	-1.15428471	0.603977138		-0.577350269	1.154700538	-0.577350269
PF3D7_0928200	0.609908381	-1.154076576	0.544168194		-0.205124977	1.086657407	-0.881532429
PF3D7_0930600	0.923520429	-1.062037244	0.138516815		0.211599941	0.877266202	-1.088866143
PF3D7_1003500	0.81014982	-1.117635751	0.30748593		0.172682704	0.902413174	-1.075095878
PF3D7_1010600	0.508060562	-1.15203131	0.643970749		0.178758818	0.898564903	-1.077323721
PF3D7_1011700	0.461160775	-1.147367197	0.686206423		-0.428780477	1.142889284	-0.714108807
PF3D7_1016400	0.747472764	-1.135945901	0.388473137		0.21278579	0.876481286	-1.089267076
PF3D7_1022400	0.805995677	-1.119083187	0.31308751		0.360502732	0.769763547	-1.130266279
PF3D7_1027400	0.387306536	-1.135722923	0.748416387		0.298562165	0.81671347	-1.115275635
PF3D7_1104000	0.835970973	-1.10781474	0.271843768		-0.496927403	1.151124971	-0.654197568
PF3D7_1128200	0.756351187	-1.133787704	0.377436517		0.210991241	0.87766867	-1.088659911
PF3D7_1134000	0.526280723	-1.153236677	0.626955954		-0.648159338	1.151676856	-0.503517518
PF3D7_1143400	0.342406944	-1.126226044	0.7838191		-0.35920536	1.129986093	-0.770780733
PF3D7_1144000	0.643719298	-1.152051855	0.508332557		0.091893879	0.950881349	-1.042775228
PF3D7_1201000	0.60575774	-1.154226725	0.548468985		-0.764820118	1.131601383	-0.366781266
PF3D7_1206700	0.74778776	-1.135871635	0.388083876		0.28010543	0.830079086	-1.110184516
PF3D7_1210300	0.85769753	-1.09837562	0.24067809		-0.258737829	1.103941155	-0.845203326
PF3D7_1235500	0.95150054	-1.042305688	0.090805148		-0.189360287	1.081142009	-0.891781721
PF3D7_1239000	0.539579738	-1.153894093	0.614314355		-0.579582317	1.154697658	-0.575115341
PF3D7_1241200	0.793565254	-1.12320581	0.329640556		0.229125793	0.865552417	-1.09467821
PF3D7_1244800	0.992559362	-1.00727815	0.014718788		0.106381553	0.942556292	-1.048937845
PF3D7_1245900	0.971609579	-1.026157563	0.054547985		0.354636695	0.774351034	-1.128987729
PF3D7_1314900	0.964985432	-1.031676053	0.066690621		0.345858855	0.781159792	-1.127018647
PF3D7_1315500	0.821602171	-1.113458473	0.291856302		-0.61996142	1.153625113	-0.533663693
PF3D7_1315700	0.61051312	-1.154052942	0.543539821		-0.28056142	1.110313682	-0.829752262
PF3D7_1325000	0.743590978	-1.136847345	0.393256368		0.151189108	0.915796585	-1.066985693
PF3D7_1326400	0.662353661	-1.150301803	0.487948142		0.168098202	0.905297778	-1.073395979
PF3D7_1330000	0.746022968	-1.136285549	0.390262581		-0.265949532	1.106089936	-0.840140404
PF3D7_1333800	0.970658576	-1.026962417	0.056303841		-0.158925857	1.069946108	-0.911020251
PF3D7_1334200	0.607502577	-1.154166166	0.54666359		-0.211018329	1.088669095	-0.877650766
PF3D7_1336900	0.85115697	-1.101336474	0.250179503		-0.704631293	1.144541028	-0.439909735
PF3D7_1347200	0.686663069	-1.147303159	0.46064009		0.052613515	0.972654635	-1.02526815
PF3D7_1350100	0.341441464	-1.12600252	0.784561056		0.02007381	0.989811974	-1.009885784
PF3D7_1351100	0.87637729	-1.089320071	0.212942781		0.244663104	0.85496317	-1.099626274
PF3D7_1357900	0.882936017	-1.085919708	0.202983691		-0.546010154	1.154143366	-0.608133212
PF3D7_1358500	0.812978129	-1.11662984	0.303651712		-0.102986946	1.047508165	-0.944521219
PF3D7_1362200	0.837908908	-1.107018039	0.269109131		0.189037092	0.891989808	-1.0810269
PF3D7_1362300	0.678563521	-1.148394646	0.469831125		-0.682933939	1.147817344	-0.464883405
PF3D7_1366800	0.515670644	-1.152577095	0.636906451		-0.309499253	1.11815902	-0.808659767
PF3D7_1368600	0.738148477	-1.138068789	0.399920312		-0.617662815	1.153739382	-0.536076567
PF3D7_1404100	0.878254479	-1.088358941	0.210104462		-0.684523035	1.147600676	-0.463077641
PF3D7_1412300	0.419472667	-1.141418689	0.721946022		0.045957971	0.97622865	-1.022186621
PF3D7_1413900	0.839642719	-1.106297928	0.266655209		0.127818997	0.929944982	-1.057763979
PF3D7_1421500	0.354208423	-1.128893208	0.774684786		-0.332412143	1.123873355	-0.791461212
PF3D7_1423700	0.354627219	-1.128985639	0.77435842		0.229440826	0.865339626	-1.094780452
PF3D7_1426100	0.67036501	-1.149404873	0.479039864		0.21878986	0.872490118	-1.091279978
PF3D7_1426200	0.833617418	-1.108770775	0.275153356		-0.616031443	1.153816494	-0.537785051
PF3D7_1427800	0.562158734	-1.154568444	0.592409711		0.260732196	0.843807419	-1.104539615
PF3D7_1434300	0.591776487	-1.154579365	0.562802878		-0.015634884	1.007725769	-0.992090885
PF3D7_1437800	0.575584796	-1.154698741	0.579113945		-0.491941545	1.150677983	-0.658736439
PF3D7_1443300	0.375688072	-1.133435837	0.757747765		0.313776471	0.805482922	-1.119259393
PF3D7_1446500	0.80170753	-1.120540348	0.318832817		0.051047514	0.973498572	-1.024546086
PF3D7_1451500	0.871864386	-1.091591685	0.219727298		0.088463162	0.952829451	-1.041292613
PF3D7_1460300	0.871118873	-1.0919617	0.220842827		-0.253827786	1.102454047	-0.84862626
PF3D7_1466900	0.525689951	-1.153203081	0.62751313		-0.250261903	1.101361833	-0.851099931
PF3D7_1468900	0.992229789	-1.007593178	0.015363389		0.048938721	0.974632111	-1.023570833
PF3D7_1471100	0.979206442	-1.019571199	0.040364757		0.080607558	0.957256653	-1.037864212
PF3D7_0102800	0.95018568	-1.043300883	0.093115203		-1.147317131	0.460753511	0.68656362
PF3D7_0104400	0.634846283	-1.152724074	0.517877791		-1.154565715	0.562001908	0.592563807
PF3D7_0105200	0.778432373	-1.127817757	0.349385384		-1.06466319	0.919461055	0.145202135
PF3D7_0108800	0.85548086	-1.099390915	0.243910054		-1.146551408	0.454680169	0.691871239
PF3D7_0109400	0.958410092	-1.036957296	0.078547204		-0.786549152	1.12539842	-0.338849268
PF3D7_0109500	1.006147448	-0.993737035	-0.012410413		-0.934523807	1.054628008	-0.120104202
PF3D7_0110500	0.470445158	-1.148464614	0.678019457		-0.804586652	1.119566105	-0.314979453
PF3D7_0110700	0.781042569	-1.127053279	0.34601071		-1.004127961	0.995820275	0.008307686
PF3D7_0111400	0.399168384	-1.137932982	0.738764598		-1.139876962	0.41021878	0.729658183
PF3D7_0111800	0.603947742	-1.154285635	0.550337893		-1.051187711	0.939421474	0.111766237
PF3D7_0112200	0.870730852	-1.0921537	0.221422848		-1.108549603	0.83416466	0.274384944
PF3D7_0113200	0.67678498	-1.148621821	0.471836841		-1.033419508	0.962841002	0.070578506
PF3D7_0204900	0.694392511	-1.146173277	0.451780766		-1.14698449	0.458080224	0.688904266
PF3D7_0218000	0.889161904	-1.082580428	0.193418523		-1.131964613	0.368518167	0.763446446
PF3D7_0218200	0.548274589	-1.154220377	0.605945787		-1.101760897	0.850200001	0.251560896
PF3D7_0302700	1.014081207	-0.985297311	-0.028783896		-1.135236815	0.384785065	0.75045175
PF3D7_0312300	0.323107695	-1.121606483	0.798498788		-1.144500951	0.439630042	0.704870909
PF3D7_0312500	0.950261451	-1.043243726	0.092982274		-0.792221926	1.123633	-0.331411075
PF3D7_0315400	0.997103688	-1.002871363	0.005767675		-1.139681552	0.409078621	0.730602931
PF3D7_0318900	0.468856835	-1.148282865	0.67942603		-1.125820636	0.785162251	0.340658385
PF3D7_0320000	0.680748888	-1.148109372	0.467360484		-1.124826757	0.336418743	0.788408014
PF3D7_0323000	0.658604321	-1.150691387	0.492087066		-1.121600833	0.798515959	0.323084874
PF3D7_0402000	0.69260461	-1.146442381	0.453837771		-0.857750303	1.0983513	-0.240600997
PF3D7_0405600	0.878685765	-1.088136759	0.209450994		-1.070698131	0.909787491	0.16091064
PF3D7_0414000	0.629974937	-1.153049927	0.523074989		-1.144325922	0.43841455	0.705911373
PF3D7_0415600	0.994974373	-1.004950976	0.009976603		-0.955604597	1.03915325	-0.083548653
PF3D7_0416000	0.986827938	-1.012671098	0.02584316		-1.123151116	0.329414669	0.793736447
PF3D7_0422100	-0.126565096	1.057257375	-0.930692279		-1.124910089	0.788138382	0.336771707
PF3D7_0500800	0.205175037	0.881499573	-1.08667461		-0.953508139	1.040772395	-0.087264256
PF3D7_0501800	-0.068157316	1.032335106	-0.96417779		-1.120487491	0.318622477	0.801865014
PF3D7_0504000	-0.137852471	1.061774422	-0.923921951		-1.145274542	0.700150675	0.445123867
PF3D7_0505800	0.795586055	0.326970467	-1.122556521		-0.971175337	1.026525602	-0.055350265
PF3D7_0505900	0.876887245	0.212172678	-1.089059923		-0.903138302	1.074670993	-0.171532692
PF3D7_0512000	0.475176154	0.673815081	-1.148991235		-1.053688951	0.935873443	0.117815507
PF3D7_0513600	0.163952201	0.907892455	-1.071844656		-1.154610834	0.589770015	0.564840819
PF3D7_0519500	0.358958883	0.770973814	-1.129932697		-1.072450694	0.906883048	0.165567646
PF3D7_0519600	0.260722002	0.843814562	-1.104536564		-0.965355718	1.031372905	-0.066017187
PF3D7_0520200	0.615304011	0.538545803	-1.153849814		-0.963194029	1.03313391	-0.06993988
PF3D7_0520900	0.34074437	0.785096263	-1.125840633		-0.99722467	1.002752413	-0.005527743
PF3D7_0527600	0.687191512	0.460037164	-1.147228676		-1.132284419	0.370058054	0.762226365
PF3D7_0528000	-0.149966145	1.066513514	-0.916547369		-1.131219979	0.36497096	0.766249018
PF3D7_0602400	0.189071326	0.891967771	-1.081039097		-1.120714484	0.801187647	0.319526837
PF3D7_0608800	0.020866145	0.989403641	-1.010269786		-0.975217214	1.023064991	-0.047847777
PF3D7_0611900	-0.132183114	1.059517809	-0.927334695		-1.075156792	0.902308987	0.172847805
PF3D7_0615800	0.344687149	0.782063611	-1.126750761		-1.140905076	0.416336653	0.724568423
PF3D7_0618700	0.65021808	0.501276062	-1.151494142		-1.119936225	0.803498683	0.316437542
PF3D7_0623900	0.153007297	0.91467826	-1.067685557		-1.151901797	0.645533131	0.506368667
PF3D7_0629400	0.026538851	0.986466423	-1.013005274		-1.076597463	0.899828021	0.176769442
PF3D7_0703300	0.740090666	0.397547889	-1.137638555		-1.093291131	0.868415479	0.224875651
PF3D7_0709500	-0.007754574	1.003854737	-0.996100163		-1.148399247	0.469871405	0.678527842
PF3D7_0711400	0.447564565	0.69804442	-1.145608985		-1.130013633	0.770681053	0.35933258
PF3D7_0720500	-0.121289543	1.055112788	-0.933823244		-1.152145746	0.509588775	0.642556971
PF3D7_0721100	0.148450766	0.917476073	-1.065926839		-1.153381104	0.624481991	0.528899113
PF3D7_0726500	0.458098123	0.688888617	-1.14698674		-1.091450294	0.872148479	0.219301814
PF3D7_0727800	0.362840101	0.767927249	-1.130767351		-1.136444742	0.745338184	0.391106558
PF3D7_0729100	-0.046976701	1.022660454	-0.975683753		-1.131778808	0.367628095	0.764150713
PF3D7_0802000	-0.062791494	1.029916113	-0.967124619		-0.975831546	1.02253208	-0.046700534
PF3D7_0802200	-0.128399218	1.057997994	-0.929598777		-1.111059308	0.827853746	0.283205561
PF3D7_0803700	0.562108777	0.592458801	-1.154567578		-1.151633406	0.502978706	0.6486547
PF3D7_0804500	0.679279519	0.469022408	-1.148301927		-1.143911966	0.435577608	0.708334358
PF3D7_0810700	0.1849181	0.89463465	-1.07955275		-1.087363679	0.880178752	0.207184927
PF3D7_0813200	0.349371811	0.778442891	-1.127814702		-1.153106518	0.524026892	0.629079626
PF3D7_0813500	-0.033110665	1.016144129	-0.983033464		-1.154652786	0.568232051	0.586420735
PF3D7_0814900	0.705179177	0.439270087	-1.144449264		-1.144959694	0.702096492	0.442863202
PF3D7_0816600	0.35549638	0.7736806	-1.12917698		-1.089213631	0.876586107	0.212627524
PF3D7_0817500	0.239721596	0.858351943	-1.098073539		-1.113076171	0.822613411	0.29046276
PF3D7_0821800	0.859034741	0.23872247	-1.097757212		-1.116522336	0.813277648	0.303244688
PF3D7_0824200	0.789377227	0.335148831	-1.124526058		-1.142129694	0.718220621	0.423909073
PF3D7_0824400	0.02929797	0.985029074	-1.014327044		-1.06074273	0.925489886	0.135252845
PF3D7_0826300	0.864667105	0.230435712	-1.095102817		-1.112569163	0.288623613	0.823945549
PF3D7_0831400	0.018188641	0.990781612	-1.008970253		-0.84007858	1.106115805	-0.266037225
PF3D7_0901800	0.082919166	0.955958739	-1.038877905		-1.093490506	0.868006649	0.225483857
PF3D7_0904500	0.924364679	0.137119299	-1.061483979		-1.121789172	0.797942662	0.32384651
PF3D7_0910400	0.319263563	0.801384911	-1.120648474		-1.154692141	0.573532377	0.581159764
PF3D7_0913400	0.5558023	0.59863342	-1.15443572		-1.062793682	0.922360001	0.140433681
PF3D7_0916500	-0.065598986	1.031184479	-0.965585493		-1.138383931	0.736707695	0.401676236
PF3D7_0918600	0.165222166	0.90709909	-1.072321256		-1.154303264	0.603381013	0.550922252
PF3D7_0931800	-0.04870312	1.023461666	-0.974758546		-1.134634953	0.381703247	0.752931706
PF3D7_0933200	0.869144452	0.223790092	-1.092934544		-1.141493273	0.721560529	0.419932745
PF3D7_0934700	-0.042521259	1.020582378	-0.978061119		-1.122158756	0.796811843	0.325346913
PF3D7_1001200	0.490228906	0.660289719	-1.150518625		-1.126709851	0.782201182	0.344508669
PF3D7_1004400	0.493187026	0.657604982	-1.150792008		-1.039928948	0.954603217	0.085325731
PF3D7_1007700	0.096679878	0.948148772	-1.04482865		-1.091968888	0.871104362	0.220864525
PF3D7_1015600	0.0814595	0.956778777	-1.038238278		-0.990751581	1.008998686	-0.018247105
PF3D7_1016300	0.77335668	0.355911441	-1.129268122		-1.007623655	0.992197871	0.015425785
PF3D7_1021900	-0.030069406	1.014695582	-0.984626176		-1.129326853	0.356179267	0.773147585
PF3D7_1025600	0.485065145	0.664955088	-1.150020233		-1.133515441	0.376082452	0.757432989
PF3D7_1031300	0.017832086	0.990964706	-1.008796792		-1.039207538	0.955534692	0.083672845
PF3D7_1031600	-0.145087706	1.064618532	-0.919530826		-1.141094083	0.723609842	0.41748424
PF3D7_1100800	0.186285969	0.893757798	-1.080043766		-1.08813812	0.878683126	0.209454994
PF3D7_1103800	0.120223357	0.934453432	-1.054676789		-1.129092974	0.773978556	0.355114418
PF3D7_1106200	0.856396667	0.242576265	-1.098972932		-1.153646093	0.534096954	0.619549139
PF3D7_1107000	0.363766838	0.767197856	-1.130964693		-1.082881701	0.888608557	0.194273144
PF3D7_1107200	-0.037327141	1.018140941	-0.9808138		-0.95104248	1.042653192	-0.091610712
PF3D7_1110500	-0.073634153	1.03478176	-0.961147606		-1.139926515	0.410509017	0.729417498
PF3D7_1111500	0.799871484	0.321281429	-1.121152912		-1.151815667	0.646551316	0.505264352
PF3D7_1118000	0.020917946	0.989376928	-1.010294875		-1.149225028	0.477342911	0.671882117
PF3D7_1118200	-0.061512351	1.029336254	-0.967823903		-0.846651435	1.103315431	-0.256663996
PF3D7_1128400	0.667618709	0.482103597	-1.149722306		-1.039851057	0.954704017	0.08514704
PF3D7_1129000	0.734821767	0.403969521	-1.138791288		-0.877492738	1.088750116	-0.211257378
PF3D7_1130700	0.248623225	0.85223325	-1.100856475		-1.137806215	0.398469066	0.739337149
PF3D7_1132300	0.84850406	0.254003559	-1.10250762		-1.15469998	0.576366645	0.578333335
PF3D7_1136300	0.870600729	0.22161727	-1.092217999		-1.152721747	0.517842241	0.634879506
PF3D7_1140200	0.421329719	0.720388818	-1.141718537		-1.154390276	0.554015017	0.600375259
PF3D7_1147300	0.600714937	0.553666052	-1.154380989		-1.146838121	0.456921236	0.689916885
PF3D7_1149000	0.249027898	0.851953577	-1.100981475		-0.989315986	1.010352098	-0.021036113
PF3D7_1205600	0.268845555	0.838095372	-1.106940927		-1.083201143	0.88802006	0.195181083
PF3D7_1208300	0.481680674	0.667998371	-1.149679044		-1.081259952	0.891568271	0.189691682
PF3D7_1212400	-0.01982426	1.009764743	-0.989940484		-1.154635421	0.566697731	0.58793769
PF3D7_1215300	0.034103962	0.982511769	-1.016615731		-0.974820216	1.023408391	-0.048588175
PF3D7_1219900	0.52483643	0.628317459	-1.153153889		-1.153460077	0.623069963	0.530390113
PF3D7_1221200	-0.044232321	1.021382205	-0.977149883		-1.005404359	0.994506567	0.010897792
PF3D7_1224000	-0.132816386	1.059771095	-0.926954709		-1.122683497	0.795192822	0.327490675
PF3D7_1226400	-0.148590779	1.065981119	-0.917390339		-1.148732149	0.675908367	0.472823782
PF3D7_1227100	0.727356928	0.412990014	-1.140346942		-0.873503059	1.090773169	-0.21727011
PF3D7_1230400	0.008827304	0.995557127	-1.004384431		-1.151482844	0.501139514	0.65034333
PF3D7_1233900	0.558416875	0.596078913	-1.154495788		-0.996634648	1.003331713	-0.006697065
PF3D7_1239700	0.463806854	0.683881701	-1.147688556		-1.152720227	0.517819021	0.634901206
PF3D7_1241500	0.241742251	0.856968592	-1.098710843		-1.097350291	0.859909389	0.237440902
PF3D7_1241700	0.668645765	0.480959051	-1.149604816		-1.154590519	0.563491301	0.591099218
PF3D7_1247400	-0.140649169	1.062878542	-0.922229373		-0.910928325	1.070002355	-0.15907403
PF3D7_1249300	-0.10193232	1.047062215	-0.945129895		-1.151487094	0.650296239	0.501190856
PF3D7_1304500	0.801341887	0.319320991	-1.120662878		-1.107487723	0.836768963	0.27071876
PF3D7_1306600	0.252340515	0.849659235	-1.10199975		-1.086539459	0.881757547	0.204781912
PF3D7_1308100	0.402295396	0.736198989	-1.138494384		-1.152960074	0.521595608	0.631364467
PF3D7_1308400	-0.104756955	1.048254718	-0.943497762		-1.123830878	0.332234967	0.79159591
PF3D7_1311200	-0.133445665	1.060022481	-0.926576815		-1.111376758	0.827039216	0.284337541
PF3D7_1311300	0.123907388	0.932272246	-1.056179634		-1.130095138	0.359709473	0.770385665
PF3D7_1312700	0.234189071	0.86212281	-1.096311881		-0.96313906	1.033178416	-0.070039356
PF3D7_1313700	0.266750703	0.839575339	-1.106326042		-1.154694372	0.580615198	0.574079174
PF3D7_1314500	0.695017851	0.451060195	-1.146078046		-1.114526638	0.295781425	0.818745212
PF3D7_1314700	0.769627122	0.360676593	-1.130303715		-1.128091249	0.77748789	0.350603359
PF3D7_1317400	0.114106999	0.938051869	-1.052158868		-1.039228004	0.955508332	0.083719672
PF3D7_1323600	-0.048863086	1.023535791	-0.974672705		-1.152153671	0.642457852	0.509695819
PF3D7_1326200	0.190475893	0.89106282	-1.081538712		-1.152454048	0.638574836	0.513879212
PF3D7_1328900	0.824941435	0.287246169	-1.112187604		-1.113900613	0.820425292	0.293475321
PF3D7_1329100	-0.090031614	1.041971539	-0.951939925		-1.142775891	0.714731752	0.428044139
PF3D7_1330300	0.495255128	0.655722739	-1.150977866		-1.131157536	0.766481659	0.364675877
PF3D7_1330600	0.666294422	0.483577227	-1.149871649		-1.146656835	0.455499829	0.691157007
PF3D7_1334500	-0.049898299	1.024015023	-0.974116724		-1.07352608	0.905078553	0.168447527
PF3D7_1335700	0.50330811	0.648351895	-1.151660005		-1.114228734	0.294682003	0.819546731
PF3D7_1341900	-0.046409213	1.022396599	-0.975987386		-1.108328437	0.834710217	0.27361822
PF3D7_1343300	0.055733785	0.970967583	-1.026701368		-1.15293579	0.521202188	0.631733602
PF3D7_1352800	0.702885044	0.441945441	-1.144830486		-1.043158619	0.950374215	0.092784404
PF3D7_1353800	-0.144725444	1.064477085	-0.919751641		-1.153553721	0.532219484	0.621334237
PF3D7_1354900	0.084004847	0.95534776	-1.039352607		-1.135044551	0.383795849	0.751248702
PF3D7_1359600	0.939879161	0.110982421	-1.050861582		-1.150336142	0.662030435	0.488305707
PF3D7_1363400	0.281668075	0.828958374	-1.110626449		-1.113437035	0.821659033	0.291778002
PF3D7_1367000	0.615499942	0.538340961	-1.153840903		-1.154112784	0.545154014	0.60895877
PF3D7_1371900	0.023795608	0.987889837	-1.011685445		-0.939785313	1.05092852	-0.111143207
PF3D7_1405600	0.270948776	0.836605892	-1.107554668		-1.132649894	0.371830314	0.760819581
PF3D7_1406300	0.058007485	0.969733635	-1.02774112		-1.149691863	0.481805802	0.667886061
PF3D7_1408400	0.823551779	0.289167653	-1.112719432		-1.121263988	0.799536371	0.321727618
PF3D7_1409800	0.647085128	0.504684837	-1.151769965		-1.051530552	0.938939118	0.112591433
PF3D7_1410300	0.122004889	0.933399941	-1.055404831		-1.110377111	0.82959155	0.280785561
PF3D7_1412100	0.377046389	0.756663039	-1.133709428		-1.153581176	0.532769544	0.620811633
PF3D7_1415400	0.150331024	0.916323488	-1.066654512		-1.105131158	0.842416994	0.262714164
PF3D7_1416900	-0.025560617	1.012535274	-0.986974657		-0.999873171	1.000126781	-0.000253609
PF3D7_1417700	-0.132461627	1.059629242	-0.927167615		-1.129288884	0.773282797	0.356006087
PF3D7_1417900	-0.148049072	1.065771028	-0.917721956		-1.153461166	0.623050172	0.530410994
PF3D7_1418200	0.097874297	0.947464109	-1.045338406		-1.127703667	0.77882469	0.348878977
PF3D7_1422700	0.892137653	0.188807386	-1.08094504		-1.04420724	0.948979984	0.095227256
PF3D7_1429900	0.223484569	0.869349447	-1.092834016		-1.121569893	0.322959945	0.798609948
PF3D7_1432800	0.150114293	0.916456482	-1.066570774		-1.15391579	0.613819283	0.540096507
PF3D7_1434800	-0.091033238	1.042404131	-0.951370893		-0.959990704	1.035705156	-0.075714453
PF3D7_1436800	0.654627997	0.496455774	-1.151083772		-1.147172525	0.459584513	0.687588012
PF3D7_1437400	0.340730619	0.785106816	-1.125837436		-1.116618482	0.8130098	0.303608682
PF3D7_1442100	0.311923971	0.806860727	-1.118784699		-1.154653761	0.586327952	0.568325809
PF3D7_1442500	-0.050802886	1.024433124	-0.973630238		-1.083245811	0.887937625	0.195308186
PF3D7_1443800	0.478609599	0.670749946	-1.149359544		-1.153591117	0.620620794	0.532970323
PF3D7_1443900	-0.008659314	1.004301538	-0.995642224		-1.14123211	0.722905098	0.418327012
PF3D7_1446900	0.909453152	0.161448093	-1.070901245		-1.130138026	0.359908024	0.770230002
PF3D7_1447800	0.330023144	0.793275203	-1.123298347		-1.005741291	0.994158079	0.011583212
PF3D7_1448400	0.158299364	0.911408738	-1.069708102		-1.128302694	0.351548963	0.776753731
PF3D7_1449500	0.050178791	0.973965942	-1.024144733		-1.153679448	0.618884917	0.534794531
PF3D7_1451800	-0.095592598	1.044363678	-0.94877108		-1.151969629	0.507249964	0.644719666
PF3D7_1452700	0.514512255	0.637985658	-1.152497913		-1.09166016	0.871726645	0.219933515
PF3D7_1457200	0.253480007	0.848867968	-1.102347975		-1.11808414	0.309210342	0.808873798
PF3D7_1459700	-0.057579829	1.027545852	-0.969966023		-1.150372831	0.6616836	0.48868923
PF3D7_1463300	0.291103316	0.822148783	-1.1132521		-1.136165875	0.389630345	0.74653553
PF3D7_1474900	-0.127306415	1.057557029	-0.930250615		-1.147217745	0.459948919	0.687268825
PF3D7_0106400	0.261138128	0.843522902	-1.10466103		0.435381204	0.708501822	-1.143883025
PF3D7_0110400	-0.134966212	1.06062866	-0.925662448		0.567637923	0.587008456	-1.154646379
PF3D7_0113000	0.270191471	0.837142623	-1.107334095		0.458360784	0.688658942	-1.147019726
PF3D7_0214400	0.325473383	0.796716438	-1.122189821		0.711965463	0.431309391	-1.143274853
PF3D7_0302000	0.44227659	0.70260061	-1.144877199		0.775008225	0.353793188	-1.128801413
PF3D7_0303300	0.469990072	0.678422721	-1.148412793		0.584690287	0.569979013	-1.1546693
PF3D7_0315800	0.019535609	0.99008907	-1.009624679		0.824217657	0.288247466	-1.112465124
PF3D7_0323800	-0.004264193	1.002125278	-0.997861085		0.631486564	0.521465497	-1.152952061
PF3D7_0402400	0.313136785	0.805959018	-1.119095803		0.837246639	0.270044634	-1.107291272
PF3D7_0403200	-0.151088947	1.066947065	-0.915858117		0.713571539	0.42941506	-1.142986599
PF3D7_0409100	0.851988541	0.248977317	-1.100965858		1.064798358	-0.145548636	-0.919249722
PF3D7_0415500	0.011091265	0.994408235	-1.0054995		0.634139274	0.51863398	-1.152773254
PF3D7_0424600	-0.066316803	1.03150782	-0.965191017		0.983939615	0.03138201	-1.015321625
PF3D7_0501300	0.095472126	0.948839978	-1.044312104		0.980299804	0.038299925	-1.01859973
PF3D7_0515000	0.03277226	0.983211031	-1.015983291		0.578692951	0.576006546	-1.154699497
PF3D7_0519800	0.78003463	0.347315366	-1.127349996		0.519899884	0.632954355	-1.152854239
PF3D7_0527900	0.750002594	0.3853421	-1.135344694		0.657340871	0.493477504	-1.150818375
PF3D7_0528800	0.214103986	0.875607466	-1.089711452		0.657877965	0.492886691	-1.150764656
PF3D7_0532300	0.84399975	0.260457682	-1.104457432		0.51859088	0.634179587	-1.152770467
PF3D7_0601900	0.720743993	0.420906489	-1.141650482		0.70350358	0.441224902	-1.144728482
PF3D7_0606100	-0.114396786	1.052278808	-0.937882022		0.778980043	0.348678366	-1.12765841
PF3D7_0606600	-0.085090113	1.039826238	-0.954736124		0.835067204	0.273116145	-1.108183349
PF3D7_0607000	0.414797223	0.725852399	-1.140649622		0.592962931	0.561595584	-1.154558514
PF3D7_0610700	0.74152424	0.395792738	-1.137316978		0.617733081	0.536002905	-1.153735986
PF3D7_0611800	-0.063544166	1.030256737	-0.966712571		0.659080571	0.491562388	-1.150642959
PF3D7_0614400	0.886423386	0.197639449	-1.084062835		0.713921648	0.429001587	-1.142923234
PF3D7_0623100	-0.039607322	1.019215211	-0.979607888		0.6225133	0.530977221	-1.153490521
PF3D7_0702400	0.383773146	0.751266983	-1.135040129		0.804969248	0.314466129	-1.119435377
PF3D7_0702500	0.313543031	0.805656703	-1.119199734		0.615318063	0.538531113	-1.153849176
PF3D7_0703700	0.079841557	0.957685855	-1.037527411		0.570185205	0.584485815	-1.15467102
PF3D7_0704600	-0.003220652	1.001606436	-0.998385784		0.793227661	0.330085838	-1.123313499
PF3D7_0707600	0.224640816	0.868573255	-1.093214071		0.978037713	0.042565261	-1.020602974
PF3D7_0714500	0.098195435	0.947279842	-1.045475278		0.476767114	0.672396241	-1.149163354
PF3D7_0714600	0.353856695	0.774958767	-1.128815462		0.939297312	0.111978733	-1.051276045
PF3D7_0723600	0.235286499	0.86137677	-1.096663268		0.626150464	0.527134085	-1.15328455
PF3D7_0724400	0.930365142	0.127114253	-1.057479394		0.785986288	0.339583928	-1.125570216
PF3D7_0731300	-0.022503645	1.011061899	-0.988558254		0.732449003	0.406846545	-1.139295548
PF3D7_0801000	0.317893444	0.802410557	-1.120304001		0.7341864	0.404740816	-1.138927216
PF3D7_0804800	-0.12532475	1.056755067	-0.931430317		0.872116085	0.219350342	-1.091466427
PF3D7_0807600	0.885742263	0.198685946	-1.084428208		0.617692079	0.53604589	-1.153737968
PF3D7_0813300	0.907507867	0.164568072	-1.07207594		0.452654735	0.693633375	-1.14628811
PF3D7_0820000	-0.051199546	1.024616267	-0.973416721		0.519150423	0.633656074	-1.152806497
PF3D7_0823100	0.550807622	0.603492214	-1.154299836		0.686384631	0.46095761	-1.147342242
PF3D7_0825500	0.482040598	0.667675275	-1.149715873		0.711112554	0.432313765	-1.143426318
PF3D7_0826100	0.054286251	0.971751139	-1.02603739		0.484989691	0.665023061	-1.150012751
PF3D7_0827300	0.796444922	0.32583321	-1.122278132		0.765899437	0.36541419	-1.131313627
PF3D7_0831700	0.602342712	0.551991842	-1.154334554		0.721891466	0.419537793	-1.141429259
PF3D7_0904600	0.423770914	0.718336914	-1.142107828		0.790433447	0.333762854	-1.124196301
PF3D7_0907000	-0.026961064	1.013207908	-0.986246844		0.974211588	0.049721773	-1.023933361
PF3D7_0909300	-0.111303119	1.050995074	-0.939691955		0.931042084	0.12597746	-1.057019544
PF3D7_0911900	0.724361634	0.416584338	-1.140945972		1.019901648	-0.041068674	-0.978832975
PF3D7_0912500	0.354394246	0.774539993	-1.128934239		0.638532937	0.513924246	-1.152457183
PF3D7_0918300	0.450213988	0.695751585	-1.145965574		0.464911334	0.682909336	-1.14782067
PF3D7_0921900	-0.07318455	1.034581762	-0.961397212		0.583480362	0.571198403	-1.154678765
PF3D7_0935900	0.871176174	0.220757139	-1.091933313		1.010246301	-0.02081766	-0.989428641
PF3D7_0936000	0.340640809	0.785175738	-1.125816548		0.99758452	0.004813583	-1.002398102
PF3D7_0936800	0.163134428	0.908402669	-1.071537097		0.682392921	0.465497364	-1.147890285
PF3D7_1006700	0.326912398	0.795629935	-1.122542333		0.554402936	0.599997505	-1.154400441
PF3D7_1006800	-0.139123124	1.062276812	-0.923153688		0.725038873	0.415772909	-1.140811782
PF3D7_1015300	0.730993974	0.408606273	-1.139600247		0.380203411	0.754135566	-1.134338977
PF3D7_1018500	0.080736232	0.957184512	-1.037920744		0.531574687	0.621946436	-1.153521123
PF3D7_1026000	0.596593612	0.557890701	-1.154484313		0.443751515	0.701332477	-1.145083992
PF3D7_1027100	0.627972682	0.525202394	-1.153175076		0.695363104	0.450662118	-1.146025222
PF3D7_1028500	0.163169379	0.908380873	-1.071550252		0.941204597	0.108708006	-1.049912604
PF3D7_1030000	0.843925888	0.260563115	-1.104489003		1.008302269	-0.016816648	-0.99148562
PF3D7_1036900	0.226874235	0.867070945	-1.09394518		0.872141315	0.219312548	-1.091453862
PF3D7_1039100	0.935836185	0.11787878	-1.053714965		0.570250897	0.58442066	-1.154671558
PF3D7_1108000	0.564970136	0.589642537	-1.154612673		0.889864437	0.192332218	-1.082196655
PF3D7_1110200	0.265792083	0.840251392	-1.106043474		0.858379292	0.239681599	-1.098060892
PF3D7_1116300	0.006846595	0.996559124	-1.003405719		0.666395964	0.483464319	-1.149860283
PF3D7_1116700	0.172153008	0.902747295	-1.074900304		0.563512998	0.591077865	-1.154590862
PF3D7_1120000	0.102909319	0.94456605	-1.047475369		0.554163788	0.600230406	-1.154394194
PF3D7_1121700	0.617084459	0.536682638	-1.153767098		0.510307323	0.641891392	-1.152198714
PF3D7_1127000	0.850001272	0.251847485	-1.101848757		0.831894206	0.277568594	-1.1094628
PF3D7_1129100	0.269235608	0.837819413	-1.107055021		0.634037637	0.518742634	-1.152780271
PF3D7_1134200	0.304552363	0.812314868	-1.116867232		0.592109061	0.562464627	-1.154573689
PF3D7_1139100	0.887874766	0.195405092	-1.083279858		1.02966181	-0.062230178	-0.967431632
PF3D7_1140700	0.087717213	0.953251853	-1.040969066		0.434836298	0.708966245	-1.143802543
PF3D7_1207100	0.888971484	0.193712719	-1.082684203		0.785208601	0.340597983	-1.125806585
PF3D7_1216900	0.696376466	0.449492695	-1.145869161		0.549510099	0.604749918	-1.154260017
PF3D7_1225700	0.121632386	0.933620418	-1.055252803		0.639963498	0.512385382	-1.15234888
PF3D7_1230800	0.388472468	0.747473305	-1.135945773		0.573400628	0.581290925	-1.154691552
PF3D7_1249800	0.125208193	0.931499611	-1.056707804		0.386032256	0.749445713	-1.13547797
PF3D7_1301700	0.214369865	0.875431051	-1.089800916		0.958977379	0.077531769	-1.036509147
PF3D7_1303400	-0.025446656	1.012480474	-0.987033818		0.954503083	0.0855032	-1.040006283
PF3D7_1306800	0.664975799	0.485042155	-1.150017954		0.764670858	0.366970156	-1.131641014
PF3D7_1317800	0.869025657	0.223967091	-1.092992749		0.364127108	0.7669141	-1.131041207
PF3D7_1321700	0.85587416	0.243337504	-1.099211664		0.533692856	0.619933675	-1.153626531
PF3D7_1327800	0.324850632	0.79718609	-1.122036722		0.375185741	0.758148502	-1.133334244
PF3D7_1328500	0.781923209	0.344869266	-1.126792476		0.561669678	0.592890163	-1.154559841
PF3D7_1332500	0.490662968	0.659896326	-1.150559295		0.934807182	0.119624219	-1.054431401
PF3D7_1336000	-0.094652185	1.043960792	-0.949308606		1.009876375	-0.020054408	-0.989821968
PF3D7_1344900	0.624056372	0.529348801	-1.153405173		0.601991955	0.552352875	-1.15434483
PF3D7_1353200	-0.095408536	1.044284876	-0.94887634		1.070478149	-0.16032922	-0.910148929
PF3D7_1355500	0.057570679	0.969970994	-1.027541672		0.396600077	0.740865167	-1.137465245
PF3D7_1359400	0.772114264	0.357501657	-1.129615921		1.00561706	-0.011330406	-0.994286654
PF3D7_1366000	0.104007649	0.943931317	-1.047938966		0.638714665	0.513728907	-1.152443572
PF3D7_1366300	-0.064554545	1.030713316	-0.966158771		0.440160455	0.704416435	-1.144576891
PF3D7_1370300	0.202316521	0.883372602	-1.085689123		0.972428573	0.053032413	-1.025460986
PF3D7_1404900	0.508188608	0.643852383	-1.152040992		1.062686043	-0.140160481	-0.922525563
PF3D7_1407300	0.227926475	0.866361781	-1.094288256		0.918755319	0.146358668	-1.065113987
PF3D7_1407500	0.117363453	0.936139546	-1.053503		0.640807636	0.511476089	-1.152283725
PF3D7_1410600	0.429360861	0.713617441	-1.142978302		0.487386985	0.662860668	-1.150247653
PF3D7_1415200	0.720745833	0.420904297	-1.141650129		0.691596261	0.454995825	-1.146592086
PF3D7_1417200	0.373881244	0.759188128	-1.133069372		1.015647749	-0.032066859	-0.98358089
PF3D7_1419400	0.883876139	0.201546373	-1.085422512		0.672453476	0.476702989	-1.149156466
PF3D7_1420700	0.47487983	0.67407907	-1.1489589		0.834079623	0.274504393	-1.108584016
PF3D7_1434600	-0.099490157	1.046026305	-0.946536148		0.66952553	0.479977484	-1.149503014
PF3D7_1452400	0.830288849	0.279812639	-1.110101488		0.578367942	0.576331999	-1.15469994
PF3D7_1454000	0.117211299	0.936229077	-1.053440376		0.494060393	0.656810634	-1.150871027
PF3D7_1456900	-0.143489608	1.06399379	-0.920504181		0.432071357	0.711318491	-1.143389849
PF3D7_1461600	0.467482423	0.680641169	-1.148123592		0.952495639	0.089052139	-1.041547778
PF3D7_1464900	-0.138096152	1.061870865	-0.923774713		0.555911581	0.598526803	-1.154438383
PF3D7_0111500	0.879163031	0.208727265	-1.087890295		-0.776077233	-0.352419415	1.128496648
PF3D7_0208500	0.488121025	0.662197398	-1.150318422		-1.055444914	0.122103146	0.933341768
PF3D7_0306400	-0.122204142	1.055486107	-0.933281965		-0.585195034	-0.569469812	1.154664846
PF3D7_0502100	0.362781323	0.767973486	-1.130754808		-1.07874313	0.182671489	0.896071641
PF3D7_0504800	0.338311219	0.786961088	-1.125272307		-0.437520178	-0.706676062	1.14419624
PF3D7_0507600	-0.123421742	1.055982114	-0.932560372		-1.097011693	0.236377652	0.860634041
PF3D7_0513100	0.83346726	0.275364084	-1.108831343		-0.512884248	-0.639500012	1.15238426
PF3D7_0709400	0.721214957	0.420344978	-1.141559935		-1.024448818	0.050836867	0.973611951
PF3D7_0715900	0.443845587	0.701251524	-1.145097111		-1.054535109	0.119877351	0.934657758
PF3D7_0807800	0.730911358	0.408706088	-1.139617445		-1.005378364	0.010844939	0.994533425
PF3D7_0816400	0.640940454	0.511332935	-1.152273389		-0.50189793	-0.649647421	1.151545351
PF3D7_0817900	-0.081946825	1.038452003	-0.956505178		-0.526537208	-0.626713939	1.153251147
PF3D7_0823800	0.265292869	0.840603159	-1.105896027		-1.056307032	0.124220859	0.932086173
PF3D7_0903700	-0.830650842	-0.279307132	1.109957974		-0.819903246	-0.294192539	1.114095785
PF3D7_0904400	-0.345381852	-0.781527881	1.126909733		-1.075481775	0.173729606	0.901752169
PF3D7_0904700	-0.644810208	-0.507151915	1.151962122		-0.60417789	-0.550100476	1.154278365
PF3D7_0904900	-0.708943678	-0.434862784	1.143806461		-0.858396523	-0.239656399	1.098052922
PF3D7_0908000	-0.802325502	-0.318007147	1.120332649		-0.388139859	-0.747742465	1.135882325
PF3D7_0909600	-0.245635848	-0.854293775	1.099929623		-0.648130587	-0.503548781	1.151679368
PF3D7_0927300	0.2584564	-1.103856446	0.845400045		-0.404473756	-0.734406456	1.138880212
PF3D7_0927800	-0.201054981	-0.884197177	1.085252158		-0.859640318	-0.23783536	1.097475678
PF3D7_1008400	0.208576133	-1.087838776	0.879262643		-1.046739563	0.101170522	0.945569042
PF3D7_1008700	0.00366274	-1.001826339	0.998163599		-0.838286752	-0.268574946	1.106861698
PF3D7_1108500	0.293644385	-1.113946658	0.820302273		-0.561647174	-0.592912265	1.154559439
PF3D7_1117900	-0.208161995	-0.879535512	1.087697507		-0.904947445	-0.16865637	1.073603815
PF3D7_1127100	0.105828342	-1.04870545	0.942877108		-1.037205693	0.079110795	0.958094898
PF3D7_1130400	-0.772153344	-0.35745168	1.129605024		-1.051265005	0.111952169	0.939312835
PF3D7_1130500	-0.460838439	-0.686489146	1.147327585		-0.932149552	-0.124114101	1.056263652
PF3D7_1132800	0.061391817	-1.02928155	0.967889733		-0.739575417	-0.398177884	1.137753301
PF3D7_1134900	-0.11033752	-0.940255383	1.050592903		-1.044016725	0.09478265	0.949234074
PF3D7_1144900	0.311922026	-1.118784199	0.806862173		-0.595775141	-0.558727271	1.154502412
PF3D7_1145400	-0.619049646	-0.534621582	1.153671227		-0.525354152	-0.627829668	1.15318382
PF3D7_1205400	0.290435203	-1.113068594	0.822633392		-0.841516609	-0.26399519	1.105511799
PF3D7_1209300	-0.543656588	-0.610400778	1.154057366		-0.652998404	-0.498240037	1.151238442
PF3D7_1215000	-0.486487304	-0.66367287	1.150160174		-0.406912475	-0.73239454	1.139307015
PF3D7_1215400	-0.223105177	-0.869603902	1.09270908		-0.431583917	-0.711732431	1.143316347
PF3D7_1243000	0.285713538	-1.111761218	0.82604768		-0.708956671	-0.434847535	1.143804206
PF3D7_1244600	-0.578556083	-0.576143616	1.154699698		-0.771040608	-0.358873601	1.129914209
PF3D7_1248900	-0.009801444	-0.995063252	1.004864696		-0.958860266	-0.077741513	1.036601779
PF3D7_1306200	-0.300987052	-0.814936479	1.115923532		-0.861471425	-0.235147339	1.096618764
PF3D7_1316600	-0.167600071	-0.905610225	1.073210295		-0.827597236	-0.283562201	1.111159437
PF3D7_1322800	-0.052223571	-0.972864953	1.025088524		-0.73412211	-0.404818822	1.138940933
PF3D7_1331300	-0.248758336	-0.852139888	1.100898225		-0.714162777	-0.428716706	1.142879483
PF3D7_1340700	0.216908667	-1.090652365	0.873743697		-0.605361584	-0.548878375	1.154239959
PF3D7_1360900	-0.09723819	-0.947828872	1.045067062		-1.07678945	0.177294516	0.899494934
PF3D7_1401800	0.21818205	-1.091077504	0.872895454		-0.605078681	-0.549170612	1.154249293
PF3D7_1403100	-0.438416339	-0.705909842	1.144326181		-0.902934583	-0.171855942	1.074790525
PF3D7_1414000	0.277867202	-1.109548027	0.831680825		-0.921599063	-0.141688124	1.063287187
PF3D7_1414400	-0.379853702	-0.754415976	1.134269677		-0.838435018	-0.268365242	1.106800261
PF3D7_1431600	0.180552751	-1.07797599	0.897423238		-0.844805783	-0.259306278	1.104112061
PF3D7_1432700	0.306088179	-1.117270474	0.811182295		-0.91839486	-0.146948725	1.065343585
PF3D7_1434200	-0.220761269	-0.871173412	1.091934681		-1.042573605	0.091426117	0.951147488
PF3D7_1437700	0.163421314	-1.071645052	0.908223738		-0.519755227	-0.633089843	1.15284507
PF3D7_1453200	-0.372076309	-0.760624095	1.132700404		-0.64392962	-0.508105056	1.152034677
PF3D7_1466300	0.309886301	-1.118259226	0.808372924		-1.098157021	0.239985696	0.858171325
PF3D7_1471400	-0.294346313	-0.819791261	1.114137575		-0.483574861	-0.66629655	1.149871411
PF3D7_0102500	-0.04012477	-0.979333684	1.019458454		0.928259445	-1.058899259	0.130639814
PF3D7_0109000	-0.360343281	-0.769888642	1.130231923		0.93024428	-1.057561322	0.127317043
PF3D7_0313000	-0.198841367	-0.885641032	1.084482399		1.154459489	-0.556797748	-0.597661741
PF3D7_0415000	0.300624919	-1.115827086	0.815202167		1.145779009	-0.696957416	-0.448821593
PF3D7_0507500	0.240065613	-1.098182271	0.858116659		0.883068757	-1.085849657	0.2027809
PF3D7_0525800	0.193190331	-1.082499888	0.889309557		0.886835908	-1.083840903	0.197004995
PF3D7_0623500	0.019840088	-1.009772422	0.989932334		1.113141305	-0.822441536	-0.290699769
PF3D7_0714200	-0.326813616	-0.795704576	1.122518191		0.830332873	-1.11008405	0.279751178
PF3D7_0725400	0.213063511	-1.089360812	0.876297301		0.870775426	-1.092131665	0.221356238
PF3D7_0730400	0.189610629	-1.081231113	0.891620485		0.961053663	-1.034856961	0.073803298
PF3D7_0731500	0.034070583	-1.016599895	0.982529312		1.09103199	-0.872986447	-0.218045543
PF3D7_0808200	0.221669269	-1.09223519	0.870565922		1.055009095	-0.933973312	-0.121035783
PF3D7_0818500	0.306453785	-1.117366176	0.810912391		1.134534358	-0.381192345	-0.753342012
PF3D7_0828800	0.03302929	-1.016105461	0.983076171		1.081480546	-0.8911684	-0.190312146
PF3D7_0907200	0.127785187	-1.057750335	0.929965148		1.034856373	-0.961054398	-0.073801975
PF3D7_1001700	-0.753983928	-0.380392468	1.134376396		0.815075784	-1.115872982	0.300797198
PF3D7_1003600	-0.30606107	-0.811202303	1.117263373		0.943535249	-1.048227446	0.104692197
PF3D7_1017500	-0.140256877	-0.922467152	1.062724029		1.075284322	-0.902090676	-0.173193646
PF3D7_1023900	0.098955395	-1.045798867	0.946843472		1.14704878	-0.688456209	-0.458592571
PF3D7_1035500	0.122262062	-1.055509727	0.933247665		0.982639219	-1.016500649	0.03386143
PF3D7_1133400	-0.08313947	-0.955834833	1.038974302		0.871382332	-1.091831108	0.220448775
PF3D7_1216400	0.250810021	-1.101530387	0.850720366		0.902386154	-1.075111679	0.172725524
PF3D7_1246400	-0.825289136	-0.286764741	1.112053877		0.948799277	-1.044342573	0.095543296
PF3D7_1248700	0.09700155	-1.04496604	0.94796449		1.086769942	-0.88131739	-0.205452553
PF3D7_1250200	-0.430963045	-0.712259358	1.143222402		1.148398208	-0.469862313	-0.678535896
PF3D7_1251200	0.104225628	-1.048030865	0.943805237		0.847536293	-1.102930626	0.255394334
PF3D7_1301600	-0.403687428	-0.73505401	1.138741438		1.022064242	-0.976369111	-0.045695131
PF3D7_1310700	-0.149153999	-0.917045314	1.066199313		0.923799634	-1.061854546	0.138054912
PF3D7_1335300	0.256666979	-1.103316334	0.846649355		1.038898596	-0.95593215	-0.082966446
PF3D7_1342600	0.142773118	-1.063713056	0.920939938		1.112651413	-0.823730129	-0.288921283
PF3D7_1351700	-0.146460484	-0.91869314	1.065153624		0.869278401	-1.092868869	0.223590468
PF3D7_1361200	0.116818155	-1.053278486	0.93646033		1.129393186	-0.356482102	-0.772911083
PF3D7_1409600	-0.004997154	-0.997492059	1.002489213		1.07483935	-0.902851309	-0.171988041
PF3D7_1455300	-0.081427205	-0.956796902	1.038224108		1.036818691	-0.958585732	-0.078232958
PF3D7_1472100	-0.640916066	-0.511359223	1.152275289		1.154662613	-0.569226567	-0.585436047
PF3D7_0104100	0.279260374	-1.109944689	0.830684315		-0.000476985	-0.999761422	1.000238407
PF3D7_0204100	0.139411249	-1.062390558	0.92297931		-0.218187519	-0.872891808	1.091079327
PF3D7_0212900	0.228412175	-1.094446318	0.866034142		0.076686088	-1.036135323	0.959449236
PF3D7_0214900	0.043155288	-1.020879008	0.97772372		0.448069391	-1.145677449	0.697608059
PF3D7_0302500	0.170361929	-1.074237388	0.90387546		0.332712469	-1.123945296	0.791232826
PF3D7_0303200	-0.753515179	-0.380976636	1.134491815		0.089186208	-1.041605825	0.952419617
PF3D7_0321400	-0.044656596	-0.976923593	1.021580189		0.39691	-1.137522005	0.740612004
PF3D7_0407800	0.233707021	-1.096157228	0.862450207		0.417625352	-1.141117239	0.723491888
PF3D7_0419400	-0.701644462	-0.443388879	1.145033341		0.097777875	-1.045297295	0.94751942
PF3D7_0423500	-0.306913962	-0.810572513	1.117486475		0.237697465	-1.097431859	0.859734394
PF3D7_0500900	-0.840206746	-0.265855421	1.106062168		0.146384085	-1.065123882	0.918739797
PF3D7_0501600	-0.556543631	-0.597909895	1.154453526		0.469982013	-1.148411874	0.67842986
PF3D7_0504600	0.150192583	-1.066601027	0.916408444		0.163227262	-1.071572037	0.908344775
PF3D7_0506900	0.180732095	-1.078041061	0.897308966		0.065615424	-1.031191888	0.965576463
PF3D7_0508000	-0.035483768	-0.981785843	1.017269611		0.138561571	-1.062054938	0.923493367
PF3D7_0508600	-0.380035771	-0.75427	1.13430577		0.706845099	-1.144167454	0.437322355
PF3D7_0508900	0.2984605	-1.115248364	0.816787865		0.257955095	-1.103705395	0.8457503
PF3D7_0515700	0.216608382	-1.090551923	0.873943541		0.260629946	-1.104509011	0.843879065
PF3D7_0522600	-0.528809132	-0.62456713	1.153376262		0.273592792	-1.108321094	0.834728301
PF3D7_0606200	0.271106927	-1.107600672	0.836493745		-0.06703262	-0.964797254	1.031829873
PF3D7_0606700	0.146154139	-1.06503434	0.918880201		0.760561281	-1.13271662	0.372155338
PF3D7_0607600	0.205716641	-1.086860606	0.881143965		-0.24983643	-0.851394399	1.101230828
PF3D7_0610400	0.128002049	-1.057837835	0.929835786		0.043085775	-1.020846501	0.977760726
PF3D7_0612700	0.245388711	-1.099852626	0.854463915		0.471544936	-1.148589005	0.677044069
PF3D7_0613300	0.087401467	-1.040831987	0.953430521		0.465097338	-1.147842802	0.682745464
PF3D7_0617300	-0.145905188	-0.919032163	1.06493735		0.005288249	-1.002633637	0.997345388
PF3D7_0618500	-0.221323069	-0.870797621	1.09212069		-0.318810799	-0.801724017	1.120534816
PF3D7_0621100	0.041637974	-1.02016863	0.978530656		0.250362754	-1.101392865	0.851030111
PF3D7_0628100	-0.550748926	-0.603549148	1.154298075		0.486364282	-1.150148149	0.663783867
PF3D7_0707300	-0.281743979	-0.828903885	1.110647865		0.435448323	-1.14389292	0.708444596
PF3D7_0717500	0.000151726	-1.000075854	0.999924129		0.62943393	-1.153084245	0.523650314
PF3D7_0722200	0.227177017	-1.09404399	0.866866974		0.439939501	-1.144545289	0.704605788
PF3D7_0802600	-0.309446736	-0.808698678	1.118145414		0.402070098	-1.138454233	0.736384135
PF3D7_0802800	-0.78568342	-0.339978986	1.125662406		0.428539762	-1.142852271	0.714312509
PF3D7_0803200	0.255445509	-1.102946162	0.847500653		0.241816547	-1.098734213	0.856917666
PF3D7_0808400	-0.086837056	-0.95374971	1.040586766		-0.137477471	-0.924148448	1.061625919
PF3D7_0811600	-0.598733309	-0.555699903	1.154433212		-0.135886366	-0.925108261	1.060994628
PF3D7_0815500	-0.160681141	-0.90993019	1.07061133		-0.319124183	-0.801489321	1.120613504
PF3D7_0817700	0.163903608	-1.071826395	0.907922787		0.339665494	-1.125589261	0.785923767
PF3D7_0822900	-0.525682712	-0.627519955	1.153202667		0.794475957	-1.122914191	0.328438234
PF3D7_0828900	0.104000065	-1.047935769	0.943935703		0.042385329	-1.020518744	0.978133415
PF3D7_0831600	0.265237364	-1.105879621	0.840642257		0.353728353	-1.128787067	0.775058714
PF3D7_0905400	0.185954347	-1.07992486	0.893970513		0.317757328	-1.120269693	0.802512365
PF3D7_0914400	-0.255480206	-0.847476487	1.102956694		0.010362584	-1.005141022	0.994778439
PF3D7_0918000	-0.067087907	-0.964766825	1.031854731		0.029976559	-1.01465125	0.984674691
PF3D7_0919400	0.29291059	-1.113746637	0.820836047		-0.23320177	-0.862793162	1.095994933
PF3D7_0919800	0.273381015	-1.108259916	0.834878901		0.488612619	-1.150365514	0.661752895
PF3D7_0926400	0.080247395	-1.037705908	0.957458513		-0.225702849	-0.867859373	1.093562222
PF3D7_0929400	-0.501562119	-0.649955629	1.151517747		0.299368219	-1.115491545	0.816123326
PF3D7_0930300	-0.532976625	-0.620614803	1.153591428		0.535308197	-1.153703674	0.618395478
PF3D7_0932200	-0.308523003	-0.809382711	1.117905713		0.342561832	-1.126261829	0.783699997
PF3D7_1014100	0.075158109	-1.035458528	0.960300419		0.78701304	-1.125256379	0.338243339
PF3D7_1014600	0.255482098	-1.102957268	0.84747517		0.216515393	-1.090520805	0.874005412
PF3D7_1017100	-0.554707883	-0.599700432	1.154408315		0.247339342	-1.100459022	0.853119681
PF3D7_1019600	-0.693730744	-0.452542685	1.146273429		0.115350658	-1.052673153	0.937322495
PF3D7_1019900	0.293600678	-1.113934756	0.820334078		0.523709167	-1.153087736	0.629378569
PF3D7_1025900	0.303231308	-1.1165188	0.813287492		0.078697554	-1.037023584	0.95832603
PF3D7_1027300	-0.249813953	-0.85140995	1.101223903		0.396746624	-1.137492094	0.74074547
PF3D7_1031200	0.095928765	-1.044507535	0.94857877		0.277575452	-1.109464759	0.831889306
PF3D7_1035300	-0.369774763	-0.762450979	1.132225741		0.686524416	-1.147322635	0.460798218
PF3D7_1035700	0.270018643	-1.107283691	0.837265048		0.615796856	-1.15382731	0.538030455
PF3D7_1037500	-0.446912523	-0.698607672	1.145520195		0.423197835	-1.142016939	0.718819104
PF3D7_1105100	0.062313918	-1.029699763	0.967385845		-0.186805578	-0.893424327	1.080229905
PF3D7_1110700	-0.814158393	-0.302046732	1.116205126		0.171073524	-1.074501062	0.903427538
PF3D7_1116000	0.222680473	-1.092569086	0.869888613		0.402302372	-1.138495627	0.736193255
PF3D7_1117300	0.248204461	-1.100726984	0.852522523		0.675386029	-1.148797375	0.473411346
PF3D7_1121100	-0.124518807	-0.931909244	1.056428051		0.678055701	-1.148459966	0.470404265
PF3D7_1121900	0.227911146	-1.094283264	0.866372118		-0.083329804	-0.955727753	1.039057557
PF3D7_1125600	-0.489937861	-0.660553388	1.150491249		0.076457478	-1.036034176	0.959576698
PF3D7_1126700	-0.257584051	-0.846009412	1.103593463		0.723118256	-1.141190445	0.41807219
PF3D7_1134800	-0.49629865	-0.654771345	1.151069996		0.498782658	-1.151284834	0.652502176
PF3D7_1135100	0.007732755	-1.003843954	0.996111199		0.785305799	-1.125777106	0.340471307
PF3D7_1212800	-0.638196869	-0.514285371	1.15248224		-0.243016132	-0.856094803	1.099110935
PF3D7_1222700	0.261933653	-1.104898585	0.842964932		0.730266322	-1.139751341	0.409485019
PF3D7_1229300	-0.423546849	-0.718525479	1.142072328		0.083235041	-1.03901611	0.955781069
PF3D7_1238600	-0.150853801	-0.916002546	1.066856347		0.135816546	-1.060966881	0.925150335
PF3D7_1245500	-0.535831455	-0.617896605	1.15372806		-0.026176743	-0.986654637	1.01283138
PF3D7_1246200	-0.804293665	-0.315372349	1.119666014		0.520135697	-1.152869138	0.632733441
PF3D7_1252100	-0.523302437	-0.629761099	1.153063536		0.354521227	-1.12896226	0.774441033
PF3D7_1304000	-0.012504452	-0.993689137	1.006193589		-0.33847347	-0.786836893	1.125310363
PF3D7_1312600	-0.2083442	-0.879415477	1.087759676		0.042341844	-1.020498384	0.97815654
PF3D7_1315300	0.265480518	-1.105951475	0.840470957		0.069483875	-1.032929792	0.963445917
PF3D7_1323700	-0.213036348	-0.876315299	1.089351647		0.366613925	-1.131566248	0.764952323
PF3D7_1324700	-0.262906561	-0.84228185	1.105188412		0.541166606	-1.153959796	0.61279319
PF3D7_1330400	-0.193430004	-0.889154475	1.082584479		0.480106688	-1.149516469	0.669409781
PF3D7_1332200	0.072774245	-1.034399113	0.961624867		0.688186653	-1.147087317	0.458900664
PF3D7_1335100	0.051118159	-1.024578699	0.97346054		0.468206096	-1.148207686	0.68000159
PF3D7_1345600	-0.439461179	-0.70501554	1.144476719		0.401967497	-1.138435933	0.736468436
PF3D7_1348600	0.017213503	-1.008495631	0.991282128		0.46352938	-1.147655178	0.684125798
PF3D7_1356300	-0.594950092	-0.559569755	1.154519847		-0.265217769	-0.84065606	1.105873829
PF3D7_1361800	0.292771814	-1.113708758	0.820936944		0.523892759	-1.153098602	0.629205842
PF3D7_1401600	-0.318224563	-0.802162833	1.120387396		0.460404012	-1.147274037	0.686870025
PF3D7_1406800	0.0947908	-1.044020218	0.949229418		0.263376816	-1.105328223	0.841951407
PF3D7_1409400	-0.053487733	-0.972182706	1.025670439		0.371297634	-1.132540337	0.761242702
PF3D7_1410400	-0.102601414	-0.944743826	1.04734524		0.439318545	-1.14445623	0.705137684
PF3D7_1414500	0.111073311	-1.050899423	0.939826113		0.457471245	-1.146907744	0.689436499
PF3D7_1423300	0.142671677	-1.063673278	0.921001602		0.661889135	-1.150351109	0.488461974
PF3D7_1435600	0.29528801	-1.114393064	0.819105054		0.570334334	-1.154672233	0.5843379
PF3D7_1436600	-0.435735753	-0.708199489	1.143935242		0.406871456	-1.139299881	0.732428425
PF3D7_1452000	-0.601018381	-0.553354194	1.154372575		0.434474617	-1.143748968	0.709274351
PF3D7_1458300	0.296241991	-1.114651136	0.818409145		0.162207943	-1.071188027	0.908980084
PF3D7_1461400	-0.590991105	-0.563601145	1.15459225		0.612116813	-1.153988094	0.541871281
PF3D7_1463900	0.173216246	-1.075292653	0.902076407		0.392172324	-1.136644853	0.744472529
PF3D7_1472600	-0.027611362	-0.985908383	1.013519745		0.373457155	-1.132982938	0.759525783
PF3D7_1476300	0.039997007	-1.019398413	0.979401406		0.323537335	-1.121712778	0.798175442
PF3D7_0110900	-0.478243072	-0.671077713	1.149320785		-0.540992659	1.153952727	-0.612960069
PF3D7_0319500	-0.623888628	-0.529525968	1.153414596		-0.319115969	1.120611442	-0.801495473
PF3D7_0417300	-0.815678497	-0.299975306	1.115653802		-0.413685572	1.140463794	-0.726778221
PF3D7_0505200	0.154075086	-1.068095387	0.914020301		-0.395246384	1.137216307	-0.741969923
PF3D7_0511000	-0.014204892	-0.992821884	1.007026776		-0.694095084	1.146218369	-0.452123285
PF3D7_0711300	0.285475734	-1.111694886	0.826219151		0.220001565	0.871681184	-1.091682749
PF3D7_1015900	-0.233421152	-0.862644275	1.096065427		-0.197665103	1.084071802	-0.886406699
PF3D7_1103100	-0.326268448	-0.796116356	1.122384804		-0.276141157	1.109054382	-0.832913224
PF3D7_1136800	-0.113502036	-0.938406239	1.051908275		-0.212966799	1.089328177	-0.876361378
PF3D7_1209000	0.17872247	-1.077310479	0.898588009		-0.044920175	1.021703118	-0.976782943
PF3D7_1237100	-0.329684888	-0.793531651	1.123216539		-0.1544598	1.06824283	-0.91378303
PF3D7_1309700	-0.547148548	-0.607034237	1.154182785		-0.639891803	1.152354371	-0.512462569
PF3D7_1366900	-0.386373528	-0.749170187	1.135543715		0.315988076	0.803834248	-1.119822324
PF3D7_1412500	-0.417562918	-0.723544078	1.141106996		0.275008929	0.833720312	-1.108729241
PF3D7_1439900	-0.761583819	-0.370867964	1.132451783		-0.682481506	1.14787837	-0.465396864
PF3D7_1461300	-0.452377623	-0.693874156	1.146251779		-0.38897798	1.136042015	-0.747064035
PF3D7_0115600	-0.201568922	-0.883861403	1.085430325		-1.140036479	0.728881765	0.411154714
PF3D7_0418500	0.253987296	-1.102502664	0.848515368		-1.010932563	0.988696573	0.022235991
PF3D7_0509000	-0.469891252	-0.678510261	1.148401514		-1.152519594	0.514827398	0.637692196
PF3D7_0510500	-0.448498438	-0.697237007	1.145735444		-1.152945015	0.63159368	0.521351336
PF3D7_0515800	-0.162451504	-0.908828354	1.071279857		-1.115386298	0.816411249	0.298975049
PF3D7_0527100	-0.097046327	-0.947938831	1.044985159		-1.153356867	0.528450298	0.624906569
PF3D7_0629200	-0.445645645	-0.699700873	1.145346518		-1.105792954	0.840848656	0.264944298
PF3D7_0715800	-0.119097707	-0.935117825	1.054215532		-1.134837695	0.382736541	0.752101154
PF3D7_0716300	-0.437505152	-0.706688903	1.144194055		-1.140100077	0.411529188	0.728570889
PF3D7_0720800	-0.612634841	-0.541331631	1.153966472		-1.071480074	0.908497113	0.162982961
PF3D7_0729200	-0.454518677	-0.692011884	1.14653056		-1.13973934	0.409415072	0.730324268
PF3D7_0807500	-0.095200901	-0.94899505	1.044195951		-1.154699379	0.575932441	0.578766937
PF3D7_0827900	0.095512958	-1.044329585	0.948816627		-1.146250343	0.452366678	0.693883665
PF3D7_0828300	-0.545771077	-0.608363829	1.154134907		-1.148573631	0.471408434	0.677165197
PF3D7_0903200	-0.610648988	-0.543398583	1.15404757		-1.154322137	0.551562173	0.602759963
PF3D7_0931400	-0.118751644	-0.935321889	1.054073532		-1.152936625	0.631720955	0.52121567
PF3D7_1017900	-0.51934521	-0.633473752	1.152818962		-1.142299443	0.424985478	0.717313966
PF3D7_1025300	-0.708650129	-0.435207231	1.14385736		-1.15423668	0.605460263	0.548776417
PF3D7_1033200	-0.90593211	1.073018681	-0.167086571		-1.151542927	0.64967455	0.501868376
PF3D7_1107800	-0.555327421	1.154423992	-0.599096571		-0.877244004	1.088877504	-0.2116335
PF3D7_1141700	-0.767039654	1.13100737	-0.363967716		-1.072949133	0.906048806	0.166900327
PF3D7_1211600	-0.536063335	1.153738772	-0.617675438		-0.932340284	1.056133019	-0.123792735
PF3D7_1212100	-0.451181414	1.146094101	-0.694912687		-1.143148593	0.430476917	0.712671676
PF3D7_1219000	-0.52957047	1.153416957	-0.623846487		-1.033805505	0.962362777	0.071442727
PF3D7_1219100	-0.502083525	1.151560558	-0.649477033		-1.136698954	0.392461397	0.744237557
PF3D7_1232100	-0.207606118	1.087507677	-0.879901559		-1.130725905	0.768079986	0.36264592
PF3D7_1235700	-0.452245115	1.146234381	-0.693989265		-1.132378503	0.370513002	0.761865501
PF3D7_1242900	-0.678664406	1.148381625	-0.469717219		-1.061774862	0.923921281	0.137853581
PF3D7_1249500	-0.361853725	1.13055648	-0.768702756		-1.124938426	0.336891838	0.788046589
PF3D7_1303800	-0.41485222	1.140658786	-0.725806565		-1.127069292	0.346080952	0.78098834
PF3D7_1307200	-0.609740063	1.154083074	-0.544343011		-1.154029429	0.611103677	0.542925752
PF3D7_1313000	-0.172983938	1.075207003	-0.902223065		-1.142348985	0.425300924	0.717048061
PF3D7_1317600	-0.421989509	1.141824299	-0.71983479		-1.154653304	0.568281715	0.586371588
PF3D7_1332300	-0.536164488	1.153743427	-0.617578939		-1.154331303	0.55187866	0.602452644
PF3D7_1333000	-0.898509828	1.077355278	-0.17884545		-1.010860143	0.988773975	0.022086168
PF3D7_1361900	-0.47796455	1.149291243	-0.671326693		-1.122652719	0.327364494	0.795288225
PF3D7_1371800	-0.555497873	1.154428231	-0.598930357		-0.863160924	1.095820565	-0.232659641
PF3D7_1418000	-0.635974619	1.152644253	-0.516669634		-1.152113486	0.509154678	0.642958808
PF3D7_1425200	-0.408603035	1.139599689	-0.730996654		-1.154688759	0.572827431	0.581861328
PF3D7_1455500	-0.18291129	1.078829736	-0.895918446		-1.135628547	0.38681468	0.748813867
PF3D7_1460400	-0.725449836	1.140729996	-0.41528016		-0.852910997	1.100552764	-0.247641767
PF3D7_1468100	-0.667545678	1.149730605	-0.482184927		-1.116256471	0.302240335	0.814016137
PF3D7_1468200	-0.421488277	1.14174399	-0.720255713		-1.124691624	0.788844295	0.33584733
PF3D7_0204200	-0.547641774	1.154199422	-0.606557648		0.905009609	0.168557355	-1.073566964
PF3D7_0205500	-0.405656432	1.139087872	-0.733431441		0.699292691	0.446118884	-1.145411574
PF3D7_0305200	-0.54888147	1.154240058	-0.605358588		0.922227589	0.140652111	-1.0628797
PF3D7_0323700	-0.265334223	1.105908249	-0.840574027		1.033071539	-0.069800505	-0.963271034
PF3D7_0404300	-0.282369626	1.110824203	-0.828454576		0.947039978	0.098613265	-1.045653243
PF3D7_0422500	-0.559367509	1.154515734	-0.595148225		0.55892246	0.595584062	-1.154506522
PF3D7_0501100	-0.328621629	1.122958752	-0.794337123		0.977559951	0.043462833	-1.021022784
PF3D7_0517300	-0.23259752	1.09580057	-0.86320305		1.033555759	-0.07088342	-0.96267234
PF3D7_0604500	-0.255303719	1.102903113	-0.847599394		1.024193705	-0.050284726	-0.973908979
PF3D7_0626000	-0.368955869	1.132055728	-0.763099859		0.46478124	0.68302393	-1.14780517
PF3D7_0702900	-0.598362145	1.15444247	-0.556080325		0.42251809	0.719390646	-1.141908736
PF3D7_0706500	-0.386610175	1.135589243	-0.748979068		0.829860918	0.280409847	-1.110270766
PF3D7_0707700	-0.487274999	1.150236808	-0.66296181		0.873747633	0.216902755	-1.090650388
PF3D7_0723400	-0.520009881	1.152861196	-0.632851315		0.728939229	0.411085478	-1.140024706
PF3D7_0729000	-0.166742504	1.072890177	-0.906147673		0.720828797	0.420805406	-1.141634204
PF3D7_0815600	-0.569111969	1.154661538	-0.585549569		0.627682019	0.525510802	-1.15319282
PF3D7_0830400	-0.315915498	1.119803916	-0.803888418		0.802162699	0.318224742	-1.120387441
PF3D7_1113400	-0.623933175	1.153412097	-0.529478921		0.762846914	0.369275177	-1.132122091
PF3D7_1121600	-0.425196348	1.142332571	-0.717136223		0.494396617	0.656504623	-1.15090124
PF3D7_1203900	-0.716623752	1.14242781	-0.425804058		0.677294739	0.471262426	-1.148557165
PF3D7_1224300	-0.362024463	1.130593042	-0.768568579		0.868039591	0.225434866	-1.093474457
PF3D7_1230900	-0.513865827	1.152453116	-0.638587289		0.910622619	0.159566593	-1.070189212
PF3D7_1245800	-0.647423598	1.151740792	-0.504317194		0.999682209	0.00063528	-1.000317489
PF3D7_1304900	-0.707055818	1.144131509	-0.437075691		0.455063784	0.691537046	-1.146600831
PF3D7_1311000	-0.460185077	1.147246981	-0.687061903		0.54656741	0.60759543	-1.15416284
PF3D7_1407200	-0.440064794	1.144563215	-0.704498421		1.032741665	-0.069063901	-0.963677763
PF3D7_1448600	-0.254639311	1.102701179	-0.848061868		0.532685605	0.620891402	-1.153577008
PF3D7_1458000	-0.386226315	1.135515367	-0.749289052		0.85488665	0.244774356	-1.099661007
PF3D7_1466400	-0.537866978	1.153820112	-0.615953134		1.06469495	-0.145283529	-0.91941142
PF3D7_1475600	-0.378556794	1.134011727	-0.755454934		0.904113933	0.169982821	-1.074096754
PF3D7_0103100	-0.165260516	1.072335629	-0.907075113		-1.050572846	0.110289409	0.940283437
PF3D7_0530200	-0.425864677	1.142437292	-0.716572614		-0.996348183	-0.007264059	1.003612242
PF3D7_0612600	-0.380007341	1.134300136	-0.754292795		-0.955915358	-0.082996305	1.038911663
PF3D7_0707200	-0.502938878	1.151630182	-0.648691304		-0.637600457	-0.514925891	1.152526348
PF3D7_1133800	-0.275814093	1.108960567	-0.833146474		-1.03649076	0.077490143	0.959000617
PF3D7_1323300	-0.63324732	1.152834383	-0.519587064		-0.943130505	-0.105391104	1.048521609
PF3D7_1343900	-0.577892248	1.154700369	-0.576808121		-1.094863441	0.229696714	0.865166727
PF3D7_1346400	-0.442694311	1.144935977	-0.702241665		-0.637597445	-0.514929125	1.15252657
PF3D7_1366500	-0.58408612	1.15467424	-0.57058812		-1.103866598	0.258490119	0.845376479
PF3D7_0203100	-0.195510236	1.083316791	-0.887806555		1.076370359	-0.900221279	-0.176149081
PF3D7_0311500	-0.349316886	1.127802338	-0.778485452		1.128204748	-0.351110507	-0.77709424
PF3D7_0922200	-0.245589639	1.09991523	-0.854325591		1.040804185	-0.953466737	-0.087337449
PF3D7_1002100	-0.467673516	1.148145848	-0.680472332		1.145123063	-0.444031854	-0.701091209
PF3D7_1010100	-0.560487904	1.154537943	-0.594050039		1.154660202	-0.58568856	-0.568971642
PF3D7_1231800	-0.208139106	1.087689695	-0.87955059		1.153926088	-0.540344222	-0.613581865
PF3D7_0511200	-0.372972191	1.132883902	-0.759911711		-0.192669064	-0.889646692	1.082315756
PF3D7_0102900	-0.263839383	1.105465574	-0.841626191		-0.280306203	1.110241409	-0.829935206
PF3D7_0210100	-0.169241982	1.07382161	-0.904579627		0.068051545	0.964236087	-1.032287632
PF3D7_0210900	-0.175822131	1.076250548	-0.900428418		0.135156612	0.925547828	-1.06070444
PF3D7_0214000	-0.66281551	1.15025249	-0.48743698		0.139024272	0.9232135	-1.062237772
PF3D7_0215700	-0.748404461	1.135725751	-0.38732129		0.298151143	0.817014188	-1.11516533
PF3D7_0304400	-0.585673533	1.154660347	-0.568986814		0.009060294	0.995439069	-1.004499363
PF3D7_0312800	-0.292692111	1.113686996	-0.820994886		-0.032685203	1.0159419	-0.983256697
PF3D7_0316800	-0.750821939	1.135147642	-0.384325704		0.100266908	0.946089367	-1.046356276
PF3D7_0320300	-0.645146004	1.151934187	-0.506788183		-0.246750976	1.100276439	-0.853525462
PF3D7_0322900	-0.285906159	1.111814912	-0.825908753		-0.085097791	1.039829585	-0.954731795
PF3D7_0512200	-0.263867312	1.105473861	-0.841606549		-0.703115003	1.14479263	-0.441677627
PF3D7_0516200	-0.474793471	1.14894946	-0.674155989		0.099065457	0.946780238	-1.045845695
PF3D7_0516900	-0.304010519	1.116724495	-0.812713976		-0.284250181	1.111352296	-0.827102115
PF3D7_0517000	-0.611756709	1.154002931	-0.542246222		0.001799627	0.999098972	-1.000898599
PF3D7_0520000	-0.20362212	1.086140031	-0.882517912		0.106277357	0.942616735	-1.048894091
PF3D7_0524700	-0.309202124	1.118082009	-0.808879885		-0.525524129	1.153193585	-0.627669456
PF3D7_0603400	-0.445174612	1.145281553	-0.700106941		0.131165756	0.927944504	-1.05911026
PF3D7_0612100	-0.268654925	1.106885121	-0.838230196		0.217274195	0.873500338	-1.090774534
PF3D7_0614500	-0.823571672	1.112711849	-0.289140178		-0.182904132	1.078827151	-0.895923019
PF3D7_0617000	-0.523326401	1.153064967	-0.629738566		-0.252890375	1.102167916	-0.849277542
PF3D7_0618300	-0.165800863	1.072538019	-0.906737156		-0.287951068	1.11238306	-0.824431992
PF3D7_0704200	-0.606442783	1.154203391	-0.547760608		0.253511572	0.848846035	-1.102357606
PF3D7_0710600	-0.349331576	1.127805645	-0.77847407		-0.007704154	1.003829819	-0.996125665
PF3D7_0728000	-1.011504934	0.988083605	0.023421329		0.090328702	0.951771226	-1.042099928
PF3D7_0731400	-0.367412048	1.131733603	-0.764321555		-0.520389865	1.152885131	-0.632495267
PF3D7_0807200	-0.279954716	1.110141786	-0.830187071		0.188727958	0.892188766	-1.080916724
PF3D7_0813600	-0.293006531	1.113772814	-0.820766283		0.338223821	0.787027977	-1.125251798
PF3D7_0814000	-0.346500286	1.127164795	-0.78066451		0.233933446	0.862296448	-1.096229893
PF3D7_0918900	-0.350066208	1.127970792	-0.777904584		0.297628405	0.817396437	-1.115024842
PF3D7_1004000	-0.656264561	1.150924854	-0.494660293		-0.235071626	1.096594544	-0.861522918
PF3D7_1012500	-0.328778578	1.122996865	-0.794218287		-0.744260813	1.136693603	-0.39243279
PF3D7_1015200	-0.512760143	1.152375483	-0.63961534		-0.577350269	1.154700538	-0.577350269
PF3D7_1023200	-0.544498726	1.154088834	-0.609590108		0.012223361	0.993832289	-1.00605565
PF3D7_1027800	-0.656987486	1.150853508	-0.493866022		-0.090211432	1.042049257	-0.951837824
PF3D7_1107500	-0.580642009	1.154694271	-0.574052261		-0.385200063	1.135317213	-0.750117149
PF3D7_1108200	-0.282536788	1.110871263	-0.828334474		0.258783829	0.845171165	-1.103954995
PF3D7_1109900	-0.518499401	1.152764546	-0.634265145		0.335408555	0.789179114	-1.12458767
PF3D7_1112500	-0.381587498	1.134612183	-0.753024685		0.272915402	0.835209879	-1.108125282
PF3D7_1115700	-0.665074273	1.150007111	-0.484932837		-0.04919988	1.023691792	-0.974491912
PF3D7_1124900	-0.329647562	1.123207506	-0.793559944		-0.015360606	1.007591819	-0.992231212
PF3D7_1129400	-0.370502438	1.13237632	-0.761873882		0.293024001	0.820753579	-1.11377758
PF3D7_1130100	-0.566887172	1.154637709	-0.587750538		-0.161996447	1.071108249	-0.909111803
PF3D7_1130200	-0.571325466	1.154679654	-0.583354188		0.081165154	0.956943946	-1.0381091
PF3D7_1142600	-0.255966649	1.103104243	-0.847137594		0.269525831	0.837614002	-1.107139833
PF3D7_1206200	-0.877833409	1.088575368	-0.21074196		0.292560932	0.821090237	-1.113651168
PF3D7_1220100	-0.238965665	1.097834282	-0.858868617		-0.010259339	1.005090198	-0.99483086
PF3D7_1234800	-0.592429679	1.154568092	-0.562138414		0.021716756	0.98896475	-1.010681506
PF3D7_1244200	-0.354850958	1.129034957	-0.774183999		-0.209852926	1.088273458	-0.878420532
PF3D7_1249100	-0.65364726	1.151177283	-0.497530023		0.140649806	0.922228986	-1.062878793
PF3D7_1304300	-0.235968794	1.096881249	-0.860912454		-0.10522291	1.048450852	-0.943227942
PF3D7_1308200	-0.455974337	1.146717571	-0.690743234		0.273468357	0.834816795	-1.108285151
PF3D7_1308300	-0.669285687	1.149530874	-0.480245187		0.052653109	0.972633273	-1.025286382
PF3D7_1308900	-0.750744063	1.135166421	-0.384422358		-0.377041174	1.13370838	-0.756667206
PF3D7_1309100	-0.598442562	1.154440478	-0.555997916		-0.112011116	1.051289504	-0.939278387
PF3D7_1310800	-0.648034204	1.151687781	-0.503653577		0.164821856	0.907349304	-1.07217116
PF3D7_1323100	-0.567186752	1.154641246	-0.587454494		-0.225010694	1.093335425	-0.86832473
PF3D7_1323400	-0.934760366	1.054463903	-0.119703537		0.140361268	0.922403889	-1.062765157
PF3D7_1332900	-0.447048832	1.14553879	-0.698489958		-0.210854958	1.088613697	-0.877758739
PF3D7_1338200	-0.415296389	1.140732693	-0.725436304		0.340894233	0.784981239	-1.125875471
PF3D7_1340600	-0.703041179	1.144804792	-0.441763613		-0.143113317	1.063846402	-0.920733084
PF3D7_1341300	-0.464100718	1.147723823	-0.683623105		-0.344742468	1.126763435	-0.782020967
PF3D7_1342000	-0.485577151	1.150070849	-0.664493697		-0.066698566	1.031679627	-0.964981061
PF3D7_1342400	-0.367081913	1.131664446	-0.764582533		-0.146411116	1.065134406	-0.918723289
PF3D7_1408500	-0.299504738	1.115528059	-0.816023321		0.317559715	0.802660141	-1.120219856
PF3D7_1410200	-0.595196892	1.154514717	-0.559317825		0.35203437	0.776376563	-1.128410933
PF3D7_1422800	-0.511345396	1.15227429	-0.640928894		0.211236207	0.877506735	-1.088742942
PF3D7_1424100	-0.198121786	1.084231344	-0.886109558		-0.101454336	1.046859822	-0.945405485
PF3D7_1424400	-0.40567253	1.13909069	-0.73341816		-0.027159371	1.013303035	-0.986143665
PF3D7_1431700	-0.413008244	1.14035001	-0.727341766		0.066358971	0.965167831	-1.031526803
PF3D7_1454400	-0.22666056	1.093875405	-0.867214846		-0.0908149	1.042309898	-0.951494998
PF3D7_1460700	-0.666615336	1.149835681	-0.483220344		0.105105551	0.943295917	-1.048401467
PF3D7_0103200	-0.244442781	1.099557461	-0.85511468		-0.842423814	1.105128267	-0.262704453
PF3D7_0108700	-0.491753516	1.150660633	-0.658907117		-1.13571932	0.387287739	0.748431582
PF3D7_0112000	-0.156878942	1.069167359	-0.912288417		-1.081207281	0.891663624	0.189543657
PF3D7_0211200	-0.246297102	1.1001354	-0.853838298		-1.1475376	0.462556872	0.684980728
PF3D7_0308000	-0.371349451	1.132551005	-0.761201554		-1.135517876	0.749278539	0.386239337
PF3D7_0310500	-0.318961449	1.120572653	-0.801611204		-1.056836908	0.931310266	0.125526642
PF3D7_0409600	-0.355634455	1.129207316	-0.773572861		-1.15206503	0.508507517	0.643557513
PF3D7_0619500	-0.732023762	1.139384953	-0.407361191		-1.013074711	0.986391211	0.0266835
PF3D7_0812100	-0.377775317	1.133855572	-0.756080255		-1.154694034	0.58070357	0.573990463
PF3D7_0817300	-0.190913961	1.081694221	-0.89078026		-1.046723176	0.945591317	0.101131859
PF3D7_0910100	-0.54718391	1.154183987	-0.607000077		-1.154657274	0.585985077	0.568672197
PF3D7_0913700	-0.186222461	1.080021001	-0.893798541		-1.154645065	0.567520435	0.58712463
PF3D7_0926700	-0.1554443	1.068619623	-0.913175323		-1.065607495	0.917979681	0.147627814
PF3D7_0930800	-0.194834517	1.083079286	-0.88824477		-1.118671797	0.311485018	0.807186778
PF3D7_0934100	-0.368432258	1.13194671	-0.763514452		-0.95676781	1.038246851	-0.081479041
PF3D7_1005500	-0.384726678	1.135225491	-0.750498813		-1.15452556	0.559854513	0.594671048
PF3D7_1006600	-0.187369014	1.080431506	-0.893062492		-0.866271478	1.094331848	-0.22806037
PF3D7_1119600	-0.43795602	1.144259531	-0.706303511		-0.790173479	1.124277664	-0.334104185
PF3D7_1137400	-0.408352619	1.139556502	-0.731203883		-1.065242366	0.918553853	0.146688513
PF3D7_1206800	-0.349703188	1.127889243	-0.778186055		-0.980545159	1.018380895	-0.037835736
PF3D7_1226900	-0.696745259	1.14581199	-0.44906673		-1.149869102	0.483551917	0.666317185
PF3D7_1333300	-0.213888962	1.089639059	-0.875750097		-1.039364864	0.955331958	0.084032906
PF3D7_1353700	-0.473651051	1.148823887	-0.675172836		-0.835997098	1.107804057	-0.271806959
PF3D7_1356200	-0.499944315	1.151383141	-0.651438826		-0.773831149	1.129134555	-0.355303406
PF3D7_1365500	-0.34420344	1.126639825	-0.782436385		-1.074793512	0.902929491	0.171864021
PF3D7_1368300	-0.239410706	1.097975196	-0.85856449		-1.151173386	0.653688394	0.497484992
PF3D7_1419200	-0.563306	1.15458757	-0.591281569		-1.10916083	0.832648195	0.276512634
PF3D7_1420600	-0.624144461	1.15340021	-0.529255749		-1.134926317	0.751736575	0.383189742
PF3D7_1427500	-0.744932465	1.136538688	-0.391606223		-1.147596994	0.463047179	0.684549815
PF3D7_1435100	-0.256522514	1.103272616	-0.846750102		-1.148476542	0.470550158	0.677926383
PF3D7_1435400	-0.273272349	1.10822851	-0.834956162		-0.820387016	1.113914943	-0.293527927
PF3D7_1459800	-0.229546832	1.094814838	-0.865268006		-1.144120685	0.707119196	0.437001488
PF3D7_1470700	-0.458943621	1.147092682	-0.688149061		-1.007721138	0.992095739	0.015625399
PF3D7_0103300	-0.359540946	1.130058709	-0.770517763		0.635261279	0.517433628	-1.152694907
PF3D7_0106700	-0.48814728	1.150320943	-0.662173664		0.413837666	0.72665162	-1.140489285
PF3D7_0208200	-0.332761446	1.12395702	-0.791195574		0.598543403	0.555894567	-1.15443797
PF3D7_0416200	-0.469422481	1.148347875	-0.678925394		1.028422992	-0.059503226	-0.968919767
PF3D7_0418200	-0.499402349	1.151337448	-0.6519351		0.449095455	0.696720395	-1.14581585
PF3D7_0420100	-0.536128567	1.153741775	-0.617613209		0.778723713	0.349009347	-1.12773306
PF3D7_0422700	-0.406317481	1.139203386	-0.732885905		0.527446327	0.625855545	-1.153301872
PF3D7_0511500	-0.388394355	1.135930881	-0.747536526		0.919169624	0.145679924	-1.064849549
PF3D7_0520600	-0.333783811	1.124201299	-0.790417488		0.759517419	0.373467663	-1.132985082
PF3D7_0522800	-0.24312004	1.099143513	-0.856023472		0.522067379	0.6309216	-1.152988979
PF3D7_0524400	-0.468576884	1.148250573	-0.67967369		0.626012789	0.527279861	-1.15329265
PF3D7_0528700	-0.402179952	1.138473817	-0.736293864		0.813307161	0.303204572	-1.116511733
PF3D7_0602600	-0.857316045	1.098551222	-0.241235177		0.969644437	0.058171566	-1.027816002
PF3D7_0610900	-0.733685371	1.139033939	-0.405348568		0.859501166	0.238039286	-1.097540452
PF3D7_0612900	-0.786034931	1.125555393	-0.339520462		0.570488157	0.584185302	-1.154673459
PF3D7_0617100	-0.181503927	1.078320819	-0.896816891		0.991479498	0.016828592	-1.00830809
PF3D7_0621300	-0.96775704	1.029391796	-0.061634756		0.631242839	0.521725199	-1.152968038
PF3D7_0626700	-0.981389757	1.017625243	-0.036235485		0.861265201	0.235450496	-1.096715696
PF3D7_0627700	-0.965257358	1.031453491	-0.066196133		0.897616249	0.180249744	-1.077865993
PF3D7_0627800	-0.818926015	1.114459558	-0.295533544		0.822968803	0.289972483	-1.112941287
PF3D7_0629600	-0.389057307	1.136057096	-0.74699979		0.611696994	0.542308382	-1.154005376
PF3D7_0717400	-0.677625329	1.148515039	-0.47088971		0.375274109	0.758078023	-1.133352132
PF3D7_0722600	-0.316840351	1.120038158	-0.803197807		0.683225399	0.464552476	-1.147777875
PF3D7_0725300	-0.949785089	1.043602676	-0.093817587		0.480016754	0.669490351	-1.149507105
PF3D7_0729300	-0.761263405	1.132534968	-0.371271564		0.685962148	0.461439182	-1.14740133
PF3D7_0729400	-0.557629925	1.154478511	-0.596848586		0.615020356	0.538842273	-1.153862629
PF3D7_0802300	-0.870432738	1.092300942	-0.221868205		0.448655991	0.697100706	-1.145756697
PF3D7_0803100	-0.530620253	1.153472054	-0.622851802		0.740579731	0.396949502	-1.137529233
PF3D7_0804600	-0.703860758	1.144669318	-0.44080856		0.530317646	0.623138647	-1.153456293
PF3D7_0805600	-0.759363869	1.13302441	-0.373660541		0.942489028	0.106497491	-1.048986519
PF3D7_0811500	-0.835970675	1.107814862	-0.271844187		0.527859439	0.625465192	-1.153324632
PF3D7_0813400	-0.654448929	1.151100942	-0.496652013		0.730825784	0.408809463	-1.139635247
PF3D7_0816000	-0.767722382	1.130822876	-0.363100493		0.642627129	0.509512999	-1.152140129
PF3D7_0913000	-0.160707926	1.070621463	-0.909913537		0.595631752	0.558873748	-1.1545055
PF3D7_0913300	-0.911935553	1.069384568	-0.157449016		0.597206227	0.557264015	-1.154470242
PF3D7_0921200	-0.923848343	1.061822646	-0.137974303		0.502557348	0.649041871	-1.151599219
PF3D7_0923000	-0.84054117	1.105922032	-0.265380862		0.546521073	0.60764016	-1.154161233
PF3D7_1001400	-0.965952262	1.030883213	-0.064930952		1.003869036	-0.007783509	-0.996085527
PF3D7_1008800	-0.896389775	1.078563056	-0.182173281		0.66417551	0.485930074	-1.150105584
PF3D7_1009400	-0.804645889	1.119545884	-0.314899994		0.368192624	0.763704112	-1.131896736
PF3D7_1014400	-0.848035456	1.102712725	-0.254677269		0.532938125	0.6206514	-1.153589526
PF3D7_1020700	-0.840260747	1.106039557	-0.265778809		0.636615198	0.515983008	-1.152598206
PF3D7_1021500	-0.773575133	1.129206677	-0.355631544		0.564293138	0.590309699	-1.154602838
PF3D7_1030600	-0.305240199	1.117048073	-0.811807874		0.500259594	0.65114999	-1.151409584
PF3D7_1033100	-0.851891436	1.101009223	-0.249117786		0.53730291	0.616492142	-1.153795052
PF3D7_1107700	-0.648560846	1.151641663	-0.503080817		0.545476968	0.608647446	-1.154124414
PF3D7_1118600	-0.308548695	1.11791239	-0.809363695		0.997695936	0.00459231	-1.002288246
PF3D7_1124800	-0.909405715	1.070930035	-0.161524321		0.52234298	0.630662776	-1.153005756
PF3D7_1139300	-0.815107325	1.115861531	-0.300754207		0.661253414	0.489164695	-1.150418108
PF3D7_1143300	-0.823240162	1.112838112	-0.289597949		0.43406695	0.709621483	-1.143688434
PF3D7_1146000	-0.90920455	1.071052042	-0.161847492		0.510988664	0.641259781	-1.152248445
PF3D7_1203500	-0.254267948	1.102588154	-0.848320206		0.940783791	0.109430832	-1.050214622
PF3D7_1213900	-0.406957688	1.139314877	-0.732357189		0.924607312	0.136717202	-1.061324514
PF3D7_1218600	-0.77386529	1.129124928	-0.355259638		0.527761712	0.625557552	-1.153319264
PF3D7_1224400	-0.93369266	1.05520295	-0.12151029		0.717859564	0.424337882	-1.142197447
PF3D7_1227800	-0.924562308	1.061354108	-0.1367918		0.674824758	0.474042277	-1.148867035
PF3D7_1230500	-0.829317185	1.110485263	-0.281168077		0.457703629	0.689233444	-1.146937072
PF3D7_1233600	-0.825173858	1.112098243	-0.286924385		0.404073607	0.734736056	-1.138809663
PF3D7_1234500	-0.944892965	1.047235978	-0.102343013		0.633420944	0.51940162	-1.152822564
PF3D7_1235900	-0.750054369	1.135332276	-0.385277907		0.788008868	0.336941199	-1.124950067
PF3D7_1237200	-0.627011801	1.153233327	-0.526221526		0.588603714	0.566023228	-1.154626941
PF3D7_1305300	-0.614133484	1.153902055	-0.539768571		0.499635079	0.651722027	-1.151357107
PF3D7_1307100	-0.796415316	1.122287752	-0.325872436		0.689960766	0.456870979	-1.146831745
PF3D7_1315900	-0.759200302	1.133066259	-0.373865957		0.725259457	0.41550846	-1.140767917
PF3D7_1317900	-0.281192129	1.110492059	-0.82929993		0.712668586	0.430480561	-1.143149147
PF3D7_1330800	-0.988601082	1.011021863	-0.022420781		0.42900023	0.713922796	-1.142923026
PF3D7_1340300	-0.736503796	1.138428254	-0.401924458		0.641405795	0.510831199	-1.152236995
PF3D7_1352200	-0.742894923	1.13700631	-0.394111386		0.8134323	0.303034454	-1.116466754
PF3D7_1352700	-0.528781553	1.153374776	-0.624593223		0.624279802	0.529112764	-1.153392566
PF3D7_1354300	-0.287772699	1.11233364	-0.824560941		0.595297532	0.559215071	-1.154512604
PF3D7_1355700	-0.989963485	1.009743069	-0.019779584		0.799889659	0.321257223	-1.121146882
PF3D7_1358100	-0.815809052	1.115606224	-0.299797172		0.643647038	0.508410706	-1.152057744
PF3D7_1358200	-0.885788573	1.084403408	-0.198614835		0.982754055	0.03364283	-1.016396885
PF3D7_1364500	-0.692302854	1.146487337	-0.454184483		0.619205825	0.534457577	-1.153663402
PF3D7_1367600	-0.647940939	1.15169591	-0.503754971		0.4715099	0.67707516	-1.148585061
PF3D7_1405900	-0.801936392	1.120463517	-0.318527125		0.830092256	0.280087049	-1.110179306
PF3D7_1423000	-0.919238257	1.064805687	-0.14556743		0.626245675	0.527033258	-1.153278934
PF3D7_1425900	-0.287055586	1.112134689	-0.825079102		0.535023372	0.618666904	-1.153690276
PF3D7_1428300	-1.010011782	0.9896781	0.020333683		0.564602454	0.590004942	-1.154607396
PF3D7_1431300	-0.844006388	1.104454594	-0.260448206		0.658084571	0.492659316	-1.150743888
PF3D7_1445200	-0.976398766	1.022038392	-0.045639625		0.727896003	0.412341607	-1.14023761
PF3D7_1448000	-0.959701608	1.035934986	-0.076233378		0.599356473	0.555060826	-1.154417298
PF3D7_1455400	-0.375251759	1.133347608	-0.758095849		1.083965375	-0.197360722	-0.886604653
PF3D7_1466800	-0.906830532	1.072482136	-0.165651604		0.776361918	0.352053213	-1.128415131
PF3D7_1472200	-0.912700015	1.068913483	-0.156213469		1.069188721	-0.156934979	-0.912253742
PF3D7_0216400	-0.971730504	1.026054914	-0.05432441		-1.033519489	0.070802235	0.962717253
PF3D7_0217100	-0.814204682	1.116188409	-0.301983727		-0.839528438	-0.266817168	1.106345606
PF3D7_0217900	-0.872704485	1.091172952	-0.218468466		-0.99791437	-0.004158291	1.002072661
PF3D7_0303000	-0.852901754	1.100556913	-0.247655159		-0.841838648	-0.263537225	1.105375873
PF3D7_0311300	-0.932038368	1.056339741	-0.124301373		-0.543332607	-0.610712447	1.154045054
PF3D7_0312400	-0.938750894	1.051664095	-0.1129132		-1.066827555	0.150779192	0.916048363
PF3D7_0320100	-0.98023978	1.018653219	-0.038413439		-0.774626639	-0.354283052	1.128909691
PF3D7_0320700	-0.966911918	1.030092042	-0.063180125		-0.726535396	-0.413977269	1.140512665
PF3D7_0413600	-0.394961736	1.137163751	-0.742202015		-0.996747006	-0.006474548	1.003221554
PF3D7_0416400	-0.836939916	1.107417476	-0.27047756		-0.950948695	-0.09177554	1.042724235
PF3D7_0511800	-0.644312063	1.152003291	-0.507691228		-1.066060803	0.148796392	0.91726441
PF3D7_0512600	-0.466813493	1.148045403	-0.68123191		-1.022448895	0.046521647	0.975927248
PF3D7_0523400	-0.74149694	1.137323134	-0.395826194		-0.804793338	-0.314702182	1.11949552
PF3D7_0603100	-0.42594461	1.142449788	-0.716505179		-0.707556607	-0.436489206	1.144045813
PF3D7_0603500	-0.503620326	1.151685113	-0.648064787		-0.68931137	-0.457614454	1.146925824
PF3D7_0622600	-0.524099927	1.15311082	-0.629010893		-0.905620853	-0.16758312	1.073203973
PF3D7_0624200	-0.526118712	1.153227501	-0.627108789		-1.107878268	0.272062729	0.835815539
PF3D7_0819600	-0.858577231	1.097969297	-0.239392067		-0.563863457	-0.59073287	1.154596327
PF3D7_0820700	-0.934476228	1.054660989	-0.120184761		-0.953506766	-0.087266683	1.040773449
PF3D7_0907400	-0.838784608	1.106655198	-0.267870591		-1.044270676	0.095375375	0.948895301
PF3D7_0919100	-0.159677427	1.070231231	-0.910553804		-0.633471748	-0.51934735	1.152819099
PF3D7_0927100	-0.50595144	1.151869404	-0.645917964		-0.90395932	-0.170228634	1.074187954
PF3D7_0929900	-0.272768175	1.108082674	-0.835314498		-0.695021671	-0.451055791	1.146077462
PF3D7_1004200	-0.46159454	1.147420344	-0.685825804		-1.021440374	0.044356946	0.977083428
PF3D7_1020900	-0.46948891	1.14835549	-0.67886658		-0.88185494	-0.204633448	1.086488388
PF3D7_1022900	-0.533311948	1.153607931	-0.620295984		-0.597996426	-0.556455004	1.15445143
PF3D7_1032800	-0.206149756	1.087009179	-0.880859423		-1.057888651	0.128128031	0.92976062
PF3D7_1104400	-0.956260197	1.038643101	-0.082382904		-0.852215825	-0.248648444	1.100864269
PF3D7_1107400	-0.73735907	1.138241879	-0.400882809		-0.64005836	-0.512283245	1.152341604
PF3D7_1110100	-0.890857472	1.08165175	-0.190794278		-0.478236608	-0.671083492	1.1493201
PF3D7_1116400	-0.581555475	1.154690304	-0.573134828		-0.898851443	-0.178307951	1.077159393
PF3D7_1116500	-0.503467781	1.151672858	-0.648205077		-0.879796724	-0.207765357	1.087562081
PF3D7_1117100	-0.404495579	1.138884056	-0.734388477		-0.953957352	-0.086469661	1.040427013
PF3D7_1118400	-0.518829466	1.15278587	-0.633956404		-0.585641086	-0.569019575	1.154660661
PF3D7_1122100	-0.669144415	1.149547246	-0.480402831		-0.563759335	-0.590835383	1.154594718
PF3D7_1123800	-0.474774141	1.148947346	-0.674173205		-1.047938425	0.104006365	0.94393206
PF3D7_1131100	-0.606803709	1.154190867	-0.547387158		-0.917789239	-0.147939117	1.065728357
PF3D7_1134100	-0.616353884	1.153801514	-0.537447631		-1.044167166	0.095133707	0.949033459
PF3D7_1135900	-0.31898899	1.120579568	-0.801590578		-0.440440255	-0.704176587	1.144616842
PF3D7_1202200	-0.54060204	1.153936734	-0.613334695		-0.675326494	-0.473478291	1.148804785
PF3D7_1214100	-0.368252294	1.131909184	-0.76365689		-0.404052036	-0.73475382	1.138805856
PF3D7_1215900	-0.710549202	1.14352575	-0.432976547		-1.018872628	0.038879275	0.979993352
PF3D7_1232200	-0.571403308	1.154680189	-0.583276881		-0.886112587	-0.198117133	1.08422972
PF3D7_1237400	-0.761412664	1.13249624	-0.371083576		-1.036877391	0.078366022	0.958511368
PF3D7_1302100	-0.664763931	1.150041239	-0.485277308		-0.485916207	-0.664188015	1.150104222
PF3D7_1303200	-0.460136304	1.147240947	-0.687104643		-0.952761968	-0.088582266	1.041344234
PF3D7_1304400	-0.25175697	1.101821014	-0.850064045		-0.405473408	-0.733582411	1.13905582
PF3D7_1306400	-0.613363135	1.153935513	-0.540572378		-1.110228655	0.280261184	0.829967471
PF3D7_1311500	-0.465373213	1.147875565	-0.682502352		-0.840413878	-0.265561524	1.105975402
PF3D7_1348500	-0.293194805	1.113824162	-0.820629357		-0.856036009	-0.243101779	1.099137788
PF3D7_1352500	-0.229706325	1.094866557	-0.865160232		-0.961739504	-0.072567548	1.034307052
PF3D7_1353600	-0.247385003	1.100473181	-0.853088178		-0.766048922	-0.365224687	1.131273609
PF3D7_1354200	-0.557689467	1.154479842	-0.596790375		-1.055565198	0.12239811	0.933167089
PF3D7_1361600	-0.285387418	1.111670239	-0.826282821		-0.739326193	-0.398482453	1.137808646
PF3D7_1410700	-0.727857495	1.140245436	-0.412387941		-0.768456146	-0.362167509	1.130623654
PF3D7_1420900	-0.488541768	1.150358742	-0.661816973		-0.776321064	-0.352105774	1.128426838
PF3D7_1421900	-0.740398596	1.137569769	-0.397171173		-0.624987716	-0.528364493	1.153352209
PF3D7_1426900	-0.969497505	1.027939272	-0.058441767		-0.77960295	-0.347873542	1.127476492
PF3D7_1438100	-0.576232667	1.154699818	-0.57846715		-0.392730479	-0.744018766	1.136749245
PF3D7_1439600	-0.842199998	1.105223067	-0.26302307		-0.461808734	-0.685637787	1.147446521
PF3D7_1444300	-0.964735465	1.031880346	-0.067144881		-0.789439419	-0.335067282	1.124506701
PF3D7_1447700	-0.543026427	1.154033312	-0.611006885		-0.938748306	-0.112917624	1.05166593
PF3D7_1457500	-0.675715299	1.148756303	-0.473041004		-0.555612618	-0.598818448	1.154431066
PF3D7_1466100	-0.600940794	1.154374737	-0.553433943		-0.730517547	-0.409181725	1.139699272
PF3D7_1477700	-0.599925922	1.154402348	-0.554476426		-0.796836756	-0.325313885	1.122150641
PF3D7_API0290	-0.260847882	1.104574231	-0.843726349		-0.575353616	-0.579344624	1.154698239
PF3D7_0102200	-0.891633061	1.081224166	-0.189591105		1.153244107	-0.626831833	-0.526412274
PF3D7_0104200	-0.598138122	1.154447977	-0.556309855		1.152702969	-0.635146889	-0.51755608
PF3D7_0108500	-0.975760884	1.022593471	-0.046832587		1.10397101	-0.258837067	-0.845133943
PF3D7_0214100	-0.814585405	1.116050745	-0.30146534		1.062534521	-0.922758377	-0.139776144
PF3D7_0220000	-0.675713451	1.148756534	-0.473043082		1.15328323	-0.52711038	-0.62617285
PF3D7_0304200	-0.944646899	1.047416205	-0.102769306		1.131146347	-0.766523307	-0.364623041
PF3D7_0318700	-0.939808509	1.050911978	-0.111103469		0.983158024	-1.016031322	0.032873298
PF3D7_0402100	-0.642017008	1.152188762	-0.510171754		1.10395607	-0.258787404	-0.845168666
PF3D7_0402300	-0.851862929	1.101021949	-0.24915902		1.044338046	-0.948805324	-0.095532722
PF3D7_0414900	-0.248505902	1.100820211	-0.852314308		0.858565297	-1.097974822	0.239409525
PF3D7_0415800	-0.874630748	1.09020571	-0.215574962		0.958818681	-1.036634656	0.077815975
PF3D7_0514900	-0.585157483	1.154665187	-0.569507704		1.150673763	-0.658777992	-0.49189577
PF3D7_0516700	-0.590476617	1.154600295	-0.564123678		0.889612415	-1.082334492	0.192722076
PF3D7_0518000	-0.339292711	1.125502172	-0.786209461		1.128765293	-0.353629983	-0.77513531
PF3D7_0519700	-0.458401213	1.147024798	-0.688623585		1.13704553	-0.39432289	-0.74272264
PF3D7_0528100	-0.48442785	1.149956864	-0.665529014		1.145386561	-0.699449818	-0.445936742
PF3D7_0530100	-0.592549024	1.154565978	-0.562016954		1.154510221	-0.595410332	-0.559099889
PF3D7_0605900	-0.506363472	1.151901395	-0.645537923		1.104309746	-0.84434486	-0.259964886
PF3D7_0628300	-0.648409665	1.15165494	-0.503245275		1.120133507	-0.802915874	-0.317217633
PF3D7_0629900	-0.603647764	1.154295015	-0.550647251		1.106195646	-0.266308014	-0.839887632
PF3D7_0705500	-0.595295532	1.154512646	-0.559217113		0.81302625	-1.116612581	0.303586331
PF3D7_0720700	-0.688211134	1.147083821	-0.458872687		0.923734682	-1.061897072	0.138162389
PF3D7_0804900	-0.802785633	1.120177499	-0.317391866		0.848900246	-1.1023338	0.253433553
PF3D7_0806800	-0.687519272	1.147182276	-0.459663004		1.124821365	-0.336395921	-0.788425444
PF3D7_0813000	-0.421769201	1.141789029	-0.720019828		1.148637741	-0.471978729	-0.676659013
PF3D7_0820500	-0.539750946	1.153901314	-0.614150368		1.144431563	-0.439147008	-0.705284555
PF3D7_0822600	-0.320158563	1.120872636	-0.800714074		0.918048447	-1.065563824	0.147515378
PF3D7_0830500	-0.877237235	1.088880968	-0.211643733		1.129298959	-0.356052029	-0.77324693
PF3D7_0914700	-0.536096717	1.15374031	-0.617643593		1.103973441	-0.25884515	-0.845128292
PF3D7_0916700	-0.187689126	1.080545933	-0.892856807		1.141646254	-0.420880229	-0.720766026
PF3D7_0919000	-0.77615969	1.128473052	-0.352313362		1.117493463	-0.306940714	-0.810552749
PF3D7_1010300	-0.631564113	1.152946962	-0.521382849		0.867525993	-1.09372435	0.226198357
PF3D7_1025000	-0.662865329	1.150247153	-0.487381825		1.104471003	-0.843968004	-0.260502998
PF3D7_1025100	-0.892500134	1.080744065	-0.18824393		0.808993293	-1.118042293	0.309049
PF3D7_1034900	-0.458012953	1.14697603	-0.688963077		1.149067943	-0.475882326	-0.673185617
PF3D7_1104200	-0.414976598	1.1406795	-0.725702902		1.027172413	-0.970409614	-0.056762799
PF3D7_1115800	-0.609452135	1.15409411	-0.544641975		1.154680424	-0.571437713	-0.583242711
PF3D7_1119900	-0.717453977	1.142273313	-0.424819336		1.111614702	-0.826426209	-0.285188492
PF3D7_1122300	-0.667261271	1.149762853	-0.482501583		0.954293422	-1.040168068	0.085874647
PF3D7_1125800	-0.224909076	1.093302095	-0.868393019		1.065780402	-0.917707171	-0.148073231
PF3D7_1127600	-0.652495931	1.151285416	-0.498789485		1.151066034	-0.654812519	-0.496253515
PF3D7_1142100	-0.369860877	1.132243586	-0.762382709		1.008254993	-0.991535336	-0.016719657
PF3D7_1149200	-0.70017467	1.145270693	-0.445096023		1.147632555	-0.684290884	-0.463341671
PF3D7_1200700	-0.959282267	1.036267713	-0.076985446		1.112853863	-0.289655102	-0.823198761
PF3D7_1201200	-0.893209055	1.080349893	-0.187140838		1.117768585	-0.307995787	-0.809772798
PF3D7_1205500	-1.002902074	0.997072437	0.005829637		0.897400549	-1.077988914	0.180588365
PF3D7_1205800	-0.666550939	1.14984291	-0.483291971		1.110042817	-0.279605888	-0.830436929
PF3D7_1216500	-0.644421441	1.151994279	-0.507572838		1.151992055	-0.644448413	-0.507543642
PF3D7_1218000	-0.578888064	1.154699172	-0.575811108		1.020761162	-0.97785784	-0.042903322
PF3D7_1218500	-0.518707811	1.152778024	-0.634070213		1.113902315	-0.29348157	-0.820420746
PF3D7_1224900	-0.874400269	1.090321966	-0.215921697		1.141017878	-0.417020661	-0.723997217
PF3D7_1230700	-0.948682279	1.044430124	-0.095747846		1.087664732	-0.879598763	-0.208065969
PF3D7_1309300	-0.724145778	1.14098859	-0.416842812		1.120940103	-0.320428464	-0.800511639
PF3D7_1320000	-0.608437658	1.154132185	-0.545694527		1.154527352	-0.559944777	-0.594582575
PF3D7_1324400	-0.482743109	1.149787383	-0.667044274		1.130794909	-0.362969307	-0.767825602
PF3D7_1329500	-0.987374088	1.012164919	-0.024790831		1.115708118	-0.300178787	-0.815529331
PF3D7_1332000	-0.383808871	1.135047088	-0.751238217		1.149010103	-0.475349432	-0.673660671
PF3D7_1335000	-0.694800301	1.146111241	-0.45131094		0.98337487	-1.015834741	0.032459871
PF3D7_1343700	-0.261199675	1.104679427	-0.843479752		1.153997541	-0.611887983	-0.542109557
PF3D7_1347700	-0.861311201	1.096694084	-0.235382883		1.149037281	-0.475599504	-0.673437777
PF3D7_1360100	-0.610433459	1.154056081	-0.543622622		1.152755543	-0.518360595	-0.634394949
PF3D7_1361100	-0.990249176	1.00947362	-0.019224445		0.814436846	-1.116104499	0.301667653
PF3D7_1408700	-0.738586628	1.137972275	-0.399385646		0.841075583	-1.105697552	0.264621969
PF3D7_1412800	-0.755294752	1.134051619	-0.378756866		1.09947799	-0.855289501	-0.244188489
PF3D7_1414600	-0.612935989	1.15395375	-0.54101776		1.152924676	-0.631901667	-0.521023009
PF3D7_1416500	-0.165684905	1.072494605	-0.906809701		1.149658304	-0.481478529	-0.668179774
PF3D7_1433500	-0.341210002	1.125948814	-0.784738812		1.150044463	-0.664734547	-0.485309917
PF3D7_1438600	-0.582390392	1.154685829	-0.572295437		1.119849055	-0.3160935	-0.803755555
PF3D7_1442900	-0.473061584	1.148758589	-0.675697005		1.011034872	-0.988587168	-0.022447704
PF3D7_1450100	-0.694221439	1.146199229	-0.45197779		1.145214626	-0.444690951	-0.700523675
PF3D7_1459000	-0.381521497	1.134599194	-0.753077697		1.096677254	-0.235330239	-0.861347015
PF3D7_1463500	-0.958669961	1.036752176	-0.078082214		1.067936046	-0.914276386	-0.15365966
PF3D7_1464700	-0.974608892	1.023590872	-0.04898198		1.043893702	-0.949397964	-0.094495738
PF3D7_1474600	-0.68758106	1.147173511	-0.459592451		1.132367459	-0.370459551	-0.761907907
PF3D7_0106300	-0.302687579	1.116374966	-0.813687387		0.260955537	-1.104606433	0.843650896
PF3D7_0203000	-0.621655834	1.153536656	-0.531880822		0.553072357	-1.154364878	0.601292522
PF3D7_0207400	-1.007533113	0.992292676	0.015240438		0.089397485	-1.041697272	0.952299786
PF3D7_0217500	-0.885454237	1.084582317	-0.19912808		0.579699649	-1.154697347	0.574997698
PF3D7_0405100	-0.573129469	1.154690278	-0.581560809		-0.22247439	-0.870026714	1.092501104
PF3D7_0413500	-0.741542977	1.137312753	-0.395769776		-0.041414202	-0.978649516	1.020063718
PF3D7_0415700	-0.849284928	1.102164666	-0.252879738		0.24187109	-1.098751367	0.856880277
PF3D7_0419500	-0.766794483	1.131073419	-0.364278936		-0.328833752	-0.794176506	1.123010258
PF3D7_0419700	-0.619936854	1.153626369	-0.533689515		0.377611293	-1.133822728	0.756211434
PF3D7_0501500	-0.866265061	1.094334945	-0.228069884		0.411880282	-1.140159588	0.728279306
PF3D7_0503400	-0.748862115	1.135617073	-0.386754958		0.661520465	-1.15039003	0.488869565
PF3D7_0517900	-0.78163699	1.1268774	-0.345240411		-0.024181306	-0.987690047	1.011871353
PF3D7_0617800	-0.679392061	1.148287287	-0.468895226		-0.010443968	-0.994737112	1.005181079
PF3D7_0618000	-0.732771258	1.1392276	-0.406456342		0.553200969	-1.154368401	0.601167432
PF3D7_0704800	-0.370929265	1.132464427	-0.761535162		0.169737026	-1.074005514	0.904268488
PF3D7_0709700	-0.65365901	1.15117617	-0.49751716		-0.170733571	-0.903641574	1.074375145
PF3D7_0714000	-0.97343915	1.024597039	-0.051157889		0.074204044	-1.035035046	0.960831002
PF3D7_0717600	-0.967717629	1.029424524	-0.061706895		-0.198634828	-0.885775553	1.084410381
PF3D7_0728600	-0.610195142	1.154065425	-0.543870283		-0.311012135	-0.807537851	1.118549986
PF3D7_0729900	-0.756883598	1.133653964	-0.376770366		0.497897023	-1.151208959	0.653311936
PF3D7_0810300	-0.564684855	1.154608592	-0.589923737		0.677504969	-1.148530394	0.471025425
PF3D7_0820200	-0.934026925	1.05497203	-0.120945105		-0.211374061	-0.877415586	1.088789647
PF3D7_0920700	-0.690062096	1.146817009	-0.456754914		0.753549611	-1.13448335	0.380933739
PF3D7_0934800	-0.952252703	1.041733187	-0.089480484		0.334492593	-1.124370128	0.789877535
PF3D7_1007200	-0.652512126	1.151283907	-0.498771781		0.403434488	-1.138696678	0.73526219
PF3D7_1012300	-1.015788707	0.983425611	0.032363096		-0.299760263	-0.815836099	1.115596362
PF3D7_1012700	-0.882570934	1.086112118	-0.203541183		0.108022394	-1.049625767	0.941603373
PF3D7_1022500	-0.529084805	1.153391069	-0.624306264		0.584166969	-1.154673604	0.570506635
PF3D7_1034000	-0.41124844	1.140052409	-0.728803969		-0.272931102	-0.835198722	1.108129824
PF3D7_1105000	-0.661449153	1.150397538	-0.488948385		0.308556473	-1.117914411	0.809357939
PF3D7_1116100	-0.659811127	1.150568075	-0.490756947		0.587940693	-1.154635384	0.566694691
PF3D7_1119400	-0.715921305	1.142557692	-0.426636387		0.274704149	-1.108641538	0.83393739
PF3D7_1124600	-0.871243984	1.091899708	-0.220655723		0.201315564	-1.08534252	0.884026956
PF3D7_1136500	-0.697091118	1.145758191	-0.448667073		0.208180331	-1.087703765	0.879523434
PF3D7_1136700	-0.539306211	1.153882492	-0.614576281		0.418772499	-1.141304806	0.722532307
PF3D7_1145100	-0.659205636	1.150630191	-0.491424555		0.037279992	-1.018118686	0.980838694
PF3D7_1202900	-0.693110119	1.14636677	-0.453256651		0.252361997	-1.102006325	0.849644327
PF3D7_1212500	-0.611852272	1.153999009	-0.542146737		-0.027441615	-0.985996762	1.013438377
PF3D7_1223100	-0.809447051	1.117883118	-0.308436067		0.449442716	-1.145862462	0.696419746
PF3D7_1242800	-0.743062531	1.136968106	-0.393905575		0.034872631	-1.016980174	0.982107543
PF3D7_1246300	-0.382437226	1.134779065	-0.752341839		0.768144295	-1.130708442	0.362564147
PF3D7_1320700	-0.600926341	1.154375139	-0.553448798		0.016364896	-1.008082014	0.991717118
PF3D7_1325900	-0.810618142	1.117470338	-0.306852197		-0.177751618	-0.899204791	1.076956409
PF3D7_1342100	-0.902354943	1.075129928	-0.172774985		-0.362035371	-0.768560006	1.130595377
PF3D7_1344200	-0.767447212	1.130897336	-0.363450124		-0.186757613	-0.893455118	1.080212731
PF3D7_1344300	-0.927847296	1.059175315	-0.131328019		0.675369985	-1.148799372	0.473429387
PF3D7_1358700	-0.423293534	1.142032138	-0.718738604		0.736503002	-1.138428426	0.401925424
PF3D7_1362000	-0.742280087	1.137146051	-0.394865964		-0.355898847	-0.773366511	1.129265358
PF3D7_1365700	-0.454470672	1.146524358	-0.692053686		-0.13494981	-0.925672321	1.06062213
PF3D7_1402200	-0.606909629	1.154187162	-0.547277533		-0.031986419	-0.983623042	1.015609462
PF3D7_1416100	-0.99374388	1.006140853	-0.012396973		0.724029316	-1.141011553	0.416982237
PF3D7_1426700	-0.824404743	1.112393499	-0.287988756		-0.284368486	-0.827016934	1.111385421
PF3D7_1429800	-0.449831695	1.145914536	-0.696082841		0.335559676	-1.124623492	0.789063815
PF3D7_1439400	-0.687366239	1.147203959	-0.459837721		-0.321060638	-0.800037248	1.121097886
PF3D7_1450500	-0.484617169	1.149975731	-0.665358562		0.051841452	-1.024912392	0.973070939
PF3D7_1459400	-0.689771003	1.146859299	-0.457088296		0.560959441	-1.154546868	0.593587427
PF3D7_1460600	-0.75509243	1.134101941	-0.379009511		0.617280338	-1.153757757	0.536477419
PF3D7_1465000	-0.514824741	1.152519411	-0.637694671		-0.292437667	-0.821179822	1.113617489
PF3D7_1469200	-0.820515898	1.11386668	-0.293350782		0.601361378	-1.154362931	0.553001553
PF3D7_0204500	-0.795509805	1.122581166	-0.327071361		0.205845918	0.88105905	-1.086904968
PF3D7_0209800	-0.607218336	1.154176284	-0.546957949		0.254171984	0.848386946	-1.10255893
PF3D7_0218500	-0.534547756	1.153667708	-0.619119952		0.352647459	0.775899893	-1.128547352
PF3D7_0305700	-0.974810737	1.023416581	-0.048605844		-0.374244495	1.13314328	-0.758898785
PF3D7_0306200	-0.624492522	1.153380506	-0.528887984		-0.713267438	1.143041483	-0.429774045
PF3D7_0306900	-0.607224875	1.154176053	-0.546951177		-0.061268283	1.029225473	-0.967957191
PF3D7_0308200	-0.537779094	1.15381623	-0.616037137		-0.000874139	1.000436783	-0.999562644
PF3D7_0319200	-0.726968065	1.14042552	-0.413457454		0.316153842	0.80371051	-1.119864351
PF3D7_0319600	-0.505245969	1.151814223	-0.646568254		0.239368403	0.858593405	-1.097961808
PF3D7_0322000	-0.589115282	1.154620074	-0.565504792		0.277853904	0.831690329	-1.109544233
PF3D7_0406200	-0.437178574	1.144146509	-0.706967935		-0.588669282	1.154626078	-0.565956796
PF3D7_0410600	-0.157821502	1.069526358	-0.911704856		-0.183762076	1.07913664	-0.895374564
PF3D7_0422400	-0.416664079	1.140959127	-0.724295048		0.328472648	0.794449907	-1.122922555
PF3D7_0507800	-0.303105498	1.116485541	-0.813380043		0.346899129	0.780356362	-1.127255491
PF3D7_0517700	-0.768694419	1.130558753	-0.361864334		0.245047519	0.854698726	-1.099746244
PF3D7_0526900	-0.784831881	1.125920671	-0.34108879		0.328706586	0.794272799	-1.122979386
PF3D7_0529500	-0.795023647	1.12273803	-0.327714384		0.204640025	0.881850626	-1.086490651
PF3D7_0603300	-0.255297534	1.102901235	-0.847603701		-0.754691069	1.13420156	-0.379510491
PF3D7_0605100	-0.751771009	1.134917956	-0.383146947		-0.237425757	1.097345474	-0.859919717
PF3D7_0609000	-0.802287082	1.120345584	-0.318058502		-0.036317044	1.017663802	-0.981346758
PF3D7_0610500	-0.418200008	1.141211352	-0.723011344		0.11068069	0.940055224	-1.050735914
PF3D7_0618200	-0.214620746	1.089885282	-0.875264536		-0.65191719	1.151339103	-0.499421913
PF3D7_0621200	-0.90034696	1.07629768	-0.175950721		-0.009168898	1.004552923	-0.995384025
PF3D7_0622800	-0.503569698	1.151681048	-0.64811135		0.085756308	0.954360228	-1.040116537
PF3D7_0624000	-0.856024357	1.099143108	-0.243118751		-0.719014683	1.14197997	-0.422965287
PF3D7_0627500	-0.63351019	1.152816474	-0.519306284		-0.005932197	1.002952902	-0.997020705
PF3D7_0629100	-0.491787108	1.150663735	-0.658876627		0.035344983	0.981858923	-1.017203906
PF3D7_0708800	-0.372688769	1.132825927	-0.760137159		0.252357977	0.849647117	-1.102005094
PF3D7_0716800	-0.754517169	1.134244635	-0.379727466		0.250652473	0.850829491	-1.101481963
PF3D7_0719700	-0.289931574	1.112930023	-0.822998449		0.018154379	0.99079921	-1.008953589
PF3D7_0722400	-0.424944486	1.142292999	-0.717348513		0.101799826	0.945206304	-1.047006131
PF3D7_0807900	-0.922323605	1.062817331	-0.140493726		0.032095327	0.98356597	-1.015661298
PF3D7_0812700	-0.728771428	1.140059069	-0.411287641		-0.132018909	1.059452083	-0.927433174
PF3D7_0813900	-0.75169388	1.13493668	-0.3832428		0.147960061	0.917776424	-1.065736485
PF3D7_0815200	-0.75522203	1.134069714	-0.378847684		-0.172062655	1.074866922	-0.902804266
PF3D7_0819900	-0.674756281	1.148875504	-0.474119223		0.236787649	0.860354717	-1.097142366
PF3D7_0821700	-0.497900176	1.151209231	-0.653309055		-0.129375194	1.058391046	-0.929015852
PF3D7_0823300	-0.725906021	1.140638896	-0.414732875		0.014670989	0.992583788	-1.007254777
PF3D7_0826700	-0.36557221	1.131346973	-0.765774762		0.075418491	0.960155494	-1.035573985
PF3D7_0907300	-0.587317666	1.154642845	-0.567325179		-0.192583276	1.082285432	-0.889702155
PF3D7_0913200	-1.007269689	0.992568204	0.014701485		0.088375156	0.952879308	-1.041254463
PF3D7_1003800	-0.555380788	1.154425323	-0.599044535		-0.057001227	1.027281443	-0.970280216
PF3D7_1011800	-0.491195285	1.15060891	-0.659413625		0.192952918	0.889463133	-1.082416051
PF3D7_1019400	-0.693787547	1.146264857	-0.45247731		0.029607116	0.98486767	-1.014474786
PF3D7_1026800	-0.620352866	1.153604996	-0.533252131		0.238886317	0.858922824	-1.097809141
PF3D7_1033400	-0.983371222	1.01583805	-0.032466828		0.047459459	0.975425263	-1.022884722
PF3D7_1103700	-0.824313551	1.112428421	-0.28811487		0.252116645	0.849814568	-1.101931213
PF3D7_1105400	-0.684759709	1.147568097	-0.462808388		-0.184598435	1.079437791	-0.894839356
PF3D7_1108400	-0.867054523	1.09395314	-0.226898617		0.334610567	0.789787621	-1.124398187
PF3D7_1117700	-0.921349113	1.063448859	-0.142099746		-0.475636549	1.149041301	-0.673404753
PF3D7_1120100	-0.76311387	1.132052049	-0.368938179		-0.209978442	1.08831612	-0.878337678
PF3D7_1126000	-0.524041863	1.1531074	-0.629065537		0.164642041	0.907461657	-1.072103698
PF3D7_1126200	-0.600720824	1.154380827	-0.553660002		0.093797369	0.949796625	-1.043593994
PF3D7_1126900	-0.820249715	1.11396632	-0.293716605		0.320081489	0.80077187	-1.120853359
PF3D7_1127800	-0.336253702	1.124787755	-0.788534054		0.052253057	0.972849054	-1.02510211
PF3D7_1132200	-0.553682744	1.154381436	-0.600698692		0.182056573	0.896464272	-1.078520845
PF3D7_1142400	-0.597340533	1.154467097	-0.557126564		-0.134341919	1.060379994	-0.926038075
PF3D7_1142500	-0.542671975	1.154019592	-0.611347617		0.190032277	0.891348804	-1.081381081
PF3D7_1203200	-0.603371632	1.154303553	-0.550931921		0.34512708	0.781724401	-1.126851481
PF3D7_1211900	-0.506683208	1.151926099	-0.645242891		0.213477898	0.876022665	-1.089500563
PF3D7_1242700	-0.706900861	1.144157949	-0.437257088		0.170108255	0.904035042	-1.074143298
PF3D7_1244100	-0.582599027	1.154684584	-0.572085557		0.029701587	0.984818333	-1.01451992
PF3D7_1302800	-0.760572953	1.132713608	-0.372140655		0.149964103	0.916548622	-1.066512725
PF3D7_1310500	-0.722107745	1.141387329	-0.419279584		-0.14357796	1.06402838	-0.92045042
PF3D7_1313900	-0.930416111	1.057444828	-0.127028717		-0.763469472	1.131958552	-0.36848908
PF3D7_1320900	-0.495023464	1.150957263	-0.655933799		-0.385575688	1.13538985	-0.749814162
PF3D7_1324900	-0.585913772	1.154657988	-0.568744216		0.238042222	0.859499163	-1.097541384
PF3D7_1325100	-0.684768858	1.147566836	-0.462797977		0.14727601	0.91819481	-1.06547082
PF3D7_1338300	-1.001770757	0.998219786	0.003550971		0.115917615	0.936989598	-1.052907213
PF3D7_1357000	-1.002503809	0.997477241	0.005026567		-0.131626605	1.059294972	-0.927668367
PF3D7_1358800	-0.291065437	1.113241706	-0.822176268		0.007145206	0.996408252	-1.003553457
PF3D7_1358900	-0.645125802	1.151935872	-0.50681007		-0.488396605	1.150344851	-0.661948246
PF3D7_1360200	-0.723765978	1.141063396	-0.417297419		-0.136514968	1.061244265	-0.924729297
PF3D7_1366600	-0.934498834	1.05464532	-0.120146485		0.248838028	0.852084814	-1.100922842
PF3D7_1367100	-0.792728025	1.12347247	-0.330744445		-0.399380007	1.137971255	-0.738591249
PF3D7_1408600	-0.497234212	1.15115165	-0.653917439		-0.238088395	1.097556046	-0.859467651
PF3D7_1414300	-0.928692656	1.058608444	-0.129915788		-0.430314566	1.143123894	-0.712809328
PF3D7_1419300	1.154509318	-0.595452903	-0.559056414		0.116179649	0.936835659	-1.053015307
PF3D7_1426000	1.04587134	-0.099125742	-0.946745598		0.040733797	0.979010692	-1.019744489
PF3D7_1438900	1.109595626	-0.278034087	-0.831561539		-0.080251221	1.03770759	-0.957456369
PF3D7_1441200	1.076861309	-0.89937011	-0.177491199		-0.076108992	1.035879915	-0.959770923
PF3D7_1446200	1.154446609	-0.598193984	-0.556252625		-0.652924923	1.151245332	-0.498320409
PF3D7_1447000	1.066510958	-0.149959534	-0.916551424		-0.079104252	1.03720281	-0.958098558
PF3D7_1462800	1.070848174	-0.909540568	-0.161307607		-0.312002444	1.118804866	-0.806802422
PF3D7_1465300	1.153209545	-0.627406429	-0.525803116		0.360289401	0.769930907	-1.130220308
PF3D7_1465900	1.144419405	-0.439062532	-0.705356873		0.067787782	0.964381428	-1.03216921
PF3D7_1473100	1.142007088	-0.71887125	-0.423135838		-0.221490248	1.092175994	-0.870685746
PF3D7_1473700	1.113780009	-0.820747103	-0.293032906		0.207834381	0.879751276	-1.087585657
PF3D7_0103900	1.148321368	-0.469191509	-0.679129859		-1.140633651	0.725932235	0.414701416
PF3D7_0106100	1.075323149	-0.90202416	-0.17329899		-1.131864054	0.763828018	0.368036036
PF3D7_0108000	1.146207796	-0.694164901	-0.452042895		-1.126355398	0.342967259	0.783388139
PF3D7_0109200	1.136224993	-0.746282567	-0.389942426		-1.13937289	0.732081221	0.407291668
PF3D7_0205600	1.150518822	-0.660287819	-0.490231003		-1.122991425	0.328756169	0.794235256
PF3D7_0205900	1.136600508	-0.391935675	-0.744664832		-1.142096005	0.423696259	0.718399746
PF3D7_0208800	1.149785754	-0.482727047	-0.667058707		-1.077929622	0.897504624	0.180424998
PF3D7_0209400	1.154687631	-0.582072073	-0.572615558		-0.899277087	1.076914831	-0.177637744
PF3D7_0211800	1.114375175	-0.295221983	-0.819153192		-0.791045586	1.1240042	-0.332958614
PF3D7_0219600	0.987648732	0.024261038	-1.01190977		-1.142077887	0.423581917	0.71849597
PF3D7_0302900	1.144865893	-0.702669524	-0.442196369		-1.034730514	0.961211596	0.073518919
PF3D7_0303700	1.068480623	-0.913399735	-0.155080888		-1.147692422	0.683853386	0.463839035
PF3D7_0304500	1.080387225	-0.187245199	-0.893142026		-1.099426486	0.855402711	0.244023775
PF3D7_0306300	1.065020129	-0.918902473	-0.146117656		-1.062059133	0.923486951	0.138572182
PF3D7_0317000	1.076273503	-0.175884753	-0.90038875		-1.140260976	0.412479988	0.727780988
PF3D7_0317800	1.128808641	-0.774982782	-0.353825859		-0.864288373	1.095283845	-0.230995472
PF3D7_0318100	1.05172824	-0.938660416	-0.113067823		-1.091840931	0.871362527	0.220478404
PF3D7_0320500	1.054176132	-0.935174468	-0.119001664		-0.798437404	1.121626678	-0.323189274
PF3D7_0320800	1.131637423	-0.366953035	-0.764684388		-1.152819501	0.633465854	0.519353647
PF3D7_0406100	1.151477216	-0.650405645	-0.501071571		-0.879899911	1.087508532	-0.207608622
PF3D7_0413700	1.052207611	-0.114224749	-0.937982862		-1.134481799	0.380925882	0.753555917
PF3D7_0413900	1.105631804	-0.841231809	-0.264399995		-1.148680214	0.472358128	0.676322086
PF3D7_0416800	1.121499214	-0.798824459	-0.322674755		-1.148720495	0.472719122	0.676001373
PF3D7_0417200	1.149583367	-0.668831897	-0.48075147		-1.132001896	0.368697171	0.763304725
PF3D7_0505700	1.152785606	-0.633960241	-0.518825365		-1.15468222	0.571708415	0.582973806
PF3D7_0507700	1.033308798	-0.962977932	-0.070330866		-1.154385364	0.553829825	0.60055554
PF3D7_0508300	1.099794522	-0.245202321	-0.854592201		-1.104024585	0.84500937	0.259015215
PF3D7_0508800	1.135712705	-0.387253229	-0.748459477		-1.123822157	0.332198606	0.791623551
PF3D7_0513800	0.973291595	0.051431895	-1.02472349		-1.142280525	0.424865173	0.717415352
PF3D7_0517400	1.056675434	-0.931547056	-0.125128378		-1.153936343	0.613343822	0.540592521
PF3D7_0518300	1.026722612	-0.055780157	-0.970942455		-1.149915332	0.484012369	0.665902963
PF3D7_0520400	1.087874362	-0.879193844	-0.208680518		-1.154003314	0.542255963	0.611747351
PF3D7_0524300	1.131941067	-0.368405186	-0.76353588		-1.080890276	0.892236495	0.188653781
PF3D7_0526700	1.126656224	-0.782381336	-0.344274888		-1.130839824	0.363180031	0.767659793
PF3D7_0527200	1.076413217	-0.900147127	-0.17626609		-1.149315324	0.671123797	0.478191527
PF3D7_0608500	1.027657513	-0.05782434	-0.969833172		-1.15148745	0.650292294	0.501195156
PF3D7_0613700	1.090812237	-0.87342517	-0.217387067		-1.142764638	0.427971244	0.714793394
PF3D7_0616800	1.145449573	-0.446396022	-0.699053551		-1.150692348	0.658594842	0.492097506
PF3D7_0619400	1.15226104	-0.511162284	-0.641098756		-1.149321702	0.478251731	0.671069971
PF3D7_0626100	1.089893205	-0.875248891	-0.214644314		-1.147986497	0.466311997	0.6816745
PF3D7_0711000	1.100914782	-0.852102848	-0.248811935		-1.087283723	0.88033249	0.206951234
PF3D7_0718500	1.141504192	-0.721503995	-0.420000197		-1.112888211	0.823108451	0.28977976
PF3D7_0727400	0.959283457	0.076983312	-1.03626677		-1.153782112	0.537014651	0.616767462
PF3D7_0803800	1.069902984	-0.158812284	-0.9110907		-1.12008539	0.317027182	0.803058208
PF3D7_0807000	1.105099393	-0.842491929	-0.262607464		-1.003398868	0.996566117	0.006832751
PF3D7_0810800	1.125471294	-0.786310635	-0.339160658		-1.009778743	0.989925626	0.019853117
PF3D7_0823900	1.144262093	-0.437973685	-0.706288408		-1.145822682	0.696676386	0.449146296
PF3D7_0829300	1.075640617	-0.174161199	-0.901479418		-0.936449882	1.053285805	-0.116835923
PF3D7_0904800	1.089520984	-0.875982502	-0.213538482		-1.144104152	0.436888222	0.70721593
PF3D7_0910800	1.100832976	-0.852285779	-0.248547197		-1.152406298	0.639209443	0.513196855
PF3D7_0912400	1.034315156	-0.961729415	-0.072585741		-1.150109472	0.485969653	0.664139819
PF3D7_0912900	1.071417419	-0.162816585	-0.908600834		-1.153234177	0.526236532	0.626997644
PF3D7_0916800	1.021858718	-0.045253968	-0.97660475		-1.143745804	0.709292523	0.43445328
PF3D7_0920100	1.146216957	-0.69410441	-0.452112547		-0.927350108	1.059507524	-0.132157416
PF3D7_0932300	1.062160385	-0.923332008	-0.138828377		-1.012272427	0.987258236	0.025014191
PF3D7_0932800	1.143274874	-0.711965347	-0.431309526		-1.022754858	0.975574989	0.047179869
PF3D7_0933600	1.144093051	-0.707280831	-0.436812221		-1.088868229	0.877262125	0.211606104
PF3D7_1011400	0.997460973	0.00505886	-1.002519833		-1.142430651	0.425822217	0.716608434
PF3D7_1013300	1.132878709	-0.372946787	-0.759931922		-1.094394665	0.866141275	0.22825339
PF3D7_1017000	1.036809576	-0.0782123	-0.958597277		-1.151537444	0.649735857	0.501801586
PF3D7_1030500	1.085602439	-0.883536467	-0.202065972		-1.154637119	0.587799144	0.566837975
PF3D7_1034400	1.146212593	-0.452079363	-0.69413323		-1.154428362	0.59892519	0.555503172
PF3D7_1105800	1.15373427	-0.53596573	-0.617768541		-0.843661745	1.104601804	-0.260940059
PF3D7_1128100	1.077969246	-0.897435078	-0.180534169		-1.012803147	0.986685176	0.026117972
PF3D7_1129200	1.027365551	-0.970180332	-0.057185219		-1.129368924	0.356371297	0.772997627
PF3D7_1208600	0.963831429	0.068785413	-1.032616842		-0.84821813	1.102632832	-0.254414702
PF3D7_1209900	1.09913707	-0.856037582	-0.243099488		-1.153392795	0.529117048	0.624275748
PF3D7_1219600	1.153927084	-0.6135588	-0.540368284		-0.873372097	1.090838848	-0.217466751
PF3D7_1222300	1.090378294	-0.216089796	-0.874288498		-1.153678122	0.534766595	0.618911527
PF3D7_1223700	1.084618008	-0.885387468	-0.19923054		-1.147902923	0.682298865	0.465604058
PF3D7_1225800	1.106718098	-0.838633109	-0.268084989		-1.153041411	0.522933128	0.630108283
PF3D7_1226600	1.104987875	-0.262233112	-0.842754763		-1.130414157	0.361190228	0.769223929
PF3D7_1231100	1.059826846	-0.926870968	-0.132955879		-1.116135257	0.301783478	0.814351779
PF3D7_1237000	1.067241154	-0.15185201	-0.915389144		-1.139252462	0.732653438	0.406599025
PF3D7_1239600	1.150272032	-0.662632814	-0.487639217		-1.146672918	0.691047607	0.455625311
PF3D7_1246800	1.152365784	-0.639742511	-0.512623273		-1.144594785	0.704309071	0.440285715
PF3D7_1250300	1.052929487	-0.936957888	-0.115971599		-1.147301352	0.460625436	0.686675917
PF3D7_1303000	1.154677029	-0.570957402	-0.583719627		-1.150639513	0.659114351	0.491525162
PF3D7_1311900	1.067158003	-0.915521861	-0.151636142		-1.142947914	0.429162502	0.713785411
PF3D7_1317000	1.154692579	-0.581059196	-0.573633383		-1.152031237	0.643971651	0.508059585
PF3D7_1320800	1.060872498	-0.135579115	-0.925293384		-1.154176637	0.607208382	0.546968254
PF3D7_1324800	1.144364018	-0.438678278	-0.70568574		-1.153657296	0.534330023	0.619327272
PF3D7_1326100	1.055600911	-0.933115195	-0.122485716		-1.101338717	0.851151926	0.250186791
PF3D7_1338100	1.135892437	-0.747699601	-0.388192836		-1.129569032	0.357286683	0.77228235
PF3D7_1344800	1.118855672	-0.806655442	-0.312200229		-0.86472669	1.095074303	-0.230347613
PF3D7_1345700	1.134088002	-0.755148502	-0.378939499		-1.135012648	0.751380509	0.383632139
PF3D7_1346100	1.136914522	-0.393617259	-0.743297264		-1.145913488	0.449823853	0.696089635
PF3D7_1353300	1.020091202	-0.041472817	-0.978618385		-1.138823983	0.404154764	0.73466922
PF3D7_1353900	0.963284433	0.069776251	-1.033060684		-1.154414043	0.599481743	0.5549323
PF3D7_1360800	1.150899518	-0.656522103	-0.494377415		-1.109034129	0.832963605	0.276070524
PF3D7_1368100	1.136142471	-0.746635548	-0.389506923		-1.132647235	0.371817367	0.760829868
PF3D7_1368900	0.956817346	0.081390778	-1.038208124		-0.977742681	1.020862353	-0.043119672
PF3D7_1402300	1.153706996	-0.618327901	-0.535379095		-1.141221027	0.41825919	0.722961837
PF3D7_1403900	1.127403101	-0.779853546	-0.347549555		-0.895149117	1.079263599	-0.184114481
PF3D7_1406700	1.154588444	-0.563360648	-0.591227796		-1.153624166	0.533644234	0.619979932
PF3D7_1415300	1.135595146	-0.748954269	-0.386640877		-1.089352539	0.876313547	0.213038993
PF3D7_1430100	1.049179729	-0.942221786	-0.106957943		-1.098343701	0.857766789	0.240576912
PF3D7_1433400	1.003366513	-0.006767375	-0.996599139		-1.126775079	0.344793303	0.781981777
PF3D7_1439700	1.096295221	-0.862158106	-0.234137115		-1.119749682	0.315701772	0.80404791
PF3D7_1439800	1.154013996	-0.611485584	-0.542528412		-1.147097289	0.458980512	0.688116777
PF3D7_1441400	1.130482766	-0.768972913	-0.361509853		-1.088121834	0.878714702	0.209407131
PF3D7_1443400	1.032474481	-0.964006528	-0.068467953		-1.150349225	0.488442292	0.661906933
PF3D7_1454700	1.052196937	-0.937997975	-0.114198962		-1.102779526	0.847882574	0.254896952
PF3D7_1463200	1.091472221	-0.87210445	-0.219367771		-1.149642163	0.481321495	0.668320668
PF3D7_1470900	1.153649694	-0.619477949	-0.534171746		-1.144362086	0.438664895	0.705697192
PF3D7_1471200	1.147187471	-0.687482625	-0.459704846		-1.122376632	0.326235083	0.796141549
PF3D7_1472900	1.04117361	-0.952984927	-0.088188683		-1.108062405	0.835364243	0.272698163
PF3D7_1474800	1.02318063	-0.048097004	-0.975083626		-1.153715405	0.618156289	0.535559116
PF3D7_1477300	1.131980773	-0.368595736	-0.763385037		-1.14890853	0.674488717	0.474419813
PF3D7_0104300	1.1495657	-0.480580801	-0.668984899		1.07929738	-0.184208294	-0.895089085
PF3D7_0109800	1.035964748	-0.959664138	-0.076300611		0.583759502	0.570917232	-1.154676733
PF3D7_0202500	1.131030304	-0.364075737	-0.766954567		1.061698241	-0.137660065	-0.924038176
PF3D7_0206700	1.146250126	-0.452365026	-0.6938851		0.686654559	0.460649796	-1.147304355
PF3D7_0212400	1.148937781	-0.674251061	-0.47468672		0.771943008	0.357720632	-1.129663641
PF3D7_0212500	1.153045524	-0.523001606	-0.630043918		0.913505059	0.154910271	-1.068415329
PF3D7_0215400	1.050503031	-0.110121973	-0.940381058		0.817292157	0.297771041	-1.115063199
PF3D7_0218700	1.063207923	-0.141486436	-0.921721488		0.868157338	0.225259732	-1.09341707
PF3D7_0305300	1.136096121	-0.746833416	-0.389262705		1.070716394	-0.160958942	-0.909757452
PF3D7_0305500	1.138253544	-0.400947845	-0.737305699		0.686287072	0.461068837	-1.147355909
PF3D7_0308900	1.154619429	-0.589162136	-0.565457293		0.591878169	0.562699474	-1.154577643
PF3D7_0309300	1.140029473	-0.411113509	-0.728915965		0.702923636	0.441900502	-1.144824138
PF3D7_0309500	1.120487944	-0.801863663	-0.318624281		0.995628279	0.008686845	-1.004315124
PF3D7_0310700	1.130510716	-0.768870538	-0.361640178		1.074316164	-0.170574415	-0.903741749
PF3D7_0315100	1.143519353	-0.710585525	-0.432933828		0.730775094	0.408870693	-1.139645787
PF3D7_0317700	1.13062315	-0.768457999	-0.362165151		0.935045372	0.119220541	-1.054265913
PF3D7_0322100	1.154562247	-0.592757336	-0.561804911		0.627845268	0.5253376	-1.153182868
PF3D7_0403700	1.154665647	-0.569558959	-0.585106688		0.450281987	0.69569265	-1.145974637
PF3D7_0405400	1.112743379	-0.289254431	-0.823488948		0.52051029	0.632382396	-1.152892685
PF3D7_0406400	1.154690337	-0.573141788	-0.58154855		0.508284028	0.643764167	-1.152048195
PF3D7_0407200	1.05026246	-0.94071705	-0.10954541		0.682310076	0.465591341	-1.147901417
PF3D7_0415300	1.144104199	-0.707215656	-0.436888543		0.544223924	0.609854727	-1.154078651
PF3D7_0419800	1.059553681	-0.927280926	-0.132272755		0.819467133	0.294791247	-1.11425838
PF3D7_0420300	1.130217313	-0.360275505	-0.769941807		1.017091459	-0.035107535	-0.981983924
PF3D7_0505000	1.154689427	-0.572957832	-0.581731596		0.485332228	0.664714441	-1.150046669
PF3D7_0521700	1.154668578	-0.584774518	-0.56989406		0.627224427	0.525996111	-1.153220538
PF3D7_0523000	1.144862773	-0.442174241	-0.702688532		0.863827759	0.231675755	-1.095503513
PF3D7_0524000	1.121606479	-0.798498801	-0.323107678		0.699738427	0.445602094	-1.145340521
PF3D7_0525100	0.978602531	0.041502666	-1.020105198		1.00318765	-0.006406078	-0.996781572
PF3D7_0526500	1.153617449	-0.53350647	-0.620110979		0.888480734	0.194470436	-1.082951169
PF3D7_0529000	1.151730503	-0.64754256	-0.504187943		0.992231855	0.01535935	-1.007591205
PF3D7_0602100	1.150851433	-0.657008401	-0.493843032		0.67417059	0.474777077	-1.148947667
PF3D7_0610800	1.115753285	-0.300348089	-0.815405196		0.537828274	0.615990129	-1.153818403
PF3D7_0620500	1.154468028	-0.597300877	-0.557167151		0.555903276	0.598534906	-1.154438181
PF3D7_0621900	1.042958253	-0.950639425	-0.092318829		0.709520569	0.434185482	-1.143706051
PF3D7_0625400	1.153878189	-0.614672948	-0.539205241		1.010756371	-0.021871547	-0.988884824
PF3D7_0625600	1.108790199	-0.275220923	-0.833569276		1.023153889	-0.048039363	-0.975114526
PF3D7_0629800	1.129779713	-0.771525647	-0.358254066		0.873411827	0.2174071	-1.090818927
PF3D7_0706000	1.081683279	-0.890800155	-0.190883124		0.955528132	0.083684499	-1.039212631
PF3D7_0708100	1.122632689	-0.795350284	-0.327282405		0.464882306	0.682934907	-1.147817213
PF3D7_0716000	1.103967869	-0.258826625	-0.845141244		0.743809375	0.392987926	-1.136797301
PF3D7_0724700	1.076300718	-0.900341708	-0.175959011		0.505622841	0.646220924	-1.151843765
PF3D7_0729500	1.138237524	-0.400858534	-0.73737899		0.492930097	0.657838518	-1.150768615
PF3D7_0806500	1.151474014	-0.650441066	-0.501032948		1.040306064	-0.086191662	-0.954114402
PF3D7_0814200	1.145395227	-0.699395404	-0.445999823		0.635522754	0.517153662	-1.152676416
PF3D7_0819000	1.138061963	-0.738179513	-0.39988245		0.790254519	0.333997796	-1.124252315
PF3D7_0821600	0.99665631	0.006654172	-1.003310482		0.808958824	0.309095542	-1.118054366
PF3D7_0823200	1.154688652	-0.572806954	-0.581881698		0.913700207	0.154594047	-1.068294254
PF3D7_0824600	1.092651683	-0.869720685	-0.222930999		0.733953091	0.405023872	-1.138976963
PF3D7_0824800	1.096277624	-0.234082243	-0.862195381		0.91932246	0.145429393	-1.064751852
PF3D7_0830600	1.089165095	-0.876681249	-0.212483846		1.061409904	-0.136932476	-0.924477427
PF3D7_0903400	1.063512565	-0.921250529	-0.142262036		0.778466728	0.349341049	-1.127807778
PF3D7_0905800	1.083526436	-0.887418895	-0.196107542		0.494862368	0.656080536	-1.150942904
PF3D7_0906500	1.096166622	-0.862430336	-0.233736286		0.806274832	0.3127122	-1.118987031
PF3D7_0907700	1.051004475	-0.111325711	-0.939678764		0.784801853	0.3411279	-1.125929753
PF3D7_0909400	1.041888094	-0.089838607	-0.952049487		0.911398853	0.158315311	-1.069714164
PF3D7_0909800	1.124640022	-0.789010585	-0.335629437		0.713386214	0.42963385	-1.143020063
PF3D7_0909900	1.032900903	-0.96348154	-0.069419363		0.892298179	0.188557906	-1.080856085
PF3D7_0914200	1.030738771	-0.966127845	-0.064610926		1.072728583	-0.166310186	-0.906418397
PF3D7_0915400	1.120199716	-0.802719822	-0.317479894		0.370803048	0.761635341	-1.13243839
PF3D7_0920800	1.137282667	-0.741676304	-0.395606364		0.527040035	0.626239276	-1.153279311
PF3D7_0922100	1.122657091	-0.795274677	-0.327382413		1.010007825	-0.02032552	-0.989682306
PF3D7_0922600	1.043391533	-0.950065446	-0.093326087		1.076589149	-0.176746717	-0.899842432
PF3D7_0923200	1.148276711	-0.679473283	-0.468803427		0.406381294	0.732833222	-1.139214516
PF3D7_0923900	1.04536234	-0.097930439	-0.947431901		0.987356409	0.024824921	-1.01218133
PF3D7_0924700	1.15405657	-0.543635545	-0.610421025		0.902250214	0.172940926	-1.07519114
PF3D7_0929200	1.152608965	-0.636466189	-0.516142775		0.710103839	0.433500173	-1.143604012
PF3D7_0933000	1.144116043	-0.707146364	-0.436969679		0.9871215	0.025277719	-1.01239922
PF3D7_0935000	1.095728233	-0.232372866	-0.863355367		0.960727198	0.074390795	-1.035117993
PF3D7_0936300	1.137804287	-0.73934584	-0.398458446		1.008652602	-0.017535847	-0.991116755
PF3D7_0936600	1.138979861	-0.73393949	-0.405040371		0.945470598	0.101341361	-1.046811959
PF3D7_1001500	1.150540442	-0.660078934	-0.490461508		0.913076058	0.155604998	-1.068681055
PF3D7_1008100	1.036976012	-0.958386361	-0.078589651		1.010250523	-0.020826376	-0.989424147
PF3D7_1010200	1.135904939	-0.388258349	-0.74764659		0.524843002	0.628311269	-1.153154271
PF3D7_1012900	1.152449593	-0.513815244	-0.638634349		0.851042381	0.250345031	-1.101387412
PF3D7_1017300	1.095876451	-0.863043133	-0.232833319		0.640813176	0.511470118	-1.152283295
PF3D7_1018300	1.148459838	-0.470403139	-0.678056699		0.932013201	0.124343758	-1.056356958
PF3D7_1024800	1.134671075	-0.752784084	-0.381886992		1.039526156	-0.084402276	-0.95512388
PF3D7_1032100	0.992725327	0.01439395	-1.007119277		0.950023098	0.093400349	-1.043423447
PF3D7_1032900	1.143431201	-0.711084953	-0.432346248		0.465852668	0.68207966	-1.147932328
PF3D7_1033700	1.029212333	-0.967972994	-0.061239339		0.517198099	0.635481257	-1.152679356
PF3D7_1037700	1.154562485	-0.561818369	-0.592744117		0.877490652	0.211260533	-1.088751185
PF3D7_1102500	1.151303529	-0.65230121	-0.49900232		0.880026857	0.207415755	-1.087442612
PF3D7_1105600	1.144163713	-0.437296664	-0.70686705		0.900494775	0.175717364	-1.076212139
PF3D7_1105700	1.151485728	-0.501174348	-0.65031138		0.651109737	0.500303523	-1.15141326
PF3D7_1107300	1.101223363	-0.851411164	-0.249812199		0.917450539	0.148492468	-1.065943008
PF3D7_1113100	1.084501906	-0.198897328	-0.885604578		1.025266555	-0.052610051	-0.972656504
PF3D7_1114200	1.137703325	-0.739800071	-0.397903254		1.013800839	-0.028198118	-0.985602721
PF3D7_1116200	1.146343174	-0.693267366	-0.453075808		0.498664252	0.652610484	-1.151274737
PF3D7_1116800	1.154142064	-0.545973259	-0.608168805		1.000145823	-0.000291711	-0.999854113
PF3D7_1118300	1.125849533	-0.785066886	-0.340782647		1.051329685	-0.11210781	-0.939221876
PF3D7_1119300	1.036007309	-0.95961054	-0.076396769		0.641374969	0.510864445	-1.152239414
PF3D7_1120400	1.142984225	-0.713584674	-0.429399551		0.928360988	0.130470166	-1.058831154
PF3D7_1120500	1.138903214	-0.404604397	-0.734298817		0.68994197	0.456892506	-1.146834476
PF3D7_1123500	1.122277165	-0.796447896	-0.325829269		0.960359712	0.075051553	-1.035411265
PF3D7_1123900	1.1509727	-0.495196984	-0.655775716		0.614987728	0.538876369	-1.153864097
PF3D7_1137300	1.144760775	-0.441452635	-0.70330814		0.598839007	0.555591539	-1.154430546
PF3D7_1138100	1.135426327	-0.74966176	-0.385764567		0.798083123	0.323659965	-1.121743088
PF3D7_1139900	1.052557276	-0.937487083	-0.115070194		0.688010953	0.459101426	-1.147112379
PF3D7_1140800	1.105061552	-0.84258116	-0.262480392		0.66772055	0.481990172	-1.149710721
PF3D7_1203700	1.116028854	-0.301382982	-0.814645871		0.943823255	0.10419448	-1.048017735
PF3D7_1209200	1.018713402	-0.038541181	-0.980172221		0.530086955	0.623357257	-1.153444212
PF3D7_1210600	1.143016607	-0.713405369	-0.429611238		0.969075504	0.059217248	-1.028292752
PF3D7_1211400	1.05161218	-0.938824089	-0.112788091		0.495080327	0.655881998	-1.150962325
PF3D7_1212900	1.075534564	-0.901661569	-0.173872995		0.968828761	0.059670286	-1.028499047
PF3D7_1218200	1.144469632	-0.439411827	-0.705057805		0.965497551	0.065759072	-1.031256623
PF3D7_1223400	1.079000352	-0.895616281	-0.183384072		1.080228173	-0.186800739	-0.893427434
PF3D7_1226300	1.039075652	-0.955704471	-0.083371181		1.081046635	-0.189092485	-0.89195415
PF3D7_1237900	1.023723568	-0.049268504	-0.974455064		0.927444465	0.132000079	-1.059444545
PF3D7_1238800	1.097198696	-0.860234177	-0.236964519		1.083115928	-0.194938699	-0.888177229
PF3D7_1239900	1.080235593	-0.893414128	-0.186821465		0.649786573	0.501746331	-1.151532904
PF3D7_1248500	0.953493147	0.087290761	-1.040783908		0.833607103	0.275167834	-1.108774937
PF3D7_1306900	1.137808141	-0.739328468	-0.398479673		0.507837316	0.644177075	-1.152014391
PF3D7_1309500	1.133264326	-0.758423653	-0.374840673		0.598977521	0.55544951	-1.154427031
PF3D7_1311800	1.104602365	-0.843660431	-0.260941933		0.390735667	0.745639195	-1.136374863
PF3D7_1312900	1.07754129	-0.179356433	-0.898184857		0.560382313	0.594153597	-1.15453591
PF3D7_1318800	1.141737964	-0.720287243	-0.421450721		0.766036109	0.365240932	-1.13127704
PF3D7_1320600	1.136871582	-0.743485085	-0.393386497		0.658018936	0.492731556	-1.150750492
PF3D7_1327600	1.101614024	-0.850531729	-0.251082295		0.811526151	0.305622178	-1.117148329
PF3D7_1332800	1.152294916	-0.640663506	-0.511631409		0.413634082	0.726821077	-1.140455159
PF3D7_1345100	1.146562099	-0.691799044	-0.454763054		0.832395267	0.276867002	-1.109262269
PF3D7_1346500	1.093976792	-0.867005715	-0.226971076		0.711224934	0.432181491	-1.143406425
PF3D7_1349200	1.143793476	-0.709018449	-0.434775027		0.646606708	0.505204234	-1.151810942
PF3D7_1349800	1.090713456	-0.873622044	-0.217091412		0.756241057	0.37757425	-1.133815307
PF3D7_1350200	1.143991005	-0.436115279	-0.707875726		0.765674349	0.36569946	-1.131373809
PF3D7_1355800	1.067309241	-0.915280403	-0.152028838		0.923672397	0.13826544	-1.061937837
PF3D7_1364800	1.066349223	-0.916807901	-0.149541322		0.709781692	0.433878741	-1.143660433
PF3D7_1369500	1.113237452	-0.291049939	-0.822187514		0.388222408	0.747675673	-1.135898081
PF3D7_1369700	1.081779635	-0.890624882	-0.191154753		0.667962527	0.48172061	-1.149683137
PF3D7_1401100	1.067518492	-0.914945817	-0.152572675		1.02493318	-0.051886541	-0.973046639
PF3D7_1401400	1.134245534	-0.379731995	-0.754513539		1.017460933	-0.035888063	-0.981572869
PF3D7_1404800	1.145676479	-0.697614253	-0.448062226		0.962169654	0.07179144	-1.033961095
PF3D7_1406200	1.147453274	-0.461864049	-0.685589225		0.932141891	0.124127006	-1.056268897
PF3D7_1407800	1.143451828	-0.710968286	-0.432483541		1.052639676	-0.115269617	-0.937370059
PF3D7_1407900	1.135995303	-0.74726283	-0.388732473		0.987774339	0.024018605	-1.011792944
PF3D7_1410000	1.040073432	-0.954416092	-0.08565734		0.649886049	0.501637941	-1.15152399
PF3D7_1419700	1.088120974	-0.878716369	-0.209404606		0.654818131	0.496247363	-1.151065494
PF3D7_1420300	1.064053582	-0.920411241	-0.143642341		0.84540532	0.258448853	-1.103854173
PF3D7_1420400	1.136444706	-0.391106366	-0.74533834		0.452768303	0.693534676	-1.146302978
PF3D7_1422400	1.148900323	-0.474345036	-0.674555287		0.678170591	0.470274629	-1.14844522
PF3D7_1434500	1.088674447	-0.87764033	-0.211034117		0.572379767	0.582306548	-1.154686315
PF3D7_1436300	1.137460347	-0.396573356	-0.740886991		0.961386132	0.073204513	-1.034590646
PF3D7_1444400	1.104766345	-0.843275751	-0.261490595		0.807822509	0.310628524	-1.118451033
PF3D7_1444800	1.145215416	-0.444696649	-0.700518767		0.426479454	0.716053798	-1.142533252
PF3D7_1445900	1.15222743	-0.510699941	-0.641527489		0.64764942	0.504071824	-1.151721244
PF3D7_1447200	1.068130799	-0.913963342	-0.154167457		1.060723403	-0.135204267	-0.925519135
PF3D7_1453800	1.140065635	-0.411326295	-0.72873934		0.959087487	0.077334515	-1.036422002
PF3D7_1456800	1.144367731	-0.438704006	-0.705663725		0.741916649	0.395311709	-1.137228358
PF3D7_1457300	1.038530235	-0.956404927	-0.082125309		0.622781563	0.530694335	-1.153475898
PF3D7_1460100	1.102117647	-0.849391722	-0.252725925		0.895310403	0.183862385	-1.079172788
PF3D7_1462300	1.104173842	-0.844661861	-0.259511981		0.995762703	0.008421403	-1.004184106
PF3D7_1465200	1.121161089	-0.321314251	-0.799846838		0.555697892	0.598735271	-1.154433163
