# Supplementary material for: A new mass spectral library for high-coverage and reproducible analysis of the Plasmodium falciparum–infected red blood cell proteome
Source: Gigascience. 2022 Mar 7;11:giac008. doi: 10.1093/gigascience/giac008 (PMC8900498; doi:10.1093/gigascience/giac008)
Supplement: giac008_Supplemental_Files [file giac008_supplemental_files.zip › Supplementary_data_sheet_1_fixed.csv]

Uniprot_IDs	PlasmoDB_IDs	Gene name	Ring-stage parasites Intensity	Trophozoite-stage parasites Intensity	Schizont-stage parasites Intensity	Supernant of infected cells Intensity
P02549		Spectrin alpha chain, erythrocytic 1	1.22E+11	6.99E+11	1.09E+12	76373000000
P11277		Spectrin beta chain, erythrocytic	54766000000	4.67E+11	7.63E+11	47395000000
P16157		Ankyrin-1	53335000000	7.21E+11
P11171;Q4VB86		Protein 4.1;EPB41 protein	27672000000
P35612		Beta-adducin	16359000000	44639000000
	PF3D7_1105100	histone H2B	14177000000	1.99E+11	87943000000
A0A087WWU8;D6R904		Tropomyosin alpha-3 chain;Tropomyosin alpha-3 chain	13396000000		68905000000
	PF3D7_0917900	heat shock protein 70	12308000000	7.03E+11	6.7E+11	29239000000
	PF3D7_0714000	histone H2B variant	10464000000	99636000000	43252000000
	PF3D7_0320900	histone H2A.Z	9056900000		86369000000
	PF3D7_1222300	endoplasmin, putative	8285300000	4.33E+11	2.02E+11	56270000
P60709;P62736;P68032;P68133;P63267		Actin, cytoplasmic 1;Actin, aortic smooth muscle;Actin, alpha cardiac muscle 1;	7632800000			3895600000
Q00013;A8MTH1;C9JB34;C9J9J4		55 kDa erythrocyte membrane protein;55 kDa erythrocyte membrane protein (Fragment);55	6337700000
P11166		Solute carrier family 2, facilitated glucose transporter member 1	6044700000	34006000000	73349000000	1395000000
E7EV99;E7ENY0;P35611;H0Y9H2		Alpha-adducin;Alpha-adducin;Alpha-adducin;	6006800000
P27105		Erythrocyte band 7 integral membrane protein	5850400000	1.38E+11	46180000000
	PF3D7_0818900	heat shock protein 70	5764000000	4.81E+11	5.91E+11	14719000000
	PF3D7_1015900	enolase	4421600000	3.55E+11	2.85E+11	1.15E+11
P11142;E9PKE3;E9PNE6;E9PQQ4;E9PQK7;E9PK54;E9PLF4;E9PN89		Heat shock cognate 71 kDa protein;Heat shock cognate 71 kDa protein;Heat shock cognate	4335500000
P69905;G3V1N2		Hemoglobin subunit alpha;HCG1745306, isoform CRA_a	3901700000
Q13030;E9PH25;E7EQF3;E9PD10;A0A087WU29;A0A0C4DFT7;P02724		Glycophorin Erik I-IV;Glycophorin-A;Glycophorin;	3801100000			510440000
	PF3D7_1462800	glyceraldehyde-3-phosphate dehydrogenase	3705000000	2.15E+11	3.6E+11	1.93E+11
	PF3D7_1465900	40S ribosomal protein S3	3494800000	54490000000	33367000000	12843000000
Q08495;E5RGQ0;E5RJ61;A0A087WT94		Dematin;Dematin (Fragment);Dematin (Fragment);	3481600000
P28289		Tropomodulin-1	3389200000	32847000000	18780000000	842040000
	PF3D7_1126200	40S ribosomal protein S18, putative	2992900000	26258000000	30375000000	3828900000
Q14254;E7EMK3;J3QLD9		Flotillin-2;Flotillin-2;Flotillin-2	2692200000		10238000000	2562200000
	PF3D7_0523000	multidrug resistance protein 1	2682000000	39149000000	41280000000
	PF3D7_1027300	peroxiredoxin	2623400000	63003000000	53690000000	334460000
P20073		Annexin A7	2550100000	4535800000	907450000	14047000000
C9J7D1;C9IZZ0;C9J592	PF3D7_0903200	ras-related protein RAB7	2504000000
	PF3D7_0708400	heat shock protein 90	2393000000	3.02E+11	3.16E+11	68636000000
	PF3D7_1436300	translocon component PTEX150	2194200000	20808000000	20502000000	2257700000
	PF3D7_0930300	merozoite surface protein 1	2078000000	2.48E+11	7.15E+11
	PF3D7_1117700	GTP-binding nuclear protein RAN/TC4	2048900000	1.23E+11	91804000000	21799000000
A0A024R3M2;J3KNL5;Q3KR37;A0A1B0GWG7;A0A1B0GUD6		GRAM domain-containing protein 1B;GRAM domain-containing protein 1B;	1977900000
O75531		Barrier-to-autointegration factor	1965700000	237960000	559100000	88678000
	PF3D7_0422400	40S ribosomal protein S19	1962200000	1.9E+11	49427000000	3015800000
	PF3D7_1407800	plasmepsin IV	1915700000	55812000000	27943000000	1474800000
	PF3D7_1015600	heat shock protein 60	1822200000	1.13E+11	80880000000
	PF3D7_1246200	actin I	1727200000	1.29E+11	1.33E+11	3534600000
	PF3D7_0920800	inosine-5-monophosphate dehydrogenase	1652400000	16614000000	7120600000	2560300000
	PF3D7_1357000;PF3D7_1357100	elongation factor 1-alpha	1611100000
	PF3D7_0922500	phosphoglycerate kinase	1592000000	2.61E+11	2.5E+11	90942000000
O75955;A0A140T9R1;A0A140T9W4;A2AB09;A0A140T9X0		Flotillin-1;Flotillin-1 (Fragment);Flotillin-1 (Fragment);	1538100000	24621000000
	PF3D7_0406200	sexual stage-specific protein precursor	1500800000	58671000000	27136000000	10186000
O95466		Formin-like protein 1	1499200000			5710800000
	PF3D7_1343000	phosphoethanolamine N-methyltransferase	1417000000	2.4E+11	2.38E+11	64830000000
P0DMV9;P0DMV8;A0A0G2JIW1;Q53FA3;P34931		Heat shock 70 kDa protein 1B;Heat shock 70 kDa protein 1A;Heat shock 70 kDa	1342500000	10399000000
	PF3D7_1444800	fructose-bisphosphate aldolase	1300500000	1.35E+11	1.57E+11	22408000000
	PF3D7_1468100	kelch domain-containing protein, putative	1288100000	25563000000	18556000000
	PF3D7_1361900	proliferating cell nuclear antigen 1	1248100000	14739000000	27047000000	4878300000
	PF3D7_1105000	histone H4	1244300000	1.16E+11	1.94E+11
	PF3D7_1134000	heat shock protein 70	1232600000	2.46E+11	1.45E+11	659510000
	PF3D7_1007900	eukaryotic translation initiation factor 3 subunit D, putative	1166500000	50597000000	21805000000	173350000
	PF3D7_1008900	adenylate kinase	1163800000	67095000000	38714000000	168650000
Q12955;B7Z651;A0A0U1RQN6;D6RHE1;E9PHW9;I6L894;Q01484		Ankyrin-3;Ankyrin-2 (Fragment);Ankyrin-2 (Fragment);	1152100000	6538500000
E5RHP7;P00915;E5RH81;E5RJI8;E5RFE7		Carbonic anhydrase 1 (Fragment);Carbonic anhydrase 1;Carbonic anhydrase 1 (Fragment);	1135300000
	PF3D7_1107300	polyadenylate-binding protein-interacting protein 1, putative	1097000000	23668000000	10582000000	39189000
	PF3D7_1001500	early transcribed membrane protein 10.1	1090300000	919240000	112710000
	PF3D7_1116800	heat shock protein 101	1076300000	66076000000	25834000000
	PF3D7_0517000	60S ribosomal protein L12, putative	1066600000	1.02E+11	38517000000	1746100000
	PF3D7_1236100	clustered-asparagine-rich protein	1060800000	26016000000	12356000000	21061000
	PF3D7_1132200	T-complex protein 1 subunit alpha	1058200000	22807000000	15914000000	11584000000
	PF3D7_1006200	DNA/RNA-binding protein Alba 3	1014900000	31157000000	82690000000	1119800000
	PF3D7_1004000	60S ribosomal protein L13, putative	1014300000	64062000000	11811000000	172490000
	PF3D7_1410400	rhoptry-associated protein 1	1006300000	46515000000	1.37E+11
O94919		Endonuclease domain-containing 1 protein	992770000	9291100000	674240000
	PF3D7_1224300	polyadenylate-binding protein 1, putative	972750000	1.2E+11	74471000000	366650000
	PF3D7_0106300	calcium-transporting ATPase	945700000	29832000000	28840000000
	PF3D7_0729900	dynein heavy chain, putative	906370000
P04406;E7EUT5		Glyceraldehyde-3-phosphate dehydrogenase;Glyceraldehyde-3-phosphate dehydrogenase	901570000	95722000000	65141000000	1.02E+11
	PF3D7_1232100	60 kDa chaperonin	894000000	58078000000	29895000000	34282000
	PF3D7_0524000	karyopherin beta	884360000	32121000000	57111000000	29593000000
	PF3D7_0923900	polyadenylate-binding protein 2, putative	865260000	31689000000	12552000000
	PF3D7_1144900	ras-related protein Rab-6	863270000	20294000000	35025000000	41946000
	PF3D7_0827900	protein disulfide isomerase	841980000	1.57E+11	2.03E+11	1715200000
	PF3D7_1115600	peptidyl-prolyl cis-trans isomerase	817720000	23260000000	63140000000	656680000
	PF3D7_1404900	conserved Plasmodium protein, unknown function	813890000	19493000000	24374000000
	PF3D7_0804900	GTPase-activating protein, putative	788160000	1060400000	1794400000
H7C563;Q9P2D7		Dynein heavy chain 1, axonemal (Fragment);Dynein heavy chain 1, axonemal	781020000
	PF3D7_0619400	cell division cycle protein 48 homologue, putative	768760000	84827000000	83608000000	10209000000
	PF3D7_1006800	single-strand telomeric DNA-binding protein GBP2, putative	760990000	27644000000	19293000000	36510000
	PF3D7_1414400	serine/threonine protein phosphatase PP1	718780000	2647400000	1711100000	291420000
	PF3D7_1252100	rhoptry neck protein 3	695560000	18118000000	20018000000
	PF3D7_0708800	heat shock protein 110	651860000	36862000000	60153000000	10416000000
	PF3D7_0814200	DNA/RNA-binding protein Alba 1	651020000	77967000000	53371000000	664590000
P23528;E9PS23;E9PP50		Cofilin-1;Cofilin-1 (Fragment);Cofilin-1 (Fragment)	630570000
H6UYS7;E7EPV7;P37840		Alpha-synuclein;Alpha-synuclein;Alpha-synuclein	616840000
K7EQW8		Tropomyosin alpha-4 chain (Fragment)	613560000	81227000	382330000
	PF3D7_0703500	erythrocyte membrane-associated antigen	609230000	30951000000	11714000000
P48426;H7BXS3;S4R320		Phosphatidylinositol 5-phosphate 4-kinase type-2 alpha;Phosphatidylinositol 5-phosphate 4-kinase type-2 alpha;	609120000
Q8WVM8;G3V3K9;G3V4I1;G3V5F3;J3KNG4		Sec1 family domain-containing protein 1;Sec1 family domain-containing protein 1;	608370000
	PF3D7_0209800	ATP-dependent RNA helicase UAP56	607920000	35695000000	32771000000	3214800000
	PF3D7_1008700	tubulin beta chain	598620000	37412000000	65038000000	2976300000
	PF3D7_1318800	translocation protein SEC63, putative	593350000	14097000000	17999000000
	PF3D7_1346300	DNA/RNA-binding protein Alba 2	585830000	74426000000	22123000000	558430000
	PF3D7_1451100	elongation factor 2	582300000	1.05E+11	80540000000	3173200000
	PF3D7_0501500	rhoptry-associated protein 3	580660000	1874500000	7703400000
	PF3D7_1304900	DNA-directed RNA polymerase II subunit RPB11, putative	577520000	3410200000	3488100000	266350000
	PF3D7_1120100	phosphoglycerate mutase, putative	575590000	44474000000	70084000000	19847000000
	PF3D7_1324900	L-lactate dehydrogenase	572730000	35731000000	1.78E+11	31895000000
Q99683		Mitogen-activated protein kinase kinase kinase 5	563900000
Q08722		Leukocyte surface antigen CD47	559020000	21495000000	4363600000	171550000
	PF3D7_0905400	high molecular weight rhoptry protein 3	555590000	13732000000	97601000000
	PF3D7_0818200	14-3-3 protein	553800000	1.18E+11	1.58E+11	3527300000
	PF3D7_1361800	glideosome-associated connector	545200000	5480800000	12468000000	740770000
	PF3D7_0520900	adenosylhomocysteinase	535240000	36793000000	43340000000	11656000000
	PF3D7_1365900;PF3D7_1211800	ubiquitin-60S ribosomal protein L40	528490000
P04921		Glycophorin-C	526350000	50304000000	13378000000	402230000
A0A087WY55;Q9NP79		Chromosome 6 open reading frame 55, isoform CRA_b;Vacuolar protein sorting-associated protein VTA1 homolog	509470000
	PF3D7_1419700	conserved Plasmodium protein, unknown function	476760000	11894000000	17167000000	284290000
	PF3D7_0707300	rhoptry-associated membrane antigen	475170000	2668900000	15080000000
	PF3D7_0912500	SAP domain-containing protein, putative	472810000	10028000000	3525700000
	PF3D7_0605100	RNA-binding protein, putative	462930000	18514000000	7293800000
	PF3D7_1424100	60S ribosomal protein L5, putative	462030000	46891000000	38335000000	720960000
	PF3D7_0919000	nucleosome assembly protein	451710000	13655000000	42087000000	376950000
	PF3D7_1433500	DNA topoisomerase 2	450580000	10581000000	3344100000
C9J4S4;C9J4V0;C9J8S3;P51149		Ras-related protein Rab-7a;Ras-related protein Rab-7a;Ras-related protein Rab-7a;	443120000
	PF3D7_1108600	endoplasmic reticulum-resident calcium binding protein	438890000	79357000000	2.11E+11	609960000
M0QZL1;M0R192;P30043		Flavin reductase (NADPH);Flavin reductase (NADPH);Flavin reductase (NADPH)	431000000
	PF3D7_1412500	actin II	430590000	19453000000	5112600000	598820000
	PF3D7_0322900	40S ribosomal protein S3A, putative	429610000	74046000000	50988000000	498580000
H7BYY1;Q6ZN40		Tropomyosin 1 (Alpha), isoform CRA_m;Tropomyosin 1 (Alpha), isoform CRA_f	423090000
	PF3D7_0621800	nascent polypeptide-associated complex subunit alpha, putative	422090000	41694000000	14612000000	7659900000
	PF3D7_0102200	ring-infected erythrocyte surface antigen	420440000	22611000000	5224800000	394440000
	PF3D7_1445900	ATP-dependent RNA helicase DDX5, putative	416700000	20926000000	5870200000	255400000
Q9NYP9		Protein Mis18-alpha	409800000		22478000000
	PF3D7_0202500	early transcribed membrane protein 2	398400000	7799600000	1876400000
	PF3D7_1211900	non-SERCA-type Ca2+ -transporting P-ATPase	395070000	57297000000	38544000000
	PF3D7_1222700	glideosome-associated protein 45	388480000	584520000	5862900000
P05023;M0R116;P13637;A0A0A0MT26		Sodium/potassium-transporting ATPase subunit alpha-1;Sodium/potassium-transporting ATPase subunit alpha;	386880000	822430000
	PF3D7_1130200	60S ribosomal protein P0	375140000	2.22E+11	64694000000	533090000
	PF3D7_1407900	plasmepsin I	365070000	9275700000	6448800000	14212000
P23634		Plasma membrane calcium-transporting ATPase 4	363620000	4274800000	2490700000	480350000
F8VQ14;F5GWF6;P78371		T-complex protein 1 subunit beta;T-complex protein 1 subunit beta;T-complex protein 1	360240000		45740000
P04040		Catalase	358500000	5278800000	11623000000	11776000000
	PF3D7_0621200	pyridoxine biosynthesis protein PDX1	357960000	32733000000	33907000000	16549000000
Q9BVM4		Gamma-glutamylaminecyclotransferase	357920000	2392500000
	PF3D7_1342000	40S ribosomal protein S6	338410000	94295000000	12948000000	7358200000
	PF3D7_1338100	26S proteasome regulatory subunit RPN3, putative	337650000	3169600000	2519500000	249270000
P20020;E7ERY9		Plasma membrane calcium-transporting ATPase 1;Calcium-transporting ATPase	325120000	283380000
	PF3D7_0516200	40S ribosomal protein S11	323380000	32437000000	25821000000	273710000
	PF3D7_1325100	phosphoribosylpyrophosphate synthetase	319980000	39289000000	27201000000
Q13228;A6PVX1;H0Y532		Selenium-binding protein 1;Selenium-binding protein 1 (Fragment);Selenium-binding	316300000
	PF3D7_0108500	conserved Plasmodium protein, unknown function	315970000	17803000000	6830200000
P07384		Calpain-1 catalytic subunit	315520000	15700000000	20684000000	6588500000
	PF3D7_0617200	conserved protein, unknown function	312940000	74838000000	62033000000	1031000000
	PF3D7_0220000	liver stage antigen 3	311860000	13509000000	17619000000	489340000
	PF3D7_1010600	eukaryotic translation initiation factor 2 subunit beta	311770000	3819200000	4633600000	95496000
	PF3D7_1237500	conserved Plasmodium protein, unknown function	311210000	6454800000	3688100000
	PF3D7_1343700	kelch protein K13	310080000	4377200000	7750600000
	PF3D7_1468700	eukaryotic initiation factor 4A	309450000	21672000000	36123000000	11254000000
E5RK64;O95292		Vesicle-associated membrane protein-associated protein B/C;Vesicle-associated membrane protein-associated protein B/C	308850000
	PF3D7_1209200	U6 snRNA-associated Sm-like protein LSm7, putative	302960000	8303400000	2321400000	162660000
E9PH38;B3KQV6;P30153		Serine/threonine-protein phosphatase 2A 65 kDa regulatory subunit A alpha isoform (Fragment);Serine/threonine-protein phosphatase 2A 65 kDa	296200000
	PF3D7_1333000	20 kDa chaperonin	295190000	27024000000	19286000000	10266000
	PF3D7_0307100	40S ribosomal protein S12, putative	294330000	61113000000	92826000000	1604100000
A0A1B0GWG0		Protein 4.1 (Fragment)	287690000		121830000
	PF3D7_1414800	small nuclear ribonucleoprotein-associated protein B, putative	283540000	13370000000	4332200000	12858000
	PF3D7_1225800	ubiquitin-activating enzyme E1	276370000	9581200000	8456700000	1954300000
	PF3D7_0922100	ubiquitin-like protein, putative	268430000	7363600000	4980500000
	PF3D7_1130400	26S protease regulatory subunit 6A, putative	263790000	10875000000	19624000000	806760000
	PF3D7_0610400	histone H3	263630000	37097000000	15835000000
	PF3D7_1218500	dynamin-like protein, putative	262420000	5506300000	7523500000
	PF3D7_1104400	thioredoxin-like mero protein	257420000	80427000000	29885000000
	PF3D7_1011800	PRE-binding protein	256180000	1.04E+11	32297000000	572380000
	PF3D7_0907700	proteasome activator 28 subunit beta, putative	255160000	4346300000	4326700000
Q9UEY8		Gamma-adducin	255050000	601570000	52567000	46211000
	PF3D7_0917600	pre-mRNA-splicing factor ATP-dependent RNA helicase PRP43, putative	253130000	4549400000	1147500000	57947000
P17987;F5GZI8;E7ERF2		T-complex protein 1 subunit alpha;T-complex protein 1 subunit alpha;T-complex protein 1	252180000
	PF3D7_0821800	protein transport protein SEC61 subunit beta, putative	252050000	5702300000	10313000000
	PF3D7_0826700	receptor for activated c kinase	251470000	29764000000	44701000000	2349000000
	PF3D7_0813400	conserved protein, unknown function	249180000	7068300000	5653400000	937350000
	PF3D7_1368100	26S proteasome regulatory subunit RPN11, putative	248370000	21919000000	3871000000	229010000
	PF3D7_1408100	plasmepsin III	248140000	26824000000	33215000000	560910000
	PF3D7_0204700	hexose transporter	247960000	25369000000	6524300000
	PF3D7_0402100	Plasmodium exported protein (PHISTb), unknown function	245730000	6274900000	4687800000	21516000
	PF3D7_1002900	conserved Plasmodium protein, unknown function	242500000	5483700000	15293000000
O15400		Syntaxin-7	242120000	1385800000	996880000	825530000
	PF3D7_1215300	10 kDa chaperonin	240600000	43836000000	11004000000
	PF3D7_1317400	zinc finger protein, putative	240330000	1672600000	1426900000
	PF3D7_0722200	rhoptry-associated leucine zipper-like protein 1	232760000	771270000	10072000000
	PF3D7_1244600	ADP-ribosylation factor GTPase-activating protein	231020000	11499000000	3062400000	345420000
	PF3D7_1424400	60S ribosomal protein L7-3, putative	227620000	7349000000	21748000000	1966400000
H0YDG7;P30154		Serine/threonine-protein phosphatase 2A 65 kDa regulatory subunit A beta isoform (Fragment);Serine/threonine-protein phosphatase 2A 65 kDa regulatory	227420000
	PF3D7_1235700	ATP synthase subunit beta, mitochondrial	227100000	15008000000	15885000000
	PF3D7_0406100	V-type proton ATPase subunit B	226840000	21726000000	21425000000	2307600000
	PF3D7_0316700	protein YOP1, putative	226090000	19255000000	8628100000
	PF3D7_1455300	conserved protein, unknown function	216380000	2902200000	2389500000
	PF3D7_1204300	eukaryotic translation initiation factor 5A	215580000	12033000000	86961000000	22911000
	PF3D7_0525100	acyl-CoA synthetase	215430000	32989000000	24254000000	3614700000
	PF3D7_1237700	conserved protein, unknown function	209760000	35249000000	23118000000
	PF3D7_1123900	13 kDa ribonucleoprotein-associated protein, putative	205100000	9248300000	5204300000	16211000
P55072		Transitional endoplasmic reticulum ATPase	204800000	2875600000	102640000	80912000000
	PF3D7_0820500	protein transport protein YIF1, putative	203590000	2202100000	1229300000
	PF3D7_1326700	conserved Apicomplexan protein, unknown function	203070000	95277000	80584000
	PF3D7_0909400	exoribonuclease, putative	199980000	3034100000	1164500000
P06753		Tropomyosin alpha-3 chain	197540000	3562000000	635370000
P63261;I3L3I0;I3L1U9;I3L4N8		Actin, cytoplasmic 2;Actin, cytoplasmic 2 (Fragment);Actin, cytoplasmic 2 (Fragment)	197520000	466430000
	PF3D7_1359400	CUGBP Elav-like family member 1	197220000	49064000000	11073000000	25210000
Q15836;K7ENK9;K7EKX0		Vesicle-associated membrane protein 3;Vesicle-associated membrane protein 2;	195100000
	PF3D7_1145400	dynamin-like protein	189050000	7444500000	12043000000
	PF3D7_0813300	conserved protein, unknown function	186600000	59277000000	58679000000	206020000
	PF3D7_0922200	S-adenosylmethionine synthetase	184400000	1.39E+11	1.59E+11	13689000000
	PF3D7_1420700	surface protein P113	183430000	42855000000	34340000000	139750000
	PF3D7_0507100	60S ribosomal protein L4	182010000	1.35E+11	29546000000	4605900000
	PF3D7_1209000	mago-binding protein, putative	181030000	1178200000	161090000	37604000
	PF3D7_0413600	26S protease regulatory subunit 6B, putative	179430000	3426600000	7994300000	870430000
Q5JR95;P62241	PF3D7_1408600	40S ribosomal protein S8e, putative	178670000
	PF3D7_0626800	pyruvate kinase	177440000	1.5E+11	1.71E+11	2340600000
	PF3D7_1021600	deoxyribose-phosphate aldolase, putative	177310000	4638400000	10872000000	2530900000
	PF3D7_0813900	40S ribosomal protein S16, putative	175940000	5197800000	7064800000	167740000
	PF3D7_0913200	elongation factor 1-beta	175440000	7315000000	11291000000	4326600000
	PF3D7_1242700	40S ribosomal protein S17, putative	174940000	30833000000	16129000000	2855700000
	PF3D7_0308200	T-complex protein 1 subunit eta	174170000	10603000000	10620000000	8984400000
	PF3D7_1037300	ADP/ATP transporter on adenylate translocase	171960000	41948000000	7340400000
P10599		Thioredoxin	171450000	379700000	217470000	16966000000
	PF3D7_0812400	karyopherin alpha	170300000	40502000000	15694000000	743140000
	PF3D7_1429800	coatomer subunit beta, putative	166350000	3507500000	3512900000
R4GN98;P06703		Protein S100 (Fragment);Protein S100-A6	163400000	541630000	945200000	2416500000
O15020		Spectrin beta chain, non-erythrocytic 2	163320000	435690000
	PF3D7_1033200	early transcribed membrane protein 10.2	163200000	34360000000	26849000000	250940000
	PF3D7_1202900	high mobility group protein B1	163190000	7424400000	18321000000
E7END7;P62820;E9PLD0;Q9H0U4;Q92928		Ras-related protein Rab-1A;Ras-related protein Rab-1A;Ras-related protein Rab-1B;	161990000
P01111;P01116;P01112;G3V4K2;G3V5T7		GTPase NRas;GTPase KRas;GTPase HRas;	161740000
	PF3D7_0307200	60S ribosomal protein L7, putative	159130000	75158000000	16982000000	87647000
	PF3D7_0614500	60S ribosomal protein L19	157920000	23923000000	4723800000	247900000
	PF3D7_1212700	eukaryotic translation initiation factor 3 subunit A, putative	156710000	27250000000	20768000000	23816000
P32119;A6NIW5		Peroxiredoxin-2;Peroxiredoxin 2, isoform CRA_a	155200000	35469000000	9531100000	4.97E+11
	PF3D7_0911900	falstatin	154990000	13759000000	3807900000	266250000
	PF3D7_1347700	ethanolamine-phosphate cytidylyltransferase	153620000	859650000	1755900000	470940000
	PF3D7_1230700	protein transport protein SEC13	152710000	1474100000	1704600000
	PF3D7_1427900	leucine-rich repeat protein	151990000	17342000000	47541000000	3758600000
	PF3D7_0915400	ATP-dependent 6-phosphofructokinase	151760000	46326000000	41720000000	5365300000
P06576;H0YH81;F8W079		ATP synthase subunit beta, mitochondrial;ATP synthase subunit beta (Fragment);	150160000	4918300000	1217400000
	PF3D7_1029600	adenosine deaminase	149920000	1.16E+11	50654000000	38776000000
	PF3D7_0903700;PF3D7_0422300	alpha tubulin 1	149410000	14234000000
	PF3D7_1323200	V-type proton ATPase subunit G, putative	149020000	18396000000	9295500000	922740000
	PF3D7_1447000	40S ribosomal protein S5	147670000	15814000000	18201000000	598240000
	PF3D7_0530100	SNARE protein, putative	147650000	186260000	831880000
	PF3D7_1332800	eukaryotic translation initiation factor 6, putative	146640000	1154200000	972830000
	PF3D7_0914400	conserved protein, unknown function	143150000	4465300000	8458500000
Q12981		Vesicle transport protein SEC20	143100000	151130000
	PF3D7_1330400	ER lumen protein retaining receptor 1, putative, unspecified product	142550000	6922300000
	PF3D7_1231100	ras-related protein Rab-2	141850000	3865000000	8187000000
	PF3D7_1102500	Plasmodium exported protein (PHISTb), unknown function	140900000	742900000	1772800000
	PF3D7_0303000	N-ethylmaleimide-sensitive fusion protein	140400000	8612700000	3902900000	1920300
	PF3D7_1466400	AP2 domain transcription factor AP2-EXP	140250000	2322600000	2036000000
	PF3D7_1452000	rhoptry neck protein 2	140040000	3411300000	7322200000
	PF3D7_1308300	40S ribosomal protein S27	139790000	74059000000	12139000000	48399000
	PF3D7_1460700	60S ribosomal protein L27	139060000	27238000000	13089000000	388730000
	PF3D7_1461300	40S ribosomal protein S28e, putative	138660000	12753000000	22573000000	1353300000
	PF3D7_1206200	eukaryotic translation initiation factor 3 subunit C, putative	137300000	79800000000	26770000000	46622000
	PF3D7_1406200	transcription elongation factor SPT6, putative	135630000	7034500000	1761500000
	PF3D7_0936800	Plasmodium exported protein (PHISTc), unknown function	135330000	20902000000	8215400000
	PF3D7_1338200	60S ribosomal protein L6, putative	134010000	4111100000	17069000000	5790900000
	PF3D7_1211600	lysine-specific histone demethylase 1, putative	133090000	1665900000	9099800000
	PF3D7_1027800	60S ribosomal protein L3	132880000	32915000000	12196000000	106020000
	PF3D7_1129000	spermidine synthase	132030000	16082000000	15376000000
	PF3D7_0629200	DnaJ protein, putative	130480000	29953000000	16284000000
	PF3D7_1134100	protein disulfide isomerase	130090000	19308000000	6091500000
	PF3D7_1430800	PhIL1 interacting protein PIP3	129870000
	PF3D7_1008800	nucleolar protein 5, putative	128650000	7353400000	1170700000
Q8NHG7		Small VCP/p97-interacting protein	126300000	1212700000	246450000	23201000
P11021		78 kDa glucose-regulated protein	126150000	1265300000	46827000	33240000
	PF3D7_0815600	eukaryotic translation initiation factor 3 subunit G, putative	124940000	8182700000	17485000000	124140000
	PF3D7_0513300	purine nucleoside phosphorylase	123950000	18401000000	35274000000	16455000000
	PF3D7_1446200	M17 leucyl aminopeptidase	122140000	26636000000	32247000000	11613000000
	PF3D7_1246800	signal recognition particle receptor subunit beta, putative	121790000	1557400000	5437700000
	PF3D7_0217500	calcium-dependent protein kinase 1	121520000	3277000000	3689000000
	PF3D7_1325000	U6 snRNA-associated Sm-like protein LSm6, putative	120180000	5698900000	2036600000	70909000
	PF3D7_1472200	histone deacetylase, putative	119660000	1439000000	541600000
P31939;F8WEF0		Bifunctional purine biosynthesis protein PURH;Bifunctional purine biosynthesis protein PURH	119600000	264220000
	PF3D7_1417600	conserved Plasmodium protein, unknown function	119060000	1720300000	152440000
	PF3D7_0729200	1-cys peroxiredoxin	118160000	1181500000	1462300000
	PF3D7_1463200	replication factor C subunit 3, putative	117880000	7517200000	2288600000	22998000
	PF3D7_0831700	heat shock protein 70	117670000	68256000000	31613000000	34276000000
	PF3D7_0921900	conserved Plasmodium protein, unknown function	117020000	3112400000	149330000	43984000
	PF3D7_0511500	RNA pseudouridylate synthase, putative	114670000	9680900000	1461400000
	PF3D7_0702500	Plasmodium exported protein, unknown function	114370000	56240000000	10855000000	112290000
	PF3D7_1316800	protein transport protein SEC20, putative	114010000	662090000	122600000
	PF3D7_0414900	armadillo-domain containing rhoptry protein	113800000	137280000	1504500000
	PF3D7_1026800	40S ribosomal protein S2	112850000	49664000000	29439000000	2396700000
	PF3D7_0929400	high molecular weight rhoptry protein 2	112540000	62196000000	1.24E+11	164200000
	PF3D7_1408000	plasmepsin II	112100000	34017000000	39476000000	2040900000
	PF3D7_1137300	CLPTM1 domain-containing protein, putative	112060000	12824000000	1617300000
	PF3D7_0608800	ornithine aminotransferase	111810000	50080000000	1.4E+11	53502000000
	PF3D7_1457200	thioredoxin 1	110260000	45554000000	18060000000	424180000
C9JZN1;C9JIS1;C9JXA5;P62879		Guanine nucleotide-binding protein G(I)/G(S)/G(T) subunit beta-2 (Fragment);Guanine nucleotide-binding protein G(I)/G(S)/G(T) subunit	109350000			101340000
	PF3D7_0719600	60S ribosomal protein L11a, putative	108740000	4793000000	13753000000	1014600000
	PF3D7_1464700	ATP synthase (C/AC39) subunit, putative	108060000	15098000000	7350000000
	PF3D7_0316600	formate-nitrite transporter	107970000	26775000000	9353200000
P26447		Protein S100-A4	107950000	17664000000	14574000000	13209000000
	PF3D7_1142500	60S ribosomal protein L28	107010000	7009700000	4375600000	646860000
	PF3D7_1434300	Hsp70/Hsp90 organizing protein	106460000	40425000000	22224000000	2042500000
	PF3D7_1344200	heat shock protein 110, putative	105640000	12171000000	28405000000
	PF3D7_1466300	26S proteasome regulatory subunit RPN2, putative	105370000	10271000000	9232200000	499320000
	PF3D7_1459400	conserved protein, unknown function	104580000	354340000	2309000000
	PF3D7_1219900	ribulose-phosphate 3-epimerase, putative	103910000	9879100000	577260000	876370000
	PF3D7_1454400	aminopeptidase P	103340000	95498000000	27923000000	1496500000
F5H6I7;Q6DD88		Atlastin-3;Atlastin-3	102960000			8314800
	PF3D7_0210900	conserved Plasmodium protein, unknown function	102820000	9295600000	2781800000	6048000
H0YL52;H0YNC7		Tropomyosin alpha-1 chain (Fragment);Tropomyosin alpha-1 chain (Fragment)	102570000
P10644;K7EM13;K7EPB2		cAMP-dependent protein kinase type I-alpha regulatory subunit;cAMP-dependent protein kinase type I-alpha regulatory subunit (Fragment);	101050000			66572000
E9PLE5;E9PI04;E9PSI0;Q9NPQ8		Synembryn-A;Synembryn-A (Fragment);Synembryn-A (Fragment);	100640000	27047000
	PF3D7_0215700	DNA-directed RNA polymerase II subunit RPB2, putative	100350000	9443300000	5640500000
	PF3D7_0823800	DnaJ protein, putative	100340000	16873000000	12673000000
	PF3D7_1104200	chromatin remodeling protein	100020000	11445000000	9031000000
	PF3D7_1124800	ribosome biogenesis regulatory protein, putative	98942000	3425400000
	PF3D7_1229400	macrophage migration inhibitory factor	98703000	25241000000	9099700000	2634800000
	PF3D7_0310600;PF3D7_0310600	eukaryotic translation initiation factor 3 subunit K, putative, unspecified product	98288000	8505800000	6517600000
A0A087WUV8;A0A087X2B5;P35613;R4GMX5;I3L192		Basigin;Basigin (Fragment);Basigin;	98014000
	PF3D7_1441200	60S ribosomal protein L1, putative	97591000	25875000000	13228000000	281660000
	PF3D7_0727400	proteasome subunit alpha type-5, putative	96678000	5618700000	12293000000	1316700000
	PF3D7_0103900	parasite-infected erythrocyte surface protein	96324000	8193400000	4102200000
	PF3D7_1330800	RNA-binding protein, putative	95669000	2987200000	7316700000
	PF3D7_0604500	conserved Plasmodium protein, unknown function	95036000	51274000000	10714000000	12828000
H0YBF7;A0A0A0MRE5;Q9ULH1;H0YBM4		Arf-GAP with SH3 domain, ANK repeat and PH domain-containing protein 1 (Fragment);Arf-GAP with SH3 domain, ANK repeat and PH	94401000
	PF3D7_1149200	ring-infected erythrocyte surface antigen	94345000	6292400000	1996900000
P00918		Carbonic anhydrase 2	93165000	1417100000	3854000000	4204700000
	PF3D7_0317000	proteasome subunit alpha type-3, putative	92369000	9128400000	5785700000	330470000
	PF3D7_1456800	V-type H(+)-translocating pyrophosphatase, putative	92332000	21550000000	11678000000
	PF3D7_0903500	nucleoporin NUP138, putative	92170000	6757100000	2435700000
P02042;E9PFT6;E9PEW8		Hemoglobin subunit delta;Hemoglobin subunit delta;Hemoglobin subunit delta (Fragment)	92119000	29082000000	16297000000	7741100000
	PF3D7_1323400	60S ribosomal protein L23	90891000	4322000000	7852100000	22306000
	PF3D7_0113000	glutamic acid-rich protein GARP	90239000	27124000000	1238000000	1897400000
	PF3D7_1140800	conserved Plasmodium protein, unknown function	89929000	1392000000	214700000
	PF3D7_1311500	26S protease regulatory subunit 7, putative	89372000	18694000000	10949000000	298920000
	PF3D7_0204200	conserved Plasmodium protein, unknown function	89299000	10447000000	2782700000
	PF3D7_1361100	protein transport protein Sec24A	88890000	11288000000	4942200000
	PF3D7_0516900	60S ribosomal protein L2	88884000	10998000000	11819000000	4591300000
	PF3D7_0613700	syntaxin-binding protein, putative	88508000	444470000	280340000
	PF3D7_0606100	RNA-binding protein, putative	87761000	3043400000	315560000	21105000
	PF3D7_0501100;PF3D7_0501100	heat shock protein 40, type II	87004000	774840000	2832600000	38861000
	PF3D7_1121100	conserved protein, unknown function	85775000	3583500000	2643400000	18407000
	PF3D7_0935800	cytoadherence linked asexual protein 9	85721000	19301000000	16717000000	589450000
	PF3D7_0602100	ATP-dependent RNA helicase, putative	84551000	3974200000	582900000
	PF3D7_0610800	transketolase	84247000	13341000000	9994900000	351790000
	PF3D7_1138500	protein phosphatase PPM2	83470000	16674000000	15633000000	214370000
	PF3D7_0217100	ATP synthase subunit alpha, mitochondrial	82797000	500720000	3574300000
	PF3D7_0304200	EH domain-containing protein	82141000	1839500000	985390000
	PF3D7_0306800	T-complex protein 1 subunit beta	81735000	20965000000	25176000000	3911200000
P04792;C9J3N8;F8WE04		Heat shock protein beta-1;Heat shock protein beta-1;Heat shock protein beta-1	81442000
J3QRY4;O00231		26S proteasome non-ATPase regulatory subunit 11 (Fragment);26S proteasome non-ATPase regulatory subunit 11	80485000	240550000
	PF3D7_1134800	coatomer subunit delta	80316000	6681200000	1272100000
	PF3D7_0517400	FACT complex subunit SPT16, putative	80211000	15475000000	22949000000
Q53TN4		Cytochrome b reductase 1	80067000	13234000	29285000
P63000;J3KSC4;J3QLK0;B1AH77;B1AH80;P60763;P15153		Ras-related C3 botulinum toxin substrate 1;Ras-related C3 botulinum toxin substrate 3 (Fragment);	78938000
B1AKQ8;F6UT28;P62873;F6X3N5		Guanine nucleotide-binding protein G(I)/G(S)/G(T) subunit beta-1 (Fragment);Guanine nucleotide-binding protein G(I)/G(S)/G(T) subunit	78563000			210070000
	PF3D7_1426100	transcription factor BTF3, putative	78107000	17159000000	12789000000	684050000
	PF3D7_1033700	bromodomain protein 1	77506000	5280100000	4735300000
	PF3D7_1460100	FYVE and coiled-coil domain-containing protein	75893000	1070000000	221990000
	PF3D7_0803100	U3 small nucleolar RNA-associated protein 14, putative	75125000	1072700000
	PF3D7_1311900	V-type proton ATPase catalytic subunit A	74591000	38160000000	33691000000	4352000000
	PF3D7_1235600	serine hydroxymethyltransferase	74397000	39455000000	24202000000	4840600000
	PF3D7_0624600	SNF2 helicase, putative	73321000	33033000000	21222000000
	PF3D7_1352500	thioredoxin-related protein, putative	73070000	4462100000	35543000000
	PF3D7_1474600	vacuole membrane protein 1, putative	73046000	21010000000	2321000000
	PF3D7_1224400	WD repeat-containing protein, putative	72553000	250870000	29608000
J3KRS1;A0A0C4DGQ8;Q6IAN0		Dehydrogenase/reductase SDR family member 7B (Fragment);Dehydrogenase/reductase SDR family member 7B;	72322000	10387000
	PF3D7_1219600	aminophospholipid-transporting P-ATPase	72297000	3608000000	2309500000
	PF3D7_0806800	V-type proton ATPase subunit a, putative	71971000	10025000000	11447000000
	PF3D7_0913000	conserved protein, unknown function	71948000	1365100000	22565000
	PF3D7_1008400	26S protease regulatory subunit 4, putative	71365000	7869800000	10505000000	611670000
Q9H4G4;Q5VZR0;A0A087WUM5		Golgi-associated plant pathogenesis-related protein 1;Golgi-associated plant pathogenesis-related protein 1;	71071000
	PF3D7_0213700	conserved protein, unknown function	70948000	2666600000	2850900000
	PF3D7_1121600	exported protein 1	70609000	2075900000	34153000000	38920000
	PF3D7_0704300	conserved Plasmodium membrane protein, unknown function	69950000	9770000000	7675300000
	PF3D7_1336000	conserved Plasmodium protein, unknown function	69507000	4444800000	304120000
	PF3D7_1401400	early transcribed membrane protein 14.1	69005000	94940000	201150000
	PF3D7_1466800	conserved Plasmodium protein, unknown function	68631000	474580000	170730000
Q92508;E7EUT2		Piezo-type mechanosensitive ion channel component 1;Piezo-type mechanosensitive ion channel component 1	68309000
	PF3D7_1122300	conserved Plasmodium protein, unknown function	68272000	611540000	323130000
	PF3D7_0625400	conserved Plasmodium protein, unknown function	68205000	920050000	390100000
H0YAS8;P10909		Clusterin (Fragment);Clusterin	68052000
	PF3D7_0318200	DNA-directed RNA polymerase II subunit RPB1	67335000	6749000000	5853200000	5944700
F8WDI0;Q9NT62		Ubiquitin-like-conjugating enzyme ATG3;Ubiquitin-like-conjugating enzyme ATG3	67280000	33259000
H0Y6T7;Q92542;Q5T205;H0Y3Z4		Nicastrin (Fragment);Nicastrin;Nicastrin (Fragment);	66538000	194030000
	PF3D7_1024300	ATP synthase-associated protein, putative	66127000	470410000	834510000
	PF3D7_0323700	U4/U6.U5 tri-snRNP-associated protein 1, putative	64788000	387990000	626140000
P22303;F8WAR7;C9J2S3;F8WD68;C9JZL6		Acetylcholinesterase;Carboxylic ester hydrolase;Carboxylic ester hydrolase (Fragment);	64558000
Q9BVA1;Q13885;G3V5W4;G3V2R8;G3V3R4;G3V2N6;Q5JP53;P07437		Tubulin beta-2B chain;Tubulin beta-2A chain;Tubulin beta-3 chain;	64452000
P61225;F6U784;Q9Y3L5;P10114		Ras-related protein Rap-2b;Ras-related protein Rap-2a;Ras-related protein Rap-2c;	61968000
	PF3D7_1144600	transcription initiation factor IIF subunit beta, putative	61774000	897720000	335960000
	PF3D7_0218700	pre-mRNA-processing protein 45, putative	61546000	1315400000	233240000
Q5QJ38		Trichohyalin-like protein 1	59767000
	PF3D7_0923000	DNA-directed RNA polymerase II subunit RPB3, putative	59726000	5136400000	1463400000
	PF3D7_1438900	thioredoxin peroxidase 1	59495000	4824700000	30166000000	1283000000
B4DUR8;P49368		T-complex protein 1 subunit gamma;T-complex protein 1 subunit gamma	59353000		51524000	3079900000
	PF3D7_1116300	peptidyl-prolyl cis-trans isomerase	59248000	375740000	691460000
F8W810;Q2VIR3;P41091		Putative eukaryotic translation initiation factor 2 subunit 3-like;Putative eukaryotic translation initiation factor 2 subunit 3-like protein	58622000
	PF3D7_0317600	40S ribosomal protein S11, putative	58098000	14459000000	20699000000	72113000
	PF3D7_1441400	FACT complex subunit SSRP1, putative	58040000	10210000000	10904000000	22752000
Q9Y6M5		Zinc transporter 1	57652000	382190000	31495000
	PF3D7_1113400	ubiquitin domain-containing protein DSK2, putative	57624000	9589700000	10312000000	15621000000
	PF3D7_1108400	casein kinase 2, alpha subunit	57596000	15377000000	12299000000	361610000
	PF3D7_1350100	lysine--tRNA ligase	56547000	38144000000	15259000000	5811900000
	PF3D7_0501200	parasite-infected erythrocyte surface protein	56055000	8633500000	15555000000	107170000
P15924		Desmoplakin	55419000			157010000
K7ES78;K7EMQ1;K7EM73;K7EKD8;P04632;K7ELJ7;A0A0C4DGQ5		Calpain small subunit 1 (Fragment);Calpain small subunit 1;Calpain small subunit	55251000
	PF3D7_0303100	CLP1 P-loop domain-containing protein, putative	55119000	538720000	295390000
H0YK48;F5H7S3;B7Z596;P09493		Tropomyosin alpha-1 chain;Tropomyosin alpha-1 chain;Tropomyosin alpha-1 chain;	55049000
	PF3D7_1212500	glycerol-3-phosphate 1-O-acyltransferase	54704000	2709800000	3082400000
	PF3D7_1227700	conserved Plasmodium protein, unknown function	54327000	4143600000	3655100000
	PF3D7_0505800	small ubiquitin-related modifier	53941000	5566600000	11477000000	122490000
	PF3D7_1364500	exosome complex component RRP45, putative	53734000	765580000	383210000	35638000
	PF3D7_0806300	ferlin-like protein, putative	53281000	130470000	252900000
Q04656		Copper-transporting ATPase 1	53086000	370350000	50914000	128450000
	PF3D7_1454000	RNA-binding protein, putative	52852000	2810000000	173550000
B0QYT6;B0QYT5;B0QYT4;P46060		Ran GTPase-activating protein 1 (Fragment);Ran GTPase-activating protein 1 (Fragment);	52745000
	PF3D7_1428300	proliferation-associated protein 2g4, putative	52244000	9149400000	11384000000	1836500000
	PF3D7_0108300	conserved Plasmodium protein, unknown function	52125000	16676000000	12141000000
	PF3D7_0624000	hexokinase	51563000	11718000000	30701000000	1545100000
	PF3D7_0904800	replication protein A1, small fragment	50996000	2481500000	5339800000	287680000
	PF3D7_1358100	Sas10 domain-containing protein, putative	50565000	2128500000	390340000
	PF3D7_0608500	proteasome subunit alpha type-2, putative	50418000	11950000000	11230000000	5134700000
	PF3D7_0918000	glideosome-associated protein 50	50365000	13140000000	18348000000
E7EQG2;P60842;Q14240		Eukaryotic initiation factor 4A-II;Eukaryotic initiation factor 4A-I;Eukaryotic	50330000	124320000
	PF3D7_1009400	zinc finger protein, putative	49523000	3159400000	627500000
	PF3D7_1357800	T-complex protein 1 subunit delta	49432000	42146000000	17260000000	6782000000
	PF3D7_1130100	60S ribosomal protein L38	48840000	16373000000	6066300000	356350000
	PF3D7_1407100	rRNA 2-O-methyltransferase fibrillarin, putative	48731000	13746000000	3820400000
	PF3D7_1437700	succinyl-CoA ligase, putative	48693000	833630000	1656400000
	PF3D7_0729500	mRNA (N6-adenosine)-methyltransferase, putative	48439000	197990000	171840000
	PF3D7_1120000	conserved protein, unknown function	48169000	7066200000	14096000000	179060000
	PF3D7_1347500	DNA/RNA-binding protein Alba 4	47936000	24857000000	43793000000	718460000
Q68D91		Metallo-beta-lactamase domain-containing protein 2	47905000	90032000
	PF3D7_1312900	eukaryotic translation initation factor 4 gamma	47416000	9495400000	4340200000	289720000
	PF3D7_1118200	heat shock protein 90, putative	46882000	30096000000	25372000000
	PF3D7_0808400	coatomer subunit epsilon, putative	46552000	651680000	3477500000
	PF3D7_0706000	importin-7, putative	46508000	5992200000	8019600000
	PF3D7_0722400	Obg-like ATPase 1, putative	46465000	24598000000	15537000000	2031700000
	PF3D7_0110700	chromatin assembly factor 1 protein WD40 domain, putative	46172000	6448600000	6654500000	690090000
	PF3D7_0106800	ras-related protein Rab-5C	45875000	3045100000	2543000000
	PF3D7_1417500	H/ACA ribonucleoprotein complex subunit 4, putative	45848000	3258500000	1805300000
	PF3D7_0532400	lysine-rich membrane-associated PHISTb protein	45483000	9205700000	7463800000	4315600000
F8WEQ7;F8WBR8;C9IZF9;Q8WUM4		Programmed cell death 6-interacting protein;Programmed cell death 6-interacting protein;	45470000
	PF3D7_0730900	EMP1-trafficking protein	44865000	8459100000	7364000000	124980000
K7EK77;P25705;K7EQH4;K7EJP1;K7ERX7		ATP synthase subunit alpha, mitochondrial (Fragment);ATP synthase subunit alpha, mitochondrial;	44794000
Q5TDH0;H0YII4;H0YI90		Protein DDI1 homolog 2;Protein DDI1 homolog 2 (Fragment);Protein DDI1 homolog 2 (Fragment)	44639000	67238000
	PF3D7_0731600	acyl-CoA synthetase	44433000	14197000000	31115000000	363150000
	PF3D7_0420600	conserved Plasmodium protein, unknown function	44418000	3561000000	3250200000
	PF3D7_0527900	ATP-dependent RNA helicase DDX41, putative	44317000	807550000	211860000
	PF3D7_0309600	60S acidic ribosomal protein P2	43594000	1.14E+11	92296000000	1560400000
	PF3D7_0107500	Niemann-Pick type C1-related protein	43318000	6693100000	3350800000
	PF3D7_1036900	conserved Plasmodium protein, unknown function	42968000	71052000000	15139000000
P51148;K7ENY4;K7ERI8;K7ERQ8		Ras-related protein Rab-5C;Ras-related protein Rab-5C (Fragment);Uncharacterized;	42514000
	PF3D7_0212300	peptide chain release factor subunit 1, putative	42452000	10737000000	4672800000	104250000
H0YFI1;F5H479;F5GX19;F5H3Y3;Q6IAA8		Ragulator complex protein LAMTOR1 (Fragment);Ragulator complex protein LAMTOR1;	42321000
	PF3D7_1329000	DNA-directed RNA polymerase III subunit RPC1, putative	41943000	849100000	34551000
	PF3D7_1037100	pyruvate kinase 2	41874000	9350100000	4733000000
Q5T0R8;Q5T0S3;Q5T0R7;Q5T0R6;Q5T0R5;Q5T0R4;Q5T0R3;Q5T0R2;Q5T0R1;Q5T0R9;Q01518		Adenylyl cyclase-associated protein 1 (Fragment);Adenylyl cyclase-associated protein 1 (Fragment);	41626000
Q8WXX5		DnaJ homolog subfamily C member 9	41175000			567700000
	PF3D7_1362200	RuvB-like helicase 3	41135000	8702100000	6142200000	9136200
	PF3D7_1203700	nucleosome assembly protein	40728000	3513600000	8733300000	5319600000
	PF3D7_1361200	conserved Plasmodium protein, unknown function	40417000	2499600000	114650000
	PF3D7_1345900	kinetochore protein SPC25, putative	40381000	1717200000	1809600000
	PF3D7_0205900	26S proteasome regulatory subunit RPN1, putative	40257000	27370000000	12593000000	709530000
	PF3D7_1439800	vesicle-associated membrane protein, putative	40216000	8358300000	11535000000
	PF3D7_0506900	rhomboid protease ROM4	40073000	1937500000	4554200000
	PF3D7_1012700	NLI interacting factor-like phosphatase, putative	39990000	4163800000	1617800000
B0QZ65;A0A0A0MQV8;B4DGD8;H0Y4E7;H0Y7I9;C9IZ08;F8W9S7;Q14C86		GTPase-activating protein and VPS9 domain-containing protein 1;GTPase-activating protein and VPS9 domain-containing protein 1;	39734000
	PF3D7_1027100	U3 small nucleolar ribonucleoprotein protein MPP10, putative	39626000	511150000	114560000
	PF3D7_1002400;PF3D7_1002400	transformer-2 protein homolog beta, putative	39294000
	PF3D7_1341900	V-type proton ATPase subunit D, putative	39141000	3392900000	4006900000	23606000
	PF3D7_0816600	chaperone protein ClpB1	38776000	26739000000	14380000000
	PF3D7_0612900	nucleolar GTP-binding protein 1, putative	38594000	6036200000	115320000
	PF3D7_1340900	sodium-dependent phosphate transporter	38212000	8062200000	825260000
	PF3D7_0524600	50S ribosomal protein L12, apicoplast, putative	37986000	1739300000	1140700000
	PF3D7_1365700	SNARE associated Golgi protein, putative	37785000	1208800000	706190000
	PF3D7_1129400	rRNA (cytosine-C(5))-methyltransferase, putative	37448000	300210000	482280000
	PF3D7_0507600	protein CAF40, putative	37200000	4434700000	3019900000
	PF3D7_1473200	DnaJ protein, putative	36971000	15213000000	11294000000	24067000
	PF3D7_1477700	Plasmodium exported protein (PHISTa), unknown function	35628000
	PF3D7_1108700	heat shock protein J2	35278000	15787000000	14195000000
	PF3D7_0420300	AP2 domain transcription factor, putative	35073000	728510000
J3QL22;J3QS85;J3KTQ1;J3QKR0;C9JLV5;Q9UNS2		COP9 signalosome complex subunit 3;COP9 signalosome complex subunit 3;COP9 signalosome	34764000		9747700
	PF3D7_1123500	golgi protein 2	34253000	4769800000	3944700000
Q6B0K9		Hemoglobin subunit mu	33742000	120050000	59333000	556360000
	PF3D7_1124700	GrpE protein homolog, mitochondrial, putative	33624000	7647500000	17934000000	64566000
F8VQX6;H0YI09;Q9H8H3		Methyltransferase-like protein 7A (Fragment);Methyltransferase-like protein 7A (Fragment);	33536000	48254000	105130000
Q00610;A0A087WVQ6		Clathrin heavy chain 1;Clathrin heavy chain	33418000	380180000	923140000	1835500000
	PF3D7_1468900	zinc finger protein, putative	33341000	6102200000	4673800000
E5RGH4;E5RGV0;E7EN40;D6RIU0;D6RBM0;H0YB39;E9PCY7;P55795;P31943;G8JLB6		Heterogeneous nuclear ribonucleoprotein H (Fragment);Heterogeneous nuclear ribonucleoprotein H (Fragment);	33028000
	PF3D7_1358800	40S ribosomal protein S15	32931000	32849000000	14426000000	372590000
P02647		Apolipoprotein A-I	32712000
	PF3D7_1416100	protein SEY1, putative	32663000	2869600000	4795900000
	PF3D7_1023900	chromodomain-helicase-DNA-binding protein 1 homolog, putative	32453000	15936000000	11127000000
	PF3D7_0912400	alkaline phosphatase, putative	32428000	8236200000	12043000000
	PF3D7_0424600	Plasmodium exported protein (PHISTb), unknown function	32080000	15168000000	39329000000
	PF3D7_1124600	ethanolamine kinase	31785000	12594000000	29813000000	160720000
	PF3D7_1017000	DNA polymerase delta catalytic subunit	31667000	3161400000	954640000
	PF3D7_0926100	protein kinase, putative	31354000	1552400000	189970000
	PF3D7_1344800	aspartate carbamoyltransferase	31166000	7771600000	5634200000
H0Y614;P61960		Ubiquitin-fold modifier 1 (Fragment);Ubiquitin-fold modifier 1	30556000
	PF3D7_1003600	inner membrane complex protein 1c, putative	30419000	2801100000	14298000000
	PF3D7_1464600	serine/threonine protein phosphatase UIS2, putative	30401000	7333000000	7624300000
	PF3D7_0608700	T-complex protein 1 subunit zeta	30367000	6627700000	9586800000	5693700000
O95747		Serine/threonine-protein kinase OSR1	30304000		35984000
	PF3D7_0817900	high mobility group protein B2	30241000	20789000000	18798000000
	PF3D7_1451500	pre-mRNA-splicing factor CWF18, putative	30026000	2955700000	1687700000	11468000
	PF3D7_1251500	ATP-dependent RNA helicase DRS1, putative	29941000	2446800000	39704000
	PF3D7_1104100	syntaxin, Qa-SNARE family	29919000	3860300000	1488400000
	PF3D7_1474800	proteasome subunit alpha type-1, putative	29732000	13317000000	6207200000	437210000
A0A0B4J2A0;Q9UHJ6		Uncharacterized;Sedoheptulokinase	29702000			1048800000
	PF3D7_0817700	rhoptry neck protein 5	29425000	4268000000	3508800000
	PF3D7_1025000	EF-hand calcium-binding domain-containing protein, putative	29420000	1279400000	889190000
	PF3D7_1209700	conserved protein, unknown function	28664000	123140000	101610000
	PF3D7_0532300	Plasmodium exported protein (PHISTb), unknown function	28562000	24481000000	29110000000	138920000
	PF3D7_0306400	FAD-dependent glycerol-3-phosphate dehydrogenase, putative	28433000	3358000000	4193800000
P30041		Peroxiredoxin-6	28379000	45913000	126090000	1.71E+11
	PF3D7_0211800	asparagine--tRNA ligase	28109000	11799000000	12856000000	488190000
Q9NYU2		UDP-glucose:glycoprotein glucosyltransferase 1	28071000	124850000	10255000	21753000
	PF3D7_0627500	protein DJ-1	27997000	8700900000	14976000000	3898200000
	PF3D7_1225900	conserved Plasmodium protein, unknown function	27897000
	PF3D7_0814000	60S ribosomal protein L13-2, putative	27833000	18316000000	20010000000
	PF3D7_0526800	conserved Plasmodium protein, unknown function	27807000	444350000	147050000
	PF3D7_0924700	splicing factor 3A subunit 3, putative	27685000	3123900000	533360000
P61020		Ras-related protein Rab-5B	27560000	903060000
	PF3D7_0322000	peptidyl-prolyl cis-trans isomerase	27537000	25849000000	52268000000	15270000000
X6R4N5;Q96PL5		Erythroid membrane-associated protein;Erythroid membrane-associated protein	27535000			262880000
Q3LXA3;I3L252;H0YCY6		Triokinase/FMN cyclase;Triokinase/FMN cyclase (Fragment);Triokinase/FMN cyclase (Fragment)	27453000
	PF3D7_1019400	60S ribosomal protein L30e, putative	27331000	2378600000	7673700000	323770000
	PF3D7_1128200	multiprotein-bridging factor 1, putative	27267000	13325000000	5527700000
	PF3D7_1342600	myosin A	27240000	62740000	3987200000
	PF3D7_1312500	conserved Plasmodium protein, unknown function	27142000		49156000
	PF3D7_1414300	60S ribosomal protein L10, putative	27131000	4589600000	3641800000	1859600000
A0A1B0GUF4;O60447		Ecotropic viral integration site 5 protein homolog (Fragment);Ecotropic viral integration site 5 protein homolog	27099000
	PF3D7_1335100	merozoite surface protein 7	26769000	4381200000	55220000000
	PF3D7_0819900	U6 snRNA-associated Sm-like protein LSm3, putative	26660000	4043500000	3948400000	365380000
	PF3D7_1221200	conserved Plasmodium protein, unknown function	26437000	410130000	2629900000
Q9ULI2		Beta-citrylglutamate synthase B	26299000
P62826;B5MDF5;A0A087X0W0;H0YFC6;J3KQE5		GTP-binding nuclear protein Ran;GTP-binding nuclear protein Ran;GTP-binding nuclear	26215000
B1AHF3;P00387		NADH-cytochrome b5 reductase 3 (Fragment);NADH-cytochrome b5 reductase 3	26205000
	PF3D7_1476300	Plasmodium exported protein (PHISTb), unknown function	26184000	1634000000	1097200000
	PF3D7_0525800	inner membrane complex protein 1g, putative	26135000	2678900000	15061000000
H0YL11;P48735	PF3D7_1345700	Isocitrate dehydrogenase [NADP], mitochondrial;Isocitrate dehydrogenase [NADP], mitochondrial	25972000
	PF3D7_0415500	nuclear cap-binding protein subunit 2, putative	25655000	5107100000	1383100000
	PF3D7_0819600	conserved protein, unknown function	25535000	3452900000	3150100000
	PF3D7_1302100	gamete antigen 27/25	25356000	401990000	131190000	347620000
	PF3D7_1364800	DNA-directed RNA polymerases I, II, and III subunit RPABC1, putative	25119000	458400000	1608400000	10550000
	PF3D7_1450000	serine/threonine protein kinase, putative	24869000	508440000	26552000
J3QR48;Q14974		Importin subunit beta-1 (Fragment);Importin subunit beta-1	24831000	69466000
B5MCN0;Q8NHH9		Atlastin-2;Atlastin-2	24638000
	PF3D7_0523400	DnaJ protein, putative	24581000	3293700000	1658600000
B7ZBK6;P13716		Delta-aminolevulinic acid dehydratase (Fragment);Delta-aminolevulinic acid dehydratase	24580000		40281000
	PF3D7_1239700	ATP-dependent zinc metalloprotease FTSH 1	24453000	13874000000	5948000000
A0A087WVQ9;Q5VTE0;P68104		Elongation factor 1-alpha 1;Putative elongation factor 1-alpha-like 3;Elongation	24420000
	PF3D7_0302200;PF3D7_0302500	cytoadherence linked asexual protein 3.2	24414000			40131000
	PF3D7_1200700	acyl-CoA synthetase	24379000	337840000	410480000	1769200000
	PF3D7_0608310	sorting assembly machinery 50 kDa subunit, putative	24104000	3110100000	1569600000
	PF3D7_1459800	bax inhibitor 1, putative	24090000	4485100000	1069200000
	PF3D7_1351700	inner membrane complex protein 1f, putative	24041000	1075700000	16653000000
P06733;K7EM90		Alpha-enolase;Alpha-enolase (Fragment)	24002000	854140000
	PF3D7_1219000	formin 2	23619000	353180000	109940000
	PF3D7_1302000	EMP1-trafficking protein	23388000	3957600000	2903300000	87877000
	PF3D7_1234800	splicing factor 3B subunit 3, putative	23356000	2157100000	3280600000
	PF3D7_1342100	aconitate hydratase	23266000	1176300000	1089600000
	PF3D7_0925900	parasitophorous vacuolar protein 5, putative	23256000	27212000000	18577000000	795490000
	PF3D7_1335400;PF3D7_1335300	reticulocyte binding protein 2 homologue a	23240000	427500000	3017200000
X6R6Z1;A0A0A0MRL0;B4DY09;Q12905		Interleukin enhancer-binding factor 2 (Fragment);Interleukin enhancer-binding factor 2;	23240000
	PF3D7_1436000	glucose-6-phosphate isomerase	23049000	22196000000	12633000000	8660200000
	PF3D7_0618300	60S ribosomal protein L27a, putative	23000000	7774000000	9036200000	186520000
	PF3D7_1003500	40S ribosomal protein S20e, putative	22908000	4078100000	4423500000	30789000
C9J2Z4;Q9H4M9;A0A024R571		EH domain-containing protein 1 (Fragment);EH domain-containing protein 1;EH	22904000	154530000
A0A087X1A9;O75396		Vesicle-trafficking protein SEC22b (Fragment);Vesicle-trafficking protein SEC22b	22805000
	PF3D7_1024800	exported protein 3	22762000	1989200000	2033800000
	PF3D7_0606000	conserved Plasmodium protein, unknown function	22729000	1974900000	1844600000
	PF3D7_0511800	inositol-3-phosphate synthase	22522000	36866000000	45985000000	2941700000
	PF3D7_1430400	autophagy protein 5, putative	22416000		54783000
O15165		Low-density lipoprotein receptor class A domain-containing protein 4	22096000
P63104;B7Z2E6;H0YB80;B0AZS6		14-3-3 protein zeta/delta;14-3-3 protein zeta/delta;14-3-3 protein zeta/delta	21941000
C9JTX4;C9J826;C9JK18;C9JKY1;P14923		Junction plakoglobin (Fragment);Junction plakoglobin (Fragment);Junction plakoglobin	21809000
	PF3D7_1245800	epsin-like protein, putative	21631000	908360000	55050000
	PF3D7_0610900	transcription elongation factor SPT5, putative	21616000	1929600000	1550600000
	PF3D7_1248700	conserved Plasmodium protein, unknown function	21190000	7319400000	4052000000
	PF3D7_1407200	conserved Plasmodium protein, unknown function	21169000	668790000	365030000
	PF3D7_0711000	AAA family ATPase, CDC48 subfamily	20974000	9487000000	5341200000	168370000
P14314;K7ELL7		Glucosidase 2 subunit beta;Glucosidase 2 subunit beta	20951000	189430000
	PF3D7_1477000;PF3D7_1478600	Plasmodium exported protein (hyp17), unknown function, pseudogene	20895000
	PF3D7_1019000	eukaryotic translation initiation factor subunit eIF2A, putative	20807000	5282700000	4400800000
E9PHR9;Q9NRQ2		Phospholipid scramblase;Phospholipid scramblase 4	20793000		79831000	19063000
	PF3D7_1357900	pyrroline-5-carboxylate reductase, putative	20605000	15774000000	9988400000	8223100000
	PF3D7_0500800	mature parasite-infected erythrocyte surface antigen	20578000	1.48E+11	2.27E+11	51945000000
	PF3D7_0213100	protein SIS1	20539000	6349800000	4620100000	88102000
	PF3D7_1364100	6-cysteine protein	20321000	22252000000	17630000000
P00441		Superoxide dismutase [Cu-Zn]	20311000
	PF3D7_0528400	palmitoyltransferase DHHC7	20074000	95959000	74006000
O15173		Membrane-associated progesterone receptor component 2	20055000	694500000	141800000
	PF3D7_1329100	myosin F, putative	20033000	3217100000	909020000
	PF3D7_1461600	splicing factor 3B subunit 2, putative	19749000	5316000000	572010000
Q99808		Equilibrative nucleoside transporter 1	19696000	532080000	563420000
	PF3D7_1109400	essential nuclear protein 1, putative	19531000	308520000
Q9P0L0;J3QKM9		Vesicle-associated membrane protein-associated protein A;Vesicle-associated membrane protein-associated protein A	19489000
	PF3D7_1205600	tetratricopeptide repeat protein, putative	19420000	7582800000	11292000000	1114100000
P00558		Phosphoglycerate kinase 1	19196000			89016000000
	PF3D7_1320600	ras-related protein Rab-11A	19021000	3213500000	6863900000
P08238;P07900		Heat shock protein HSP 90-beta;Heat shock protein HSP 90-alpha	18981000
	PF3D7_0825500	protein KRI1, putative	18784000	2324000000	111720000
A0A087WY82;Q9Y624		Junctional adhesion molecule A;Junctional adhesion molecule A	18622000		204620000
	PF3D7_0801500	nucleolar protein 10, putative	18616000	121540000	262120000
	PF3D7_1473700	nucleoporin NUP116/NSP116, putative	18475000	1495400000	115690000
Q53S08;Q9H0N0		Rab6C;Ras-related protein Rab-6C	18441000			759750000
	PF3D7_1440100	conserved Plasmodium protein, unknown function	18374000	1885600000	2256700000
	PF3D7_1106700	DNA replication ATP-dependent helicase/nuclease DNA2, putative	18326000	450580000	50384000	38348000
	PF3D7_1360700	E3 SUMO-protein ligase PIAS, putative	18268000	1931700000	178790000
	PF3D7_1004300	E3 ubiquitin-protein ligase, putative	18121000	2928500000	1906000000
	PF3D7_0619500	acyl-CoA synthetase	18046000	3370600000	1319700000
J3QRU4;P63027;F8WCA0;L7N2F9		Vesicle-associated membrane protein 2;Vesicle-associated membrane protein 2;	17932000
	PF3D7_1439900	triosephosphate isomerase	17563000	28065000000	26948000000	10492000000
C9JUG7;F8W9N7;A0A0D9SET8;P52907;P47755		F-actin-capping protein subunit alpha-2;F-actin-capping protein subunit alpha-2;	17547000
	PF3D7_1404800	conserved Plasmodium protein, unknown function	17534000	142070000
	PF3D7_0529000	conserved Plasmodium protein, unknown function	17393000	2430900000	1866900000
	PF3D7_1110200	pre-mRNA-processing factor 6, putative	17385000	5007800000	1054600000
	PF3D7_0501000	Plasmodium exported protein, unknown function	17214000	634880000	13244000000	96601000
	PF3D7_1368600	mitochondrial import inner membrane translocase subunit TIM9, putative	16874000	2943500000	3533300000
Q9BVC6		Transmembrane protein 109	16839000	62569000
	PF3D7_1017900	26S proteasome regulatory subunit p55, putative	16785000	10243000000	4772100000
	PF3D7_1353200	membrane associated histidine-rich protein 2	16647000	1240800000	14743000000
	PF3D7_1442100	replication factor A protein 3, putative	16506000	1174200000	4485600000	49721000
	PF3D7_0218000	replication factor C subunit 2, putative	16154000	450300000	3381700000	14121000
	PF3D7_0303700	lipoamide acyltransferase component of branched-chain alpha-keto acid dehydrogenase complex	16099000	3417700000	1837600000
A0A0G2JRN3;A0A024R6I7;P01009		Alpha-1-antitrypsin;Alpha-1-antitrypsin;Alpha-1-antitrypsin	16093000
C9JS84;H7C313;H7C1R2;H7C368;H7C428;A0A0A0MSB4;Q6ZN50;Q969R2		Oxysterol-binding protein 2 (Fragment);Oxysterol-binding protein 2 (Fragment);	16043000
	PF3D7_1325600	mitochondrial fission 1 protein, putative	15991000	44319000	154360000
	PF3D7_1007700	AP2 domain transcription factor AP2-I	15892000	11131000000	4658800000
P23284		Peptidyl-prolyl cis-trans isomerase B	15833000			42592000
	PF3D7_1366900	conserved protein, unknown function	15832000	29145000000	12313000000
K7ENU8;A0A087WXM8;P50895;K7ERB7		Basal cell adhesion molecule (Fragment);Basal cell adhesion molecule;Basal	15813000
	PF3D7_1035300	glutamate-rich protein GLURP	15793000	942090000	18734000000
	PF3D7_0934500	V-type proton ATPase subunit E, putative	15748000	5258800000	13353000000	56320000
P05141		ADP/ATP translocase 2	15737000
	PF3D7_1105800	conserved Apicomplexan protein, unknown function	15713000	33062000000	23808000000
	PF3D7_1104000	phenylalanine--tRNA ligase beta subunit	15532000	2123300000	3375000000	634360000
	PF3D7_1466900	conserved Plasmodium protein, unknown function	15355000	2826000000	5977500000
M0R0Z0;X6R2L4;Q9Y230;M0QXZ7		RuvB-like helicase;RuvB-like helicase;RuvB-like 2;	15341000
P98172		Ephrin-B1	15309000	32497000
P07738		Bisphosphoglycerate mutase	15231000			46499000000
	PF3D7_1103100	60S acidic ribosomal protein P1, putative	15178000	56338000000	47368000000	3930600000
	PF3D7_1014600	transcriptional coactivator ADA2	15112000	12270000000	3495200000
F8W0H4;Q9Y4E8		Ubiquitin carboxyl-terminal hydrolase 15 (Fragment);Ubiquitin carboxyl-terminal hydrolase 15	15095000
	PF3D7_0803800	proteasome subunit beta type-4	15081000	3749100000	4503900000	1132600000
P61981		14-3-3 protein gamma	14871000	4444100	41363000	1137000000
	PF3D7_1353900	proteasome subunit alpha type-7, putative	14737000	6329900000	10949000000	2273500000
P17066;P48741		Heat shock 70 kDa protein 6;Putative heat shock 70 kDa protein 7	14483000	238150000	184990000	219470000
	PF3D7_0723400	conserved Plasmodium protein, unknown function	14381000	2162800000	599680000
	PF3D7_1423300	serine/threonine protein phosphatase 7	14283000	536220000	51105000	18010000
	PF3D7_1431100	PhIL1 interacting protein PIP2	14254000
A6NJH9;P47813;O14602		Eukaryotic translation initiation factor 1A, Y-chromosomal;Eukaryotic translation initiation factor 1A, X-chromosomal;	14230000
	PF3D7_0106100	V-type proton ATPase subunit C, putative	14201000	1535300000	2915200000	6713800
	PF3D7_0318100	stomatin-like protein, putative	14066000	5472400000	1357600000
	PF3D7_0517300	serine/arginine-rich splicing factor 1	13997000	8198800000	8365500000
	PF3D7_0720700	phosphoinositide-binding protein, putative	13977000	2887500000	545420000
	PF3D7_0405400	pre-mRNA-processing-splicing factor 8, putative	13929000	7267800000	2335400000
M0R0D4;M0R0M7;Q15833		Syntaxin-binding protein 2 (Fragment);Syntaxin-binding protein 2;Syntaxin-binding	13863000
	PF3D7_1457000	signal peptide peptidase	13807000	1254500000	1038600000
H3BMH2;H3BSC1;P62491;Q15907		Ras-related protein Rab-11A (Fragment);Ras-related protein Rab-11A;Ras-related	13803000
K7EQB1;Q9UNK0		Syntaxin-8;Syntaxin-8	13701000
Q9Y3Q8;H7BZ77		TSC22 domain family protein 4;TSC22 domain family protein 4 (Fragment)	13694000
	PF3D7_1427300	conserved Plasmodium protein, unknown function	13650000	5828600000	2824200000
	PF3D7_0709500	conserved Plasmodium protein, unknown function	13619000	192590000	96262000
Q709C8		Vacuolar protein sorting-associated protein 13C	13538000			41358000
	PF3D7_0501600	rhoptry-associated protein 2	13444000	2544300000	17429000000
H7C3S9;E9PGT6;Q99627		COP9 signalosome complex subunit 8 (Fragment);COP9 signalosome complex subunit 8;COP9	13421000
H7BZJ3		Protein disulfide-isomerase A3 (Fragment)	13397000	185020000
	PF3D7_1229500	T-complex protein 1 subunit gamma	13380000	17304000000	15086000000	3707400000
	PF3D7_1143400	translation initiation factor eIF-1A, putative	13327000	129710000	2691600000	76584000
Q14166		Tubulin--tyrosine ligase-like protein 12	13217000		121180000	1233400000
	PF3D7_1220900	heterochromatin protein 1	13212000	3981800000	8501800000
E9PBS1;P22234		Multifunctional protein ADE2 (Fragment);Multifunctional protein ADE2	13107000	79675000	9059500
Q6ZT21		Transmembrane protein with metallophosphoesterase domain	12938000
Q12798;P41208	PF3D7_0107000	centrin-1	12929000
	PF3D7_1323900	protein BCP1, putative	12890000	777810000	88863000	118240000
	PF3D7_1451800	sortilin	12864000	14931000000	16680000000
P00492		Hypoxanthine-guanine phosphoribosyltransferase	12855000	820740000	323280000	25767000000
E9PK05;O14523		Phospholipid transfer protein C2CD2L;Phospholipid transfer protein C2CD2L	12854000
	PF3D7_0313800	conserved Plasmodium protein, unknown function	12757000	1026500000	128810000
	PF3D7_1303500	sodium/hydrogen exchanger	12649000		123920000
	PF3D7_0810300	protein phosphatase PPM5, putative	12621000	1115100000	506280000
	PF3D7_0814300	AAA family ATPase, putative	12573000	915110000	9354200
	PF3D7_1434800	mitochondrial acidic protein MAM33, putative	12572000	20062000000	11002000000
D6RHX8;F8W9W2;P43250		G protein-coupled receptor kinase;G protein-coupled receptor kinase;G protein-coupled receptor	12534000
K7EK06;K7ER16;Q9Y285		Phenylalanine--tRNA ligase alpha subunit (Fragment);Phenylalanine--tRNA ligase alpha subunit;	12380000
	PF3D7_1435700;PF3D7_1435700	ataxin-2 like protein, putative	12160000	367780000	453610000
P14625;Q96GW1;A0A1W2PRR1		Endoplasmin;Endoplasmin;Endoplasmin	12097000
	PF3D7_0731100	EMP1-trafficking protein	12002000	920400000	1193300000	5727900
	PF3D7_1410700	conserved protein, unknown function	11978000	1790300000	4666400000
P50395		Rab GDP dissociation inhibitor beta	11843000			49499000000
I3L1N9;Q8N5K1		CDGSH iron-sulfur domain-containing protein 2;CDGSH iron-sulfur domain-containing protein 2	11842000
	PF3D7_0405600	TMEM33 domain-containing protein, putative	11669000	1201600000	616400000
E9PMA9;E9PMN0;E9PIK5;E9PMJ3;E9PLZ3;E9PIM9;P13489		Ribonuclease inhibitor;Ribonuclease inhibitor;Ribonuclease inhibitor (Fragment);	11550000
Q9UNZ2		NSFL1 cofactor p47	11540000
	PF3D7_0907200	GTPase-activating protein, putative	11504000	123750000	89550000
P16615		Sarcoplasmic/endoplasmic reticulum calcium ATPase 2	11475000
P55010		Eukaryotic translation initiation factor 5	11429000
	PF3D7_0905100	nucleoporin NUP221, putative	11425000	3716700000	1991700000
	PF3D7_0826100	HECT-like E3 ubiquitin ligase, putative	11330000	3850200000	2309000000
	PF3D7_1223200	nucleus export protein BRR6, putative	11304000	1560000000	660190000
O15439		Multidrug resistance-associated protein 4	11272000	43372000	130690000	16019000
	PF3D7_0821400	conserved Plasmodium protein, unknown function	11215000
	PF3D7_1462300	GTP-binding protein, putative	11177000	2856400000	8198300000
	PF3D7_1129200	26S proteasome regulatory subunit RPN7, putative	11167000	4691100000	4791200000	55738000
	PF3D7_1310500	ER membrane protein complex subunit 7, putative	10992000	2107100000	2788700000
A0A087WW66;Q99460		26S proteasome non-ATPase regulatory subunit 1;26S proteasome non-ATPase regulatory subunit 1	10725000	290500000
	PF3D7_1242900	mitochondrial import inner membrane translocase subunit TIM13, putative	10678000	2575300000	2102800000	39457000
M0R080;P25685		DnaJ homolog subfamily B member 1 (Fragment);DnaJ homolog subfamily B member 1	10671000
	PF3D7_0532100	early transcribed membrane protein 5	10444000	46501000000	54894000000	40778000
	PF3D7_1249100	conserved protein, unknown function	10434000	4258400000	1341200000	332100000
	PF3D7_0628200	eukaryotic translation initiation factor 2-alpha kinase	10416000	4907400000	1604600000
C9JPK5;E7ERX5;Q5T3E6;E9PLR6;E7EUI6;E7EQW5;P05556		Integrin beta-1 (Fragment);Integrin beta-1 (Fragment);Integrin beta-1 (Fragment);	10324000
	PF3D7_1437200	ribonucleoside-diphosphate reductase large subunit, putative	10291000	6230900000	9419700000	1677200000
	PF3D7_0206000	DNA repair protein RAD2, putative	10283000	212230000
	PF3D7_1225700	VAC14 domain-containing protein, putative	10253000	1672600000	909940000
	PF3D7_1304500	small heat shock protein, putative	10243000	19204000000	7832200000	168660000
	PF3D7_1133700	FHA domain-containing protein, putative	10189000
	PF3D7_0709000	chloroquine resistance transporter	10127000	3615500000	6598100000
	PF3D7_1251300	thymidylate kinase	10048000	1363700000	914140000	73712000
	PF3D7_0810600	ATP-dependent RNA helicase DBP1, putative	10026000	22014000000	9997100000	155470000
E9PLJ0;O95373		Importin-7;Importin-7	10017000	76618000
C9JRD9;Q13144		Translation initiation factor eIF-2B subunit epsilon;Translation initiation factor eIF-2B subunit epsilon	9725800
	PF3D7_0622800	leucine--tRNA ligase, putative	9690100	4150200000	4285900000	854010000
	PF3D7_1127600	CRAL/TRIO domain-containing protein, putative	9652800	4261200000	2549300000	94138000
C9J1Z8;P84085;P84077;P61204;F5H423		ADP-ribosylation factor 5 (Fragment);ADP-ribosylation factor 5;ADP-ribosylation factor 1;	9592600
	PF3D7_0802000	glutamate dehydrogenase, putative	9580500	10733000000	2273100000	11536000
	PF3D7_1405800	ribosome biogenesis protein BOP1, putative	9488300	6676900000	89091000
	PF3D7_0811300	CCR4-associated factor 1	9462500	2856400000	1463100000
J3QRR3;J3QRW1;J3QLH6;J3KRP2;J3QSA9;J3QQM1;P62195;Q8NB90	PF3D7_1306400;PF3D7_1248900	26S protease regulatory subunit 10B, putative	9411200
	PF3D7_0615400	ribonuclease, putative	9400900	1781500000	181900000
A0A0U1RQV5;P56537		Uncharacterized protein;Eukaryotic translation initiation factor 6	9359100
	PF3D7_1126400	mediator of RNA polymerase II transcription subunit 21, putative	9198000	285410000	408190000
	PF3D7_0627800	acetyl-CoA synthetase, putative	9156400	4336500000	2024100000
	PF3D7_0930500	diacylglycerol kinase, putative	9119100	447480000	100190000
Q99832;F8WAM2		T-complex protein 1 subunit eta;T-complex protein 1 subunit eta (Fragment)	9097300
H0YDD8;P05387		60S acidic ribosomal protein P2 (Fragment);60S acidic ribosomal protein P2	9056100	654880000
	PF3D7_0407200	peptidyl-tRNA hydrolase 2, putative	9010300	1147500000	554480000
	PF3D7_1445700	conserved Plasmodium protein, unknown function	8938500	6807100000	2084800000
I3L0N3;P46459		Vesicle-fusing ATPase;Vesicle-fusing ATPase	8891200	506040000	244190000	2022100000
	PF3D7_1128000;PF3D7_1128000	conserved Plasmodium protein, unknown function	8816700	3334800000	1091600000
	PF3D7_1402700	U2 snRNP-associated SURP motif-containing protein, putative	8795100	322160000	2625800000
	PF3D7_0812600	ubiquitin-conjugating enzyme E2, putative	8777400	854890000	379140000
	PF3D7_1360800	falcilysin	8651100	31207000000	37298000000
	PF3D7_0315600	zinc finger protein, putative	8512800
P01024		Complement C3	8380600			1894400000
	PF3D7_1369500	conserved protein, unknown function	8364000	1666800000	2157200000
	PF3D7_0503400	actin-depolymerizing factor 1	8336900	505300000	8637100000	4617400000
	PF3D7_0618500	malate dehydrogenase	8254000	2847000000	1168700000
	PF3D7_1454700	6-phosphogluconate dehydrogenase, decarboxylating	8243200	18250000000	11954000000	2684100000
P62258;K7EIT4		14-3-3 protein epsilon;14-3-3 protein epsilon (Fragment)	8239600
Q08211		ATP-dependent RNA helicase A	8191200	3126200000	28032000	1337800000
	PF3D7_1320800	dihydrolipoyllysine-residue succinyltransferase component of 2-oxoglutarate dehydrogenase complex	8182700	947450000	1659000000
H0YJE6		Spectrin beta chain, erythrocytic (Fragment)	8066600	112010000
	PF3D7_1116000	rhoptry neck protein 4	8053100	1375100000	5680600000
	PF3D7_0829200	prohibitin 1, putative	8006500	10258000000	1026000000
	PF3D7_1340700	ras-related protein Rab-11B	7989700	6579000000	2957200000
F8WEU2;P17858		ATP-dependent 6-phosphofructokinase, liver type;ATP-dependent 6-phosphofructokinase, liver type	7916500
F8WD59;C9J9K3;P08865;A0A0C4DG17		40S ribosomal protein SA (Fragment);40S ribosomal protein SA (Fragment);40S ribosomal	7906400
P61026;H0YLJ8;H0YL94;H0YMN7;H0YNE9;P51153;Q92930;P61006;P59190		Ras-related protein Rab-10;Ras-related protein Rab-8B;Ras-related protein Rab-8B;	7884100
	PF3D7_0828800	GPI-anchored micronemal antigen	7811000		174410000
	PF3D7_1455400	hemolysin III	7747600	9803400000	5903800000
P04083;Q5T3N0;Q5T3N1		Annexin A1;Annexin (Fragment);Annexin (Fragment)	7742200		63864000
	PF3D7_0525200	structural maintenance of chromosomes protein 6, putative	7685900	1496800000	135660000
	PF3D7_0818700	DNA helicase, putative	7650200	816000000	306820000
	PF3D7_1119200	conserved protein, unknown function	7632700	176460000
	PF3D7_1448600	SNARE protein, putative	7458100	1492000000	2911800000
	PF3D7_1215000	thioredoxin peroxidase 2	7432300	384780000	1619100000
P05198		Eukaryotic translation initiation factor 2 subunit 1	7358200
	PF3D7_1140200	conserved Plasmodium protein, unknown function	7354900	13685000000	6505000000	9343400
Q92990		Glomulin	7354500			662610000
	PF3D7_1107000	U6 snRNA-associated Sm-like protein LSm4, putative	7347000	2916200000	396340000
	PF3D7_0323000	translation machinery-associated protein 7, putative	7272300	33567000	3216500000
	PF3D7_1241900	tetratricopeptide repeat protein, putative	7217000	5992500000	4233900000
B8ZZ77;Q9H2H8;H7BZ14		Peptidyl-prolyl cis-trans isomerase;Peptidyl-prolyl cis-trans isomerase-like 3;	7199000			1899400000
	PF3D7_1352700	intron-binding protein aquarius, putative	7132900	2443900000	261730000
	PF3D7_1331800	60S ribosomal protein L23, putative	7109700	3242600000	12456000000	2702000000
	PF3D7_0612700	6-cysteine protein P12	6863600	169450000	4060400000
	PF3D7_1323600	conserved protein, unknown function	6791900	1166600000	5882300000
	PF3D7_0307500	spindle and kinetochore-associated protein 2, putative	6758300	457060000	693990000
	PF3D7_1435500	clathrin light chain, putative	6635100	632710000	4407800000
P21399		Cytoplasmic aconitate hydratase	6627400			524060000
	PF3D7_0320800	ATP-dependent RNA helicase DDX6	6592300	4898000000	3648700000
	PF3D7_1310400	conserved Plasmodium protein, unknown function	6404300	984140000	113700000
	PF3D7_0614300	major facilitator superfamily-related transporter, putative	6396600	1700600000	5410500000
E9PMI6;E9PJF4;J3KN38;P54105;E9PQ83		Methylosome subunit pICln;Methylosome subunit pICln;Methylosome subunit pICln;	6314800			434070000
	PF3D7_0519700	FoP domain-containing protein, putative	6306200	6712500000	2604500000
	PF3D7_0727800	cation transporting ATPase, putative	6269700	3286700000	2645100000
	PF3D7_0312800	60S ribosomal protein L26, putative	6159400	617230000	2003300000	38248000
	PF3D7_0215000	acyl-CoA synthetase	6137700	556840000	721290000
	PF3D7_0731200	Plasmodium exported protein, unknown function	6087400
	PF3D7_1116700	dipeptidyl aminopeptidase 1	6047200	10667000000	6313900000	50704000
E7ENZ3;B7ZAR1;E9PCA1;P48643		T-complex protein 1 subunit epsilon;T-complex protein 1 subunit epsilon;T-complex protein	6021200
	PF3D7_0513800	ras-related protein Rab-1A	6001100	2147600000	2369800000	131260000
	PF3D7_0513100	conserved protein, unknown function	5989300	1039300000	279730000
O75695		Protein XRP2	5980000		54034000
	PF3D7_1216500	male development gene 1	5904800	26203000	346030000	53956000
J3QQT6;J3KS55;A6NJA2;P54578		Ubiquitin carboxyl-terminal hydrolase 14 (Fragment);Ubiquitin carboxyl-terminal hydrolase 14 (Fragment);	5859400
	PF3D7_1231800	asparagine-rich protein, putative	5846400	1490800000	203600000
	PF3D7_1445500	conserved Plasmodium protein, unknown function	5774500	34770000	56230000
	PF3D7_0730800;PF3D7_0730800	Plasmodium exported protein, unknown function, unspecified product	5546200	2547300000	596820000	2623200000
	PF3D7_1106000	RuvB-like helicase 2	5497900	5324500000	2453200000
	PF3D7_0710000	conserved Plasmodium protein, unknown function	5417900
P60059		Protein transport protein Sec61 subunit gamma	5269100
Q5T6W2;P61978		Heterogeneous nuclear ribonucleoprotein K (Fragment);Heterogeneous nuclear ribonucleoprotein K	5211700
	PF3D7_1015300	methionine aminopeptidase 1b, putative	5181500	2051000000	599260000
	PF3D7_0306900	40S ribosomal protein S23, putative	5164100	1125300000	1604000000
	PF3D7_1012600	GMP synthase [glutamine-hydrolyzing]	5156800	14649000000	7835300000	122240000
	PF3D7_1467600	conserved Plasmodium protein, unknown function	5154700	143250000	120500000
	PF3D7_1033500	WD repeat-containing protein 70, putative	5147600	956560000	41983000
	PF3D7_0815200	importin subunit beta, putative	5136300	4195500000	2012900000	236180000
	PF3D7_1306600	V-type proton ATPase subunit H, putative	5088000	79506000	965450000	119520000
	PF3D7_1321700	splicing factor 1	4999000	2246900000	880400000
H7C3I1;F6VDH7;Q3KNR6;Q8IZP2;Q8NFI4;P50502		Hsc70-interacting protein (Fragment);Hsc70-interacting protein (Fragment);	4982500		46300000
	PF3D7_1228600	merozoite surface protein 9	4922500	48395000000	55179000000	155630000
	PF3D7_1455500	AP-1 complex subunit gamma, putative	4909500	4008900000	1990200000
	PF3D7_0416500	repressor of RNA polymerase III transcription MAF1	4895500	1034400000	289340000
	PF3D7_0315800	zinc finger protein, putative	4890300	2241200000	273600000
Q5HYB6		Epididymis luminal protein 189	4833900		27725000
G3V5M2;P00491		Purine nucleoside phosphorylase (Fragment);Purine nucleoside phosphorylase	4767800
	PF3D7_0302000	pre-mRNA-splicing factor PRP46, putative	4701500	3126500000	475110000
	PF3D7_1414500	atypical protein kinase, ABC-1 family, putative	4687000	374320000	438350000
H3BS21;A0A0A0MRD9;A0A087WU08;A0A0C4DGL8;P00739;J3QLC9;J3QR68;P00738;H0Y300		Haptoglobin (Fragment);Haptoglobin-related protein;Haptoglobin;	4560200
Q13509;A0A0B4J269		Tubulin beta-3 chain;Uncharacterized	4550300
E7ES96;P49768		Presenilin;Presenilin-1	4409100	373290000
	PF3D7_1127000	protein phosphatase, putative	4400700	5150200000	12054000000
Q5T3L7;Q5T3L8;Q5T3L9;P10746		Uroporphyrinogen-III synthase;Uroporphyrinogen III synthase (Congenital erythropoietic porphyria), isoform CRA_c;	4385800
	PF3D7_1017500	myosin essential light chain ELC	4372100	67496000	2770700000
Q96CT7		Coiled-coil domain-containing protein 124	4344900
Q04941		Proteolipid protein 2	4311400	39116000	104150000
	PF3D7_0621900	signal recognition particle subunit SRP68, putative	4258800	860110000	646860000	24073000
	PF3D7_0922700	pre-mRNA-splicing factor 18, putative	4236400	523040000	191770000
	PF3D7_1118300	insulinase, putative	4164800	3766900000	6980800000
	PF3D7_0617900	histone H3 variant	4017700	618220000	522420000
	PF3D7_1116500	folate transporter 2	4016900	4833700000	1799700000
	PF3D7_1030100	pre-mRNA-splicing factor ATP-dependent RNA helicase PRP22, putative	3987400	4370500000	284010000
	PF3D7_1421200	40S ribosomal protein S25	3898200	4670200000	5506400000	328470000
	PF3D7_1302800	40S ribosomal protein S7, putative	3833200	5872900000	10048000000	2588200000
	PF3D7_1244100	N-alpha-acetyltransferase 15, NatA auxiliary subunit, putative	3792200	2729300000	1182700000	70184000
A0A087X163;Q9NP72;H0Y6T8		Ras-related protein Rab-18;Ras-related protein Rab-18;Ras-related protein	3736500
M0QXM4;Q15758		Amino acid transporter;Neutral amino acid transporter B(0)	3735800
Q7Z6Z7		E3 ubiquitin-protein ligase HUWE1	3735800			838000000
P02656;B0YIW2		Apolipoprotein C-III;Apolipoprotein C-III	3707200	510760000	483340000	71422000
O75822		Eukaryotic translation initiation factor 3 subunit J	3672300
	PF3D7_0524400	ribosome-interacting GTPase 1, putative	3663300	2794800000	813990000	16486000
	PF3D7_1034900	methionine--tRNA ligase	3640300	11089000000	19280000000	5942600000
	PF3D7_0721600	40S ribosomal protein S5, putative	3627500	3910400000	16454000000	597610000
	PF3D7_1431300	large subunit GTPase 1, putative	3560600	133260000	22986000	39659000
	PF3D7_0209000	6-cysteine protein P230	3521600
H0YNP9;Q8N4P3		Guanosine-3,5-bis(diphosphate) 3-pyrophosphohydrolase MESH1;Guanosine-3,5-bis(diphosphate) 3-pyrophosphohydrolase MESH1	3503300			50379000
A0A1W2PQS1;P35998		26S proteasome regulatory subunit 7;26S proteasome regulatory subunit 7	3299100
H0YBS0		Ankyrin-1 (Fragment)	3286700	293330000
	PF3D7_0314100	vesicle transport v-SNARE protein, putative	3257200		499080000
P29972;K7N7A8		Aquaporin-1;Uncharacterized protein	3191900	6964400000	2333900000
	PF3D7_1438100	translocation protein SEC62, putative	3150700	6854500000	10503000000
	PF3D7_1127100	deoxyuridine 5-triphosphate nucleotidohydrolase	3108500	344880000	3597100000	771470000
K7EMV3;K7EP01;B4DEB1;K7EK07;Q6NXT2;Q5TEC6;Q71DI3;Q16695;P84243;P68431;K7ES00		Histone H3;Histone H3.3;Histone H3;	3103400
	PF3D7_1307000	exosome complex component RRP40, putative	3046700	246080000
C9JLV6;C9JRL4;C9JF79;P40925		Malate dehydrogenase, cytoplasmic (Fragment);Malate dehydrogenase, cytoplasmic (Fragment);	2991900
	PF3D7_0518500	ATP-dependent RNA helicase DDX23, putative	2905300	2912900000	943960000
F8VPD4;P27708		CAD protein;CAD protein	2857400			162840000
	PF3D7_1225500	small subunit rRNA processing factor, putative	2705800	530270000
	PF3D7_0423500	glideosome associated protein with multiple membrane spans 2	2677100	4558100000	8415900000
	PF3D7_1304100	DNA ligase I	2658700	2536800000	2196400000
S4R398;Q92973		Transportin-1 (Fragment);Transportin-1	2630500
	PF3D7_0935900	ring-exported protein 1	2589700	31429000000	5376600000	53846000
P61586		Transforming protein RhoA	2528000
Q86U42		Polyadenylate-binding protein 2	2525800
	PF3D7_0523800	divalent metal transporter, putative	2419100		57524000
	PF3D7_0813000	conserved protein, unknown function	2399000	4972100000	378210000
Q9C0E8		Protein lunapark	2393800	33674000
	PF3D7_0811600	conserved protein, unknown function	2318700	3012600000	14211000000
	PF3D7_0609000	nucleoporin NUP637, putative	2177300	6540500000	2392800000
H3BSW3;H3BQF1;H3BQZ9;P07741		Adenine phosphoribosyltransferase;Adenine phosphoribosyltransferase (Fragment);	2150800	150840000	4421400
A0A0C4DGB2;E1CEI4;P48506		Glutamate--cysteine ligase catalytic subunit;Glutamate--cysteine ligase catalytic subunit;	2138900
C9J1G2;E7ETU0;C9JX00;C9JRD2;C9JXB9;P25686		DnaJ homolog subfamily B member 2 (Fragment);DnaJ homolog subfamily B member 2 (Fragment);	2120300
	PF3D7_1304200	CorA-like Mg2+ transporter protein, putative	2064800
Q9H444		Charged multivesicular body protein 4b	1727900			44935000
	PF3D7_1202700	conserved Plasmodium protein, unknown function	1579600	93313000	106160000
D6RBD7;C9J1V9;O43324		Eukaryotic translation elongation factor 1 epsilon-1;EEF1E1-BLOC1S5 readthrough (NMD candidate);	1340700
E7EQR4;P15311		Ezrin;Ezrin	1091000			494400000
Q9Y4G6		Talin-2	1023100
	PF3D7_1200100;PF3D7_0600100;PF3D7_1219300;PF3D7_1300300;PF3D7_0533100;PF3D7_0600200;PF3D7_0712000;PF3D7_0833500;PF3D7_1255200;PF3D7_0712300;PF3D7_0808600;PF3D7_1000100;PF3D7_0937600;PF3D7_0712800;PF3D7_0808700;PF3D7_0421300;PF3D7_0712900;PF3D7_0223500;PF3D7_0100100;PF3D7_0426000;PF3D7_0600400;PF3D7_0632500	erythrocyte membrane protein 1, PfEMP1			7001000
Q99880;Q99879;Q99877;Q93079;Q8N257;Q5QNW6;Q16778;P62807;P58876;P57053;P33778;P23527;P06899;O60814;U3KQK0		Histone H2B type 1-L;Histone H2B type 1-M;Histone H2B type 1-N;			16787000
A0A1B0GWD6;A0A1B0GVI9;A0A1B0GVC7;B7Z1I9;B7Z413;A0A1B0GTB0;A0A1B0GTU8;A0A1B0GUT7;A0A1B0GVW0;O75787		Renin receptor (Fragment);Renin receptor;Renin receptor			7578000
Q99878;Q96KK5;Q9BTM1;Q16777;Q93077;Q7L7L0;Q6FI13;P20671;P0C0S8;P04908;A0A0U1RR32;A0A0U1RRH7;H0YFX9		Histone H2A type 1-J;Histone H2A type 1-H;Histone H2A.J;			9214000
P0CG48;B4DV12;Q96C32;P0CG47;Q5PY61;J3QKN0;F5GXK7;F5H747;P62979;F5H388;F5H265;F5H2Z3;F5GYU3;P62987;F5H6Q2;J3QTR3;J3QS39;Q49A90;M0R1V7;F5GZ39;J3QSA3		Polyubiquitin-C;Polyubiquitin-B;Polyubiquitin-C;			2319600000
E7EQ12;A0A0A0MR45;E7EQA0;H0Y7F0;H0YD33;H0Y9H6;E9PDE4;E7ES10;E9PCH5;E7EVY3;B7Z574;P20810;A0A0C4DGB5		Calpastatin;Calpastatin;Calpastatin;			23339000
	PF3D7_0100400	rifin			6031200
	PF3D7_0101300	Pfmc-2TM Maurers cleft two transmembrane protein			211830000
	PF3D7_0102500	erythrocyte binding antigen-181		57550000	1966600000
	PF3D7_0102800	seipin domain-containing protein, putative			55925000
	PF3D7_0102900	aspartate--tRNA ligase		3099400000	3007100000	465360000
	PF3D7_0103100	vacuolar protein sorting-associated protein 51, putative		319850000	49409000
	PF3D7_0103200	nucleoside transporter 4		429400000	4356500000
	PF3D7_0103300	conserved protein, unknown function		204470000	42067000
	PF3D7_0104100	conserved Plasmodium membrane protein, unknown function		331950000	429820000
	PF3D7_0104200	StAR-related lipid transfer protein		3573900000	7758900000
	PF3D7_0104300	ubiquitin carboxyl-terminal hydrolase 1, putative		612850000	171160000
	PF3D7_0104400	4-hydroxy-3-methylbut-2-enyl diphosphate reductase		540420000	873520000
	PF3D7_0104500	conserved protein, unknown function		1164600000	3421400000	34916000
	PF3D7_0104800	novel putative transporter 1, putative		347480000	1403400000
	PF3D7_0105200	heptatricopeptide repeat and RAP domain-containing protein, putative		598510000	2173500000
	PF3D7_0105300	cyclase-associated protein		89181000	295880000
	PF3D7_0105400;PF3D7_0105400	conserved Plasmodium protein, unknown function			84125000
	PF3D7_0105600	conserved Plasmodium protein, unknown function		273010000	72408000
	PF3D7_0105700	asparagine-rich antigen Pfa35-2		334240000	27981000
	PF3D7_0105800	cyclin-dependent kinases regulatory subunit, putative		985260000	781670000
	PF3D7_0106000	conserved protein, unknown function		41017000	86512000
	PF3D7_0106400	pre-rRNA-processing protein TSR2, putative		246240000	1420000000	38429000
	PF3D7_0106700	small ribosomal subunit assembling AARP2 protein		2017300000	36039000
	PF3D7_0106900	2-C-methyl-D-erythritol 4-phosphate cytidylyltransferase, putative			60996000
	PF3D7_0107000	centrin-1			13640000000
	PF3D7_0107400	ATP synthase-associated protein, putative		161990000	130870000
	PF3D7_0107800	double-strand break repair protein MRE11		48789000	185220000
	PF3D7_0108000	proteasome subunit beta type-3, putative		964440000	3411800000	520260000
	PF3D7_0108100	conserved protein, unknown function		82509000	4626800
	PF3D7_0108700	secreted ookinete protein, putative		1724200000	3760000000
	PF3D7_0108800	mitochondrial carrier protein, putative			57015000
	PF3D7_0109000	photosensitized INA-labeled protein PHIL1		43133000	4122300000
	PF3D7_0109200	cleavage and polyadenylation specificity factor subunit 5, putative		96021000	478940000
	PF3D7_0109400	tubulin-specific chaperone a, putative		468640000	2406600000	72861000
	PF3D7_0109500	N-acetyltransferase, GNAT family, putative		96967000	69266000
	PF3D7_0109800	phenylalanine--tRNA ligase alpha subunit		1475300000	922490000	839670000
	PF3D7_0109950	conserved protein, unknown function		609900000	289660000
	PF3D7_0110400	DNA-directed RNA polymerase II subunit RPB9, putative		875840000	1997100000
	PF3D7_0110500	bromodomain protein, putative		4688800000	1314500000
	PF3D7_0110600	phosphatidylinositol-4-phosphate 5-kinase		711000000	276770000
	PF3D7_0110800	transcription initiation factor TFIIB, putative		110690000	321870000
	PF3D7_0110900	adenylate kinase-like protein 1		104160000	228970000	296780000
	PF3D7_0111000	kinesin-8, putative		16039000	15763000
	PF3D7_0111300	P-loop containing nucleoside triphosphate hydrolase, putative		440460000	235070000
	PF3D7_0111400	conserved Plasmodium protein, unknown function		1415000000	1384900000
	PF3D7_0111500	UMP-CMP kinase, putative		1314200000	1702800000	216980000
	PF3D7_0111800	eukaryotic translation initiation factor 4E, putative		736380000	444880000
	PF3D7_0111900	conserved protein, unknown function			73443000
	PF3D7_0112000	TatD-like deoxyribonuclease		854460000	1301100000	47593000
	PF3D7_0112200	multidrug resistance-associated protein 1		3082700000	2946200000
	PF3D7_0113200	Plasmodium exported protein, unknown function		782680000	301140000
	PF3D7_0113900	CX3CL1-binding protein 1		276530000	277210000
	PF3D7_0114100	Pfmc-2TM Maurers cleft two transmembrane protein		174640000	659990000
	PF3D7_0115600	rifin		1482100000	44882000
	PF3D7_0201500	Plasmodium exported protein (hyp9), unknown function			336180000
	PF3D7_0201800	knob associated heat shock protein 40			1166000000	22095000
	PF3D7_0201900	erythrocyte membrane protein 3			3399100000	272850000
	PF3D7_0202000	knob-associated histidine-rich protein		20587000	9273500000
	PF3D7_0202200	EMP1-trafficking protein		3835300000	1217900000
	PF3D7_0202400	translation-enhancing factor		4494900000	2304700000
	PF3D7_0202600;PF3D7_0202600	nucleic acid binding protein, putative		928290000	317480000
	PF3D7_0203000	repetitive organellar protein, putative		697760000	331160000
	PF3D7_0203400	conserved Plasmodium protein, unknown function		20122000000	5700100000	98893000
	PF3D7_0203700	protein MAK16, putative		951900000	61863000
	PF3D7_0203900	5-3 exonuclease, N-terminal resolvase-like domain, putative		44484000	69422000
	PF3D7_0204100	Sel1 repeat-containing protein, putative		1202000000	2235400000
	PF3D7_0204500	aspartate transaminase		326670000	845350000	1680700000
	PF3D7_0204900	2-methoxy-6-polyprenyl-1,4-benzoquinol methylase, mitochondrial, putative		171590000	169930000
	PF3D7_0205400	PCI domain-containing protein, putative			66792000
	PF3D7_0205500	DNA-directed RNA polymerase II 16 kDa subunit, putative		809130000	817380000
	PF3D7_0205600	conserved Plasmodium protein, unknown function		542570000	65930000
	PF3D7_0206700	adenylosuccinate lyase		1220700000	1484500000
	PF3D7_0206800	merozoite surface protein 2		1192200000	8861900000
	PF3D7_0206900;PF3D7_0206900	merozoite surface protein 5		28200000	549200000
	PF3D7_0207000	merozoite surface protein 4			276250000
	PF3D7_0207200	iron-sulfur assembly protein, putative		161300000	195240000
	PF3D7_0207400	serine repeat antigen 7		610430000	987180000	318350000
	PF3D7_0207500	serine repeat antigen 6		20834000000	21895000000
	PF3D7_0207600	serine repeat antigen 5		18868000000	57413000000	15008000
	PF3D7_0207700	serine repeat antigen 4		5372500000	6925100000	17369000
	PF3D7_0207800	serine repeat antigen 3		1362700000	1369300000
	PF3D7_0207900	serine repeat antigen 2			130300000
	PF3D7_0208100	conserved Plasmodium protein, unknown function		1139300000	134710000
	PF3D7_0208200	KRR1 small subunit processome component, putative		96477000	65516000
	PF3D7_0208300	conserved Plasmodium protein, unknown function		12443000	78625000
	PF3D7_0208500	acyl carrier protein		1147200000	1836900000
	PF3D7_0208800	conserved Plasmodium protein, unknown function		1193600000	905050000
	PF3D7_0209100	patatin-like phospholipase, putative		350760000	61693000	17445000
	PF3D7_0209200	exosome complex component MTR3, putative		206190000
	PF3D7_0209300	2C-methyl-D-erythritol 2,4-cyclodiphosphate synthase		203490000	10916000
	PF3D7_0209400	conserved protein, unknown function			494260000	152990000
	PF3D7_0209600	transporter, putative		18075000	26586000
	PF3D7_0210000	secretory complex protein 61 gamma subunit			3910600000
	PF3D7_0210100	60S ribosomal protein L37ae, putative		875750000	1774600000
	PF3D7_0210200	conserved Plasmodium protein, unknown function		175390000	351780000
	PF3D7_0210600	conserved protein, unknown function			39769000
	PF3D7_0210700	syntaxin, Qa-SNARE family		76992000	8977400
	PF3D7_0211200	ras-related protein Rab-5A		5069200000	697250000
	PF3D7_0212100	conserved Plasmodium protein, unknown function		2372500000	2157500000
	PF3D7_0212200	ribosomal protein L12, mitochondrial, putative		559930000	829230000
	PF3D7_0212400	conserved Plasmodium membrane protein, unknown function		665340000	1245600000
	PF3D7_0212500	conserved Plasmodium protein, unknown function		1207800000	1466300000
	PF3D7_0212900	arginyl-tRNA--protein transferase		606920000	776230000
	PF3D7_0213500	tetratricopeptide repeat protein, putative			56972000
	PF3D7_0213600	conserved Plasmodium protein, unknown function			528710000
	PF3D7_0214000	T-complex protein 1 subunit theta		6327400000	7830300000	3104600000
	PF3D7_0214100	protein transport protein SEC31		6793400000	5666600000
	PF3D7_0214400	conserved protein, unknown function		1005200000	201640000
	PF3D7_0214700	conserved Plasmodium protein, unknown function			219810000
	PF3D7_0214900	rhoptry neck protein 6		255850000	2336900000
	PF3D7_0215100	RING zinc finger protein, putative			22710000
	PF3D7_0215400	conserved Plasmodium protein, unknown function			34284000
	PF3D7_0215500	conserved Plasmodium protein, unknown function		157190000	82489000
	PF3D7_0215600	conserved Plasmodium protein, unknown function		85434000	71713000
	PF3D7_0215800	origin recognition complex subunit 5		2811100000	195790000
	PF3D7_0216400	vacuolar protein sorting-associated protein 45		19074000000	248990000
	PF3D7_0216600	MtN3-like protein		210030000	528630000
	PF3D7_0216700;PF3D7_0216700	autophagy-related protein 11, putative			4015700000
	PF3D7_0217400	conserved protein, unknown function		21454000	106930000
	PF3D7_0217600	conserved Plasmodium protein, unknown function		304980000	18355000
	PF3D7_0217800	40S ribosomal protein S26		17664000000	519500000	79735000
	PF3D7_0217900	conserved Plasmodium protein, unknown function		1765100000	2318500000	47772000
	PF3D7_0218200	SUZ domain-containing protein, putative		1025400000	89289000
	PF3D7_0218500	small nuclear ribonucleoprotein Sm D2, putative			276530000
	PF3D7_0218600	patatin-like phospholipase, putative		76733000	29348000
	PF3D7_0219400;PF3D7_0219400	ribosome associated membrane protein RAMP4, putative, unspecified product		10618000000	2439500000
	PF3D7_0219600	replication factor C subunit 1, putative		8601700000	4402300000
	PF3D7_0220100	DnaJ protein, putative		602890000	12358000
	PF3D7_0220200	Plasmodium exported protein, unknown function		104730000	282510000
	PF3D7_0220600	Plasmodium exported protein (hyp9), unknown function		941060000	915520000
	PF3D7_0220700	Plasmodium exported protein (hyp9), unknown function		321890000	86665000
	PF3D7_0220800	cytoadherence linked asexual protein 2		132570000	564130000
	PF3D7_0221200	Plasmodium exported protein (hyp15), unknown function		429360000	93470000
	PF3D7_0222100	Pfmc-2TM Maurers cleft two transmembrane protein			260840000
	PF3D7_0223400	rifin		42230000	102750000
	PF3D7_0300900	stevor-like		172120000	190060000
	PF3D7_0301300	epoxide hydrolase 1			38303000
	PF3D7_0301400	Plasmodium exported protein, unknown function		7180800	503520000
	PF3D7_0301600	Plasmodium exported protein (hyp1), unknown function		144200000	424410000
	PF3D7_0301700	Plasmodium exported protein, unknown function		7175200000	3942200000	619820000
	PF3D7_0302100	serine/threonine protein kinase		2540100000	1900300000
	PF3D7_0302200	cytoadherence linked asexual protein 3.2		677980000	733270000
	PF3D7_0302500	cytoadherence linked asexual protein 3.1		7289700000	35497000000
	PF3D7_0302700	CDGSH iron-sulfur domain-containing protein, putative		617080000	417890000
	PF3D7_0302800	RNA-binding protein, putative		1430700000	24085000
	PF3D7_0302900	exportin-1, putative		3541700000	4487700000	1647800000
	PF3D7_0303200	HAD superfamily protein, putative		1973000000	495500000
	PF3D7_0303300	DNA-directed RNA polymerases I, II, and III subunit RPABC2, putative		1007300000	279120000
	PF3D7_0303400	palmitoyltransferase DHHC1		73490000	90041000
	PF3D7_0303500	spindle pole body protein, putative		466160000	122350000
	PF3D7_0303600	plasmoredoxin			55821000
	PF3D7_0303800	IBR domain protein, putative			13897000
	PF3D7_0304100	inner membrane complex protein 1e, putative		414540000	1742700000
	PF3D7_0304400	60S ribosomal protein L44			28635000
	PF3D7_0304500	1-cys-glutaredoxin-like protein-1			832120000
	PF3D7_0305000	elongation factor Ts			26679000
	PF3D7_0305200	conserved Plasmodium protein, unknown function		534080000	968170000
	PF3D7_0305300	conserved Plasmodium membrane protein, unknown function		2972500000	2132700000
	PF3D7_0305500	conserved Plasmodium protein, unknown function		2616400000	1890700000
	PF3D7_0305600	DNA-(apurinic or apyrimidinic site) lyase, putative		2880900000	3946700000
	PF3D7_0305700	ubiquitin-conjugating enzyme E2, putative		2030000000	5332500000	23022000
	PF3D7_0306000	conserved protein, unknown function			141190000
	PF3D7_0306100	conserved Plasmodium protein, unknown function		2251200000	1543500000
	PF3D7_0306200	activator of Hsp90 ATPase		431880000	1532500000	2074500000
	PF3D7_0306300	glutaredoxin 1		4269200000	14176000000	10722000000
	PF3D7_0306500	cytochrome c oxidase subunit ApiCOX35, putative		214530000	362890000
	PF3D7_0306700	ER membrane protein complex subunit 5, putative		140680000	299520000
	PF3D7_0307400	ATP-dependent Clp protease proteolytic subunit		132640000	81692000
	PF3D7_0307700	conserved Plasmodium protein, unknown function		959600000	2181500000
	PF3D7_0308000	DNA polymerase delta small subunit, putative		2349100000	573020000
	PF3D7_0308100	zinc finger protein, putative		198510000	387940000
	PF3D7_0308300	conserved Plasmodium protein, unknown function		276510000	424040000
	PF3D7_0308500	activator of Hsp90 ATPase, putative		707800000	286310000
	PF3D7_0308600	pre-mRNA-processing factor 19, putative		1245500000	2672000000
	PF3D7_0308700	conserved protein, unknown function			227450000
	PF3D7_0308900	splicing factor 3B subunit 1, putative		1479100000	832170000
	PF3D7_0309000	dual specificity protein phosphatase			76398000
	PF3D7_0309200	serine/threonine protein kinase, putative		240060000	108640000
	PF3D7_0309300	N2227-like protein, putative		1995600000	266500000
	PF3D7_0309500	asparagine synthetase [glutamine-hydrolyzing], putative		1762300000	5310100000
	PF3D7_0309800	YTH domain-containing protein, putative			9539000
	PF3D7_0310300	phosphoglycerate mutase, putative		823460000	846140000
	PF3D7_0310400	parasite-infected erythrocyte surface protein		1919700000	22085000000
	PF3D7_0310500	ATP-dependent RNA helicase DHX57, putative		4436400000	936360000
	PF3D7_0310700	trafficking protein particle complex subunit 4, putative		65087000	239080000	20476000
	PF3D7_0310900	conserved Plasmodium protein, unknown function		599390000	831770000
	PF3D7_0311100	pre-mRNA splicing factor, putative			7159300
	PF3D7_0311300	phosphatidylinositol 3- and 4-kinase, putative		185770000	259330000
	PF3D7_0311500	conserved protein, unknown function		1365400000	915210000
	PF3D7_0311600	dolichyl-diphosphooligosaccharide--protein glycosyltransferase subunit OST1, putative		136100000	158220000
	PF3D7_0311800	ATP synthase F0 subunit d-like protein, putative		591580000	382250000
	PF3D7_0312300	26S proteasome regulatory subunit RPN12, putative		230040000	2214300000	116700000
	PF3D7_0312400	glycogen synthase kinase 3		3347000000	2227700000	512800000
	PF3D7_0312500	major facilitator superfamily-related transporter, putative		656830000	2189500000
	PF3D7_0313000	conserved Plasmodium protein, unknown function		396360000	1536600000
	PF3D7_0314000	HSP20-like chaperone, putative		200830000	369040000
	PF3D7_0314700	RING finger protein RNF1		436800000	225930000
	PF3D7_0315100	eukaryotic translation initiation factor 4E		9347200000	3541100000
	PF3D7_0315400	conserved Plasmodium protein, unknown function		27622000	80349000
	PF3D7_0316300;PF3D7_0316300	inorganic pyrophosphatase, inorganic pyrophosphatase, putative		2670800000	1426900000
	PF3D7_0316400	conserved protein, unknown function		56486000	209360000
	PF3D7_0316500	kinetochore protein NUF2, putative		2455200000	2596900000
	PF3D7_0316800	40S ribosomal protein S15A, putative		9482100000	12502000000	345580000
	PF3D7_0316900	E3 ubiquitin-protein ligase, putative		170920000	188060000
	PF3D7_0317200	cdc2-related protein kinase 4		573190000	756780000
	PF3D7_0317300	conserved Plasmodium protein, unknown function		6660500000	3660100000
	PF3D7_0317400	DNA replication complex GINS protein, putative		121240000	43545000
	PF3D7_0317500	kinesin-5		480140000	704750000
	PF3D7_0317700	CPSF (cleavage and polyadenylation specific factor), subunit A, putative		268630000	82972000
	PF3D7_0317800	26S proteasome non-ATPase regulatory subunit 9, putative		5084200000	1548400000
	PF3D7_0318300	conserved Plasmodium protein, unknown function		375620000	315010000
	PF3D7_0318700	conserved Plasmodium protein, unknown function			34499000
	PF3D7_0318900	conserved protein, unknown function		790460000	389060000
	PF3D7_0319000	P-type ATPase, putative		159830000	538730000
	PF3D7_0319100	E3 ubiquitin-protein ligase RBX1, putative		14599000	428310000
	PF3D7_0319200	CCR4 domain-containing protein 4, putative		218620000	79902000	124660000
	PF3D7_0319400	kinesin-8, putative		236010000	660830000
	PF3D7_0319500	RNA-binding protein, putative		414020000	6670100
	PF3D7_0319600	elongation factor 1-delta, putative		3221200000	5408700000	3029300000
	PF3D7_0319700	ABC transporter I family member 1, putative		614850000	46680000
	PF3D7_0319900	conserved protein, unknown function		121940000	35585000
	PF3D7_0320000	protein phosphatase inhibitor 2			246250000	26617000
	PF3D7_0320100	protein transport protein SEC22		2732000000	1433400000
	PF3D7_0320300	T-complex protein 1 subunit epsilon		19351000000	11337000000	2011500000
	PF3D7_0320500	nicotinamidase, putative		583640000	1392400000	1061900000
	PF3D7_0320700	signal peptidase complex subunit 2		5723200000	5017500000
	PF3D7_0321100	conserved Plasmodium protein, unknown function		17663000	98071000
	PF3D7_0321400	protein kinase, putative			155490000
	PF3D7_0321500	peptidase, putative		202460000	92529000
	PF3D7_0321600	ATP-dependent RNA helicase DDX42, putative			8574700
	PF3D7_0321700	conserved Plasmodium protein, unknown function		224290000	346020000
	PF3D7_0322100	mRNA-capping enzyme subunit beta		773930000	175400000
	PF3D7_0322300	diacylglycerol O-acyltransferase			38746000
	PF3D7_0322400	regulator of initiation factor 2 (eIF2)		17905000	323560000	112810000
	PF3D7_0322700	conserved Plasmodium protein, unknown function		128970000	15139000
	PF3D7_0323400	Rh5 interacting protein			20224000
	PF3D7_0323500	survival motor neuron-like protein		59347000	554490000
	PF3D7_0323600	conserved Plasmodium protein, unknown function		53816000	51365000
	PF3D7_0323800	conserved Plasmodium protein, unknown function		3528000000	677620000
	PF3D7_0401800	Plasmodium exported protein (PHISTb), unknown function		13864000000	12665000000
	PF3D7_0402000	Plasmodium exported protein (PHISTa), unknown function		3924300000	3930100000	910200000
	PF3D7_0402300	reticulocyte binding protein homologue 1			11631000
	PF3D7_0402400	Plasmodium exported protein, unknown function		917750000	3604800000
	PF3D7_0403100	regulator of chromosome condensation, putative		521760000	38004000
	PF3D7_0403200	pre-mRNA splicing factor, putative		1146300000	569990000
	PF3D7_0403600	conserved Plasmodium protein, unknown function		1267500000	547830000
	PF3D7_0403700	pre-mRNA-splicing factor CLF1, putative		71262000	123860000
	PF3D7_0403800	alpha/beta hydrolase, putative			96022000
	PF3D7_0404300	conserved Plasmodium protein, unknown function		3105500000	502360000
	PF3D7_0404600	conserved Plasmodium membrane protein, unknown function		282800000	159010000
	PF3D7_0404700	dipeptidyl aminopeptidase 3		69820000	541990000
	PF3D7_0404900	6-cysteine protein P41		1551800000	4098000000
	PF3D7_0405100	protein transport protein Sec24B, putative		761810000	475250000
	PF3D7_0405200	ag-1 blood stage membrane protein homologue			36977000
	PF3D7_0405700	lysine decarboxylase, putative		1018500000	57629000
	PF3D7_0405800	conserved protein, unknown function		64199000	38799000
	PF3D7_0405900	apical sushi protein		143140000	4516100000
	PF3D7_0406000	conserved protein, unknown function		170820000	12182000
	PF3D7_0406400	cytosolic glyoxalase II		2642400000	1185600000
	PF3D7_0406700	conserved Plasmodium protein, unknown function		886070000	323990000
	PF3D7_0407800	conserved Plasmodium protein, unknown function		1097800000	5150900000
	PF3D7_0407900	AAA family ATPase, putative		98021000	30613000
	PF3D7_0408100	conserved Plasmodium protein, unknown function		295530000	8397200
	PF3D7_0408500	flap endonuclease 1		473200000	724490000
	PF3D7_0409100	U4/U6 small nuclear ribonucleoprotein PRP31, putative		125750000	93025000
	PF3D7_0409200	protein SOF1, putative		90533000	19304000
	PF3D7_0409300	methyltransferase, putative			35980000
	PF3D7_0409400	chaperone protein DnaJ		795280000	692660000
	PF3D7_0409500	NAD(P)-binding protein, putative		500380000	105040000
	PF3D7_0409600	replication protein A1, large subunit		2561400000	1575200000
	PF3D7_0409800	zinc finger protein, putative		608320000	36014000
	PF3D7_0410300	protein phosphatase PPM1, putative		47105000	115130000
	PF3D7_0410400	exosome complex component RRP4		367680000	27860000
	PF3D7_0410600	conserved protein, unknown function		747770000	987940000	134240000
	PF3D7_0410800	conserved Plasmodium protein, unknown function		4160700000	6683400000
	PF3D7_0410900	conserved Plasmodium protein, unknown function		471840000	1269700000
	PF3D7_0411100	mediator of RNA polymerase II transcription subunit 8, putative		272910000	322760000
	PF3D7_0411300	conserved Plasmodium protein, unknown function			21601000
	PF3D7_0411900	DNA polymerase alpha catalytic subunit A		852210000	944180000
	PF3D7_0412000	LITAF-like zinc finger protein, putative		477640000	1570700000
	PF3D7_0412200	conserved Plasmodium protein, unknown function		311840000	86149000
	PF3D7_0413500	phosphoglucomutase-2		46835000	1031100000
	PF3D7_0413700	lysine decarboxylase-like protein, putative		900660000	2029900000
	PF3D7_0413900	ubiquitin carboxyl-terminal hydrolase 13, putative		3173500000	1796000000	255560000
	PF3D7_0414000	structural maintenance of chromosomes protein 3, putative		5702400000	2645600000
	PF3D7_0414200;PF3D7_0414200	calmodulin-like protein			76456000
	PF3D7_0415000	arsenical pump-driving ATPase, putative		765270000	1484400000	215910000
	PF3D7_0415300	cdc2-related protein kinase 3		220120000	330070000
	PF3D7_0415400	coatomer subunit zeta, putative		852790000	109570000
	PF3D7_0415600	GTP:AMP phosphotransferase		366150000	263240000
	PF3D7_0415700	conserved Plasmodium protein, unknown function			168500000
	PF3D7_0415800	RING zinc finger protein, putative		73960000	39497000
	PF3D7_0415900	60S ribosomal protein L15, putative		862500000	3780100000	44380000
	PF3D7_0416000	RNA-binding protein, putative		115840000	128170000
	PF3D7_0416400	histone acetyltransferase, putative		2636000000	1241100000
	PF3D7_0416700	CDGSH iron-sulfur domain-containing protein, putative			166390000
	PF3D7_0416800	small GTP-binding protein sar1		1723600000	10978000000	133590000
	PF3D7_0417200	bifunctional dihydrofolate reductase-thymidylate synthase		1976300000	2669800000	67255000
	PF3D7_0417300	LETM1-like protein, putative		310390000	711010000
	PF3D7_0417500	memo-like protein		3196900000	1573900000
	PF3D7_0418000	conserved Plasmodium protein, unknown function			498890000
	PF3D7_0418200	eukaryotic translation initiation factor 3 subunit M, putative		1940000000	1573800000
	PF3D7_0418500	trafficking protein particle complex subunit 3, putative		2720200000	377820000	167630000
	PF3D7_0418700	RNA-binding protein NOB1, putative		335010000	44144000
	PF3D7_0419400	conserved Plasmodium protein, unknown function		432750000	1223300000
	PF3D7_0419500	conserved Plasmodium membrane protein, unknown function		261760000	2328000000
	PF3D7_0419600	ran-specific GTPase-activating protein 1, putative		21389000000	18420000000	254990000
	PF3D7_0419700	apical merozoite protein		44196000	1531800000
	PF3D7_0419800	60S ribosomal protein L7ae/L30e, putative		298910000	1024700000
	PF3D7_0420400	ribosome-recycling factor		1028000000	249600000
	PF3D7_0420700	erythrocyte membrane protein 1, PfEMP1			41806000
	PF3D7_0422000	steroid dehydrogenase, putative			25893000
	PF3D7_0422100	transmembrane emp24 domain-containing protein, putative		2161300000	1938800000
	PF3D7_0422300	alpha tubulin 2			317610000
	PF3D7_0422500	pre-mRNA-splicing helicase BRR2, putative		2257900000	1890300000
	PF3D7_0422600	conserved Plasmodium protein, unknown function		139480000	278280000
	PF3D7_0422700	eukaryotic initiation factor 4A-III, putative		1883800000	1119000000
	PF3D7_0423100	AP-4 complex subunit sigma, putative			110980000
	PF3D7_0423400	apical asparagine-rich protein AARP			378110000
	PF3D7_0423600	conserved Plasmodium protein, unknown function		2159500000	255660000
	PF3D7_0423700	early transcribed membrane protein 4			6400500000
	PF3D7_0423800	cysteine-rich protective antigen			15126000
	PF3D7_0424100	reticulocyte binding protein homologue 5		41796000	56264000
	PF3D7_0500900	serine/threonine protein kinase, FIKK family			60790000
	PF3D7_0501300	skeleton-binding protein 1		6638000000	14899000000
	PF3D7_0501800	chromatin assembly factor 1 subunit A		3081600000	2732600000
	PF3D7_0502000	vacuolar protein sorting-associated protein 11, putative		161200000	90823000
	PF3D7_0502100	HCNGP-like protein		74532000	267770000
	PF3D7_0502400	merozoite surface protein 8		16043000	778280000
	PF3D7_0502900	Tim10/DDP family zinc finger protein, putative		2137800000	817330000
	PF3D7_0503100	4-diphosphocytidyl-2-C-methyl-D-erythritol kinase, putative			98870000
	PF3D7_0503200	conserved Plasmodium protein, unknown function		98616000	186220000
	PF3D7_0503300	serine/arginine-rich splicing factor 12		6035400000	1761800000
	PF3D7_0503800	60S ribosomal protein L31		5170400000	3440000000
	PF3D7_0504000	cation transporting P-ATPase		748440000	220420000
	PF3D7_0504400	ATP-dependent helicase, putative		240880000	63089000
	PF3D7_0504600	2-oxoisovalerate dehydrogenase subunit beta, mitochondrial, putative			1474200000
	PF3D7_0504800	conserved Plasmodium protein, unknown function		538950000	1037300000
	PF3D7_0505000	MMS19-like protein, putative			9528700
	PF3D7_0505100	trafficking protein particle complex subunit 8, putative		1443900000	1081000000
	PF3D7_0505200	actin-like protein, putative		391850000	1233300000
	PF3D7_0505500	DNA mismatch repair protein MSH6, putative		1490300000	5309200000
	PF3D7_0505600	conserved protein, unknown function			234500000
	PF3D7_0505700	conserved Plasmodium membrane protein, unknown function		82279000	2660100000
	PF3D7_0505900	mediator of RNA polymerase II transcription subunit 11, putative		1196200000	1215200000
	PF3D7_0506000	conserved Plasmodium protein, unknown function		252530000	59480000
	PF3D7_0506100	60S ribosomal subunit protein L24, putative		61917000	95112000
	PF3D7_0506500	conserved Plasmodium protein, unknown function		338230000	32501000
	PF3D7_0506800	transcription factor 25, putative		601660000	310880000
	PF3D7_0507500	subtilisin-like protease 1		43394000	651170000
	PF3D7_0507700	nuclear protein localization protein 4, putative		4093500000	2071100000
	PF3D7_0507800	conserved protein, unknown function		922510000	287250000	37522000
	PF3D7_0508000	6-cysteine protein		531650000	5889600000
	PF3D7_0508100	SET domain protein, putative		31960000	47185000
	PF3D7_0508300	triose phosphate transporter		598240000	790580000
	PF3D7_0508700	pre-mRNA-processing ATP-dependent RNA helicase PRP5, putative		151750000	350890000
	PF3D7_0508800	single-stranded DNA-binding protein		188970000	811800000
	PF3D7_0508900	conserved Plasmodium protein, unknown function		1276400000	3114200000
	PF3D7_0509000	alpha-soluble NSF attachment protein, putative		961350000	1320300000
	PF3D7_0509100	structural maintenance of chromosomes protein 4, putative		3496800000	1322000000
	PF3D7_0509300	conserved Plasmodium protein, unknown function		298960000	641680000
	PF3D7_0509400	RNA polymerase I		330930000	45163000
	PF3D7_0509800	phosphatidylinositol 4-kinase		617820000	9805300
	PF3D7_0510100	conserved protein, unknown function		7694000000	4450400000
	PF3D7_0510200	peptidyl-prolyl cis-trans isomerase		295570000	149830000
	PF3D7_0510500	topoisomerase I		264610000	866230000
	PF3D7_0511000	translationally-controlled tumor protein homolog		7120900000	4976900000	457520000
	PF3D7_0511200	stearoyl-CoA desaturase		589410000	348590000
	PF3D7_0511600	apical rhoptry neck protein			28539000
	PF3D7_0511700	EKC/KEOPS complex subunit CGI121			99311000
	PF3D7_0512000	prefoldin subunit 6, putative		4232800000	5353400000	1148000000
	PF3D7_0512200	glutathione synthetase		457680000	872480000
	PF3D7_0512300	CDK-activating kinase assembly factor MAT1		825320000	884670000
	PF3D7_0512600	ras-related protein Rab-1B		2437900000	8793100000	16368000
	PF3D7_0512700	orotate phosphoribosyltransferase		177100000	1620300000	649670000
	PF3D7_0513200	conserved Plasmodium protein, unknown function		352780000	20123000
	PF3D7_0513600	deoxyribodipyrimidine photo-lyase, putative		8576600000	5892300000
	PF3D7_0514100	ATP-dependent DNA helicase UvrD			77867000
	PF3D7_0514200	conserved Plasmodium protein, unknown function		405730000	71410000
	PF3D7_0514900	conserved Plasmodium protein, unknown function			148520000
	PF3D7_0515000	pre-mRNA-splicing factor CWC2, putative		2073400000	504490000
	PF3D7_0515400	conserved protein, unknown function		20031000	31746000
	PF3D7_0515700	glideosome-associated protein 40, putative		183520000	2979400000
	PF3D7_0515800	BolA-like protein, putative			1671200000
	PF3D7_0516000	RAP protein, putative		618670000	8141400
	PF3D7_0516400	phosducin-like protein 1, putative		1020300000	426450000	13762000
	PF3D7_0516700	ubiquitin carboxyl-terminal hydrolase 2, putative		358050000	385840000
	PF3D7_0516800	AP2 domain transcription factor AP2-O2, putative		1866900000	1240500000
	PF3D7_0517700	eukaryotic translation initiation factor 3 subunit B, putative		28644000000	13423000000	163340000
	PF3D7_0517900	zinc finger protein, putative			57550000
	PF3D7_0518000	NOSIP domain-containing protein, putative		1369500000	25258000
	PF3D7_0518200	SWIB/MDM2 domain-containing protein		3043000000	9087200000
	PF3D7_0518300	proteasome subunit beta type-1, putative		17501000000	2965900000	26577000
	PF3D7_0518700	mRNA-binding protein PUF1		188650000	73364000
	PF3D7_0519200	V-type proton ATPase 16 kDa proteolipid subunit		36436000	3065100000
	PF3D7_0519400	40S ribosomal protein S24		6037500000	3004200000	27875000
	PF3D7_0519500	CCR4 domain-containing protein 1, putative		1010800000	103490000
	PF3D7_0519600	zinc finger protein, putative		232690000	559960000
	PF3D7_0519800	EELM2 domain-containing protein, putative		2411400000	533040000
	PF3D7_0520000	40S ribosomal protein S9, putative		30508000000	12557000000	778780000
	PF3D7_0520100	protein phosphatase PPM9, putative		168180000	83482000
	PF3D7_0520200	mediator of RNA polymerase II transcription subunit 17, putative		1845900000	349450000
	PF3D7_0520300	U6 snRNA-associated Sm-like protein LSm2, putative			19778000
	PF3D7_0520400	single-stranded DNA-binding protein, putative		2752600000	1628300000
	PF3D7_0520500	phosphomethylpyrimidine kinase, putative			52908000
	PF3D7_0520600	bis(5-nucleosyl)-tetraphosphatase [asymmetrical]		389270000	978810000
	PF3D7_0520800	conserved protein, unknown function		766070000	266460000
	PF3D7_0521000	conserved Plasmodium protein, unknown function		126900000	25141000
	PF3D7_0521400	conserved protein, unknown function		374900000	1010800000
	PF3D7_0521700	ATP-dependent RNA helicase DDX1, putative		349690000	695840000	42913000
	PF3D7_0522100	conserved Plasmodium protein, unknown function		68855000	77295000
	PF3D7_0522200	transcription initiation factor TFIID subunit 10, putative		439510000	150800000
	PF3D7_0522600	inner membrane complex protein		80075000	799730000
	PF3D7_0522700	iron-sulfur assembly protein			42139000
	PF3D7_0522800	pre-mRNA-splicing factor BUD31, putative		399200000	253960000
	PF3D7_0523100	mitochondrial-processing peptidase subunit alpha, putative		4862400000	3131200000
	PF3D7_0524300	conserved Plasmodium protein, unknown function		25842000	120180000
	PF3D7_0524500	conserved Plasmodium protein, unknown function		84030000	154050000
	PF3D7_0524700	mitochondrial import receptor subunit TOM22, putative		393290000	1310700000
	PF3D7_0524900	S-adenosyl-L-methionine-dependent tRNA 4-demethylwyosine synthase, putative		355150000	136610000
	PF3D7_0525300	conserved protein, unknown function			27515000
	PF3D7_0525400	7-helix-1 protein			203330000
	PF3D7_0526200;PF3D7_0526200	ADP-ribosylation factor GTPase-activating protein, putative		521130000	311150000
	PF3D7_0526400	conserved Plasmodium protein, unknown function		23482000	19570000
	PF3D7_0526500	conserved Plasmodium protein, unknown function		1715100000	485850000
	PF3D7_0526700	conserved protein, unknown function		759210000	398650000
	PF3D7_0526900	transmembrane emp24 domain-containing protein, putative		224170000	1002700000
	PF3D7_0527000	DNA replication licensing factor MCM3, putative		32299000000	13263000000
	PF3D7_0527100	ubiquitin-conjugating enzyme E2 N, putative		5252600000	4657800000
	PF3D7_0527200	ubiquitin carboxyl-terminal hydrolase 14		8600400000	2607500000	17032000
	PF3D7_0527500	Hsc70-interacting protein		7933500000	23714000000	1434500000
	PF3D7_0527600	conserved Plasmodium protein, unknown function		4634300000	1216000000
	PF3D7_0528000	proteasome maturation factor UMP1, putative		427120000	222730000	384430000
	PF3D7_0528100	AP-1 complex subunit beta, putative		2567700000	4131900000
	PF3D7_0528200	eukaryotic translation initiation factor 3 subunit E, putative		1325000000	4886900000
	PF3D7_0528700	peptidyl-prolyl cis-trans isomerase		804720000	387830000
	PF3D7_0528800	nucleolar preribosomal GTPase, putative		2429700000	15047000
	PF3D7_0529100	thioredoxin-like protein, putative			37605000
	PF3D7_0529400;PF3D7_0529400	conserved Plasmodium protein, unknown function		3451700000	10225000000
	PF3D7_0529500	cell cycle regulator protein, putative		3272000000	356090000
	PF3D7_0529800	conserved Plasmodium protein, unknown function		1112400000	1073300000
	PF3D7_0530000	conserved Plasmodium protein, unknown function			25835000
	PF3D7_0530200	phosphoenolpyruvate/phosphate translocator		373310000	736260000
	PF3D7_0530600	XAP-5 DNA binding protein, putative		3613300000	97715000
	PF3D7_0530900	formin 1		108150000	216360000
	PF3D7_0531400	conserved Plasmodium protein, unknown function		301570000	30241000
	PF3D7_0532500	Plasmodium exported protein, unknown function			21744000
	PF3D7_0601200	Pfmc-2TM Maurers cleft two transmembrane protein			716320000
	PF3D7_0601600;PF3D7_0631000	tetratricopeptide repeat protein, putative			396950000
	PF3D7_0601900	conserved Plasmodium protein, unknown function		116710000	2718200000
	PF3D7_0602200	MYND-type zinc finger protein, putative		56620000	1406400000	555640000
	PF3D7_0602400	elongation factor G		1112100000	385150000
	PF3D7_0602500	geranylgeranyl transferase type-2 subunit beta, putative			15371000
	PF3D7_0602600	SAC3 domain-containing protein, putative		737610000	415990000
	PF3D7_0603100	RNA-binding protein, putative		179690000	119040000
	PF3D7_0603300	dihydroorotate dehydrogenase		354430000	1089500000
	PF3D7_0603400	trophozoite exported protein 1		4760700000	1244200000
	PF3D7_0603500	cation/H+ antiporter			184040000
	PF3D7_0603800	centrosomal protein CEP76, putative			70539000
	PF3D7_0604000	conserved Plasmodium protein, unknown function		440830000	162590000
	PF3D7_0604100	AP2 domain transcription factor		747200000	4598400000
	PF3D7_0604700	glyoxalase I-like protein GILP		155270000	17114000
	PF3D7_0605800	DNA repair protein RAD50, putative		1125600000	212600000
	PF3D7_0605900	long chain polyunsaturated fatty acid elongation enzyme, putative		976590000	132980000
	PF3D7_0606200	ubiquitin-conjugating enzyme E2 PEX4, putative		200100000	1053700000
	PF3D7_0606500	polypyrimidine tract-binding protein, putative		897660000	102660000
	PF3D7_0606600	conserved Plasmodium protein, unknown function		3505300000	2355100000
	PF3D7_0606700	coatomer alpha subunit, putative		3727200000	4382900000
	PF3D7_0606800	VFT protein		4589600000	3606900000
	PF3D7_0606900	glutaredoxin-like protein		1081400000	775950000
	PF3D7_0607000	translation initiation factor IF-2, putative		5394900000	3932000000	334490000
	PF3D7_0607600	spindle assembly abnormal protein 6, putative		716110000	1343700000
	PF3D7_0607700	conserved Plasmodium protein, unknown function		353220000	2148500000
	PF3D7_0607900	conserved Plasmodium protein, unknown function			43674000
	PF3D7_0608900	conserved Plasmodium protein, unknown function			94586000
	PF3D7_0609100	zinc transporter ZIP1, putative		45022000	285710000
	PF3D7_0609300	conserved Plasmodium protein, unknown function			41846000
	PF3D7_0609700	conserved Plasmodium protein, unknown function		57109000	92606000
	PF3D7_0610100	pre-mRNA-splicing factor SLU7, putative			40117000
	PF3D7_0610200	RNA-binding protein 25, putative		394270000	602390000
	PF3D7_0610500	peptidyl-tRNA hydrolase PTRHD1, putative		6081600	921010000
	PF3D7_0610600	calcium-dependent protein kinase 2			36924000
	PF3D7_0610700	conserved Plasmodium protein, unknown function		14414000	222870000
	PF3D7_0611300	ATP synthase-associated protein, putative		301590000	157500000
	PF3D7_0611400	SWIB/MDM2 domain-containing protein		1936500000	2164100000
	PF3D7_0611600	basal complex transmembrane protein 1		323890000	740370000
	PF3D7_0611800	conserved Plasmodium protein, unknown function		3583900000	630860000
	PF3D7_0611900	lsm12, putative			113350000
	PF3D7_0612000	conserved Plasmodium protein, unknown function			78678000
	PF3D7_0612100	eukaryotic translation initiation factor 3 subunit L, putative		4045100000	3271500000
	PF3D7_0612200	leucine-rich repeat protein		4684800000	2528800000
	PF3D7_0612600	cytoplasmic tRNA 2-thiolation protein 1, putative		4486400	23579000	8512900
	PF3D7_0613300	rhoptry protein ROP14		217410000	1383900000
	PF3D7_0613500	AP-3 complex subunit beta, putative		33539000	112490000
	PF3D7_0613800	AP2 domain transcription factor, putative		3636300000	8580800000
	PF3D7_0613900	myosin E, putative		200520000	116470000
	PF3D7_0614100	conserved Plasmodium protein, unknown function		114640000	313250000
	PF3D7_0614400	pre-mRNA-splicing factor CWF7, putative		243900000	1722200000
	PF3D7_0614800	endonuclease III-like protein 1, putative			3720000
	PF3D7_0615000	conserved Plasmodium protein, unknown function			15446000
	PF3D7_0615600	zinc finger protein, putative		714040000	129740000
	PF3D7_0615700	RNA and export factor binding protein, putative			72714000
	PF3D7_0615800	conserved oligomeric Golgi complex subunit 4, putative			224410000
	PF3D7_0616100	conserved Plasmodium protein, unknown function			65683000
	PF3D7_0616200	kinetochore protein NDC80, putative		2744000000	3553400000
	PF3D7_0616300	conserved Plasmodium protein, unknown function		3462900000	654580000
	PF3D7_0616800	malate:quinone oxidoreductase		1274400000	4729000000
	PF3D7_0616900	conserved Plasmodium protein, unknown function		56465000	107130000
	PF3D7_0617000	mitochondrial import receptor subunit TOM40, putative		1255500000	2125000000
	PF3D7_0617100	AP-2 complex subunit alpha, putative		589950000	242080000
	PF3D7_0617300	conserved Plasmodium protein, unknown function			157670000
	PF3D7_0617400	erythrocyte membrane protein 1, PfEMP1			434060000
	PF3D7_0617600	stevor		45119000	167430000
	PF3D7_0617800	histone H2A		220100000	20745000000
	PF3D7_0618000	conserved Plasmodium membrane protein, unknown function		3451700000	5222200000
	PF3D7_0618200	conserved protein, unknown function		5310600000	6597400000	410330000
	PF3D7_0618600	rhomboid protease ROM10		350760000	219420000
	PF3D7_0618700	trafficking protein particle complex subunit 6A, putative		492320000	141790000
	PF3D7_0619000;PF3D7_0619000	conserved protein, unknown function		301140000	171130000
	PF3D7_0619200	conserved Plasmodium protein, unknown function		445440000	115950000
	PF3D7_0619700	conserved protein, unknown function		26931000	175480000
	PF3D7_0620100	ATP synthase-associated protein, putative		468280000	38611000
	PF3D7_0620400	merozoite surface protein 10			1403500000
	PF3D7_0620500	cleavage stimulation factor subunit 1, putative		1319700000	417050000
	PF3D7_0620700	DnaJ protein, putative		154980000	48817000
	PF3D7_0621100	conserved Plasmodium protein, unknown function		191240000	481180000
	PF3D7_0621300	mRNA-binding protein PUF3		1107500000	40488000
	PF3D7_0622200	radical SAM protein, putative		236000000	90090000
	PF3D7_0622600	cytochrome b-c1 complex subunit 9, putative			399230000
	PF3D7_0623000	chorismate synthase		372700000	43952000
	PF3D7_0623100	nuclear polyadenylated RNA-binding protein NAB2, putative		11609000000	1829800000
	PF3D7_0623300	EGF-like membrane protein, putative			93756000
	PF3D7_0623500	superoxide dismutase [Fe]		1100200000	1700900000
	PF3D7_0623600	transcription or splicing factor-like protein, putative		1633300000	329730000
	PF3D7_0623900	ribonuclease H2 subunit A, putative			238420000	29321000
	PF3D7_0624200	conserved Plasmodium protein, unknown function			54697000
	PF3D7_0625600	poly(A) polymerase PAP, putative		689550000	71066000
	PF3D7_0625700	conserved protein, unknown function			75756000
	PF3D7_0626000	conserved Plasmodium protein, unknown function		118410000	246080000
	PF3D7_0626100	oxidoreductase, short-chain dehydrogenase family, putative			124080000
	PF3D7_0626300	3-oxoacyl-acyl-carrier protein synthase I/II		41092000	57951000
	PF3D7_0626400	CRAL/TRIO domain-containing protein, putative		19743000	130890000
	PF3D7_0626700	ATPase		4931900000	3767200000	613050000
	PF3D7_0627300	E3 ubiquitin-protein ligase RNF5, putative		668310000	361900000
	PF3D7_0627400	mitochondrial import inner membrane translocase subunit TIM22, putative		225490000	59405000
	PF3D7_0627700	transportin		3433300000	3430800000	2384000000
	PF3D7_0628000	6-pyruvoyltetrahydropterin synthase			71154000
	PF3D7_0628100	HECT-domain (ubiquitin-transferase), putative		76181000	356200000
	PF3D7_0628300	choline/ethanolaminephosphotransferase, putative			414990000
	PF3D7_0628600	DNA methyltransferase 1-associated protein 1, putative		842300000	455860000
	PF3D7_0629100	nicotinate phosphoribosyltransferase, putative		1119600000	1136100000
	PF3D7_0629400	polyadenylate-binding protein 3, putative		1002200000	1602700000
	PF3D7_0629700	SET domain protein, putative		3350200000	672100000
	PF3D7_0629800	cullin-like protein, putative		994680000	253380000
	PF3D7_0629900	sec14-like cytosolic factor or phosphatidylinositol/phosphatidylcholine transfer protein, putative		653630000	217140000	167590000
	PF3D7_0630300	DNA polymerase epsilon catalytic subunit A, putative		563700000	349360000
	PF3D7_0630400	conserved Plasmodium protein, unknown function			268160000
	PF3D7_0630500	ribosome biogenesis protein YTM1, putative		573640000	100570000
	PF3D7_0630600	conserved protein, unknown function		1515900000	1211400000
	PF3D7_0700800	Pfmc-2TM Maurers cleft two transmembrane protein			189830000
	PF3D7_0702300	sporozoite threonine and asparagine-rich protein		73548000	143570000
	PF3D7_0702400	small exported membrane protein 1		3183200000	2641700000	73738000
	PF3D7_0702900	centrin, putative		18532000	295560000
	PF3D7_0703000	conserved Plasmodium protein, unknown function		268020000	18123000
	PF3D7_0703200	conserved Plasmodium protein, unknown function		85578000	187200000
	PF3D7_0703300	conserved Plasmodium protein, unknown function			23137000
	PF3D7_0703600	conserved protein, unknown function		422640000	1338100000
	PF3D7_0703700	conserved protein, unknown function			323590000
	PF3D7_0704000	conserved Plasmodium membrane protein, unknown function		269450000	54563000
	PF3D7_0704100	conserved Plasmodium membrane protein, unknown function		677980000	1749200000
	PF3D7_0704200	tRNA m5C-methyltransferase, putative		1220900000	654780000	221870000
	PF3D7_0704400	phosphoinositide-binding protein, putative		1494800000	1321500000
	PF3D7_0704600	E3 ubiquitin-protein ligase		4570400000	342730000
	PF3D7_0704800	protein phosphatase PPM12, putative		45281000	253660000
	PF3D7_0705000	mRNA cap guanine-N7 methyltransferase, putative			17380000
	PF3D7_0705100	conserved Plasmodium protein, unknown function		126980000	86923000
	PF3D7_0705300	origin recognition complex subunit 2		533950000	303900000
	PF3D7_0705400	DNA replication licensing factor MCM7		11214000000	12627000000	41793000
	PF3D7_0705500	inositol-phosphate phosphatase, putative		1209900000	799990000
	PF3D7_0705700	40S ribosomal protein S29, putative			1278200000
	PF3D7_0706200	conserved protein, unknown function			80577000
	PF3D7_0706500	conserved Plasmodium protein, unknown function		8297600000	3627300000
	PF3D7_0707200	conserved Plasmodium protein, unknown function		360050000	403470000
	PF3D7_0707400	AAA family ATPase, putative		1726400000	836820000
	PF3D7_0707600	mediator of RNA polymerase II transcription subunit 10, putative		15247000	242520000
	PF3D7_0707700	E3 ubiquitin-protein ligase, putative		1570600000	386430000
	PF3D7_0708100	DNA-directed RNA polymerases I, II, and III subunit RPABC5, putative			243730000
	PF3D7_0708300	EKC/KEOPS complex subunit BUD32		394800000	59607000
	PF3D7_0708500	heat shock protein 86 family protein		262730000	130050000
	PF3D7_0708900	protein SCO1, putative			44175000
	PF3D7_0709100	Cg1 protein		764520000	381980000
	PF3D7_0709300	Cg2 protein		166070000	121070000
	PF3D7_0709400	Cg7 protein		719680000	164860000
	PF3D7_0709700	prodrug activation and resistance esterase			2917300000
	PF3D7_0710100	conserved protein, unknown function		607710000	360660000
	PF3D7_0710200	conserved Plasmodium protein, unknown function		8100800000	6049300000
	PF3D7_0710600	60S ribosomal protein L34		1302200000	1540300000	67946000
	PF3D7_0710800	protein transport protein USE1, putative		182630000	550300000
	PF3D7_0711100	conserved protein, unknown function			22433000
	PF3D7_0711300	conserved Plasmodium protein, unknown function		473020000	476500000
	PF3D7_0711400	histone deacetylase complex subunit SAP18, putative		369800000	135290000
	PF3D7_0711500	regulator of chromosome condensation, putative		5313200000	6096400000
	PF3D7_0713700	conserved Plasmodium protein, unknown function		2440600000	10042000000
	PF3D7_0714200	conserved Plasmodium protein, unknown function		1005200000	938350000
	PF3D7_0714500	transcription elongation factor s-II, putative		4936700000	1935300000
	PF3D7_0714600	conserved protein, unknown function		140090000	63579000
	PF3D7_0715000	4-nitrophenylphosphatase		674090000	887530000
	PF3D7_0715200	conserved Plasmodium protein, unknown function		3180900000	2019100000
	PF3D7_0715300	calcium/calmodulin-dependent protein kinase, putative		343110000	50609000
	PF3D7_0715500	ATP synthase subunit epsilon, mitochondrial, putative			322380000
	PF3D7_0715600	GTP-binding translation elongation factor tu family protein, putative		1034400000	334680000
	PF3D7_0715800	drug/metabolite transporter DMT1, putative		1176800000	834080000
	PF3D7_0715900	cation diffusion facilitator family protein, putative		10798000000	1743500000
	PF3D7_0716000	RNA-binding protein, putative		1877300000	374840000
	PF3D7_0716300	conserved protein, unknown function		6416200000	4364100000	71373000
	PF3D7_0716400	transcription initiation factor IIA subunit 1, putative		12866000	527830000
	PF3D7_0716800	eukaryotic translation initiation factor 3 subunit I, putative		9158100000	18013000000
	PF3D7_0717200	conserved Plasmodium protein, unknown function		21142000	103010000
	PF3D7_0717400	queuine tRNA-ribosyltransferase, putative		10278000	87096000	106340000
	PF3D7_0717500	calcium-dependent protein kinase 4		293390000	585970000
	PF3D7_0717600	conserved Plasmodium protein, unknown function		391730000	269960000
	PF3D7_0717700	serine--tRNA ligase, putative		5946600000	9344900000	10337000000
	PF3D7_0717900	thioredoxin-like protein		144870000	206480000
	PF3D7_0718100	exported serine/threonine protein kinase			9487400
	PF3D7_0718500	prefoldin subunit 3, putative		688620000	841330000
	PF3D7_0719000	conserved protein, unknown function		2218100000	514310000	633760000
	PF3D7_0719300	actin-related protein, putative		1490800000	505440000
	PF3D7_0719400	conserved Plasmodium protein, unknown function		236420000	136790000
	PF3D7_0719500	LEM3/CDC50 family protein, putative			80781000
	PF3D7_0719700	40S ribosomal protein S10, putative		510710000	4260000000
	PF3D7_0719800	conserved protein, unknown function		85258000	23508000
	PF3D7_0719900	conserved Plasmodium membrane protein, unknown function		281070000	81871000
	PF3D7_0720200	conserved protein, unknown function		2768000000	506770000	74948000
	PF3D7_0720400	apoptosis-inducing factor, putative		9767800000	4112400000	107260000
	PF3D7_0720500	conserved Plasmodium protein, unknown function		193150000	498410000
	PF3D7_0720800	Ham1-like protein, putative		3694400000	1331300000	691740000
	PF3D7_0720900	tetratricopeptide repeat protein, putative		416290000	166870000
	PF3D7_0721100	conserved protein, unknown function		51376000000	48257000000
	PF3D7_0721400	rhoptry protein, putative		1299200000	597320000	411720000
	PF3D7_0721800	conserved Plasmodium protein, unknown function			230280000
	PF3D7_0722500	pre-mRNA-splicing factor CWC15, putative		801360000	749930000
	PF3D7_0722600	U3 small nucleolar RNA-associated protein 7, putative		56914000	21234000
	PF3D7_0723300	conserved protein, unknown function			132510000
	PF3D7_0723600	proteasome assembly chaperone 4, putative		68729000	191850000
	PF3D7_0723800	conserved Plasmodium protein, unknown function		4387400000	8194700000
	PF3D7_0723900	RNA-binding protein, putative		275120000	281000000
	PF3D7_0724100	conserved Plasmodium protein, unknown function		314030000	722310000
	PF3D7_0724200	type 2A phosphatase-associated protein 42, putative		97775000	37578000
	PF3D7_0724600	protein kinase, putative		599640000	704630000
	PF3D7_0724700	conserved Plasmodium protein, unknown function		410460000	58385000
	PF3D7_0725200	mago nashi protein homologue, putative			15911000
	PF3D7_0725300	conserved protein, unknown function		123740000	117450000
	PF3D7_0725400	conserved Plasmodium protein, unknown function			61381000
	PF3D7_0726300	DNA mismatch repair protein PMS1, putative		167660000	105290000
	PF3D7_0726400	conserved Plasmodium membrane protein, unknown function		866010000	379830000
	PF3D7_0726500	ubiquitin carboxyl-terminal hydrolase, putative		2678500000	1729700000
	PF3D7_0726900	mitochondrial import inner membrane translocase subunit TIM50, putative		476640000	262040000
	PF3D7_0727000	vacuolar protein sorting-associated protein 53, putative			70095000
	PF3D7_0727100	conserved protein, unknown function			72519000
	PF3D7_0727200	cysteine desulfurase, putative		602560000	331290000
	PF3D7_0727300	DNA (cytosine-5)-methyltransferase			7866200
	PF3D7_0727900	conserved Plasmodium protein, unknown function		459770000	145130000
	PF3D7_0728000	eukaryotic translation initiation factor 2 subunit alpha		7119600000	10190000000	24326000
	PF3D7_0728600	RING zinc finger protein, putative		200730000	36790000
	PF3D7_0728800	conserved Plasmodium protein, unknown function			33341000
	PF3D7_0729000	signal recognition particle subunit SRP9			247970000
	PF3D7_0729100	conserved Plasmodium protein, unknown function		3065600000	2440100000
	PF3D7_0729300	60S ribosomal export protein NMD3, putative		105730000	15326000
	PF3D7_0730200	AP-4 complex subunit beta, putative		308930000	153880000
	PF3D7_0730400	IMP1-like protein, putative		57781000	382850000
	PF3D7_0730500	conserved Plasmodium protein, unknown function		1548400000	67559000
	PF3D7_0731300	Plasmodium exported protein (PHISTb), unknown function		3440400000	4182900000
	PF3D7_0731500	erythrocyte binding antigen-175		282690000	1434500000
	PF3D7_0801000	Plasmodium exported protein (PHISTc), unknown function		7162400000	13462000000	631290000
	PF3D7_0801600	conserved protein, unknown function			42639000
	PF3D7_0801700	sentrin-specific protease 2, putative		459640000	89695000
	PF3D7_0801800	mannose-6-phosphate isomerase, putative		3450500000	6910000000	387140000
	PF3D7_0802100	AP2 domain transcription factor, putative		1453200000	313720000
	PF3D7_0802200	1-cys peroxiredoxin		7766600000	35331000000	1390700000
	PF3D7_0802300	periodic tryptophan protein 2, putative		976060000	212770000
	PF3D7_0802600	adenylyl cyclase beta		61942000	247590000
	PF3D7_0802800	serine/threonine protein phosphatase 2B catalytic subunit A		198840000	819220000
	PF3D7_0803000	peptidyl-prolyl cis-trans isomerase			109160000
	PF3D7_0803200	filament assembling protein, putative		2910400000	4336300000
	PF3D7_0803400	DNA repair and recombination protein RAD54, putative		555310000	131150000
	PF3D7_0803500	AAA family ATPase, putative			13514000
	PF3D7_0803600	conserved Plasmodium protein, unknown function		141320000	67994000
	PF3D7_0803700	tubulin gamma chain		3665100000	3848200000
	PF3D7_0804000	cactin homolog, putative		330640000	21074000
	PF3D7_0804500	conserved Plasmodium membrane protein, unknown function		1690000000	428280000
	PF3D7_0804600	tRNA pseudouridine synthase, putative			176430000
	PF3D7_0804800	peptidyl-prolyl cis-trans isomerase		1287200000	466730000
	PF3D7_0805000	alpha/beta hydrolase, putative			115000000
	PF3D7_0805600	PAP2-like protein, putative			254160000
	PF3D7_0805700	serine/threonine protein kinase, FIKK family		2856400000	3283900000
	PF3D7_0806500	DnaJ protein, putative		617950000	584650000
	PF3D7_0807000	YEATS domain-containing protein, putative			375020000
	PF3D7_0807200	conserved Plasmodium membrane protein, unknown function		1455500000	50179000
	PF3D7_0807300	ras-related protein Rab-18		9442100000	6444800000	59701000
	PF3D7_0807500	proteasome subunit alpha type-6, putative		5521800000	7981600000	628400000
	PF3D7_0807600	conserved Plasmodium protein, unknown function		2467800000	1851500000
	PF3D7_0807800	26S proteasome regulatory subunit RPN10, putative		571550000	6495400000	721800000
	PF3D7_0807900	tyrosine--tRNA ligase		2959000000	6411900000	548810000
	PF3D7_0808100	AP-3 complex subunit delta, putative		1020200000	100770000
	PF3D7_0808300	ubiquitin regulatory protein, putative		2461700000	902320000	398350000
	PF3D7_0809900	JmjC domain-containing protein, putative		39886000	49425000
	PF3D7_0810000	acyl-CoA binding protein, putative		1534100000	2848200000	480190000
	PF3D7_0810200	ABC1 family, putative		282350000	32977000
	PF3D7_0810400	aquaporin, putative			15000000
	PF3D7_0810500	protein phosphatase PPM7, putative		3374900000	1729500000
	PF3D7_0810800	hydroxymethyldihydropterin pyrophosphokinase-dihydropteroate synthase		2872700000	2646800000	397840000
	PF3D7_0811000	cullin-1, putative		738180000	62408000
	PF3D7_0811100	mitochondrial carrier protein, putative			19043000
	PF3D7_0811200	ER membrane protein complex subunit 1, putative		2392700000	2485000000
	PF3D7_0811400	conserved protein, unknown function		1020500000	2569800000
	PF3D7_0811500	histone-arginine methyltransferase CARM1, putative		320410000	488410000
	PF3D7_0811900	RNA-binding protein, putative		39230000	28704000
	PF3D7_0812000	conserved protein, unknown function			34650000
	PF3D7_0812100	proteasome activator complex subunit 4, putative		2152100000	1032400000
	PF3D7_0812500	RNA-binding protein, putative		542640000	438800000
	PF3D7_0812700	U1 small nuclear ribonucleoprotein C, putative		213150000	413670000
	PF3D7_0813100	conserved Plasmodium protein, unknown function		76026000	554740000
	PF3D7_0813200	CS domain protein, putative		2092800000	510870000	95908000
	PF3D7_0813500	PUB domain-containing protein, putative		135330000	233810000
	PF3D7_0813600	translation initiation factor SUI1, putative		200870000	800250000
	PF3D7_0813700	ABC transporter F family member 1		78862000	8946200
	PF3D7_0814900	superoxide dismutase [Fe]		4351200000	4086400000	522200000
	PF3D7_0815400	ATP synthase-associated protein, putative			35263000
	PF3D7_0815500	conserved Plasmodium protein, unknown function		73060000	1352200000
	PF3D7_0815800	vacuolar protein sorting-associated protein 9, putative		2181500000	2035200000
	PF3D7_0816000	ribosome assembly protein RRB1, putative		879720000	273410000
	PF3D7_0816200	vacuolar protein sorting-associated protein 2, putative		4346300000	927390000
	PF3D7_0816400	EF-hand calcium-binding domain-containing protein, putative		81965000	378830000
	PF3D7_0817200	conserved protein, unknown function			37848000
	PF3D7_0817300	conserved Plasmodium protein, unknown function		1238900000	347820000
	PF3D7_0817500	histidine triad nucleotide-binding protein 1		1273100000	5156200000	115280000
	PF3D7_0817600	conserved protein, unknown function		14335000	396860000
	PF3D7_0818000	U4/U6.U5 small nuclear ribonucleoprotein, putative		359780000	100260000
	PF3D7_0818500	zinc finger protein, putative		62291000	567130000	7554700
	PF3D7_0819000	conserved Plasmodium protein, unknown function		209740000	63234000
	PF3D7_0819100	BRIX domain, putative		73820000	32322000
	PF3D7_0819500	conserved protein, unknown function			252340000
	PF3D7_0820000	Snf2-related CBP activator, putative		876980000	476040000
	PF3D7_0820200	phosphatidylglycerophosphate synthase		47725000	222750000
	PF3D7_0820700	2-oxoglutarate dehydrogenase E1 component		779380000	807530000
	PF3D7_0821000	conserved Plasmodium protein, unknown function		1263500000	5217300000
	PF3D7_0821200	conserved protein, unknown function		157660000	218640000
	PF3D7_0821500	ribosomal RNA small subunit methyltransferase NEP1, putative			15276000
	PF3D7_0821600	polyribonucleotide 5-hydroxyl-kinase Clp1, putative		343630000	212180000
	PF3D7_0821700	60S ribosomal protein L22, putative			458370000
	PF3D7_0822100	mediator of RNA polymerase II transcription subunit 7, putative		331890000	143140000
	PF3D7_0822300	small nuclear ribonucleoprotein G, putative		325890000	206850000	13245000
	PF3D7_0822600	protein transport protein SEC23		7610400000	8462700000
	PF3D7_0822800	U5 small nuclear ribonucleoprotein 40 kDa protein, putative		496880000	953560000
	PF3D7_0822900	conserved Plasmodium protein, unknown function		2415200000	3153100000
	PF3D7_0823100	RWD domain-containing protein, putative		346810000	408550000
	PF3D7_0823200	RNA-binding protein, putative		12114000000	8623700000
	PF3D7_0823300	histone acetyltransferase GCN5		4353800000	1777800000
	PF3D7_0823900	dicarboxylate/tricarboxylate carrier		761170000	1077400000
	PF3D7_0824200	conserved Plasmodium protein, unknown function		1067900000	509680000	115980000
	PF3D7_0824400	nucleoside transporter 2		20416000000	4718800000
	PF3D7_0824600	Fe-S cluster assembly protein DRE2, putative		1191400000	177290000
	PF3D7_0824800	conserved Plasmodium membrane protein, unknown function		462810000	80416000
	PF3D7_0825000	conserved Plasmodium protein, unknown function		643240000	495490000
	PF3D7_0826300	SPRY domain, putative		481050000	111120000
	PF3D7_0826500	ubiquitin conjugation factor E4 B, putative		827920000	1901700000	1664400000
	PF3D7_0826900	conserved Plasmodium protein, unknown function		1471300000	153740000
	PF3D7_0827300	conserved Plasmodium protein, unknown function		328730000	32395000
	PF3D7_0827800	SET domain protein, putative		276840000	124790000
	PF3D7_0828300	conserved protein, unknown function		206390000	145860000
	PF3D7_0828400	mitochondrial inner membrane protein OXA1, putative			14518000
	PF3D7_0828500	translation initiation factor eIF-2B subunit alpha, putative		2406100000	119560000
	PF3D7_0828900	conserved protein, unknown function		118140000	94345000
	PF3D7_0829000	conserved Plasmodium membrane protein, unknown function		269480000	92008000
	PF3D7_0829100	coiled-coil domain-containing protein 124, putative			249120000
	PF3D7_0829300	U6 snRNA-associated Sm-like protein LSm8, putative		56435000	462630000
	PF3D7_0829400	prolyl 4-hydroxylase subunit alpha, putative			54372000
	PF3D7_0830400	CRA domain-containing protein, putative		684640000	3370300000	48186000
	PF3D7_0830500	sporozoite and liver stage tryptophan-rich protein, putative		4280100000	4374600000
	PF3D7_0830700	Plasmodium exported protein (hyp9), unknown function			93402000
	PF3D7_0831000	Plasmodium exported protein (PHISTb), unknown function			16229000
	PF3D7_0831200	DnaJ protein, putative		56697000	23663000
	PF3D7_0831400	Plasmodium exported protein, unknown function		4543900000	7487200000	26980000
	PF3D7_0831600	cytoadherence linked asexual protein 8		926360000	1767200000
	PF3D7_0832200;PF3D7_0832200	Plasmodium exported protein (PHISTa-like), unknown function		96709000	1300300000	1569800000
	PF3D7_0901800	Plasmodium exported protein, unknown function			457740000
	PF3D7_0902800	serine repeat antigen 9		1588500000	62564000	180300000
	PF3D7_0903100	protein RER1, putative		267960000	553270000
	PF3D7_0903200	ras-related protein RAB7		47270000000	24952000000	27161000
	PF3D7_0903400	ATP-dependent RNA helicase DDX60, putative		3395200000	1949200000	35888000
	PF3D7_0903600	conserved protein, unknown function, unspecified product			6554100
	PF3D7_0903700	alpha tubulin 1			24621000000	1686100000
	PF3D7_0903900	60S ribosomal protein L32		9864200000	10055000000
	PF3D7_0904000	GTPase-activating protein, putative		820270000	466450000	73603000
	PF3D7_0904100	AP-4 complex subunit epsilon, putative		2045500000	844930000
	PF3D7_0904400	signal peptidase complex subunit 3, putative		2210000000	608720000
	PF3D7_0904500	prefoldin subunit 4, putative		189070000	523190000	93458000
	PF3D7_0904600	ubiquitin specific protease, putative		2618000000	919270000
	PF3D7_0904700	bacterial histone-like protein		3837300000	7456500000
	PF3D7_0904900	copper-transporting ATPase		3368600000	5405000000
	PF3D7_0905000	conserved Plasmodium protein, unknown function			106270000
	PF3D7_0905700;PF3D7_0905700;PF3D7_0905700	autophagy-related protein 3, putative			56604000
	PF3D7_0905800	conserved Plasmodium protein, unknown function		1812700000	603790000
	PF3D7_0905900	coatomer subunit beta, putative		1918500000	1814700000
	PF3D7_0906000	exoribonuclease II		479190000	6722500
	PF3D7_0906100	vacuolar protein sorting-associated protein 46, putative		1819700000	2728500000
	PF3D7_0906500	arginase		441450000	90323000	256850000
	PF3D7_0906910	tubulin-specific chaperone, putative		46160000	87935000
	PF3D7_0907000	conserved Plasmodium protein, unknown function		1038000000	1329700000
	PF3D7_0907100	conserved Plasmodium protein, unknown function			4707000
	PF3D7_0907300	prefoldin-like protein, putative		1335200000	356310000	28211000
	PF3D7_0907400	ATP-dependent protease ATPase subunit ClpY		7140000000	8384000000
	PF3D7_0907600	translation initiation factor SUI1, putative		2471900000	1262100000	29166000
	PF3D7_0907900	peptide deformylase		140430000	126890000
	PF3D7_0908000	plasma membrane protein 1, putative			1348700000
	PF3D7_0909300	apoptosis-related protein		44206000	693540000
	PF3D7_0909600	conserved protein, unknown function		493750000	297380000
	PF3D7_0909700	FHA domain protein, putative		344420000	26060000
	PF3D7_0909800	small nuclear ribonucleoprotein Sm D3, putative			359920000
	PF3D7_0909900	helicase SKI2W, putative		574740000	474320000	62079000
	PF3D7_0910100	exportin-7, putative		2132700000	3058900000	468790000
	PF3D7_0910200	conserved Plasmodium protein, unknown function		1127500000	556320000
	PF3D7_0910300	conserved protein, unknown function			22405000
	PF3D7_0910400	selenide water dikinase, putative		1660200000	643900000
	PF3D7_0910800	cytosolic Fe-S cluster assembly factor NBP35, putative		1561700000	1847000000
	PF3D7_0910900	DNA primase large subunit, putative		997610000	494150000
	PF3D7_0911100	conserved protein, unknown function			27417000
	PF3D7_0911200	conserved Plasmodium protein, unknown function		1854600000	726730000
	PF3D7_0911800	conserved Plasmodium protein, unknown function		297310000	92698000
	PF3D7_0912100	zinc finger protein, putative		146180000	93765000	53041000
	PF3D7_0912800	tRNA (adenine(58)-N(1))-methyltransferase non-catalytic subunit TRM6, putative		198600000	124520000
	PF3D7_0912900	26S proteasome regulatory subunit RPN8, putative		207650000	1391300000
	PF3D7_0913300	conserved protein, unknown function		520860000	134550000
	PF3D7_0913400	conserved Plasmodium protein, unknown function		201780000	289190000
	PF3D7_0913600	conserved Plasmodium protein, unknown function		47394000	73977000
	PF3D7_0913700	conserved Plasmodium protein, unknown function		111870000	21562000
	PF3D7_0914000	pseudouridylate synthase, putative		883820000	76975000
	PF3D7_0914100	conserved Plasmodium protein, unknown function		11823000	6047100
	PF3D7_0914200	phospholipid or glycerol acyltransferase, putative		323830000	537030000
	PF3D7_0914300	met-10+ like protein, putative		887110000	70194000
	PF3D7_0914500	conserved Plasmodium protein, unknown function		214080000	203250000
	PF3D7_0914700	major facilitator superfamily-related transporter, putative		4195600000	11739000000
	PF3D7_0914900	BSD-domain protein, putative		567660000	430780000
	PF3D7_0915000	type II NADH:ubiquinone oxidoreductase		370260000	54134000
	PF3D7_0915100	SUMO-conjugating enzyme UBC9			317520000
	PF3D7_0915200	ribonuclease H2 subunit C, putative		789350000	64536000
	PF3D7_0915700	cytochrome c oxidase subunit ApiCOX30, putative		77189000	532060000
	PF3D7_0915900	conserved Plasmodium protein, unknown function			62716000
	PF3D7_0916000	major facilitator superfamily domain-containing protein, putative		88306000	55408000
	PF3D7_0916400	conserved Plasmodium protein, unknown function		23167000	38395000
	PF3D7_0916500	ubiquitin fusion degradation protein 1		36074000	57257000
	PF3D7_0916700	RNA-binding protein musashi, putative		878890000	6724600000	8927100
	PF3D7_0916800	conserved Plasmodium protein, unknown function		257670000	548920000
	PF3D7_0916900	zinc finger protein, putative		36006000	15745000
	PF3D7_0917000	merozoite organizing protein		930320000	1108000000
	PF3D7_0917500	conserved protein, unknown function		1443300000	1515900000
	PF3D7_0918100	cytochrome b5-like heme/steroid binding protein, putative		30637000	18273000
	PF3D7_0918300	eukaryotic translation initiation factor 3 subunit F, putative		8139900000	2963800000
	PF3D7_0918600	ATP-dependent DNA helicase Q1		92398000	10742000
	PF3D7_0918800	dihydrouridine synthase, putative			40975000
	PF3D7_0918900	gamma-glutamylcysteine synthetase		3995800000	1746600000	306490000
	PF3D7_0919100	DnaJ protein, putative		7954200000	13188000000
	PF3D7_0919400	protein disulfide isomerase		3851100000	3623800000
	PF3D7_0919700	pyridoxal phosphate homeostasis protein, putative		642600000	1015100000	161890000
	PF3D7_0919800	TLD domain-containing protein		1262600000	505220000
	PF3D7_0919900	regulator of chromosome condensation-PP1-interacting protein		2726300000	2945500000
	PF3D7_0920100	chaperone, putative		79743000	275740000
	PF3D7_0920400	conserved Plasmodium protein, unknown function			89630000
	PF3D7_0920700	CRAL/TRIO domain-containing protein, putative		352760000	71173000
	PF3D7_0920900	U4/U6 snRNA-associated-splicing factor, putative		127290000	122730000
	PF3D7_0921000;PF3D7_0921000	ubiquitin-conjugating enzyme E2, putative			1270600000
	PF3D7_0921200	conserved Plasmodium membrane protein, unknown function		186490000	32842000
	PF3D7_0921400	NifU-like scaffold protein		184090000	236530000
	PF3D7_0921600	tetratricopeptide repeat protein, putative		12970000	103690000
	PF3D7_0922400	para-aminobenzoic acid synthetase		97925000	54043000
	PF3D7_0922600	glutamine synthetase, putative		4039100000	5329400000
	PF3D7_0922800	conserved Plasmodium protein, unknown function		172090000	35192000
	PF3D7_0922900	3-oxoacyl-[acyl-carrier-protein] reductase		171000000	3113000000
	PF3D7_0923400	conserved Plasmodium protein, unknown function		1781300000	251480000
	PF3D7_0923800;PF3D7_0923800	thioredoxin reductase		404840000	1527200000	614280000
	PF3D7_0924100	conserved Plasmodium protein, unknown function		460690000	96404000
	PF3D7_0924300	thiamine pyrophosphokinase		94001000	193750000
	PF3D7_0924400	conserved Plasmodium protein, unknown function		461840000	81353000
	PF3D7_0925400	protein phosphatase-beta			25494000
	PF3D7_0925500	thioredoxin-like protein 2		1553000000	1242800000
	PF3D7_0925600	zinc binding protein (Yippee), putative			76879000
	PF3D7_0925700	histone deacetylase 1			162850000
	PF3D7_0925800	armadillo repeat protein, putative		140160000	30650000
	PF3D7_0926400	monocarboxylate transporter, putative		536050000	1801700000
	PF3D7_0926700	glutamine-dependent NAD(+) synthetase, putative		1682300000	1923500000	10867000
	PF3D7_0926800	conserved Plasmodium protein, unknown function			12725000
	PF3D7_0927000	HSP90 co-chaperone p23			10168000
	PF3D7_0927100	conserved protein, unknown function		98095000	346760000
	PF3D7_0927300	fumarate hydratase		807500000	839630000
	PF3D7_0927600	RNA-binding protein, putative		1996400000	1750800000
	PF3D7_0927800	cytochrome c oxidase subunit 5B, putative			592670000
	PF3D7_0927900	phosphatidylserine decarboxylase		2366200000	1175200000
	PF3D7_0928000;PF3D7_0928000	cytochrome c oxidase subunit 6B, putative			1082700000
	PF3D7_0928200	conserved Plasmodium protein, unknown function		793340000	121480000
	PF3D7_0928600	conserved Plasmodium protein, unknown function			3948500
	PF3D7_0928900	guanylate kinase			153240000
	PF3D7_0929000	transcription initiation factor TFIID subunit 7, putative		111220000	12666000
	PF3D7_0929200	RNA-binding protein, putative		1738800000	6008100000
	PF3D7_0929900	conserved Plasmodium protein, unknown function		144540000	367140000
	PF3D7_0930400;PF3D7_0930400	zinc finger protein, putative		883040000	26073000
	PF3D7_0930600	peptidyl-prolyl cis-trans isomerase			55832000
	PF3D7_0930800	conserved Plasmodium membrane protein, unknown function		184310000	701460000
	PF3D7_0930900	NifU-like protein, putative			83925000
	PF3D7_0931000	elongation factor Tu, putative		390960000	105160000
	PF3D7_0931100	nucleolar protein Nop52, putative		79909000	105940000
	PF3D7_0931400	PUB domain-containing protein, putative		297790000	1407000000	310280000
	PF3D7_0931800	proteasome subunit beta type-6, putative		204390000	2363000000	52401000
	PF3D7_0932100	protein MAM3, putative		1539900000	402970000
	PF3D7_0932200	profilin		19657000000	17323000000	1042400000
	PF3D7_0932300	M18 aspartyl aminopeptidase		423370000	1976700000
	PF3D7_0932800	importin alpha re-exporter, putative		5793200000	2171400000
	PF3D7_0933000	CSTF domain-containing protein, putative		1275000000	131060000
	PF3D7_0933200	calcyclin-binding protein, putative		2258800000	695880000
	PF3D7_0933500	gamma-tubulin complex component, putative		229100000	450880000
	PF3D7_0933600	mitochondrial-processing peptidase subunit beta, putative		300850000	3089500000
	PF3D7_0933900	conserved Plasmodium protein, unknown function			40146000
	PF3D7_0934700	UBX domain-containing protein, putative			615220000
	PF3D7_0934800	cAMP-dependent protein kinase catalytic subunit		55781000	2070500000
	PF3D7_0935000	U2 small nuclear ribonucleoprotein B, putative		103800000	135710000
	PF3D7_0935200	vacuolar protein sorting-associated protein 33, putative		116010000	114410000
	PF3D7_0935400	gametocyte development protein 1			250570000
	PF3D7_0936000	ring-exported protein 2		2538900000	3785900000
	PF3D7_1001000	Plasmodium exported protein (hyp12), unknown function		133730000	194730000	61528000
	PF3D7_1001200	acyl-CoA binding protein, isoform 2, ACBP2		169090000	1074100000	4644200000
	PF3D7_1001400	exported lipase 1		19137000	476620000	338810000
	PF3D7_1001600	exported lipase 2		2271700000	7305600000	220700000
	PF3D7_1001700	Plasmodium exported protein (PHISTc), unknown function			372120000
	PF3D7_1001800	Plasmodium exported protein (PHISTc), unknown function		35556000	101000000
	PF3D7_1001900	Plasmodium exported protein (hyp16), unknown function		2105300000	1152200000
	PF3D7_1002100	EMP1-trafficking protein		14470000000	1662800000
	PF3D7_1002200	tryptophan-rich antigen 3		175000000	16524000
	PF3D7_1002400;PF3D7_1002400	transformer-2 protein homolog beta, putative		9630700000	1550700000
	PF3D7_1002500	conserved protein, unknown function			60881000
	PF3D7_1002700	conserved Plasmodium protein, unknown function		1087300000	763680000
	PF3D7_1003100	conserved protein, unknown function			136380000
	PF3D7_1003400	conserved Plasmodium protein, unknown function			8964200
	PF3D7_1003700	MKT1 domain-containing protein, putative		24164000	8830500
	PF3D7_1003800	U5 small nuclear ribonucleoprotein component, putative		9074300000	4642400000
	PF3D7_1004200	WD repeat-containing protein, putative		371840000	75802000
	PF3D7_1004400	RNA-binding protein, putative		6943600000	5904400000
	PF3D7_1004500	conserved Plasmodium protein, unknown function		1407300000	4239700000
	PF3D7_1005500	regulator of nonsense transcripts 1, putative		165710000	281610000
	PF3D7_1005600	DnaJ protein, putative			16875000
	PF3D7_1006500	conserved Plasmodium protein, unknown function		20604000	113600000
	PF3D7_1006600	phosducin-like protein 3, putative		373520000	263380000
	PF3D7_1006700	conserved Plasmodium protein, unknown function		1737000000	2384900000	182820000
	PF3D7_1006900	PPPDE peptidase, putative		108160000	186200000
	PF3D7_1007000	transmembrane protein 147, putative		90411000	103500000
	PF3D7_1007200	rho GTPase-activating protein, putative			106860000
	PF3D7_1007400	conserved protein, unknown function		72591000	4754100
	PF3D7_1008000	histone deacetylase 2		621330000	235650000
	PF3D7_1008100	zinc finger protein, putative		5128700000	2778100000
	PF3D7_1008500	protein GPR89, putative			177910000
	PF3D7_1009200	ribonuclease, putative		417000000	90932000
	PF3D7_1009500	metalloprotease, putative		116290000	12808000
	PF3D7_1010100	PI31 domain-containing protein, putative		15521000	128500000
	PF3D7_1010200	DNA2/NAM7 helicase, putative		442590000	54148000
	PF3D7_1010300	succinate dehydrogenase subunit 4, putative		55446000	1239300000
	PF3D7_1010700	dolichyl-phosphate-mannose--protein mannosyltransferase, putative		1736000000	3948100000
	PF3D7_1010900	conserved Plasmodium protein, unknown function			62954000
	PF3D7_1011000	inner membrane complex sub-compartment protein 1		17400000	223140000
	PF3D7_1011200;PF3D7_1011200	BET1-like protein, putative, unspecified product			550330000
	PF3D7_1011400	proteasome subunit beta type-5		820610000	2828700000
	PF3D7_1011700	DNA repair protein RAD23, putative		1594800000	1961700000	87712000
	PF3D7_1012200	rhoptry associated adhesin		443270000	1318300000
	PF3D7_1012300	cytochrome b-c1 complex subunit 7, putative			268970000
	PF3D7_1012400	hypoxanthine-guanine phosphoribosyltransferase		50532000000	78508000000	13928000000
	PF3D7_1012500	phosphoglucomutase, putative		123670000	533900000	13319000
	PF3D7_1012900	autophagy-related protein 18		4128200000	1427000000
	PF3D7_1013100	U3 small nucleolar RNA-associated protein 13, putative		384110000	2314900000
	PF3D7_1013200	conserved Plasmodium protein, unknown function		1277800000	170390000
	PF3D7_1013300	conserved Plasmodium protein, unknown function		1844600000	1292200000
	PF3D7_1013500	phosphoinositide-specific phospholipase C		67912000	17024000
	PF3D7_1013600	conserved Plasmodium protein, unknown function		864400000	740840000
	PF3D7_1013700	conserved Plasmodium protein, unknown function		119590000	43034000
	PF3D7_1013800	conserved Plasmodium protein, unknown function			94572000
	PF3D7_1013900	translation initiation factor eIF-2B subunit delta, putative		178360000	24539000
	PF3D7_1014100	merozoite surface protein MSA180, putative			482400000
	PF3D7_1014300	SPRY domain-containing protein, putative		1196200000	61446000
	PF3D7_1014400	MO15-related protein kinase			38983000
	PF3D7_1014700	prohibitin 2, putative		1532200000	735230000
	PF3D7_1014900	conserved Plasmodium protein, unknown function		1118200000	7851100000
	PF3D7_1015000	FAD synthetase, putative		60079000	105630000
	PF3D7_1015200;PF3D7_1015200;PF3D7_1015200	cysteine--tRNA ligase		5851900000	3530200000	138020000
	PF3D7_1015800	ribonucleoside-diphosphate reductase small chain, putative		3985900000	2745100000	276680000
	PF3D7_1016300	GBP130 protein		14203000000	9784900000	882970000
	PF3D7_1016400	serine/threonine protein kinase, FIKK family		2056500000	2552000000	138160000
	PF3D7_1017100	rhoptry neck protein 12		205900000	1685000000
	PF3D7_1017300;PF3D7_1017300	golgi re-assembly stacking protein 1, golgi re-assembly stacking protein 2		539240000	561970000	14468000
	PF3D7_1017600	conserved Plasmodium protein, unknown function		64609000	12411000
	PF3D7_1018200	serine/threonine protein phosphatase 8, putative		120980000	2464800000
	PF3D7_1018300	peptidase, putative		330160000	858000000
Q7RTV0	PF3D7_1018500	pre-mRNA-splicing factor RDS3, putative			558850000
	PF3D7_1019100	conserved Plasmodium protein, unknown function		13893000	85948000
	PF3D7_1019600	conserved Plasmodium protein, unknown function		96184000	414350000
	PF3D7_1019700	conserved Plasmodium protein, unknown function		283800000	679580000
	PF3D7_1019900	autophagy-related protein 8			411720000
	PF3D7_1020700	N-acetyltransferase, GNAT family, putative		322240000	268240000
	PF3D7_1020900	ADP-ribosylation factor		1884100000	6265500000	719960000
	PF3D7_1021200	conserved Plasmodium protein, unknown function		6858400	91406000
	PF3D7_1021400	endomembrane protein 70, putative		621030000	929060000
	PF3D7_1021500	ATP-dependent RNA helicase ROK1, putative		647020000	76085000
	PF3D7_1021800	schizont egress antigen-1		1752500000	1264400000
	PF3D7_1021900	PHAX domain-containing protein, putative		20760000000	8128800000	30570000
	PF3D7_1022300	ZIP domain-containing protein, putative		1422500000	108990000
	PF3D7_1022400	serine/arginine-rich splicing factor 4		1146500000	4895000000
	PF3D7_1022500	citrate synthase, mitochondrial, putative		244020000	214470000
	PF3D7_1022600	kelch protein K10		64536000	67460000
	PF3D7_1022700	phospholipid scramblase, putative		10306000	334100000
	PF3D7_1022800	4-hydroxy-3-methylbut-2-en-1-yl diphosphate synthase (ferredoxin), putative		176920000	47167000
	PF3D7_1022900	CDGSH iron-sulfur domain-containing protein, putative		189250000	48342000
	PF3D7_1023100	dynein heavy chain, putative			500930000
	PF3D7_1023200	orotidine 5-phosphate decarboxylase		656820000	343380000
	PF3D7_1023300	conserved protein, unknown function			123990000
	PF3D7_1024200	RNA-binding protein, putative			44500000
	PF3D7_1024500	conserved Plasmodium protein, unknown function		174840000	176210000
	PF3D7_1025100	glutamine--fructose-6-phosphate aminotransferase [isomerizing], putative		274640000	91877000
	PF3D7_1025300	conserved protein, unknown function		4051100000	1909600000
	PF3D7_1025600	cytochrome c oxidase copper chaperone, putative			811330000
	PF3D7_1025900	conserved protein, unknown function		53827000	1232700000
	PF3D7_1026000	conserved Plasmodium protein, unknown function		353460000	235380000	56907000
	PF3D7_1027400	DNA-directed RNA polymerase II subunit RPB7, putative		41307000	200560000
	PF3D7_1027700;PF3D7_1027700	centrin-3		1846500000	9857500000
	PF3D7_1028200	RING zinc finger protein, putative		233200000	137260000
	PF3D7_1028400	nucleolar preribosomal assembly protein, putative		7087400000	385780000
	PF3D7_1028600	conserved Plasmodium protein, unknown function		429640000	922790000
	PF3D7_1028700	merozoite TRAP-like protein		493880000	950050000
	PF3D7_1029400	LEM3/CDC50 family protein, putative			270520000
	PF3D7_1029800	heptatricopeptide repeat and RAP domain-containing protein, putative			6050200
	PF3D7_1030000	transcription elongation factor SPT4, putative		158150000	239000000
	PF3D7_1030500	26S proteasome regulatory subunit RPN9, putative		265730000	3097500000
	PF3D7_1030600	tRNA N6-adenosine threonylcarbamoyltransferase		1606400000	181610000
	PF3D7_1030800	calmodulin, putative			18967000
	PF3D7_1031200	MORN repeat-containing protein 1		151310000	676040000
	PF3D7_1031300	conserved Plasmodium protein, unknown function		1364500000	401190000
	PF3D7_1031500	DEAD/DEAH box helicase, putative		136600000	42569000
	PF3D7_1031600	conserved Plasmodium protein, unknown function		4497200000	786590000
	PF3D7_1031700	protein phosphatase inhibitor 3		47247000	185120000
	PF3D7_1032100	mRNA-decapping enzyme subunit 1, putative		3792800000	927410000
	PF3D7_1032500	DER1-like protein, putative		219780000	99922000
	PF3D7_1032800	leucine-rich repeat protein		4303100000	832640000	15978000
	PF3D7_1032900	RNA polymerase II-associated protein 1, putative		78408000	36814000
	PF3D7_1033100	S-adenosylmethionine decarboxylase/ornithine decarboxylase		5912600000	2758200000
	PF3D7_1033300	conserved protein, unknown function			20354000
	PF3D7_1033400	haloacid dehalogenase-like hydrolase		8961600000	12473000000	2159100000
	PF3D7_1033600	pre-mRNA-splicing factor CEF1, putative		2717800000	1440600000
	PF3D7_1033900	ubiquitin-conjugating enzyme E2, putative			342350000
	PF3D7_1034000	Sec1 family protein, putative		346720000	631250000
	PF3D7_1034400	flavoprotein subunit of succinate dehydrogenase		1113800000	1109000000
	PF3D7_1034700	ADP-ribosylation factor, putative			11398000
	PF3D7_1035000	U2 snRNA/tRNA pseudouridine synthase, putative			4853000
	PF3D7_1035100	probable protein, unknown function			86501000
	PF3D7_1035200	S-antigen		389740000	1940800000
	PF3D7_1035400	merozoite surface protein 3			240560000
	PF3D7_1035500	merozoite surface protein 6		100200000	654930000
	PF3D7_1035700	duffy binding-like merozoite surface protein		803450000	2743800000
	PF3D7_1035900	probable protein, unknown function		30144000	294730000	11581000
	PF3D7_1036700	phosducin-like protein 2, putative			39802000	107400000
	PF3D7_1036800	acetyl-CoA transporter, putative			42875000
	PF3D7_1037500	dynamin-like protein		232680000	2175100000
	PF3D7_1037600	TFIIH basal transcription factor complex helicase XPB subunit, putative		342960000	5377100
	PF3D7_1037700	enhancer of rudimentary homolog, putative		24495000	1613700000
	PF3D7_1038000;PF3D7_1038000	antigen UB05		1119000000	5223800000
	PF3D7_1038100	GDP dissociation inhibitor, putative		357770000	23657000
	PF3D7_1038900	esterase, putative			4804800
	PF3D7_1102200;PF3D7_1039100	DnaJ protein, putative		6422500000	960310000
	PF3D7_1040300	rifin		20729000	11021000
	PF3D7_1100200	erythrocyte membrane protein 1, PfEMP1			132670000
	PF3D7_1100800	Pfmc-2TM Maurers cleft two transmembrane protein			193430000
	PF3D7_1101300	rifin			21473000
	PF3D7_1101700;PF3D7_1039700	Pfmc-2TM Maurers cleft two transmembrane protein			82380000
	PF3D7_1102400	phosphopantothenate--cysteine ligase, putative		20233000	18796000
	PF3D7_1103400	FeS cluster assembly protein SufD		97299000	82251000
	PF3D7_1103600	actin-like protein, putative		1147400000	905730000
	PF3D7_1103700	casein kinase II beta chain			1740700000
	PF3D7_1103800	CCR4-NOT transcription complex subunit 1, putative		4943800000	1743600000
	PF3D7_1104300	conserved Plasmodium protein, unknown function		1397900000	273150000
	PF3D7_1104700;PF3D7_1104700	DNA-directed RNA polymerase III subunit RPC8, putative			11838000	18484000
	PF3D7_1105300	conserved Plasmodium protein, unknown function		108800000	131310000
	PF3D7_1105400	40S ribosomal protein S4, putative		7583000000	9612300000	155750000
	PF3D7_1105500	centrin-4			177230000
	PF3D7_1105600	translocon component PTEX88		1221700000	1467400000
	PF3D7_1105700	tRNA-splicing ligase RtcB, putative		150800000	539020000
	PF3D7_1106200	conserved Plasmodium protein, unknown function		195180000	23510000
	PF3D7_1107100	nucleic acid binding protein, putative		1345000000	142200000
	PF3D7_1107200	conserved protein, unknown function		997290000	729830000
	PF3D7_1107400	DNA repair protein RAD51		598720000	1182700000
	PF3D7_1107500	prefoldin, putative			345610000	75671000
	PF3D7_1107700	pescadillo homolog		223190000	53042000
	PF3D7_1107800	AP2 domain transcription factor, putative		3765100000	7908800000
	PF3D7_1108000	IWS1-like protein, putative		3752300000	489490000
	PF3D7_1108500	succinyl-CoA synthetase alpha subunit, putative		143560000	1275200000
	PF3D7_1109900	60S ribosomal protein L36		5871100000	7256700000	70111000
	PF3D7_1110100	conserved Plasmodium protein, unknown function		20298000	36948000
	PF3D7_1110300	conserved Plasmodium protein, unknown function		457630000	42725000
	PF3D7_1110400	RNA-binding protein, putative		15551000000	13096000000
	PF3D7_1110500	vacuolar protein sorting-associated protein 35, putative		1378300000	1053700000
	PF3D7_1110700	actin-like protein, putative		1175700000	665930000	102460000
	PF3D7_1111100	replication factor C subunit 5, putative		686710000	1654500000
	PF3D7_1111300	protein transport protein BOS1, putative		500740000	47379000
	PF3D7_1111500	acylphosphatase, putative		2424800000	1372800000
	PF3D7_1111800	peptidyl-prolyl cis-trans isomerase, putative			25947000
	PF3D7_1111900	Josephin domain-containing protein, putative		186060000	11355000
	PF3D7_1112100	conserved Plasmodium protein, unknown function		147880000	15211000
	PF3D7_1112500	RNA transcription, translation and transport factor protein, putative		198770000	113020000	223240000
	PF3D7_1113000	conserved Plasmodium protein, unknown function			19340000
	PF3D7_1113100	protein tyrosine phosphatase		87088000	426500000
	PF3D7_1113300	UDP-galactose transporter, putative		333620000	861650000
[truncated: 2,778 more rows]
