# Supplementary material for: A new mass spectral library for high-coverage and reproducible analysis of the Plasmodium falciparum–infected red blood cell proteome
Source: Gigascience. 2022 Mar 7;11:giac008. doi: 10.1093/gigascience/giac008 (PMC8900498; doi:10.1093/gigascience/giac008)
Supplement: giac008_Supplemental_Files [file giac008_supplemental_files.zip › Supplementary_data_sheet_2-fixed.csv]

Annotated descriptor	Gene ID	Genomic Location (Gene)	Product Description
Common	PF3D7_0111900	Pf3D7_01_v3:450,043..450,646(-)	conserved protein, unknown function
Common	PF3D7_0201700	Pf3D7_02_v3:81,291..84,165(-)	DnaJ protein, putative
Common	PF3D7_0209000	Pf3D7_02_v3:370,438..379,845(+)	6-cysteine protein P230
Common	PF3D7_0210000	Pf3D7_02_v3:409,983..410,228(+)	secretory complex protein 61 gamma subunit
Common	PF3D7_0214800	Pf3D7_02_v3:605,045..609,325(+)	conserved Plasmodium membrane protein, unknown function
Common	PF3D7_0217700	Pf3D7_02_v3:731,120..732,312(-)	E2F-associated phosphoprotein, putative
Common	PF3D7_0221200	Pf3D7_02_v3:854,966..855,738(+)	Plasmodium exported protein (hyp15), unknown function
Common	PF3D7_0710000	Pf3D7_07_v3:447,515..458,496(-)	conserved Plasmodium protein, unknown function
Common	PF3D7_0302600	Pf3D7_03_v3:141,556..145,653(+)	ABC transporter B family member 4, putative
Common	PF3D7_0302700	Pf3D7_03_v3:146,372..147,056(-)	CDGSH iron-sulfur domain-containing protein, putative
Common	PF3D7_0303800	Pf3D7_03_v3:194,430..196,211(+)	IBR domain protein, putative
Common	PF3D7_0306000	Pf3D7_03_v3:286,906..287,319(-)	cytochrome b-c1 complex subunit 8, putative
Common	PF3D7_0311100	Pf3D7_03_v3:470,860..473,161(-)	pre-mRNA splicing factor, putative
Common	PF3D7_0313100	Pf3D7_03_v3:539,743..542,810(+)	ubiquitin-protein ligase, putative
Common	PF3D7_0315600	Pf3D7_03_v3:635,586..637,462(+)	zinc finger protein, putative
Common	PF3D7_0320600	Pf3D7_03_v3:862,741..863,832(-)	conserved protein, unknown function
Common	PF3D7_1222500	Pf3D7_12_v3:899,198..901,076(-)	diphthine--ammonia ligase, putative
Common	PF3D7_0407300	Pf3D7_04_v3:366,379..367,341(+)	transcription factor, putative
Common	PF3D7_0417400	Pf3D7_04_v3:756,294..776,603(+)	conserved Plasmodium protein, unknown function
Common	PF3D7_0420100	Pf3D7_04_v3:907,056..908,801(+)	serine/threonine protein kinase RIO2
Common	PF3D7_0420200	Pf3D7_04_v3:910,187..911,971(+)	holo-[acyl-carrier-protein] synthase, putative
Common	PF3D7_0423400	Pf3D7_04_v3:1,055,665..1,056,318(+)	apical asparagine-rich protein AARP
Common	PF3D7_0511600	Pf3D7_05_v3:517,259..517,885(-)	apical rhoptry neck protein
Common	PF3D7_0514600	Pf3D7_05_v3:607,105..608,451(-)	ribose-5-phosphate isomerase, putative
Common	PF3D7_0519200	Pf3D7_05_v3:791,719..792,936(-)	V-type proton ATPase 16 kDa proteolipid subunit
Common	PF3D7_0520300	Pf3D7_05_v3:838,428..839,083(+)	U6 snRNA-associated Sm-like protein LSm2, putative
Common	PF3D7_0520500	Pf3D7_05_v3:841,723..842,655(-)	phosphomethylpyrimidine kinase, putative
Common	PF3D7_0530400	Pf3D7_05_v3:1,238,633..1,243,987(-)	conserved Plasmodium protein, unknown function
Common	PF3D7_0532500	Pf3D7_05_v3:1,316,342..1,316,846(+)	Plasmodium exported protein, unknown function
Common	PF3D7_0602500	Pf3D7_06_v3:105,503..106,642(+)	geranylgeranyl transferase type-2 subunit beta, putative
Common	PF3D7_0614800	Pf3D7_06_v3:615,297..616,610(-)	endonuclease III-like protein 1, putative
Common	PF3D7_0618100	Pf3D7_06_v3:761,939..764,170(+)	conserved Plasmodium protein, unknown function
Common	PF3D7_0618800	Pf3D7_06_v3:779,849..783,296(-)	heptatricopeptide repeat-containing protein, putative
Common	PF3D7_0622900	Pf3D7_06_v3:925,105..931,074(-)	AP2 domain transcription factor AP2Tel
Common	PF3D7_0629300	Pf3D7_06_v3:1,205,190..1,207,781(+)	phospholipase, putative
Common	PF3D7_0630500	Pf3D7_06_v3:1,276,329..1,277,825(+)	ribosome biogenesis protein YTM1, putative
Common	PF3D7_0701600	Pf3D7_07_v3:71,049..71,860(+)	Pfmc-2TM Maurer's cleft two transmembrane protein
Common	PF3D7_0702000	Pf3D7_07_v3:84,797..85,674(+)	Plasmodium exported protein (hyp12), unknown function
Common	PF3D7_0709600	Pf3D7_07_v3:429,857..433,758(-)	ribonucleases P/MRP protein subunit POP1, putative
Common	PF3D7_0718100	Pf3D7_07_v3:796,514..804,739(-)	exported serine/threonine protein kinase
Common	PF3D7_0721800	Pf3D7_07_v3:938,279..938,895(+)	conserved Plasmodium protein, unknown function
Common	PF3D7_0723600	Pf3D7_07_v3:986,598..987,365(+)	proteasome assembly chaperone 4, putative
Common	PF3D7_0725200	Pf3D7_07_v3:1,070,980..1,071,737(+)	mago nashi protein homologue, putative
Common	PF3D7_0727300	Pf3D7_07_v3:1,159,700..1,161,820(-)	DNA (cytosine-5)-methyltransferase
Common	PF3D7_0728100	Pf3D7_07_v3:1,193,616..1,210,301(-)	anaphase-promoting complex subunit 1, putative
Common	PF3D7_0728900	Pf3D7_07_v3:1,232,272..1,234,672(-)	RNA-binding protein, putative
Common	PF3D7_0729900	Pf3D7_07_v3:1,265,910..1,281,347(+)	dynein heavy chain, putative
Common	PF3D7_0805200	Pf3D7_08_v3:290,902..291,183(+)	gamete release protein, putative
Common	PF3D7_0816100	Pf3D7_08_v3:748,653..749,623(+)	phosphopantothenoylcysteine decarboxylase, putative
Common	PF3D7_0821400	Pf3D7_08_v3:965,822..966,657(+)	conserved Plasmodium protein, unknown function
Common	PF3D7_0821500	Pf3D7_08_v3:967,901..968,740(-)	ribosomal RNA small subunit methyltransferase NEP1, putative
Common	PF3D7_0830600	Pf3D7_08_v3:1,303,323..1,304,813(+)	Plasmodium exported protein (PHISTc), unknown function
Common	PF3D7_0902200	Pf3D7_09_v3:98,175..100,339(-)	serine/threonine protein kinase, FIKK family
Common	PF3D7_0903600	Pf3D7_09_v3:168,493..172,887(+)	conserved protein, unknown function
Common	PF3D7_0903600	Pf3D7_09_v3:168,493..172,887(+)	unspecified product
Common	PF3D7_0905200	Pf3D7_09_v3:245,261..248,860(-)	mitochondrial carrier protein, putative
Common	PF3D7_0906300	Pf3D7_09_v3:310,691..311,995(+)	Maf-like protein, putative
Common	PF3D7_0907100	Pf3D7_09_v3:338,140..342,408(-)	conserved Plasmodium protein, unknown function
Common	PF3D7_0908600	Pf3D7_09_v3:399,202..400,725(-)	ribosomal RNA methyltransferase, putative
Common	PF3D7_0910300	Pf3D7_09_v3:475,671..476,969(+)	conserved protein, unknown function
Common	PF3D7_0911600	Pf3D7_09_v3:529,912..531,444(+)	conserved Plasmodium protein, unknown function
Common	PF3D7_0911800	Pf3D7_09_v3:535,851..536,681(-)	conserved Plasmodium protein, unknown function
Common	PF3D7_0914600	Pf3D7_09_v3:627,754..628,319(+)	transcription elongation factor 1, putative
Common	PF3D7_0915900	Pf3D7_09_v3:665,978..666,478(+)	conserved Plasmodium protein, unknown function
Common	PF3D7_0917100	Pf3D7_09_v3:713,216..715,489(-)	N-glycosylase/DNA lyase, putative
Common	PF3D7_0920500	Pf3D7_09_v3:841,536..842,655(+)	ADP-ribosylation factor, putative
Common	PF3D7_0925200	Pf3D7_09_v3:1,017,435..1,018,918(+)	ribosomal RNA-processing protein 8, putative
Common	PF3D7_0925600	Pf3D7_09_v3:1,027,094..1,027,704(+)	zinc binding protein (Yippee), putative
Common	PF3D7_0927000	Pf3D7_09_v3:1,099,075..1,099,750(+)	HSP90 co-chaperone p23
Common	PF3D7_0928600	Pf3D7_09_v3:1,148,161..1,148,502(-)	conserved Plasmodium protein, unknown function
Common	PF3D7_0935500	Pf3D7_09_v3:1,400,800..1,402,052(+)	Plasmodium exported protein, unknown function
Common	PF3D7_1001800	Pf3D7_10_v3:96,113..97,031(-)	Plasmodium exported protein (PHISTc), unknown function
Common	PF3D7_1002000	Pf3D7_10_v3:103,118..104,683(-)	Plasmodium exported protein (hyp2), unknown function
Common	PF3D7_1002800	Pf3D7_10_v3:132,995..137,272(+)	DnaJ protein, putative
Common	PF3D7_1005100	Pf3D7_10_v3:228,798..232,193(+)	U3 small nucleolar RNA-associated protein 25, putative
Common	PF3D7_1021100	Pf3D7_10_v3:851,000..856,285(-)	conserved Plasmodium protein, unknown function
Common	PF3D7_1033300	Pf3D7_10_v3:1,338,124..1,338,818(-)	conserved protein, unknown function
Common	PF3D7_1034700	Pf3D7_10_v3:1,378,759..1,379,295(+)	ADP-ribosylation factor, putative
Common	PF3D7_1102900	Pf3D7_11_v3:136,661..137,442(+)	Plasmodium exported protein (hyp11), unknown function
Common	PF3D7_1106600	Pf3D7_11_v3:275,726..279,667(+)	DEAD/DEAH box helicase, putative
Common	PF3D7_1108200	Pf3D7_11_v3:361,408..361,902(+)	D-tyrosyl-tRNA(Tyr) deacylase
Common	PF3D7_1111000	Pf3D7_11_v3:434,802..436,541(+)	tRNA m5C-methyltransferase, putative
Common	PF3D7_1111200	Pf3D7_11_v3:439,698..441,680(-)	conserved protein, unknown function
Common	PF3D7_1114100	Pf3D7_11_v3:539,903..541,387(+)	rhomboid protease ROM1
Common	PF3D7_1121000	Pf3D7_11_v3:792,197..793,945(+)	palmitoyltransferase DHHC3
Common	PF3D7_1132600	Pf3D7_11_v3:1,266,250..1,267,584(-)	pre-mRNA-splicing factor 38A, putative
Common	PF3D7_1134900	Pf3D7_11_v3:1,369,619..1,371,667(+)	conserved Plasmodium protein, unknown function
Common	PF3D7_1147500	Pf3D7_11_v3:1,889,826..1,892,597(-)	protein farnesyltransferase subunit beta
Common	PF3D7_1148700	Pf3D7_11_v3:1,934,333..1,935,582(-)	Plasmodium exported protein (PHISTc), unknown function
Common	PF3D7_1200100	Pf3D7_12_v3:16,973..24,497(+)	erythrocyte membrane protein 1, PfEMP1
Common	PF3D7_1201200	Pf3D7_12_v3:89,934..90,749(+)	Plasmodium exported protein (PHISTa-like), unknown function
Common	PF3D7_1202100	Pf3D7_12_v3:113,787..115,923(+)	SRAP domain-containing protein, putative
Common	PF3D7_1202100	Pf3D7_12_v3:113,787..115,923(+)	SRAP domain-containing protein, putative
Common	PF3D7_1203200	Pf3D7_12_v3:172,936..173,361(+)	signal recognition particle subunit SRP14
Common	PF3D7_1208200	Pf3D7_12_v3:376,552..387,483(+)	cysteine repeat modular protein 3
Common	PF3D7_1224400	Pf3D7_12_v3:994,255..996,438(+)	WD repeat-containing protein, putative
Common	PF3D7_1226700	Pf3D7_12_v3:1,081,198..1,083,108(+)	U3 small nucleolar RNA-interacting protein 2, putative
Common	PF3D7_1227500	Pf3D7_12_v3:1,114,025..1,121,093(-)	protein SOC2, putative
Common	PF3D7_1233700	Pf3D7_12_v3:1,403,139..1,404,884(+)	homocysteine S-methyltransferase, putative
Common	PF3D7_1236300	Pf3D7_12_v3:1,520,327..1,521,604(+)	conserved protein, unknown function
Common	PF3D7_1236900	Pf3D7_12_v3:1,534,519..1,535,879(-)	conserved Plasmodium protein, unknown function
Common	PF3D7_1240000	Pf3D7_12_v3:1,682,835..1,684,460(+)	3-hydroxyisobutyryl-CoA hydrolase, putative
Common	PF3D7_1241100	Pf3D7_12_v3:1,746,444..1,747,993(-)	polyadenylation factor subunit 2, putative
Common	PF3D7_1250000	Pf3D7_12_v3:2,044,120..2,044,626(+)	rRNA-processing protein FCF2, putative
Common	PF3D7_1251100	Pf3D7_12_v3:2,089,484..2,090,220(+)	conserved Plasmodium protein, unknown function
Common	PF3D7_1251600	Pf3D7_12_v3:2,103,117..2,105,255(+)	conserved Plasmodium protein, unknown function
Common	PF3D7_1301700	Pf3D7_13_v3:99,548..100,521(+)	CX3CL1-binding protein 2
Common	PF3D7_1309700	Pf3D7_13_v3:440,265..445,283(+)	vacuolar protein sorting-associated protein 18, putative
Common	PF3D7_1327600	Pf3D7_13_v3:1,159,366..1,159,980(+)	nicotinamide/nicotinic acid mononucleotide adenylyltransferase
Common	PF3D7_1328400	Pf3D7_13_v3:1,200,840..1,202,342(-)	conserved protein, unknown function
Common	PF3D7_1331600	Pf3D7_13_v3:1,316,496..1,317,806(-)	protein tyrosine phosphatase-like protein, putative
Common	PF3D7_1333700	Pf3D7_13_v3:1,379,109..1,379,621(-)	histone H3-like centromeric protein CSE4
Common	PF3D7_1337000	Pf3D7_13_v3:1,491,265..1,494,308(-)	mitochondrial intermediate peptidase, putative
Common	PF3D7_1337400	Pf3D7_13_v3:1,506,965..1,508,977(+)	zinc finger protein, putative
Common	PF3D7_1356200	Pf3D7_13_v3:2,228,520..2,229,291(-)	mitochondrial import inner membrane translocase subunit TIM23, putative
Common	PF3D7_1359200	Pf3D7_13_v3:2,350,437..2,352,820(-)	high mobility group protein B4, putative
Common	PF3D7_1369400	Pf3D7_13_v3:2,759,756..2,768,478(+)	conserved Plasmodium protein, unknown function
Common	PF3D7_1401400	Pf3D7_14_v3:53,411..53,734(-)	early transcribed membrane protein 14.1
Common	PF3D7_1402200	Pf3D7_14_v3:84,735..85,301(+)	cytochrome c oxidase subunit ApiCOX19, putative
Common	PF3D7_1412900	Pf3D7_14_v3:521,209..522,898(+)	ubiquitin-conjugating enzyme E2, putative
Common	PF3D7_1418900	Pf3D7_14_v3:783,078..785,819(-)	ATP-dependent RNA helicase DBP4, putative
Common	PF3D7_1420300	Pf3D7_14_v3:843,711..844,619(+)	DNL-type zinc finger protein
Common	PF3D7_1425300	Pf3D7_14_v3:985,365..987,755(-)	conserved Plasmodium protein, unknown function
Common	PF3D7_1434000	Pf3D7_14_v3:1,364,749..1,366,113(-)	CCR4-associated factor 16, putative
Common	PF3D7_1435100	Pf3D7_14_v3:1,415,941..1,417,020(-)	ribonuclease H2 subunit B, putative
Common	PF3D7_1436900	Pf3D7_14_v3:1,500,128..1,500,965(-)	histidine triad protein, putative
Common	PF3D7_1451300	Pf3D7_14_v3:2,104,947..2,107,047(+)	E3 SUMO-protein ligase NSE2, putative
Common	PF3D7_1457700	Pf3D7_14_v3:2,367,287..2,371,723(+)	large ribosomal subunit nuclear export factor, putative
Common	PF3D7_1467200	Pf3D7_14_v3:2,748,392..2,750,131(+)	WD repeat-containing protein 79, putative
Common	PF3D7_0113700	Pf3D7_01_v3:520,807..522,579(+)	heat shock protein 40, type II
Common	PF3D7_0202500	Pf3D7_02_v3:127,994..128,314(+)	early transcribed membrane protein 2
Common	PF3D7_0203100	Pf3D7_02_v3:149,524..156,981(-)	protein kinase, putative
Common	PF3D7_0205400	Pf3D7_02_v3:223,478..224,851(+)	PCI domain-containing protein, putative
Common	PF3D7_0206000	Pf3D7_02_v3:239,246..243,796(-)	DNA repair protein RAD2, putative
Common	PF3D7_0208300	Pf3D7_02_v3:337,558..342,966(+)	conserved Plasmodium protein, unknown function
Common	PF3D7_0208600	Pf3D7_02_v3:354,621..356,117(+)	ribosome-recycling factor
Common	PF3D7_0209200	Pf3D7_02_v3:384,865..386,580(-)	exosome complex component MTR3, putative
Common	PF3D7_0209300	Pf3D7_02_v3:387,273..388,151(+)	2C-methyl-D-erythritol 2,4-cyclodiphosphate synthase
Common	PF3D7_0215100	Pf3D7_02_v3:622,524..624,306(-)	RING zinc finger protein, putative
Common	PF3D7_0217600	Pf3D7_02_v3:723,747..729,932(-)	conserved Plasmodium protein, unknown function
Common	PF3D7_0309700	Pf3D7_03_v3:409,102..410,928(-)	SECIS-binding protein 2, putative
Common	PF3D7_0321600	Pf3D7_03_v3:900,857..903,369(+)	ATP-dependent RNA helicase DDX42, putative
Common	PF3D7_0403800	Pf3D7_04_v3:211,515..213,854(-)	alpha/beta hydrolase, putative
Common	PF3D7_0409500	Pf3D7_04_v3:449,189..450,633(-)	NAD(P)-binding protein, putative
Common	PF3D7_0416200	Pf3D7_04_v3:709,460..710,083(-)	conserved protein, unknown function
Common	PF3D7_0422000	Pf3D7_04_v3:998,647..1,000,185(+)	steroid dehydrogenase, putative
Common	PF3D7_0422300	Pf3D7_04_v3:1,022,487..1,024,166(+)	alpha tubulin 2
Common	PF3D7_0423700	Pf3D7_04_v3:1,071,435..1,071,845(-)	early transcribed membrane protein 4
Common	PF3D7_0423800	Pf3D7_04_v3:1,076,347..1,077,534(+)	cysteine-rich protective antigen
Common	PF3D7_0424500	Pf3D7_04_v3:1,110,060..1,112,293(+)	serine/threonine protein kinase, FIKK family
Common	PF3D7_0500900	Pf3D7_05_v3:50,422..52,510(-)	serine/threonine protein kinase, FIKK family
Common	PF3D7_0506000	Pf3D7_05_v3:256,225..257,378(+)	conserved Plasmodium protein, unknown function
Common	PF3D7_0509800	Pf3D7_05_v3:410,268..415,308(+)	phosphatidylinositol 4-kinase
Common	PF3D7_0511300	Pf3D7_05_v3:474,487..478,882(-)	MORN repeat protein, putative
Common	PF3D7_0528400	Pf3D7_05_v3:1,171,659..1,173,890(+)	palmitoyltransferase DHHC7
Common	PF3D7_0530000	Pf3D7_05_v3:1,224,598..1,224,891(-)	conserved Plasmodium protein, unknown function
Common	PF3D7_0609300	Pf3D7_06_v3:396,242..399,289(+)	conserved Plasmodium protein, unknown function
Common	PF3D7_0610700	Pf3D7_06_v3:452,667..453,446(+)	conserved Plasmodium protein, unknown function
Common	PF3D7_0617300	Pf3D7_06_v3:720,535..721,312(+)	conserved Plasmodium protein, unknown function
Common	PF3D7_0621700	Pf3D7_06_v3:884,428..889,614(+)	conserved Plasmodium protein, unknown function
Common	PF3D7_0623700	Pf3D7_06_v3:959,132..962,545(-)	ATP-dependent RNA helicase SUV3, putative
Common	PF3D7_0624200	Pf3D7_06_v3:985,047..986,870(-)	SURP domain-containing protein, putative
Common	PF3D7_0625700	Pf3D7_06_v3:1,042,652..1,042,948(-)	conserved protein, unknown function
Common	PF3D7_0627100	Pf3D7_06_v3:1,089,190..1,094,328(+)	ankyrin-repeat protein, putative
Common	PF3D7_0628000	Pf3D7_06_v3:1,121,690..1,122,211(+)	6-pyruvoyltetrahydropterin synthase
Common	PF3D7_0708900	Pf3D7_07_v3:399,290..400,243(-)	protein SCO1, putative
Common	PF3D7_0715000	Pf3D7_07_v3:673,451..674,419(+)	4-nitrophenylphosphatase
Common	PF3D7_0716200	Pf3D7_07_v3:712,469..714,967(+)	PDCD2 domain-containing protein, putative
Common	PF3D7_0717100	Pf3D7_07_v3:742,010..744,901(+)	conserved Plasmodium protein, unknown function
Common	PF3D7_0717200	Pf3D7_07_v3:745,191..746,663(-)	conserved Plasmodium protein, unknown function
Common	PF3D7_0721000	Pf3D7_07_v3:904,143..914,671(+)	conserved Plasmodium membrane protein, unknown function
Common	PF3D7_0722100	Pf3D7_07_v3:944,023..945,234(+)	protein pelota homolog, putative
Common	PF3D7_0724200	Pf3D7_07_v3:1,019,384..1,020,667(-)	type 2A phosphatase-associated protein 42, putative
Common	PF3D7_0725400	Pf3D7_07_v3:1,079,015..1,080,055(+)	conserved Plasmodium protein, unknown function
Common	PF3D7_0728800	Pf3D7_07_v3:1,230,589..1,232,180(+)	conserved Plasmodium protein, unknown function
Common	PF3D7_0729000	Pf3D7_07_v3:1,235,699..1,236,707(+)	signal recognition particle subunit SRP9
Common	PF3D7_0730300	Pf3D7_07_v3:1,297,459..1,301,454(+)	AP2 domain transcription factor AP2-L, putative
Common	PF3D7_0812600	Pf3D7_08_v3:631,584..632,229(-)	ubiquitin-conjugating enzyme E2, putative
Common	PF3D7_0815400	Pf3D7_08_v3:725,781..726,502(-)	ATP synthase-associated protein, putative
Common	PF3D7_0818800	Pf3D7_08_v3:855,654..856,742(-)	U3 small nucleolar ribonucleoprotein protein IMP4, putative
Common	PF3D7_0829400	Pf3D7_08_v3:1,257,716..1,259,041(-)	prolyl 4-hydroxylase subunit alpha, putative
Common	PF3D7_0912000	Pf3D7_09_v3:541,033..545,739(-)	conserved Plasmodium protein, unknown function
Common	PF3D7_0915100	Pf3D7_09_v3:643,232..644,043(-)	SUMO-conjugating enzyme UBC9
Common	PF3D7_0918100	Pf3D7_09_v3:747,173..748,490(+)	cytochrome b5-like heme/steroid binding protein, putative
Common	PF3D7_0920200	Pf3D7_09_v3:827,730..830,681(-)	CS domain protein, putative
Common	PF3D7_0930400	Pf3D7_09_v3:1,207,974..1,211,703(+)	zinc finger protein, putative
Common	PF3D7_0930400	Pf3D7_09_v3:1,207,974..1,211,703(+)	zinc finger protein, putative
Common	PF3D7_0933900	Pf3D7_09_v3:1,338,175..1,339,295(-)	conserved Plasmodium protein, unknown function
Common	PF3D7_0935000	Pf3D7_09_v3:1,366,569..1,367,150(-)	U2 small nuclear ribonucleoprotein B'', putative
Common	PF3D7_1002200	Pf3D7_10_v3:112,929..116,015(+)	tryptophan-rich antigen 3
Common	PF3D7_1003700	Pf3D7_10_v3:166,743..170,669(-)	MKT1 domain-containing protein, putative
Common	PF3D7_1007200	Pf3D7_10_v3:288,383..290,826(-)	rho GTPase-activating protein, putative
Common	PF3D7_1008200	Pf3D7_10_v3:343,733..344,899(-)	flap endonuclease, putative
Common	PF3D7_1010100	Pf3D7_10_v3:403,679..404,575(+)	PI31 domain-containing protein, putative
Common	PF3D7_1014400	Pf3D7_10_v3:574,129..575,103(+)	MO15-related protein kinase
Common	PF3D7_1015400	Pf3D7_10_v3:621,305..623,626(+)	conserved Plasmodium protein, unknown function
Common	PF3D7_1018500	Pf3D7_10_v3:735,921..736,813(-)	pre-mRNA-splicing factor RDS3, putative
Common	PF3D7_1021200	Pf3D7_10_v3:857,673..859,742(-)	conserved Plasmodium protein, unknown function
Common	PF3D7_1023100	Pf3D7_10_v3:963,497..980,560(-)	dynein heavy chain, putative
Common	PF3D7_1024500	Pf3D7_10_v3:1,026,120..1,026,914(+)	conserved Plasmodium protein, unknown function
Common	PF3D7_1025600	Pf3D7_10_v3:1,088,214..1,088,417(+)	cytochrome c oxidase copper chaperone, putative
Common	PF3D7_1027400	Pf3D7_10_v3:1,145,823..1,146,795(-)	DNA-directed RNA polymerase II subunit RPB7, putative
Common	PF3D7_1028500	Pf3D7_10_v3:1,172,129..1,174,997(-)	partial CSTF domain-containing protein, putative
Common	PF3D7_1033900	Pf3D7_10_v3:1,354,454..1,355,571(-)	ubiquitin-conjugating enzyme E2, putative
Common	PF3D7_1038100	Pf3D7_10_v3:1,507,582..1,510,524(-)	GDP dissociation inhibitor, putative
Common	PF3D7_1104700	Pf3D7_11_v3:204,593..205,794(-)	DNA-directed RNA polymerase III subunit RPC8, putative
Common	PF3D7_1104700	Pf3D7_11_v3:204,593..205,794(-)	DNA-directed RNA polymerase III subunit RPC8, putative
Common	PF3D7_1109400	Pf3D7_11_v3:390,644..393,331(-)	essential nuclear protein 1, putative
Common	PF3D7_1111900	Pf3D7_11_v3:457,936..459,197(+)	Josephin domain-containing protein, putative
Common	PF3D7_1112500	Pf3D7_11_v3:477,484..478,320(+)	RNA transcription, translation and transport factor protein, putative
Common	PF3D7_1114200	Pf3D7_11_v3:542,330..544,765(-)	GTPase-activating protein, putative
Common	PF3D7_1116600	Pf3D7_11_v3:626,709..629,432(-)	dolichyl-diphosphooligosaccharide--protein glycosyltransferase subunit STT3, putative
Common	PF3D7_1117800	Pf3D7_11_v3:674,299..677,349(-)	DNA mismatch repair protein MLH
Common	PF3D7_1118600	Pf3D7_11_v3:705,556..707,382(-)	histone acetyltransferase MYST
Common	PF3D7_1119300	Pf3D7_11_v3:724,855..725,739(-)	splicing factor U2AF small subunit, putative
Common	PF3D7_1121300	Pf3D7_11_v3:801,945..807,081(-)	tyrosine kinase-like protein
Common	PF3D7_1122100	Pf3D7_11_v3:840,728..842,450(-)	GPI transamidase component GPI16, putative
Common	PF3D7_1124100	Pf3D7_11_v3:951,382..956,343(-)	BEACH domain-containing protein, putative
Common	PF3D7_1124900	Pf3D7_11_v3:981,945..983,086(+)	60S ribosomal protein L35, putative
Common	PF3D7_1131000	Pf3D7_11_v3:1,194,524..1,195,036(-)	RNA-binding protein s1, putative
Common	PF3D7_1140700	Pf3D7_11_v3:1,623,447..1,630,274(-)	chromo domain-containing protein, putative
Common	PF3D7_1145200	Pf3D7_11_v3:1,789,323..1,795,370(-)	serine/threonine protein kinase, putative
Common	PF3D7_1148900	Pf3D7_11_v3:1,945,778..1,946,047(+)	Plasmodium exported protein, unknown function
Common	PF3D7_1200800	Pf3D7_12_v3:68,808..70,842(-)	serine/threonine protein kinase, FIKK family
Common	PF3D7_1206600	Pf3D7_12_v3:294,997..299,349(-)	DNA-directed RNA polymerase III subunit RPC2, putative
Common	PF3D7_1218900	Pf3D7_12_v3:740,994..743,147(-)	WD repeat-containing protein, putative
Common	PF3D7_1220100	Pf3D7_12_v3:802,544..804,400(+)	pre-mRNA-processing factor 17, putative
Common	PF3D7_1223600	Pf3D7_12_v3:962,631..967,491(-)	conserved Plasmodium protein, unknown function
Common	PF3D7_1224900	Pf3D7_12_v3:1,010,832..1,011,342(-)	splicing factor 3B subunit 6, putative
Common	PF3D7_1227400	Pf3D7_12_v3:1,109,151..1,112,669(-)	conserved Plasmodium protein, unknown function
Common	PF3D7_1228700	Pf3D7_12_v3:1,165,508..1,169,148(+)	conserved Plasmodium protein, unknown function
Common	PF3D7_1234500	Pf3D7_12_v3:1,439,896..1,441,050(-)	conserved Plasmodium protein, unknown function
Common	PF3D7_1237100	Pf3D7_12_v3:1,540,766..1,549,144(-)	conserved Plasmodium protein, unknown function
Common	PF3D7_1244700	Pf3D7_12_v3:1,871,919..1,872,911(+)	conserved protein, unknown function
Common	PF3D7_1250200	Pf3D7_12_v3:2,059,108..2,063,227(+)	CSC1-like protein, putative
Common	PF3D7_1250700	Pf3D7_12_v3:2,075,792..2,076,517(+)	transcription initiation factor IIA subunit 2, putative
Common	PF3D7_1252700	Pf3D7_12_v3:2,154,618..2,156,124(+)	Plasmodium exported protein (PHISTb), unknown function
Common	PF3D7_1302500	Pf3D7_13_v3:131,849..140,594(-)	AAA domain-containing protein, putative
Common	PF3D7_1303000	Pf3D7_13_v3:158,144..158,778(+)	ATP synthase-associated protein, putative
Common	PF3D7_1307000	Pf3D7_13_v3:325,215..326,371(-)	exosome complex component RRP40, putative
Common	PF3D7_1309500	Pf3D7_13_v3:436,676..437,305(-)	H/ACA ribonucleoprotein complex subunit 1, putative
Common	PF3D7_1313000	Pf3D7_13_v3:553,752..554,251(-)	ubiquitin-like protein nedd8 homologue, putative
Common	PF3D7_1314900	Pf3D7_13_v3:632,336..634,510(+)	general transcription factor IIH subunit 2
Common	PF3D7_1315600	Pf3D7_13_v3:655,207..657,259(-)	CDP-diacylglycerol--inositol 3-phosphatidyltransferase
Common	PF3D7_1316100	Pf3D7_13_v3:673,717..678,522(+)	inositol polyphosphate kinase, putative
Common	PF3D7_1322800	Pf3D7_13_v3:960,166..960,646(+)	conserved protein, unknown function
Common	PF3D7_1326100	Pf3D7_13_v3:1,087,584..1,089,099(+)	WD repeat-containing protein, putative
Common	PF3D7_1326400	Pf3D7_13_v3:1,095,553..1,098,464(-)	translation initiation factor eIF-2B subunit gamma, putative
Common	PF3D7_1329400	Pf3D7_13_v3:1,243,172..1,246,344(+)	AMP deaminase
Common	PF3D7_1332300	Pf3D7_13_v3:1,336,401..1,336,892(+)	trafficking protein particle complex subunit 2, putative
Common	PF3D7_1339800	Pf3D7_13_v3:1,597,400..1,597,618(-)	mitotic-spindle organizing protein 1, putative
Common	PF3D7_1342900	Pf3D7_13_v3:1,682,393..1,693,969(-)	AP2 domain transcription factor, putative
Common	PF3D7_1347900	Pf3D7_13_v3:1,912,948..1,918,904(-)	conserved Plasmodium protein, unknown function
Common	PF3D7_1348500	Pf3D7_13_v3:1,950,400..1,951,847(+)	TBC domain protein, putative
Common	PF3D7_1350200	Pf3D7_13_v3:2,009,477..2,010,281(-)	small nuclear ribonucleoprotein E, putative
Common	PF3D7_1355300	Pf3D7_13_v3:2,195,449..2,196,978(+)	histone-lysine N-methyltransferase, putative
Common	PF3D7_1361600	Pf3D7_13_v3:2,469,127..2,469,540(-)	Fe-S assembly protein IscX, putative
Common	PF3D7_1363200	Pf3D7_13_v3:2,539,948..2,541,540(-)	bifunctional polynucleotide phosphatase/kinase
Common	PF3D7_1364000	Pf3D7_13_v3:2,564,625..2,567,108(+)	conserved protein, unknown function
Common	PF3D7_1402100	Pf3D7_14_v3:81,121..83,760(+)	pseudouridine synthase, putative
Common	PF3D7_1412000	Pf3D7_14_v3:482,437..483,399(+)	p1/s1 nuclease, putative
Common	PF3D7_1413800	Pf3D7_14_v3:547,954..549,417(+)	diphthamide biosynthesis protein 1, putative
Common	PF3D7_1421900	Pf3D7_14_v3:891,140..891,622(-)	copper transporter, putative
Common	PF3D7_1422200	Pf3D7_14_v3:896,004..896,939(-)	conserved Plasmodium protein, unknown function
Common	PF3D7_1422600	Pf3D7_14_v3:910,227..912,152(+)	conserved Plasmodium protein, unknown function
Common	PF3D7_1427800	Pf3D7_14_v3:1,088,362..1,089,102(-)	exosome complex component RRP41
Common	PF3D7_1428000	Pf3D7_14_v3:1,095,686..1,097,731(+)	conserved Plasmodium membrane protein, unknown function
Common	PF3D7_1430800	Pf3D7_14_v3:1,214,935..1,215,732(+)	PhIL1 interacting protein PIP3
Common	PF3D7_1431100	Pf3D7_14_v3:1,221,775..1,222,818(+)	PhIL1 interacting protein PIP2
Common	PF3D7_1433300	Pf3D7_14_v3:1,310,041..1,311,834(+)	histone-binding protein RBBP7, putative
Common	PF3D7_1437300	Pf3D7_14_v3:1,513,938..1,514,961(-)	conserved Plasmodium protein, unknown function
Common	PF3D7_1437800	Pf3D7_14_v3:1,530,276..1,530,830(-)	trafficking protein particle complex subunit 5, putative
Common	PF3D7_1444400	Pf3D7_14_v3:1,831,009..1,832,803(+)	conserved Plasmodium protein, unknown function
Common	PF3D7_1449400	Pf3D7_14_v3:2,020,209..2,024,137(-)	crossover junction endonuclease MUS81, putative
Common	PF3D7_1449600	Pf3D7_14_v3:2,035,116..2,036,630(-)	conserved protein, unknown function
Common	PF3D7_1457400	Pf3D7_14_v3:2,350,985..2,360,152(+)	conserved Plasmodium protein, unknown function
Common	PF3D7_1458100	Pf3D7_14_v3:2,390,726..2,390,902(+)	protein PET117, putative
Common	PF3D7_1459700	Pf3D7_14_v3:2,444,473..2,446,179(-)	pyridoxal 5'-phosphate synthase, putative
Common	PF3D7_1460100	Pf3D7_14_v3:2,454,902..2,455,879(+)	FYVE and coiled-coil domain-containing protein
Common	PF3D7_1469800	Pf3D7_14_v3:2,865,024..2,866,245(-)	conserved Plasmodium protein, unknown function
Common	PF3D7_1477300	Pf3D7_14_v3:3,179,624..3,180,610(+)	Plasmodium exported protein (PHIST), unknown function
Common	PF3D7_1478000	Pf3D7_14_v3:3,213,581..3,214,617(+)	Plasmodium exported protein (PHISTa), unknown function
Common	PF3D7_0101300	Pf3D7_01_v3:74,563..75,366(+)	Pfmc-2TM Maurer's cleft two transmembrane protein
Common	PF3D7_0105300	Pf3D7_01_v3:225,110..225,779(-)	cyclase-associated protein
Common	PF3D7_0107400	Pf3D7_01_v3:302,937..303,398(+)	ATP synthase-associated protein, putative
Common	PF3D7_0109500	Pf3D7_01_v3:376,294..377,004(-)	N-acetyltransferase, GNAT family, putative
Common	PF3D7_0111000	Pf3D7_01_v3:421,776..427,575(-)	kinesin-8B, putative
Common	PF3D7_0113900	Pf3D7_01_v3:537,109..538,025(-)	CX3CL1-binding protein 1
Common	PF3D7_0201500	Pf3D7_02_v3:73,441..74,396(-)	Plasmodium exported protein (hyp9), unknown function
Common	PF3D7_0205600	Pf3D7_02_v3:228,025..229,932(+)	conserved Plasmodium protein, unknown function
Common	PF3D7_0207900	Pf3D7_02_v3:317,596..321,310(-)	serine repeat antigen 2
Common	PF3D7_0212200	Pf3D7_02_v3:489,904..490,818(-)	ribosomal protein L12, mitochondrial, putative
Common	PF3D7_0213600	Pf3D7_02_v3:546,482..555,294(-)	conserved Plasmodium protein, unknown function
Common	PF3D7_0215300	Pf3D7_02_v3:628,642..631,308(-)	acyl-CoA synthetase
Common	PF3D7_0215500	Pf3D7_02_v3:640,400..642,694(+)	conserved Plasmodium protein, unknown function
Common	PF3D7_0218600	Pf3D7_02_v3:755,418..762,560(+)	patatin-like phospholipase, putative
Common	PF3D7_0301400	Pf3D7_03_v3:85,305..86,131(-)	Plasmodium exported protein, unknown function
Common	PF3D7_0304400	Pf3D7_03_v3:217,941..218,489(+)	60S ribosomal protein L44
Common	PF3D7_0308500	Pf3D7_03_v3:369,925..370,789(+)	activator of Hsp90 ATPase, putative
Common	PF3D7_0315400	Pf3D7_03_v3:630,611..631,381(-)	conserved Plasmodium protein, unknown function
Common	PF3D7_0318700	Pf3D7_03_v3:788,453..788,812(+)	conserved Plasmodium protein, unknown function
Common	PF3D7_0319900	Pf3D7_03_v3:833,833..834,777(-)	conserved protein, unknown function
Common	PF3D7_0320000	Pf3D7_03_v3:837,307..838,271(+)	protein phosphatase inhibitor 2
Common	PF3D7_0321100	Pf3D7_03_v3:879,959..885,493(-)	conserved Plasmodium protein, unknown function
Common	PF3D7_0321800	Pf3D7_03_v3:912,916..921,036(+)	WD repeat-containing protein, putative
Common	PF3D7_0408100	Pf3D7_04_v3:397,328..400,693(+)	conserved Plasmodium protein, unknown function
Common	PF3D7_0410400	Pf3D7_04_v3:474,542..475,558(+)	exosome complex component RRP4
Common	PF3D7_0411100	Pf3D7_04_v3:504,478..505,095(-)	mediator of RNA polymerase II transcription subunit 8, putative
Common	PF3D7_0412200	Pf3D7_04_v3:541,811..542,809(-)	conserved Plasmodium protein, unknown function
Common	PF3D7_0415400	Pf3D7_04_v3:686,414..687,040(-)	coatomer subunit zeta, putative
Common	PF3D7_0416000	Pf3D7_04_v3:701,526..704,162(-)	RNA-binding protein, putative
Common	PF3D7_0416500	Pf3D7_04_v3:723,073..724,242(-)	repressor of RNA polymerase III transcription MAF1
Common	PF3D7_0418500	Pf3D7_04_v3:830,989..832,428(-)	trafficking protein particle complex subunit 3, putative
Common	PF3D7_0420400	Pf3D7_04_v3:929,340..930,140(+)	ribosome-recycling factor
Common	PF3D7_0502000	Pf3D7_05_v3:97,657..101,895(+)	vacuolar protein sorting-associated protein 11, putative
Common	PF3D7_0503800	Pf3D7_05_v3:151,422..152,384(-)	60S ribosomal protein L31
Common	PF3D7_0505000	Pf3D7_05_v3:209,062..218,189(-)	MMS19-like protein, putative
Common	PF3D7_0508100	Pf3D7_05_v3:331,680..336,704(+)	SET domain protein, putative
Common	PF3D7_0508300	Pf3D7_05_v3:342,205..343,233(+)	triose phosphate transporter
Common	PF3D7_0509300	Pf3D7_05_v3:388,696..389,191(-)	conserved Plasmodium protein, unknown function
Common	PF3D7_0509600	Pf3D7_05_v3:403,342..405,642(+)	asparagine--tRNA ligase
Common	PF3D7_0511700	Pf3D7_05_v3:519,129..520,078(+)	EKC/KEOPS complex subunit CGI121
Common	PF3D7_0514900	Pf3D7_05_v3:618,629..619,945(+)	conserved Plasmodium protein, unknown function
Common	PF3D7_0515400	Pf3D7_05_v3:637,354..640,381(+)	conserved protein, unknown function
Common	PF3D7_0519900	Pf3D7_05_v3:825,835..827,412(-)	conserved protein, unknown function
Common	PF3D7_0520600	Pf3D7_05_v3:843,586..844,817(-)	bis(5'-nucleosyl)-tetraphosphatase [asymmetrical]
Common	PF3D7_0520700	Pf3D7_05_v3:845,843..848,767(-)	CDC73 domain-containing protein, putative
Common	PF3D7_0522100	Pf3D7_05_v3:897,465..899,756(-)	conserved Plasmodium protein, unknown function
Common	PF3D7_0524700	Pf3D7_05_v3:1,019,585..1,019,902(-)	mitochondrial import receptor subunit TOM22, putative
Common	PF3D7_0525400	Pf3D7_05_v3:1,057,651..1,059,054(+)	7-helix-1 protein
Common	PF3D7_0528700	Pf3D7_05_v3:1,178,276..1,178,890(-)	peptidyl-prolyl cis-trans isomerase
Common	PF3D7_0601900	Pf3D7_06_v3:78,190..78,784(+)	conserved Plasmodium protein, unknown function
Common	PF3D7_0603000	Pf3D7_06_v3:122,634..124,412(+)	SDE2 domain-containing protein, putative
Common	PF3D7_0603100	Pf3D7_06_v3:125,458..126,816(-)	RNA-binding protein, putative
Common	PF3D7_0603800	Pf3D7_06_v3:152,541..160,455(-)	centrosomal protein CEP76, putative
Common	PF3D7_0604300	Pf3D7_06_v3:182,216..184,537(+)	conserved Plasmodium protein, unknown function
Common	PF3D7_0605900	Pf3D7_06_v3:247,640..249,166(+)	elongation of fatty acids protein, putative
Common	PF3D7_0615700	Pf3D7_06_v3:656,376..657,636(+)	THO complex subunit 4, putative
Common	PF3D7_0617600	Pf3D7_06_v3:738,259..739,265(-)	stevor
Common	PF3D7_0617900	Pf3D7_06_v3:754,395..754,805(+)	histone H3 variant
Common	PF3D7_0622600	Pf3D7_06_v3:914,743..915,429(+)	cytochrome b-c1 complex subunit 9, putative
Common	PF3D7_0623000	Pf3D7_06_v3:937,068..938,651(-)	chorismate synthase
Common	PF3D7_0630400	Pf3D7_06_v3:1,272,363..1,273,532(-)	conserved Plasmodium protein, unknown function
Common	PF3D7_1365900	Pf3D7_13_v3:2,632,534..2,633,260(-)	ubiquitin-60S ribosomal protein L40
Common	PF3D7_1039700	Pf3D7_10_v3:1,591,578..1,592,367(-)	Pfmc-2TM Maurer's cleft two transmembrane protein
Common	PF3D7_0702900	Pf3D7_07_v3:113,144..113,948(-)	centrin, putative
Common	PF3D7_0703700	Pf3D7_07_v3:146,645..147,394(-)	conserved protein, unknown function
Common	PF3D7_0707600	Pf3D7_07_v3:353,986..354,720(+)	mediator of RNA polymerase II transcription subunit 10, putative
Common	PF3D7_0708100	Pf3D7_07_v3:372,897..373,106(-)	DNA-directed RNA polymerases I, II, and III subunit RPABC5, putative
Common	PF3D7_0710600	Pf3D7_07_v3:478,468..479,138(-)	60S ribosomal protein L34
Common	PF3D7_0711300	Pf3D7_07_v3:499,336..499,695(+)	conserved Plasmodium protein, unknown function
Common	PF3D7_0719500	Pf3D7_07_v3:854,652..856,654(-)	LEM3/CDC50 family protein, putative
Common	PF3D7_0720900	Pf3D7_07_v3:901,549..902,787(+)	tetratricopeptide repeat protein, putative
Common	PF3D7_0727000	Pf3D7_07_v3:1,147,570..1,151,058(-)	vacuolar protein sorting-associated protein 53, putative
Common	PF3D7_0729400	Pf3D7_07_v3:1,252,847..1,254,097(+)	ribosome biogenesis protein BRX1, putative
Common	PF3D7_0803000	Pf3D7_08_v3:196,581..198,614(+)	peptidyl-prolyl cis-trans isomerase
Common	PF3D7_0807000	Pf3D7_08_v3:370,784..372,623(+)	YEATS domain-containing protein, putative
Common	PF3D7_0812700	Pf3D7_08_v3:633,990..634,697(+)	U1 small nuclear ribonucleoprotein C, putative
Common	PF3D7_0815700	Pf3D7_08_v3:733,279..734,573(-)	ubiquitin
Common	PF3D7_0821300	Pf3D7_08_v3:958,531..961,740(-)	ATP-dependent RNA helicase DHX36, putative
Common	PF3D7_0821800	Pf3D7_08_v3:976,074..976,644(+)	protein transport protein SEC61 subunit beta, putative
Common	PF3D7_0824600	Pf3D7_08_v3:1,068,563..1,069,902(+)	Fe-S cluster assembly protein DRE2, putative
Common	PF3D7_0826300	Pf3D7_08_v3:1,146,167..1,147,504(+)	SPRY domain, putative
Common	PF3D7_0905000	Pf3D7_09_v3:234,501..235,346(-)	conserved Plasmodium protein, unknown function
Common	PF3D7_0909700	Pf3D7_09_v3:440,914..444,024(+)	FHA domain protein, putative
Common	PF3D7_0909800	Pf3D7_09_v3:445,788..446,329(+)	small nuclear ribonucleoprotein Sm D3, putative
Common	PF3D7_0913000	Pf3D7_09_v3:569,124..570,374(-)	conserved protein, unknown function
Common	PF3D7_0913400	Pf3D7_09_v3:580,760..581,468(-)	conserved Plasmodium protein, unknown function
Common	PF3D7_0913600	Pf3D7_09_v3:584,726..588,421(+)	conserved Plasmodium protein, unknown function
Common	PF3D7_0913700	Pf3D7_09_v3:589,263..591,242(+)	conserved Plasmodium protein, unknown function
Common	PF3D7_0914100	Pf3D7_09_v3:601,076..604,576(-)	conserved Plasmodium protein, unknown function
Common	PF3D7_0916000	Pf3D7_09_v3:667,255..671,725(-)	major facilitator superfamily domain-containing protein, putative
Common	PF3D7_0916400	Pf3D7_09_v3:683,562..691,121(+)	conserved Plasmodium protein, unknown function
Common	PF3D7_0916500	Pf3D7_09_v3:691,568..693,570(-)	ubiquitin fusion degradation protein 1
Common	PF3D7_0920700	Pf3D7_09_v3:849,515..851,296(+)	CRAL/TRIO domain-containing protein, putative
Common	PF3D7_0921000	Pf3D7_09_v3:857,587..858,829(-)	ubiquitin-conjugating enzyme E2, putative
Common	PF3D7_0921000	Pf3D7_09_v3:857,587..858,829(-)	ubiquitin-conjugating enzyme E2, putative
Common	PF3D7_0925700	Pf3D7_09_v3:1,028,661..1,030,010(-)	histone deacetylase 1
Common	PF3D7_0928900	Pf3D7_09_v3:1,159,876..1,160,475(+)	guanylate kinase
Common	PF3D7_0934100	Pf3D7_09_v3:1,343,385..1,346,555(+)	TFIIH basal transcription factor complex helicase XPD subunit
Common	PF3D7_0936300	Pf3D7_09_v3:1,436,687..1,437,981(-)	ring-exported protein 3
Common	PF3D7_1001500	Pf3D7_10_v3:81,416..81,739(-)	early transcribed membrane protein 10.1
Common	PF3D7_1006600	Pf3D7_10_v3:272,243..272,824(-)	phosducin-like protein 3, putative
Common	PF3D7_1006900	Pf3D7_10_v3:281,459..283,104(+)	PPPDE peptidase, putative
Common	PF3D7_1008500	Pf3D7_10_v3:351,703..355,593(+)	protein GPR89, putative
Common	PF3D7_1011000	Pf3D7_10_v3:429,204..430,140(-)	inner membrane complex sub-compartment protein 1
Common	PF3D7_1015000	Pf3D7_10_v3:611,213..612,199(+)	FAD synthetase, putative
Common	PF3D7_1017400	Pf3D7_10_v3:697,970..699,823(-)	phosphomannomutase, putative
Common	PF3D7_1017600	Pf3D7_10_v3:705,537..708,452(+)	conserved Plasmodium protein, unknown function
Common	PF3D7_1022100	Pf3D7_10_v3:925,280..926,230(-)	methyltransferase, putative
Common	PF3D7_1022600	Pf3D7_10_v3:948,477..951,152(+)	kelch protein K10
Common	PF3D7_1023200	Pf3D7_10_v3:982,231..983,202(+)	orotidine 5'-phosphate decarboxylase
Common	PF3D7_1028300	Pf3D7_10_v3:1,168,010..1,168,957(-)	rRNA-processing protein EBP2, putative
Common	PF3D7_1029400	Pf3D7_10_v3:1,200,894..1,202,399(-)	LEM3/CDC50 family protein, putative
Common	PF3D7_1031800	Pf3D7_10_v3:1,282,405..1,284,057(-)	conserved protein, unknown function
Common	PF3D7_1032500	Pf3D7_10_v3:1,306,241..1,307,532(-)	DER1-like protein, putative
Common	PF3D7_1032700	Pf3D7_10_v3:1,310,421..1,312,082(-)	conserved Plasmodium protein, unknown function
Common	PF3D7_1034500	Pf3D7_10_v3:1,370,731..1,376,131(+)	conserved Plasmodium protein, unknown function
Common	PF3D7_1038000	Pf3D7_10_v3:1,505,835..1,506,896(+)	antigen UB05
Common	PF3D7_1038000	Pf3D7_10_v3:1,505,835..1,506,896(+)	antigen UB05
Common	PF3D7_1211800	Pf3D7_12_v3:526,109..527,780(+)	polyubiquitin
Common	PF3D7_1102400	Pf3D7_11_v3:114,591..116,573(-)	phosphopantothenate--cysteine ligase, putative
Common	PF3D7_1106700	Pf3D7_11_v3:279,920..282,994(-)	DNA replication ATP-dependent helicase/nuclease DNA2, putative
Common	PF3D7_1113000	Pf3D7_11_v3:492,091..510,738(+)	conserved Plasmodium protein, unknown function
Common	PF3D7_1113100	Pf3D7_11_v3:511,105..511,761(-)	protein tyrosine phosphatase
Common	PF3D7_1113300	Pf3D7_11_v3:519,189..520,220(+)	UDP-galactose transporter, putative
Common	PF3D7_1115700	Pf3D7_11_v3:592,130..593,584(-)	cysteine proteinase falcipain 2a
Common	PF3D7_1117500	Pf3D7_11_v3:666,037..667,722(-)	tyrosine--tRNA ligase
Common	PF3D7_1119200	Pf3D7_11_v3:722,717..723,289(-)	conserved protein, unknown function
Common	PF3D7_1121900	Pf3D7_11_v3:835,889..837,466(-)	serine/threonine protein kinase, putative
Common	PF3D7_1122700	Pf3D7_11_v3:868,388..869,152(-)	conserved Plasmodium protein, unknown function
Common	PF3D7_1123000	Pf3D7_11_v3:895,967..903,370(-)	conserved Plasmodium protein, unknown function
Common	PF3D7_1130500	Pf3D7_11_v3:1,171,680..1,175,724(+)	conserved oligomeric Golgi complex subunit 2, putative
Common	PF3D7_1136700	Pf3D7_11_v3:1,446,489..1,448,505(+)	armadillo-interacting protein AIP
Common	PF3D7_1136700	Pf3D7_11_v3:1,446,489..1,448,505(+)	armadillo-interacting protein AIP
Common	PF3D7_1140400	Pf3D7_11_v3:1,608,006..1,608,609(+)	conserved Plasmodium protein, unknown function
Common	PF3D7_1142600	Pf3D7_11_v3:1,708,066..1,708,679(-)	60S ribosomal protein L35ae, putative
Common	PF3D7_1143000	Pf3D7_11_v3:1,717,546..1,718,694(+)	alpha/beta hydrolase, putative
Common	PF3D7_1147700	Pf3D7_11_v3:1,897,204..1,897,884(+)	ATP synthase subunit delta, mitochondrial, putative
Common	PF3D7_1201100	Pf3D7_12_v3:81,449..84,451(-)	RESA-like protein with PHIST and DnaJ domains
Common	PF3D7_1205700	Pf3D7_12_v3:253,155..254,123(+)	targeted glyoxalase II
Common	PF3D7_1206000	Pf3D7_12_v3:270,300..271,214(-)	shewanella-like protein phosphatase 2
Common	PF3D7_1209000	Pf3D7_12_v3:421,371..422,201(-)	mago-binding protein, putative
Common	PF3D7_1209700	Pf3D7_12_v3:445,625..447,268(+)	conserved protein, unknown function
Common	PF3D7_1211200	Pf3D7_12_v3:491,893..497,388(-)	conserved Plasmodium protein, unknown function
Common	PF3D7_1219900	Pf3D7_12_v3:796,500..797,183(+)	ribulose-phosphate 3-epimerase, putative
Common	PF3D7_1220300	Pf3D7_12_v3:807,560..816,204(+)	cell cycle associated protein, putative
Common	PF3D7_1221200	Pf3D7_12_v3:849,840..850,652(+)	conserved Plasmodium protein, unknown function
Common	PF3D7_1223300	Pf3D7_12_v3:934,971..938,639(-)	DNA gyrase subunit A
Common	PF3D7_1228400	Pf3D7_12_v3:1,153,352..1,157,557(+)	conserved Plasmodium protein, unknown function
Common	PF3D7_1237600	Pf3D7_12_v3:1,568,605..1,570,569(+)	periodic tryptophan protein 1, putative
Common	PF3D7_1238900	Pf3D7_12_v3:1,615,323..1,616,852(-)	protein kinase 2
Common	PF3D7_1242000	Pf3D7_12_v3:1,787,236..1,788,831(-)	sulfhydryl oxidase, putative
Common	PF3D7_1243000	Pf3D7_12_v3:1,811,790..1,812,698(+)	syntaxin-16, putative
Common	PF3D7_1243100	Pf3D7_12_v3:1,813,507..1,814,235(-)	zinc finger protein, putative
Common	PF3D7_1245300	Pf3D7_12_v3:1,893,069..1,893,903(+)	NEDD8-conjugating enzyme UBC12, putative
Common	PF3D7_1247900	Pf3D7_12_v3:1,972,438..1,973,076(+)	U3 small nucleolar RNA-associated protein 11, putative
Common	PF3D7_1248500	Pf3D7_12_v3:1,983,480..1,984,349(-)	bax inhibitor 1, putative
Common	PF3D7_1304300	Pf3D7_13_v3:231,083..231,724(+)	conserved Plasmodium protein, unknown function
Common	PF3D7_1307200	Pf3D7_13_v3:331,558..332,526(-)	DnaJ protein, putative
Common	PF3D7_1307800	Pf3D7_13_v3:348,743..350,788(-)	FHA domain-containing protein, putative
Common	PF3D7_1311300	Pf3D7_13_v3:484,205..485,463(+)	ATP synthase subunit gamma, mitochondrial
Common	PF3D7_1313800	Pf3D7_13_v3:588,800..599,198(-)	conserved Plasmodium membrane protein, unknown function
Common	PF3D7_1314600	Pf3D7_13_v3:624,785..626,011(+)	lipoate-protein ligase 1
Common	PF3D7_1315500	Pf3D7_13_v3:652,794..653,838(-)	conserved protein, unknown function
Common	PF3D7_1323700	Pf3D7_13_v3:982,611..983,801(+)	glideosome associated protein with multiple membrane spans 1
Common	PF3D7_1323900	Pf3D7_13_v3:989,468..990,598(+)	protein BCP1, putative
Common	PF3D7_1326600	Pf3D7_13_v3:1,107,875..1,122,540(+)	conserved Plasmodium protein, unknown function
Common	PF3D7_1330000	Pf3D7_13_v3:1,272,213..1,273,859(+)	PITH domain-containing protein, putative
Common	PF3D7_1330000	Pf3D7_13_v3:1,272,213..1,273,859(+)	PITH domain-containing protein, putative
Common	PF3D7_1339300	Pf3D7_13_v3:1,583,226..1,584,053(+)	conserved protein, unknown function
Common	PF3D7_1341800	Pf3D7_13_v3:1,646,330..1,647,718(-)	inner membrane complex protein 1k, putative
Common	PF3D7_1346200	Pf3D7_13_v3:1,845,878..1,846,384(-)	nuclear import protein MOG1, putative
Common	PF3D7_1349100	Pf3D7_13_v3:1,969,769..1,970,752(-)	nucleoside diphosphate hydrolase, putative
Common	PF3D7_1349300	Pf3D7_13_v3:1,977,269..1,982,692(+)	tyrosine kinase-like protein
Common	PF3D7_1349800	Pf3D7_13_v3:2,000,681..2,002,000(+)	GPN-loop GTPase, putative
Common	PF3D7_1351200	Pf3D7_13_v3:2,043,106..2,047,758(+)	conserved Plasmodium protein, unknown function
Common	PF3D7_1353200	Pf3D7_13_v3:2,130,531..2,131,065(+)	membrane associated histidine-rich protein 2
Common	PF3D7_1361000	Pf3D7_13_v3:2,445,090..2,447,264(-)	protein arginine N-methyltransferase 5, putative
Common	PF3D7_1366800	Pf3D7_13_v3:2,668,398..2,670,524(-)	phosphatidylserine synthase, putative
Common	PF3D7_1402000	Pf3D7_14_v3:77,258..80,423(-)	conserved Plasmodium protein, unknown function
Common	PF3D7_1402500	Pf3D7_14_v3:92,264..93,537(-)	ribosomal protein S27a, putative
Common	PF3D7_1404800	Pf3D7_14_v3:163,990..166,854(-)	conserved Plasmodium protein, unknown function
Common	PF3D7_1406800	Pf3D7_14_v3:246,380..247,721(-)	glideosome associated protein with multiple membrane spans 3
Common	PF3D7_1408200	Pf3D7_14_v3:300,725..305,833(-)	AP2 domain transcription factor AP2-G2, putative
Common	PF3D7_1411300	Pf3D7_14_v3:458,796..460,962(+)	DnaJ protein, putative
Common	PF3D7_1418200	Pf3D7_14_v3:775,460..776,311(+)	conserved Plasmodium protein, unknown function
Common	PF3D7_1421100	Pf3D7_14_v3:871,000..874,761(+)	conserved Plasmodium protein, unknown function
Common	PF3D7_1421400	Pf3D7_14_v3:881,957..883,672(-)	DNA-directed RNA polymerase III subunit RPC6, putative
Common	PF3D7_1431300	Pf3D7_14_v3:1,231,036..1,233,841(+)	large subunit GTPase 1, putative
Common	PF3D7_1434700	Pf3D7_14_v3:1,407,258..1,407,746(-)	mitochondrial import inner membrane translocase subunit TIM17, putative
Common	PF3D7_1435300	Pf3D7_14_v3:1,421,901..1,431,221(-)	glutamate synthase [NADH], putative
Common	PF3D7_1436800	Pf3D7_14_v3:1,498,758..1,499,492(-)	ATP-dependent Clp protease proteolytic subunit
Common	PF3D7_1439600	Pf3D7_14_v3:1,612,521..1,613,063(-)	cytochrome c oxidase subunit ApiCOX26, putative
Common	PF3D7_1440400	Pf3D7_14_v3:1,647,673..1,651,694(-)	zinc finger protein, putative
Common	PF3D7_1441600	Pf3D7_14_v3:1,696,304..1,698,013(-)	acid cluster protein 33 homologue, putative
Common	PF3D7_1442500	Pf3D7_14_v3:1,724,402..1,727,413(-)	geranylgeranyl transferase type-2 subunit alpha, putative
Common	PF3D7_1443700	Pf3D7_14_v3:1,791,911..1,793,004(-)	dephospho-CoA kinase, putative
Common	PF3D7_1443800	Pf3D7_14_v3:1,794,708..1,795,934(-)	pre-mRNA-splicing factor CWC24, putative
Common	PF3D7_1451900	Pf3D7_14_v3:2,128,168..2,131,257(-)	ribosome biogenesis protein TSR1, putative
Common	PF3D7_1456900	Pf3D7_14_v3:2,334,787..2,335,962(+)	conserved protein, unknown function
Common	PF3D7_1460400	Pf3D7_14_v3:2,461,321..2,463,104(+)	ubiquitin carboxyl-terminal hydrolase isozyme L3
Common	PF3D7_1462100	Pf3D7_14_v3:2,519,205..2,523,209(-)	conserved Plasmodium protein, unknown function
Common	PF3D7_1463400	Pf3D7_14_v3:2,575,326..2,576,336(+)	DNA-directed RNA polymerase III subunit RPC4, putative
Common	PF3D7_1464200	Pf3D7_14_v3:2,598,842..2,599,954(-)	zinc finger protein, putative
Common	PF3D7_1465100	Pf3D7_14_v3:2,637,566..2,640,169(+)	conserved oligomeric Golgi complex subunit 6, putative
Common	PF3D7_1465200	Pf3D7_14_v3:2,640,872..2,642,002(-)	mediator of RNA polymerase II transcription subunit 4, putative
Common	PF3D7_1467900	Pf3D7_14_v3:2,771,101..2,776,308(+)	rab GTPase activator, putative
Common	PF3D7_1468200	Pf3D7_14_v3:2,802,508..2,803,188(+)	telomere length and silencing protein 1, putative
Common	PF3D7_1468800	Pf3D7_14_v3:2,827,942..2,830,443(-)	splicing factor U2AF large subunit, putative
Common	PF3D7_1469200	Pf3D7_14_v3:2,838,913..2,839,989(-)	shewanella-like protein phosphatase 1, putative
Common	PF3D7_1471000	Pf3D7_14_v3:2,902,134..2,903,537(+)	RNA 3'-terminal phosphate cyclase-like protein, putative
Common	PF3D7_1472000	Pf3D7_14_v3:2,940,478..2,941,603(+)	pre-mRNA-splicing factor ISY1, putative
Common	PF3D7_0105600	Pf3D7_01_v3:230,289..234,402(-)	FtsJ-like methyltransferase, putative
Common	PF3D7_0108800	Pf3D7_01_v3:357,834..360,339(+)	mitochondrial carrier protein, putative
Common	PF3D7_0109200	Pf3D7_01_v3:369,480..370,178(-)	cleavage and polyadenylation specificity factor subunit 5, putative
Common	PF3D7_0110900	Pf3D7_01_v3:420,293..420,853(-)	adenylate kinase-like protein 1
Common	PF3D7_0203400	Pf3D7_02_v3:162,065..162,900(-)	conserved Plasmodium protein, unknown function
Common	PF3D7_0203700	Pf3D7_02_v3:168,682..170,136(-)	protein MAK16, putative
Common	PF3D7_0203900	Pf3D7_02_v3:176,567..178,300(+)	5'-3' exonuclease, putative
Common	PF3D7_0210100	Pf3D7_02_v3:412,275..412,859(+)	60S ribosomal protein L37ae, putative
Common	PF3D7_0215400	Pf3D7_02_v3:634,589..637,507(-)	conserved Plasmodium protein, unknown function
Common	PF3D7_0220200	Pf3D7_02_v3:809,511..810,298(-)	Plasmodium exported protein, unknown function
Common	PF3D7_0304500	Pf3D7_03_v3:219,117..219,872(-)	1-cys-glutaredoxin-like protein-1
Common	PF3D7_0309000	Pf3D7_03_v3:384,375..386,879(+)	dual specificity protein phosphatase
Common	PF3D7_0323000	Pf3D7_03_v3:968,675..969,202(-)	translation machinery-associated protein 7, putative
Common	PF3D7_0403100	Pf3D7_04_v3:175,372..177,252(-)	regulator of chromosome condensation, putative
Common	PF3D7_0415700	Pf3D7_04_v3:691,131..692,516(-)	conserved Plasmodium protein, unknown function
Common	PF3D7_0422600	Pf3D7_04_v3:1,038,697..1,039,119(-)	conserved Plasmodium protein, unknown function
Common	PF3D7_0424100	Pf3D7_04_v3:1,082,363..1,084,150(-)	reticulocyte binding protein homologue 5
Common	PF3D7_0501400	Pf3D7_05_v3:74,509..79,842(+)	interspersed repeat antigen
Common	PF3D7_0502400	Pf3D7_05_v3:109,898..111,691(-)	merozoite surface protein 8
Common	PF3D7_0502900	Pf3D7_05_v3:123,332..123,904(-)	Tim10/DDP family zinc finger protein, putative
Common	PF3D7_0505600	Pf3D7_05_v3:245,933..246,934(+)	conserved protein, unknown function
Common	PF3D7_0512300	Pf3D7_05_v3:533,556..534,338(-)	CDK-activating kinase assembly factor MAT1
Common	PF3D7_0518000	Pf3D7_05_v3:750,661..752,435(+)	NOSIP domain-containing protein, putative
Common	PF3D7_0524500	Pf3D7_05_v3:1,016,198..1,016,569(+)	conserved Plasmodium protein, unknown function
Common	PF3D7_0529500	Pf3D7_05_v3:1,206,473..1,207,679(+)	cell cycle regulator protein, putative
Common	PF3D7_0530200	Pf3D7_05_v3:1,229,077..1,230,651(-)	phosphoenolpyruvate/phosphate translocator
Common	PF3D7_0611300	Pf3D7_06_v3:470,049..471,224(+)	ATP synthase-associated protein, putative
Common	PF3D7_0617800	Pf3D7_06_v3:748,416..748,814(-)	histone H2A
Common	PF3D7_0629900	Pf3D7_06_v3:1,250,412..1,251,651(+)	sec14-like cytosolic factor or phosphatidylinositol/phosphatidylcholine transfer protein, putative
Common	PF3D7_0702300	Pf3D7_07_v3:96,761..98,730(+)	sporozoite threonine and asparagine-rich protein
Common	PF3D7_0708300	Pf3D7_07_v3:378,031..379,305(+)	EKC/KEOPS complex subunit BUD32
Common	PF3D7_0710700	Pf3D7_07_v3:481,369..481,974(-)	conserved Plasmodium protein, unknown function
Common	PF3D7_0715300	Pf3D7_07_v3:684,539..686,691(-)	calcium/calmodulin-dependent protein kinase, putative
Common	PF3D7_0716400	Pf3D7_07_v3:720,010..721,467(+)	transcription initiation factor IIA subunit 1, putative
Common	PF3D7_0722600	Pf3D7_07_v3:958,886..960,694(-)	U3 small nucleolar RNA-associated protein 7, putative
Common	PF3D7_0723300	Pf3D7_07_v3:975,766..978,408(+)	conserved protein, unknown function
Common	PF3D7_0726900	Pf3D7_07_v3:1,145,648..1,147,207(+)	mitochondrial import inner membrane translocase subunit TIM50, putative
Common	PF3D7_0730200	Pf3D7_07_v3:1,286,057..1,289,399(-)	AP-4 complex subunit beta, putative
Common	PF3D7_0730400	Pf3D7_07_v3:1,304,347..1,305,096(+)	IMP1-like protein, putative
Common	PF3D7_0802300	Pf3D7_08_v3:167,069..170,434(-)	periodic tryptophan protein 2, putative
Common	PF3D7_0803500	Pf3D7_08_v3:217,888..222,291(+)	AAA family ATPase, putative
Common	PF3D7_0804600	Pf3D7_08_v3:268,856..270,696(-)	tRNA pseudouridine synthase, putative
Common	PF3D7_0804800	Pf3D7_08_v3:278,381..279,034(+)	peptidyl-prolyl cis-trans isomerase
Common	PF3D7_0807200	Pf3D7_08_v3:378,024..379,446(+)	conserved Plasmodium membrane protein, unknown function
Common	PF3D7_0809900	Pf3D7_08_v3:508,224..512,428(-)	JmjC domain-containing protein, putative
Common	PF3D7_0816000	Pf3D7_08_v3:746,013..747,488(-)	ribosome assembly protein RRB1, putative
Common	PF3D7_0818000	Pf3D7_08_v3:821,334..822,452(+)	U4/U6.U5 small nuclear ribonucleoprotein, putative
Common	PF3D7_0821200	Pf3D7_08_v3:957,498..958,073(+)	conserved protein, unknown function
Common	PF3D7_0828300	Pf3D7_08_v3:1,221,025..1,222,683(-)	conserved protein, unknown function
Common	PF3D7_0829100	Pf3D7_08_v3:1,252,349..1,253,796(+)	coiled-coil domain-containing protein 124, putative
Common	PF3D7_0829300	Pf3D7_08_v3:1,256,555..1,257,133(+)	U6 snRNA-associated Sm-like protein LSm8, putative
Common	PF3D7_0906000	Pf3D7_09_v3:298,665..304,179(-)	exoribonuclease II
Common	PF3D7_0906910	Pf3D7_09_v3:335,982..336,770(+)	tubulin-specific chaperone, putative
Common	PF3D7_0912100	Pf3D7_09_v3:546,800..548,101(-)	zinc finger protein, putative
Common	PF3D7_0914300	Pf3D7_09_v3:612,976..615,492(-)	met-10+ like protein, putative
Common	PF3D7_0915000	Pf3D7_09_v3:639,658..641,259(-)	type II NADH:ubiquinone oxidoreductase
Common	PF3D7_0922800	Pf3D7_09_v3:922,292..935,372(-)	conserved Plasmodium protein, unknown function
Common	PF3D7_0928200	Pf3D7_09_v3:1,139,940..1,142,387(-)	conserved Plasmodium protein, unknown function
Common	PF3D7_0931100	Pf3D7_09_v3:1,254,815..1,257,292(+)	nucleolar protein Nop52, putative
Common	PF3D7_0936000	Pf3D7_09_v3:1,427,642..1,428,022(-)	ring-exported protein 2
Common	PF3D7_1001000	Pf3D7_10_v3:63,152..64,032(+)	Plasmodium exported protein (hyp12), unknown function
Common	PF3D7_1001900	Pf3D7_10_v3:99,379..100,361(-)	Plasmodium exported protein (hyp16), unknown function
Common	PF3D7_1014300	Pf3D7_10_v3:565,805..573,060(+)	SPRY domain-containing protein, putative
Common	PF3D7_1019900	Pf3D7_10_v3:808,618..808,992(-)	autophagy-related protein 8
Common	PF3D7_1021400	Pf3D7_10_v3:863,907..866,742(+)	endomembrane protein 70, putative
Common	PF3D7_1022000	Pf3D7_10_v3:919,772..924,213(+)	RNA-binding protein, putative
Common	PF3D7_1024300	Pf3D7_10_v3:1,022,505..1,022,897(+)	ATP synthase-associated protein, putative
Common	PF3D7_1106200	Pf3D7_11_v3:260,867..263,331(+)	conserved Plasmodium protein, unknown function
Common	PF3D7_1107700	Pf3D7_11_v3:326,881..328,812(+)	pescadillo homolog
Common	PF3D7_1108900	Pf3D7_11_v3:379,247..380,638(+)	tetratricopeptide repeat protein, putative
Common	PF3D7_1110100	Pf3D7_11_v3:400,686..403,238(+)	conserved Plasmodium protein, unknown function
Common	PF3D7_1114700	Pf3D7_11_v3:555,514..558,668(+)	cyclin-dependent-like kinase CLK3
Common	PF3D7_1117300	Pf3D7_11_v3:662,000..662,386(+)	conserved protein, unknown function
Common	PF3D7_1118000	Pf3D7_11_v3:683,860..684,616(-)	conserved Plasmodium protein, unknown function
Common	PF3D7_1119400	Pf3D7_11_v3:727,896..734,339(+)	ubiquitin-protein ligase, putative
Common	PF3D7_1120900	Pf3D7_11_v3:790,267..790,608(+)	heat shock factor-binding protein 1
Common	PF3D7_1124800	Pf3D7_11_v3:976,880..977,936(-)	ribosome biogenesis regulatory protein, putative
Common	PF3D7_1125500	Pf3D7_11_v3:1,001,182..1,001,562(-)	small nuclear ribonucleoprotein Sm D1, putative
Common	PF3D7_1126400	Pf3D7_11_v3:1,030,679..1,031,481(+)	mediator of RNA polymerase II transcription subunit 21, putative
Common	PF3D7_1127500	Pf3D7_11_v3:1,067,197..1,070,219(+)	protein disulfide-isomerase, putative
Common	PF3D7_1134500	Pf3D7_11_v3:1,344,303..1,349,763(+)	alpha/beta hydrolase, putative
Common	PF3D7_1134600	Pf3D7_11_v3:1,350,621..1,355,789(-)	zinc finger protein, putative
Common	PF3D7_1134700	Pf3D7_11_v3:1,359,364..1,364,113(-)	DNA-directed RNA polymerase I subunit RPA2, putative
Common	PF3D7_1141800	Pf3D7_11_v3:1,672,519..1,674,557(-)	EELM2 domain-containing protein, putative
Common	PF3D7_1143400	Pf3D7_11_v3:1,735,126..1,736,572(+)	translation initiation factor eIF-1A, putative
Common	PF3D7_1144500	Pf3D7_11_v3:1,768,328..1,769,344(+)	SUMO-activating enzyme subunit 1
Common	PF3D7_1209400	Pf3D7_12_v3:436,092..438,470(+)	cytosolic iron-sulfur protein assembly protein 1, putative
Common	PF3D7_1210300	Pf3D7_12_v3:465,115..465,744(+)	conserved Plasmodium protein, unknown function
Common	PF3D7_1217200	Pf3D7_12_v3:678,602..681,961(+)	multiple RNA-binding domain-containing protein 1, putative
Common	PF3D7_1225500	Pf3D7_12_v3:1,033,551..1,035,112(+)	small subunit rRNA processing factor, putative
Common	PF3D7_1226800	Pf3D7_12_v3:1,085,387..1,087,264(+)	ataxin-3, putative
Common	PF3D7_1230000	Pf3D7_12_v3:1,233,696..1,241,287(+)	TBC domain-containing protein, putative
Common	PF3D7_1242900	Pf3D7_12_v3:1,808,878..1,809,622(-)	mitochondrial import inner membrane translocase subunit TIM13, putative
Common	PF3D7_1243500	Pf3D7_12_v3:1,820,881..1,822,595(-)	vacuolar-sorting protein SNF7, putative
Common	PF3D7_1247500	Pf3D7_12_v3:1,959,612..1,962,341(+)	serine/threonine protein kinase, putative
Common	PF3D7_1310000	Pf3D7_13_v3:448,907..449,668(+)	ATP synthase subunit O, mitochondrial, putative
Common	PF3D7_1315700	Pf3D7_13_v3:658,595..659,545(+)	tRNA (adenine(58)-N(1))-methyltransferase catalytic subunit TRM61, putative
Common	PF3D7_1321300	Pf3D7_13_v3:876,221..886,264(-)	conserved Plasmodium membrane protein, unknown function
Common	PF3D7_1322100	Pf3D7_13_v3:920,971..929,449(+)	histone-lysine N-methyltransferase SET2
Common	PF3D7_1323300	Pf3D7_13_v3:970,278..971,336(+)	N-acetyltransferase, GNAT family, putative
Common	PF3D7_1324100	Pf3D7_13_v3:997,721..999,262(+)	conserved Plasmodium membrane protein, unknown function
Common	PF3D7_1326800	Pf3D7_13_v3:1,127,436..1,128,761(-)	syntaxin, Qa-SNARE family
Common	PF3D7_1327500	Pf3D7_13_v3:1,155,022..1,157,905(+)	conserved protein, unknown function
Common	PF3D7_1327700	Pf3D7_13_v3:1,160,461..1,161,276(-)	regulator of nonsense transcripts 3B, putative
Common	PF3D7_1328000	Pf3D7_13_v3:1,174,191..1,180,832(-)	conserved Plasmodium protein, unknown function
Common	PF3D7_1329000	Pf3D7_13_v3:1,217,917..1,225,535(-)	DNA-directed RNA polymerase III subunit RPC1, putative
Common	PF3D7_1330400	Pf3D7_13_v3:1,279,800..1,281,285(-)	ER lumen protein retaining receptor 1, putative
Common	PF3D7_1330400	Pf3D7_13_v3:1,279,800..1,281,285(-)	unspecified product
Common	PF3D7_1332800	Pf3D7_13_v3:1,348,779..1,349,522(+)	eukaryotic translation initiation factor 6, putative
Common	PF3D7_1340900	Pf3D7_13_v3:1,627,311..1,629,480(+)	sodium-dependent phosphate transporter
Common	PF3D7_1347200	Pf3D7_13_v3:1,889,853..1,891,121(-)	nucleoside transporter 1
Common	PF3D7_1353600	Pf3D7_13_v3:2,146,181..2,147,147(-)	ER lumen protein retaining receptor
Common	PF3D7_1355800	Pf3D7_13_v3:2,214,445..2,215,085(+)	splicing factor 3B subunit 5, putative
Common	PF3D7_1365700	Pf3D7_13_v3:2,624,553..2,626,098(-)	SNARE associated Golgi protein, putative
Common	PF3D7_1371900	Pf3D7_13_v3:2,829,856..2,830,669(+)	Plasmodium exported protein, unknown function
Common	PF3D7_1402800	Pf3D7_14_v3:100,847..105,624(+)	conserved Plasmodium protein, unknown function
Common	PF3D7_1403900	Pf3D7_14_v3:142,242..143,138(-)	serine/threonine protein phosphatase CPPED1, putative
Common	PF3D7_1404700	Pf3D7_14_v3:161,227..162,099(-)	cysteine-rich small secreted protein CSS, putative
Common	PF3D7_1407300	Pf3D7_14_v3:264,403..267,074(+)	pre-mRNA-splicing factor 38B, putative
Common	PF3D7_1408500	Pf3D7_14_v3:320,274..320,861(+)	conserved Plasmodium protein, unknown function
Common	PF3D7_1410900	Pf3D7_14_v3:437,224..439,466(+)	ribosome maturation protein SBDS, putative
Common	PF3D7_1415200	Pf3D7_14_v3:611,865..612,736(+)	DNA-directed RNA polymerases I and III subunit RPAC2, putative
Common	PF3D7_1419900	Pf3D7_14_v3:825,612..827,330(-)	YTH domain-containing protein 1, putative
Common	PF3D7_1421000	Pf3D7_14_v3:867,802..868,920(-)	DIX domain-containing protein, putative
Common	PF3D7_1423200	Pf3D7_14_v3:933,059..935,357(+)	peptidyl-prolyl cis-trans isomerase
Common	PF3D7_1423300	Pf3D7_14_v3:936,168..941,638(+)	serine/threonine protein phosphatase 7
Common	PF3D7_1425700	Pf3D7_14_v3:1,006,643..1,008,069(+)	conserved Plasmodium protein, unknown function
Common	PF3D7_1428800	Pf3D7_14_v3:1,133,067..1,134,400(+)	transcription initiation TFIID-like, putative
Common	PF3D7_1428800	Pf3D7_14_v3:1,133,067..1,134,400(+)	transcription initiation TFIID-like, putative
Common	PF3D7_1438600	Pf3D7_14_v3:1,562,232..1,563,065(+)	conserved protein, unknown function
Common	PF3D7_1439700	Pf3D7_14_v3:1,613,853..1,615,542(-)	leucine carboxyl methyltransferase, putative
Common	PF3D7_1442100	Pf3D7_14_v3:1,706,520..1,707,512(-)	replication factor A protein 3, putative
Common	PF3D7_1452600	Pf3D7_14_v3:2,155,736..2,166,467(+)	conserved Plasmodium protein, unknown function
Common	PF3D7_1459800	Pf3D7_14_v3:2,446,983..2,448,298(-)	bax inhibitor 1, putative
Common	PF3D7_1464000	Pf3D7_14_v3:2,592,002..2,594,119(-)	YL1 nuclear protein, putative
Common	PF3D7_1468400	Pf3D7_14_v3:2,809,478..2,812,066(+)	zinc finger protein, putative
Common	PF3D7_1469100	Pf3D7_14_v3:2,837,319..2,838,101(+)	conserved Plasmodium protein, unknown function
Common	PF3D7_1472100	Pf3D7_14_v3:2,941,600..2,943,259(-)	protein transport protein YIP1, putative
Common	PF3D7_1472900	Pf3D7_14_v3:2,972,978..2,974,054(+)	dihydroorotase, putative
Common	PF3D7_1477700	Pf3D7_14_v3:3,202,931..3,204,017(+)	Plasmodium exported protein (PHISTa), unknown function
Common	PF3D7_0103200	Pf3D7_01_v3:140,662..142,219(-)	nucleoside transporter 4
Common	PF3D7_0108500	Pf3D7_01_v3:349,170..349,709(+)	EELM2 domain-containing protein, putative
Common	PF3D7_0204900	Pf3D7_02_v3:211,348..212,627(+)	2-methoxy-6-polyprenyl-1,4-benzoquinol methylase, mitochondrial, putative
Common	PF3D7_0206500	Pf3D7_02_v3:263,037..267,347(-)	conserved Plasmodium protein, unknown function
Common	PF3D7_0208200	Pf3D7_02_v3:335,679..336,581(-)	KRR1 small subunit processome component, putative
Common	PF3D7_0208500	Pf3D7_02_v3:352,836..353,628(+)	acyl carrier protein
Common	PF3D7_0211200	Pf3D7_02_v3:455,579..456,286(-)	ras-related protein Rab-5A
Common	PF3D7_0216700	Pf3D7_02_v3:690,311..695,783(+)	autophagy-related protein 11, putative
Common	PF3D7_0216700	Pf3D7_02_v3:690,311..695,783(+)	autophagy-related protein 11, putative
Common	PF3D7_0217800	Pf3D7_02_v3:734,272..734,595(+)	40S ribosomal protein S26
Common	PF3D7_0306700	Pf3D7_03_v3:304,317..304,999(+)	ER membrane protein complex subunit 5, putative
Common	PF3D7_0306900	Pf3D7_03_v3:310,652..311,805(+)	40S ribosomal protein S23, putative
Common	PF3D7_0308000	Pf3D7_03_v3:353,549..355,045(+)	DNA polymerase delta small subunit, putative
Common	PF3D7_0312800	Pf3D7_03_v3:534,239..535,238(+)	60S ribosomal protein L26, putative
Common	PF3D7_0316900	Pf3D7_03_v3:679,234..681,277(-)	E3 ubiquitin-protein ligase, putative
Common	PF3D7_0317700	Pf3D7_03_v3:728,259..738,076(+)	CPSF (cleavage and polyadenylation specific factor), subunit A, putative
Common	PF3D7_0318900	Pf3D7_03_v3:791,840..793,481(-)	conserved protein, unknown function
Common	PF3D7_0319600	Pf3D7_03_v3:817,913..818,695(+)	elongation factor 1-delta, putative
Common	PF3D7_0321500	Pf3D7_03_v3:896,546..899,770(-)	peptidase, putative
Common	PF3D7_0322700	Pf3D7_03_v3:952,964..962,367(-)	conserved Plasmodium protein, unknown function
Common	PF3D7_0402400	Pf3D7_04_v3:147,490..148,380(-)	Plasmodium exported protein, unknown function
Common	PF3D7_0403600	Pf3D7_04_v3:197,846..201,208(-)	conserved Plasmodium protein, unknown function
Common	PF3D7_0406200	Pf3D7_04_v3:329,216..329,689(+)	parasitophorous vacuole membrane protein S16
Common	PF3D7_0407200	Pf3D7_04_v3:363,599..364,933(-)	peptidyl-tRNA hydrolase 2, putative
Common	PF3D7_0409100	Pf3D7_04_v3:436,217..437,981(-)	U4/U6 small nuclear ribonucleoprotein PRP31, putative
Common	PF3D7_0409800	Pf3D7_04_v3:459,710..461,437(+)	zinc finger protein, putative
Common	PF3D7_0415200	Pf3D7_04_v3:672,500..679,138(-)	conserved Plasmodium protein, unknown function
Common	PF3D7_0415600	Pf3D7_04_v3:689,640..690,329(-)	GTP:AMP phosphotransferase
Common	PF3D7_0420000	Pf3D7_04_v3:894,612..904,724(-)	zinc finger protein, putative
Common	PF3D7_0501300	Pf3D7_05_v3:68,930..70,113(+)	skeleton-binding protein 1
Common	PF3D7_0503400	Pf3D7_05_v3:140,710..141,471(+)	actin-depolymerizing factor 1
Common	PF3D7_0504400	Pf3D7_05_v3:172,150..174,417(+)	ATP-dependent helicase, putative
Common	PF3D7_0504600	Pf3D7_05_v3:177,410..178,555(+)	2-oxoisovalerate dehydrogenase subunit beta, mitochondrial, putative
Common	PF3D7_0505900	Pf3D7_05_v3:254,473..255,517(-)	mediator of RNA polymerase II transcription subunit 11, putative
Common	PF3D7_0506100	Pf3D7_05_v3:257,748..258,831(-)	60S ribosomal subunit protein L24, putative
Common	PF3D7_0506800	Pf3D7_05_v3:284,691..288,023(+)	transcription factor 25, putative
Common	PF3D7_0513800	Pf3D7_05_v3:585,357..585,980(-)	ras-related protein Rab-1A
Common	PF3D7_0514200	Pf3D7_05_v3:596,818..599,421(+)	conserved Plasmodium protein, unknown function
Common	PF3D7_0520100	Pf3D7_05_v3:831,617..834,343(+)	protein phosphatase PPM9, putative
Common	PF3D7_0522800	Pf3D7_05_v3:944,184..944,931(-)	pre-mRNA-splicing factor BUD31, putative
Common	PF3D7_0523800	Pf3D7_05_v3:990,005..992,059(+)	divalent metal transporter, putative
Common	PF3D7_0524300	Pf3D7_05_v3:1,010,951..1,012,171(-)	conserved Plasmodium protein, unknown function
Common	PF3D7_0526800	Pf3D7_05_v3:1,120,704..1,121,810(-)	conserved Plasmodium protein, unknown function
Common	PF3D7_0528800	Pf3D7_05_v3:1,180,425..1,182,038(-)	nucleolar preribosomal GTPase, putative
Common	PF3D7_0530100	Pf3D7_05_v3:1,226,883..1,227,757(+)	SNARE protein, putative
Common	PF3D7_0601200	Pf3D7_06_v3:47,463..48,261(+)	Pfmc-2TM Maurer's cleft two transmembrane protein
Common	PF3D7_0604000	Pf3D7_06_v3:163,828..169,860(-)	conserved Plasmodium protein, unknown function
Common	PF3D7_0606200	Pf3D7_06_v3:261,031..261,945(-)	ubiquitin-conjugating enzyme E2 PEX4, putative
Common	PF3D7_0610400	Pf3D7_06_v3:444,747..445,157(+)	histone H3
Common	PF3D7_0613500	Pf3D7_06_v3:548,280..552,371(-)	AP-3 complex subunit beta, putative
Common	PF3D7_0616900	Pf3D7_06_v3:699,252..703,217(+)	conserved Plasmodium protein, unknown function
Common	PF3D7_0620500	Pf3D7_06_v3:855,160..857,112(+)	cleavage stimulation factor subunit 1, putative
Common	PF3D7_0628300	Pf3D7_06_v3:1,170,813..1,173,696(-)	choline/ethanolaminephosphotransferase, putative
Common	PF3D7_0708500	Pf3D7_07_v3:385,583..388,321(-)	heat shock protein 86 family protein
Common	PF3D7_0717900	Pf3D7_07_v3:772,951..775,264(-)	thioredoxin-like protein
Common	PF3D7_0725000	Pf3D7_07_v3:1,058,933..1,062,976(-)	exonuclease I, putative
Common	PF3D7_0725300	Pf3D7_07_v3:1,072,202..1,074,754(-)	conserved protein, unknown function
Common	PF3D7_0729300	Pf3D7_07_v3:1,248,837..1,251,503(-)	60S ribosomal export protein NMD3, putative
Common	PF3D7_0729500	Pf3D7_07_v3:1,255,371..1,257,653(+)	N6-adenosine-methyltransferase MT-A70
Common	PF3D7_0806500	Pf3D7_08_v3:345,427..347,454(-)	DnaJ protein, putative
Common	PF3D7_0818500	Pf3D7_08_v3:842,317..843,215(+)	zinc finger protein, putative
Common	PF3D7_0822800	Pf3D7_08_v3:1,005,836..1,006,810(+)	U5 small nuclear ribonucleoprotein 40 kDa protein, putative
Common	PF3D7_0828500	Pf3D7_08_v3:1,226,750..1,228,409(-)	translation initiation factor eIF-2B subunit alpha, putative
Common	PF3D7_0828900	Pf3D7_08_v3:1,241,966..1,242,895(-)	conserved protein, unknown function
Common	PF3D7_0829200	Pf3D7_08_v3:1,254,558..1,255,376(+)	prohibitin 1, putative
Common	PF3D7_0830400	Pf3D7_08_v3:1,294,022..1,294,722(+)	CRA domain-containing protein, putative
Common	PF3D7_0904500	Pf3D7_09_v3:210,077..210,609(+)	prefoldin subunit 4, putative
Common	PF3D7_0906600	Pf3D7_09_v3:320,811..323,342(-)	zinc finger protein, putative
Common	PF3D7_0907000	Pf3D7_09_v3:337,564..337,920(+)	conserved Plasmodium protein, unknown function
Common	PF3D7_0913300	Pf3D7_09_v3:576,960..579,026(-)	conserved protein, unknown function
Common	PF3D7_0915200	Pf3D7_09_v3:645,632..646,600(+)	ribonuclease H2 subunit C, putative
Common	PF3D7_0915700	Pf3D7_09_v3:661,481..662,326(-)	cytochrome c oxidase subunit ApiCOX30, putative
Common	PF3D7_0918700	Pf3D7_09_v3:769,452..772,105(+)	conserved Plasmodium protein, unknown function
Common	PF3D7_0921600	Pf3D7_09_v3:878,004..883,117(+)	tetratricopeptide repeat protein, putative
Common	PF3D7_0927800	Pf3D7_09_v3:1,128,871..1,129,940(+)	cytochrome c oxidase subunit 5B, putative
Common	PF3D7_0933000	Pf3D7_09_v3:1,311,440..1,313,725(+)	CSTF domain-containing protein, putative
Common	PF3D7_0935200	Pf3D7_09_v3:1,368,594..1,372,037(-)	vacuolar protein sorting-associated protein 33, putative
Common	PF3D7_1003500	Pf3D7_10_v3:160,316..160,962(-)	40S ribosomal protein S20e, putative
Common	PF3D7_1010300	Pf3D7_10_v3:414,732..415,328(+)	succinate dehydrogenase subunit 4, putative
Common	PF3D7_1012300	Pf3D7_10_v3:472,546..473,386(-)	cytochrome b-c1 complex subunit 7, putative
Common	PF3D7_1013500	Pf3D7_10_v3:526,840..531,448(+)	phosphoinositide-specific phospholipase C
Common	PF3D7_1036000	Pf3D7_10_v3:1,427,127..1,428,344(+)	merozoite surface protein 11
Common	PF3D7_1100800	Pf3D7_11_v3:59,550..60,328(+)	Pfmc-2TM Maurer's cleft two transmembrane protein
Common	PF3D7_1107000	Pf3D7_11_v3:291,680..292,502(+)	U6 snRNA-associated Sm-like protein LSm4, putative
Common	PF3D7_1107100	Pf3D7_11_v3:294,151..296,979(+)	nucleic acid binding protein, putative
Common	PF3D7_1111500	Pf3D7_11_v3:446,020..446,559(-)	acylphosphatase, putative
Common	PF3D7_1116200	Pf3D7_11_v3:615,744..617,186(-)	pyridoxine biosynthesis protein PDX2
Common	PF3D7_1116200	Pf3D7_11_v3:615,744..617,186(-)	pyridoxine biosynthesis protein PDX2
Common	PF3D7_1118400	Pf3D7_11_v3:699,869..700,789(-)	haloacid dehalogenase-like hydrolase, putative
Common	PF3D7_1119800	Pf3D7_11_v3:746,854..747,456(-)	alternative splicing factor ASF-1, putative
Common	PF3D7_1120500	Pf3D7_11_v3:772,539..775,042(+)	tRNA nucleotidyltransferase, putative
Common	PF3D7_1124400	Pf3D7_11_v3:964,675..965,360(-)	U6 snRNA-associated Sm-like protein LSm1, putative
Common	PF3D7_1125100	Pf3D7_11_v3:986,630..988,120(+)	ATP synthase F0 subunit b-like protein, putative
Common	PF3D7_1125800	Pf3D7_11_v3:1,008,409..1,010,853(-)	kelch domain-containing protein, putative
Common	PF3D7_1126900	Pf3D7_11_v3:1,053,642..1,054,333(-)	small nuclear ribonucleoprotein F, putative
Common	PF3D7_1130100	Pf3D7_11_v3:1,163,094..1,163,357(-)	60S ribosomal protein L38
Common	PF3D7_1132300	Pf3D7_11_v3:1,253,073..1,253,894(+)	nucleic acid binding protein, putative
Common	PF3D7_1138700	Pf3D7_11_v3:1,525,654..1,531,744(-)	protein KIC5
Common	PF3D7_1142400	Pf3D7_11_v3:1,702,089..1,703,642(-)	coproporphyrinogen-III oxidase
Common	PF3D7_1149400	Pf3D7_11_v3:1,985,870..1,986,639(-)	Plasmodium exported protein, unknown function
Common	PF3D7_1202200	Pf3D7_12_v3:116,475..117,449(-)	mitochondrial phosphate carrier protein
Common	PF3D7_1202700	Pf3D7_12_v3:158,233..160,011(+)	conserved Plasmodium protein, unknown function
Common	PF3D7_1203900	Pf3D7_12_v3:194,144..195,462(+)	ubiquitin-conjugating enzyme E2
Common	PF3D7_1206800	Pf3D7_12_v3:308,214..310,397(+)	conserved Plasmodium protein, unknown function
Common	PF3D7_1208100	Pf3D7_12_v3:361,900..375,874(+)	conserved Plasmodium protein, unknown function
Common	PF3D7_1209200	Pf3D7_12_v3:427,272..427,978(+)	U6 snRNA-associated Sm-like protein LSm7, putative
Common	PF3D7_1212400	Pf3D7_12_v3:549,888..550,910(+)	tetratricopeptide repeat protein, putative
Common	PF3D7_1213600	Pf3D7_12_v3:586,809..587,090(+)	dynein light chain 1, putative
Common	PF3D7_1216400	Pf3D7_12_v3:653,670..656,435(+)	conserved Plasmodium membrane protein, unknown function
Common	PF3D7_1223700	Pf3D7_12_v3:968,980..970,073(+)	vacuolar iron transporter
Common	PF3D7_1227000	Pf3D7_12_v3:1,092,160..1,092,651(-)	conserved Plasmodium protein, unknown function
Common	PF3D7_1230400	Pf3D7_12_v3:1,251,914..1,253,067(-)	ATP-dependent protease subunit ClpQ
Common	PF3D7_1230500	Pf3D7_12_v3:1,253,973..1,255,481(-)	WD repeat-containing protein, putative
Common	PF3D7_1235500	Pf3D7_12_v3:1,481,002..1,482,942(+)	N6-adenosine-methyltransferase, putative
Common	PF3D7_1238600	Pf3D7_12_v3:1,601,515..1,602,696(-)	sphingomyelin phosphodiesterase
Common	PF3D7_1239000	Pf3D7_12_v3:1,621,237..1,623,705(-)	HD superfamily phosphohydrolase protein, putative
Common	PF3D7_1302100	Pf3D7_13_v3:121,636..122,289(-)	gamete antigen 27/25
Common	PF3D7_1302700	Pf3D7_13_v3:145,174..150,198(+)	ATP-dependent RNA helicase DHR1, putative
Common	PF3D7_1303400	Pf3D7_13_v3:165,013..168,081(-)	LisH domain-containing protein, putative
Common	PF3D7_1309300	Pf3D7_13_v3:427,457..429,643(-)	U4/U6 small nuclear ribonucleoprotein PRP3, putative
Common	PF3D7_1310700	Pf3D7_13_v3:468,232..468,663(-)	RNA-binding protein, putative
Common	PF3D7_1311200	Pf3D7_13_v3:481,499..483,082(-)	alternative splicing regulator, putative
Common	PF3D7_1313700	Pf3D7_13_v3:587,015..587,809(-)	Maf-like protein, putative
Common	PF3D7_1316500	Pf3D7_13_v3:685,951..688,671(+)	pre-mRNA-processing factor 40, putative
Common	PF3D7_1317400	Pf3D7_13_v3:733,245..733,862(+)	zinc finger protein, putative
Common	PF3D7_1317800	Pf3D7_13_v3:740,527..741,454(+)	40S ribosomal protein S19
Common	PF3D7_1321900	Pf3D7_13_v3:911,667..912,545(-)	conserved protein, unknown function
Common	PF3D7_1327300	Pf3D7_13_v3:1,145,719..1,151,106(+)	conserved Plasmodium protein, unknown function
Common	PF3D7_1332400	Pf3D7_13_v3:1,337,117..1,339,693(-)	nucleotidyltransferase, putative
Common	PF3D7_1342400	Pf3D7_13_v3:1,666,832..1,668,153(-)	casein kinase II beta chain
Common	PF3D7_1344100	Pf3D7_13_v3:1,764,190..1,766,607(+)	TLD domain-containing protein, putative
Common	PF3D7_1344900	Pf3D7_13_v3:1,801,271..1,805,737(+)	conserved Plasmodium protein, unknown function
Common	PF3D7_1353100	Pf3D7_13_v3:2,124,272..2,125,270(-)	Plasmodium exported protein, unknown function
Common	PF3D7_1354300	Pf3D7_13_v3:2,164,239..2,167,416(-)	large subunit rRNA methyltransferase, putative
Common	PF3D7_1356900	Pf3D7_13_v3:2,263,199..2,264,755(-)	protein kinase 5
Common	PF3D7_1359300	Pf3D7_13_v3:2,353,681..2,356,902(+)	exosome complex exonuclease RRP44
Common	PF3D7_1360100	Pf3D7_13_v3:2,405,249..2,406,217(-)	RNA-binding protein, putative
Common	PF3D7_1367000	Pf3D7_13_v3:2,679,415..2,680,425(-)	suppressor of kinetochore protein 1, putative
Common	PF3D7_1414600	Pf3D7_14_v3:590,626..592,188(+)	mRNA-capping enzyme subunit alpha
Common	PF3D7_1423000	Pf3D7_14_v3:924,964..926,427(-)	nucleolar GTP-binding protein 2, putative
Common	PF3D7_1423800	Pf3D7_14_v3:967,563..972,311(+)	vacuolar protein sorting-associated protein 3, putative
Common	PF3D7_1426000	Pf3D7_14_v3:1,016,133..1,016,618(-)	60S ribosomal protein L21
Common	PF3D7_1430100	Pf3D7_14_v3:1,184,910..1,187,042(+)	serine/threonine protein phosphatase 2A activator
Common	PF3D7_1432700	Pf3D7_14_v3:1,290,468..1,291,459(-)	protein-L-isoaspartate(D-aspartate) O-methyltransferase, putative
Common	PF3D7_1435400	Pf3D7_14_v3:1,433,738..1,434,310(-)	ER membrane protein complex subunit 4, putative
Common	PF3D7_1439500	Pf3D7_14_v3:1,608,519..1,611,743(+)	oocyst rupture protein 2, putative
Common	PF3D7_1440500	Pf3D7_14_v3:1,654,047..1,655,708(+)	allantoicase, putative
Common	PF3D7_1448000	Pf3D7_14_v3:1,960,033..1,963,962(-)	U3 small nucleolar RNA-associated protein 12, putative
Common	PF3D7_1448300	Pf3D7_14_v3:1,972,498..1,977,423(-)	conserved protein, unknown function
Common	PF3D7_1448400	Pf3D7_14_v3:1,980,319..1,983,107(-)	ubiquitin-protein ligase, putative
Common	PF3D7_1450700	Pf3D7_14_v3:2,078,488..2,080,350(+)	conserved Plasmodium protein, unknown function
Common	PF3D7_1451000	Pf3D7_14_v3:2,085,105..2,087,519(-)	conserved Plasmodium protein, unknown function
Common	PF3D7_1451700	Pf3D7_14_v3:2,118,947..2,120,280(-)	calcineurin subunit B
Common	PF3D7_1452400	Pf3D7_14_v3:2,148,421..2,151,123(+)	conserved Plasmodium protein, unknown function
Common	PF3D7_1452700	Pf3D7_14_v3:2,167,219..2,169,540(+)	U1 snRNP-associated protein, putative
Common	PF3D7_1456000	Pf3D7_14_v3:2,296,491..2,300,868(+)	AP2 domain transcription factor, putative
Common	PF3D7_1461300	Pf3D7_14_v3:2,492,166..2,492,369(+)	40S ribosomal protein S28e, putative
Common	PF3D7_1465000	Pf3D7_14_v3:2,635,841..2,636,677(+)	cytochrome c oxidase subunit ApiCOX25, putative
Common	PF3D7_1465300	Pf3D7_14_v3:2,643,004..2,646,192(+)	ribonuclease Z, putative
Common	PF3D7_1473100	Pf3D7_14_v3:2,976,211..2,978,117(-)	GTPase-activating protein, putative
Common	PF3D7_0103300	Pf3D7_01_v3:143,640..146,396(-)	conserved protein, unknown function
Common	PF3D7_0104800	Pf3D7_01_v3:215,776..217,509(+)	novel putative transporter 1, putative
Common	PF3D7_0106400	Pf3D7_01_v3:272,454..273,404(+)	pre-rRNA-processing protein TSR2, putative
Common	PF3D7_0108000	Pf3D7_01_v3:328,431..329,558(-)	proteasome subunit beta type-3, putative
Common	PF3D7_0109000	Pf3D7_01_v3:363,318..363,992(+)	photosensitized INA-labeled protein PHIL1
Common	PF3D7_0111800	Pf3D7_01_v3:446,026..448,849(+)	eukaryotic translation initiation factor 4E, putative
Common	PF3D7_0113200	Pf3D7_01_v3:500,959..502,868(-)	Plasmodium exported protein, unknown function
Common	PF3D7_0206800	Pf3D7_02_v3:273,689..274,507(-)	merozoite surface protein 2
Common	PF3D7_0209100	Pf3D7_02_v3:381,130..383,445(-)	patatin-like phospholipase 1
Common	PF3D7_0210600	Pf3D7_02_v3:432,041..434,086(-)	protein CERLI1
Common	PF3D7_0218500	Pf3D7_02_v3:752,966..753,439(+)	small nuclear ribonucleoprotein Sm D2, putative
Common	PF3D7_0319200	Pf3D7_03_v3:803,592..806,312(-)	CCR4 domain-containing protein 4, putative
Common	PF3D7_0321400	Pf3D7_03_v3:894,761..896,112(+)	pseudo protein kinase 1, putative
Common	PF3D7_0322400	Pf3D7_03_v3:942,545..945,301(+)	regulator of initiation factor 2 (eIF2)
Common	PF3D7_0413500	Pf3D7_04_v3:615,356..616,243(+)	phosphoglucomutase-2
Common	PF3D7_0419800	Pf3D7_04_v3:874,811..875,521(-)	60S ribosomal protein L7ae/L30e, putative
Common	PF3D7_0506500	Pf3D7_05_v3:265,595..278,345(+)	conserved Plasmodium protein, unknown function
Common	PF3D7_0513100	Pf3D7_05_v3:557,039..558,012(-)	conserved protein, unknown function
Common	PF3D7_0513200	Pf3D7_05_v3:559,513..568,384(+)	CPSF domain-containing protein, putative
Common	PF3D7_0515800	Pf3D7_05_v3:658,423..658,677(-)	BolA-like protein, putative
Common	PF3D7_0519700	Pf3D7_05_v3:817,066..819,139(+)	FoP domain-containing protein, putative
Common	PF3D7_0524600	Pf3D7_05_v3:1,017,809..1,018,582(+)	50S ribosomal protein L12, apicoplast, putative
Common	PF3D7_0527100	Pf3D7_05_v3:1,129,959..1,130,754(-)	ubiquitin-conjugating enzyme E2 N, putative
Common	PF3D7_0609700	Pf3D7_06_v3:413,652..419,781(+)	protein KIC6
Common	PF3D7_0614500	Pf3D7_06_v3:606,142..607,259(-)	60S ribosomal protein L19
Common	PF3D7_0617100	Pf3D7_06_v3:710,059..714,576(+)	AP-2 complex subunit alpha, putative
Common	PF3D7_0619200	Pf3D7_06_v3:799,397..802,789(+)	conserved Plasmodium protein, unknown function
Common	PF3D7_0621900	Pf3D7_06_v3:893,450..895,780(-)	signal recognition particle subunit SRP68, putative
Common	PF3D7_0623900	Pf3D7_06_v3:977,183..978,049(+)	ribonuclease H2 subunit A, putative
Common	PF3D7_0629800	Pf3D7_06_v3:1,243,580..1,247,219(-)	cullin-like protein, putative
Common	PF3D7_0703900	Pf3D7_07_v3:153,320..166,396(-)	conserved Plasmodium membrane protein, unknown function
Common	PF3D7_0704000	Pf3D7_07_v3:167,489..177,295(-)	conserved Plasmodium membrane protein, unknown function
Common	PF3D7_0713700	Pf3D7_07_v3:621,463..623,521(-)	conserved Plasmodium protein, unknown function
Common	PF3D7_0714000	Pf3D7_07_v3:643,101..643,472(-)	histone H2B variant
Common	PF3D7_0720200	Pf3D7_07_v3:879,454..879,946(+)	conserved protein, unknown function
Common	PF3D7_0727900	Pf3D7_07_v3:1,184,401..1,190,172(+)	conserved Plasmodium protein, unknown function
Common	PF3D7_0801500	Pf3D7_08_v3:106,593..108,242(-)	nucleolar protein 10, putative
Common	PF3D7_0803400	Pf3D7_08_v3:212,252..215,971(+)	DNA repair and recombination protein RAD54, putative
Common	PF3D7_0808200	Pf3D7_08_v3:416,344..418,065(-)	plasmepsin X
Common	PF3D7_0813600	Pf3D7_08_v3:669,541..670,734(+)	translation initiation factor SUI1, putative
Common	PF3D7_0817900	Pf3D7_08_v3:816,803..817,102(-)	high mobility group protein B2
Common	PF3D7_0819900	Pf3D7_08_v3:899,004..899,657(-)	U6 snRNA-associated Sm-like protein LSm3, putative
Common	PF3D7_0821700	Pf3D7_08_v3:973,586..974,267(+)	60S ribosomal protein L22, putative
Common	PF3D7_0822100	Pf3D7_08_v3:981,018..981,722(-)	mediator of RNA polymerase II transcription subunit 7, putative
Common	PF3D7_0829000	Pf3D7_08_v3:1,245,211..1,251,078(+)	conserved Plasmodium membrane protein, unknown function
Common	PF3D7_0902800	Pf3D7_09_v3:121,621..125,006(-)	serine repeat antigen 9
Common	PF3D7_0903300	Pf3D7_09_v3:140,977..150,588(+)	conserved protein, unknown function
Common	PF3D7_0904400	Pf3D7_09_v3:208,168..208,725(-)	signal peptidase complex subunit 3, putative
Common	PF3D7_0910900	Pf3D7_09_v3:495,946..497,727(-)	DNA primase large subunit, putative
Common	PF3D7_0920900	Pf3D7_09_v3:855,516..857,286(+)	U4/U6 snRNA-associated-splicing factor, putative
Common	PF3D7_0924100	Pf3D7_09_v3:977,869..979,965(-)	conserved Plasmodium protein, unknown function
Common	PF3D7_0930500	Pf3D7_09_v3:1,212,169..1,216,500(-)	diacylglycerol kinase, putative
Common	PF3D7_0935400	Pf3D7_09_v3:1,377,953..1,379,752(+)	gametocyte development protein 1
Common	PF3D7_0936600	Pf3D7_09_v3:1,446,929..1,447,947(+)	gametocyte exported protein 5
Common	PF3D7_1011400	Pf3D7_10_v3:441,140..441,955(-)	proteasome subunit beta type-5
Common	PF3D7_1012200	Pf3D7_10_v3:470,979..471,933(+)	rhoptry associated adhesin
Common	PF3D7_1013100	Pf3D7_10_v3:502,634..506,392(-)	U3 small nucleolar RNA-associated protein 13, putative
Common	PF3D7_1017100	Pf3D7_10_v3:689,888..690,820(-)	rhoptry neck protein 12
Common	PF3D7_1017500	Pf3D7_10_v3:701,746..702,422(+)	myosin essential light chain ELC
Common	PF3D7_1019400	Pf3D7_10_v3:786,503..787,008(+)	60S ribosomal protein L30e, putative
Common	PF3D7_1022500	Pf3D7_10_v3:944,398..946,089(-)	citrate synthase, mitochondrial, putative
Common	PF3D7_1022700	Pf3D7_10_v3:951,752..952,579(-)	phospholipid scramblase, putative
Common	PF3D7_1025100	Pf3D7_10_v3:1,052,844..1,055,333(+)	glutamine--fructose-6-phosphate aminotransferase [isomerizing], putative
Common	PF3D7_1026000	Pf3D7_10_v3:1,098,455..1,099,882(-)	conserved Plasmodium protein, unknown function
Common	PF3D7_1030000	Pf3D7_10_v3:1,223,375..1,224,167(+)	transcription elongation factor SPT4, putative
Common	PF3D7_1030600	Pf3D7_10_v3:1,245,880..1,247,676(-)	tRNA N6-adenosine threonylcarbamoyltransferase
Common	PF3D7_1032900	Pf3D7_10_v3:1,315,718..1,320,949(-)	RNA polymerase II-associated protein 1, putative
Common	PF3D7_1037700	Pf3D7_10_v3:1,495,973..1,496,658(+)	enhancer of rudimentary homolog, putative
Common	PF3D7_1105500	Pf3D7_11_v3:239,687..240,613(+)	centrin-4
Common	PF3D7_1108000	Pf3D7_11_v3:352,556..354,262(+)	IWS1-like protein, putative
Common	PF3D7_1111300	Pf3D7_11_v3:442,959..443,828(-)	protein transport protein BOS1, putative
Common	PF3D7_1113800	Pf3D7_11_v3:531,177..533,285(-)	conserved Plasmodium membrane protein, unknown function
Common	PF3D7_1116300	Pf3D7_11_v3:618,312..619,778(+)	peptidyl-prolyl cis-trans isomerase
Common	PF3D7_1116500	Pf3D7_11_v3:624,370..625,737(+)	folate transporter 2
Common	PF3D7_1123200	Pf3D7_11_v3:918,228..921,069(+)	leucine-rich repeat protein
Common	PF3D7_1129400	Pf3D7_11_v3:1,138,075..1,139,979(-)	rRNA (cytosine-C(5))-methyltransferase, putative
Common	PF3D7_1132800	Pf3D7_11_v3:1,271,204..1,271,980(+)	aquaglyceroporin
Common	PF3D7_1133900	Pf3D7_11_v3:1,313,257..1,317,173(+)	conserved Plasmodium protein, unknown function
Common	PF3D7_1136600	Pf3D7_11_v3:1,441,503..1,445,471(+)	conserved Plasmodium protein, unknown function
Common	PF3D7_1142700	Pf3D7_11_v3:1,710,325..1,712,172(-)	methyltransferase, putative
Common	PF3D7_1143200	Pf3D7_11_v3:1,729,793..1,730,899(+)	DnaJ protein, putative
Common	PF3D7_1147900	Pf3D7_11_v3:1,907,055..1,907,708(-)	peroxisome assembly protein 22, putative
Common	PF3D7_1201900	Pf3D7_12_v3:107,338..108,202(-)	conserved protein, unknown function
Common	PF3D7_1207100	Pf3D7_12_v3:324,336..326,858(-)	pre-rRNA-processing protein ESF1, putative
Common	PF3D7_1208600	Pf3D7_12_v3:402,300..402,527(+)	mitochondrial import inner membrane translocase subunit TIM10, putative
Common	PF3D7_1213700	Pf3D7_12_v3:588,128..588,982(-)	DNA-directed RNA polymerases I, II, and III subunit RPABC3, putative
Common	PF3D7_1214900	Pf3D7_12_v3:618,764..620,111(+)	conserved protein, unknown function
Common	PF3D7_1224500	Pf3D7_12_v3:998,353..999,275(+)	histone chaperone ASF1, putative
Common	PF3D7_1234900	Pf3D7_12_v3:1,458,233..1,459,182(+)	CHCH domain-containing protein, putative
Common	PF3D7_1241800	Pf3D7_12_v3:1,780,012..1,782,648(-)	ATP-dependent RNA helicase DBP9, putative
Common	PF3D7_1243600	Pf3D7_12_v3:1,825,959..1,826,884(+)	translation initiation factor SUI1, putative
Common	PF3D7_1245500	Pf3D7_12_v3:1,896,891..1,899,837(+)	conserved Plasmodium protein, unknown function
Common	PF3D7_1245900	Pf3D7_12_v3:1,910,963..1,911,898(+)	ankyrin-repeat protein, putative
Common	PF3D7_1248200	Pf3D7_12_v3:1,977,865..1,978,938(+)	pre-mRNA-splicing factor RBM22, putative
Common	PF3D7_1305900	Pf3D7_13_v3:279,990..281,701(-)	conserved Plasmodium protein, unknown function
Common	PF3D7_1306600	Pf3D7_13_v3:315,042..316,784(-)	V-type proton ATPase subunit H, putative
Common	PF3D7_1309100	Pf3D7_13_v3:418,820..420,121(+)	60S ribosomal protein L24, putative
Common	PF3D7_1314100	Pf3D7_13_v3:607,794..610,052(+)	conserved Plasmodium protein, unknown function
Common	PF3D7_1315400	Pf3D7_13_v3:647,986..650,511(-)	zinc finger (CCCH type) protein, putative
Common	PF3D7_1318700	Pf3D7_13_v3:770,646..772,895(-)	protein AAP4, putative
Common	PF3D7_1324400	Pf3D7_13_v3:1,021,509..1,022,537(+)	PRELI domain-containing protein, putative
Common	PF3D7_1325000	Pf3D7_13_v3:1,042,855..1,043,088(-)	U6 snRNA-associated Sm-like protein LSm6, putative
Common	PF3D7_1326000	Pf3D7_13_v3:1,085,786..1,086,861(-)	conserved Plasmodium protein, unknown function
Common	PF3D7_1333300	Pf3D7_13_v3:1,368,081..1,368,716(-)	transmembrane emp24 domain-containing protein, putative
Common	PF3D7_1334700	Pf3D7_13_v3:1,411,100..1,411,708(-)	MSP7-like protein
Common	PF3D7_1344700	Pf3D7_13_v3:1,791,032..1,794,766(-)	conserved Plasmodium protein, unknown function
Common	PF3D7_1345100	Pf3D7_13_v3:1,809,736..1,810,521(-)	thioredoxin 2
Common	PF3D7_1348300	Pf3D7_13_v3:1,929,091..1,933,721(-)	elongation factor Tu, putative
Common	PF3D7_1351800	Pf3D7_13_v3:2,065,373..2,066,409(+)	conserved Plasmodium protein, unknown function
Common	PF3D7_1351800	Pf3D7_13_v3:2,065,373..2,066,409(+)	conserved Plasmodium protein, unknown function
Common	PF3D7_1352000	Pf3D7_13_v3:2,069,317..2,075,337(+)	GTP-binding protein, putative
Common	PF3D7_1353700	Pf3D7_13_v3:2,150,068..2,150,574(+)	reactive oxygen species modulator 1, putative
Common	PF3D7_1364800	Pf3D7_13_v3:2,603,463..2,604,972(-)	DNA-directed RNA polymerases I, II, and III subunit RPABC1, putative
Common	PF3D7_1366000	Pf3D7_13_v3:2,635,213..2,635,488(+)	conserved Plasmodium protein, unknown function
Common	PF3D7_1368900	Pf3D7_13_v3:2,739,350..2,740,998(+)	conserved protein, unknown function
Common	PF3D7_1372000	Pf3D7_13_v3:2,832,952..2,834,322(+)	Plasmodium exported protein (PHISTa), unknown function
Common	PF3D7_1408400	Pf3D7_14_v3:313,975..317,457(-)	FANCJ-like helicase, putative
Common	PF3D7_1412600	Pf3D7_14_v3:509,686..511,176(-)	deoxyhypusine synthase
Common	PF3D7_1413900	Pf3D7_14_v3:551,862..553,235(+)	DnaJ protein, putative
Common	PF3D7_1415300	Pf3D7_14_v3:615,167..616,180(+)	RNA-binding protein Nova-1, putative
Common	PF3D7_1418000	Pf3D7_14_v3:759,360..761,422(-)	ubiquitin fusion degradation protein 1, putative
Common	PF3D7_1419300	Pf3D7_14_v3:802,717..803,481(+)	glutathione S-transferase
Common	PF3D7_1420200	Pf3D7_14_v3:838,927..842,664(-)	myosin-specific chaperone UNC, putative
Common	PF3D7_1425200	Pf3D7_14_v3:983,341..984,561(-)	enoyl-CoA hydratase, putative
Common	PF3D7_1435700	Pf3D7_14_v3:1,445,085..1,449,491(-)	ataxin-2 like protein, putative
Common	PF3D7_1435700	Pf3D7_14_v3:1,445,085..1,449,491(-)	ataxin-2 like protein, putative
Common	PF3D7_1439300	Pf3D7_14_v3:1,594,505..1,600,061(+)	Sad1/UNC domain-containing protein, putative
Common	PF3D7_1441100	Pf3D7_14_v3:1,673,386..1,674,069(-)	conserved Plasmodium protein, unknown function
Common	PF3D7_1447700	Pf3D7_14_v3:1,943,936..1,944,964(-)	conserved protein, unknown function
Common	PF3D7_1448500	Pf3D7_14_v3:1,984,189..1,995,574(-)	conserved Plasmodium protein, unknown function
Common	PF3D7_1450500	Pf3D7_14_v3:2,067,739..2,073,656(-)	conserved Plasmodium protein, unknown function
Common	PF3D7_1453000	Pf3D7_14_v3:2,173,027..2,175,822(-)	conserved Plasmodium protein, unknown function
Common	PF3D7_1458000	Pf3D7_14_v3:2,387,786..2,389,495(+)	cysteine proteinase falcipain 1
Common	PF3D7_1458600	Pf3D7_14_v3:2,406,668..2,410,159(+)	zinc finger protein, putative
Common	PF3D7_1462700	Pf3D7_14_v3:2,553,714..2,555,104(-)	cytochrome c1, heme protein, mitochondrial, putative
Common	PF3D7_1473500	Pf3D7_14_v3:2,993,252..2,995,279(-)	conserved Plasmodium protein, unknown function
Common	PF3D7_1477500	Pf3D7_14_v3:3,188,888..3,190,548(+)	Plasmodium exported protein (PHISTb), unknown function
Common	PF3D7_0104400	Pf3D7_01_v3:202,536..204,143(+)	4-hydroxy-3-methylbut-2-enyl diphosphate reductase
Common	PF3D7_0104500	Pf3D7_01_v3:204,622..205,455(-)	conserved protein, unknown function
Common	PF3D7_0110800	Pf3D7_01_v3:417,921..419,607(+)	transcription initiation factor TFIIB, putative
Common	PF3D7_0113000	Pf3D7_01_v3:487,892..490,127(-)	glutamic acid-rich protein GARP
Common	PF3D7_0202200	Pf3D7_02_v3:112,547..113,682(-)	EMP1-trafficking protein
Common	PF3D7_0205500	Pf3D7_02_v3:225,562..226,245(-)	DNA-directed RNA polymerase II 16 kDa subunit, putative
Common	PF3D7_0206900	Pf3D7_02_v3:275,540..276,577(-)	merozoite surface protein 5
Common	PF3D7_0206900	Pf3D7_02_v3:275,540..276,577(-)	merozoite surface protein 5
Common	PF3D7_0208800	Pf3D7_02_v3:359,142..359,849(+)	conserved Plasmodium protein, unknown function
Common	PF3D7_0209400	Pf3D7_02_v3:388,424..390,611(-)	conserved protein, unknown function
Common	PF3D7_0219400	Pf3D7_02_v3:774,815..776,036(+)	ribosome associated membrane protein RAMP4, putative
Common	PF3D7_0219400	Pf3D7_02_v3:774,815..776,036(+)	unspecified product
Common	PF3D7_0220600	Pf3D7_02_v3:831,189..832,005(+)	Plasmodium exported protein (hyp9), unknown function
Common	PF3D7_0301700	Pf3D7_03_v3:96,568..97,907(-)	Plasmodium exported protein, unknown function
Common	PF3D7_0303300	Pf3D7_03_v3:175,022..175,799(-)	DNA-directed RNA polymerases I, II, and III subunit RPABC2, putative
Common	PF3D7_0305700	Pf3D7_03_v3:278,956..279,828(-)	ubiquitin-conjugating enzyme E2, putative
Common	PF3D7_0306500	Pf3D7_03_v3:301,007..301,906(-)	cytochrome c oxidase subunit ApiCOX35, putative
Common	PF3D7_0308700	Pf3D7_03_v3:375,806..377,437(+)	conserved protein, unknown function
Common	PF3D7_0313800	Pf3D7_03_v3:559,334..562,253(+)	conserved Plasmodium protein, unknown function
Common	PF3D7_0314000	Pf3D7_03_v3:567,247..568,850(+)	HSP20-like chaperone, putative
Common	PF3D7_0319700	Pf3D7_03_v3:820,708..830,802(+)	ABC transporter I family member 1, putative
Common	PF3D7_0323500	Pf3D7_03_v3:986,265..987,610(+)	survival motor neuron-like protein
Common	PF3D7_0415800	Pf3D7_04_v3:693,906..696,533(+)	RING zinc finger protein, putative
Common	PF3D7_0415900	Pf3D7_04_v3:697,918..698,768(-)	60S ribosomal protein L15, putative
Common	PF3D7_0505800	Pf3D7_05_v3:252,047..252,606(-)	small ubiquitin-related modifier
Common	PF3D7_0511000	Pf3D7_05_v3:467,585..468,100(-)	translationally-controlled tumor protein homolog
Common	PF3D7_0515700	Pf3D7_05_v3:653,966..655,336(-)	glideosome-associated protein 40, putative
Common	PF3D7_0517900	Pf3D7_05_v3:747,795..749,677(-)	zinc finger protein, putative
Common	PF3D7_0520200	Pf3D7_05_v3:835,314..837,407(-)	mediator of RNA polymerase II transcription subunit 17, putative
Common	PF3D7_0520400	Pf3D7_05_v3:839,655..840,560(-)	single-stranded DNA-binding protein, putative
Common	PF3D7_0522200	Pf3D7_05_v3:901,414..902,173(+)	transcription initiation factor TFIID subunit 10, putative
Common	PF3D7_0522600	Pf3D7_05_v3:940,249..941,700(+)	magnesium transporter NIPA, putative
Common	PF3D7_0526900	Pf3D7_05_v3:1,123,610..1,124,595(+)	transmembrane emp24 domain-containing protein, putative
Common	PF3D7_0532100	Pf3D7_05_v3:1,301,224..1,301,769(+)	early transcribed membrane protein 5
Common	PF3D7_0616300	Pf3D7_06_v3:676,888..677,571(-)	conserved Plasmodium protein, unknown function
Common	PF3D7_0618700	Pf3D7_06_v3:778,692..779,636(+)	trafficking protein particle complex subunit 6A, putative
Common	PF3D7_0619000	Pf3D7_06_v3:788,707..796,025(-)	conserved protein, unknown function
Common	PF3D7_0619000	Pf3D7_06_v3:788,707..796,025(-)	conserved protein, unknown function
Common	PF3D7_0625600	Pf3D7_06_v3:1,039,655..1,041,550(+)	poly(A) polymerase PAP, putative
Common	PF3D7_0626000	Pf3D7_06_v3:1,048,710..1,053,965(-)	conserved Plasmodium protein, unknown function
Common	PF3D7_0709500	Pf3D7_07_v3:428,723..429,346(+)	nucleic acid-binding protein, putative
Common	PF3D7_0715900	Pf3D7_07_v3:699,239..700,909(+)	cation diffusion facilitator family protein, putative
Common	PF3D7_0716000	Pf3D7_07_v3:703,207..706,584(+)	RNA-binding protein, putative
Common	PF3D7_0717600	Pf3D7_07_v3:758,720..762,877(-)	conserved Plasmodium protein, unknown function
Common	PF3D7_0718500	Pf3D7_07_v3:824,445..825,884(+)	prefoldin subunit 3, putative
Common	PF3D7_0719400	Pf3D7_07_v3:848,398..853,593(-)	conserved Plasmodium protein, unknown function
Common	PF3D7_0719700	Pf3D7_07_v3:861,583..862,487(+)	40S ribosomal protein S10, putative
Common	PF3D7_0728600	Pf3D7_07_v3:1,218,426..1,225,473(+)	RING zinc finger protein, putative
Common	PF3D7_0730800	Pf3D7_07_v3:1,321,306..1,322,367(+)	Plasmodium exported protein, unknown function
Common	PF3D7_0730800	Pf3D7_07_v3:1,321,306..1,322,367(+)	unspecified product
Common	PF3D7_0808300	Pf3D7_08_v3:421,493..422,640(+)	ubiquitin regulatory protein, putative
Common	PF3D7_0813500	Pf3D7_08_v3:665,548..667,095(-)	PUB domain-containing protein, putative
Common	PF3D7_0814900	Pf3D7_08_v3:708,228..708,824(+)	superoxide dismutase [Fe]
Common	PF3D7_0817500	Pf3D7_08_v3:798,777..800,205(+)	histidine triad nucleotide-binding protein 1
Common	PF3D7_0821600	Pf3D7_08_v3:969,690..971,714(+)	polyribonucleotide 5'-hydroxyl-kinase Clp1, putative
Common	PF3D7_0822300	Pf3D7_08_v3:988,281..988,763(-)	small nuclear ribonucleoprotein G, putative
Common	PF3D7_0827000	Pf3D7_08_v3:1,167,579..1,171,448(-)	ATP-dependent RNA helicase DBP10, putative
Common	PF3D7_0832200	Pf3D7_08_v3:1,392,168..1,393,491(+)	Plasmodium exported protein (PHISTa-like), unknown function
Common	PF3D7_0832200	Pf3D7_08_v3:1,392,168..1,393,491(+)	Plasmodium exported protein (PHISTa-like), unknown function
Common	PF3D7_0901800	Pf3D7_09_v3:84,624..85,610(+)	Plasmodium exported protein, unknown function
Common	PF3D7_0906100	Pf3D7_09_v3:305,070..306,626(+)	vacuolar protein sorting-associated protein 46, putative
Common	PF3D7_0910800	Pf3D7_09_v3:494,163..495,506(+)	cytosolic Fe-S cluster assembly factor NBP35, putative
Common	PF3D7_0911100	Pf3D7_09_v3:504,412..508,130(+)	conserved protein, unknown function
Common	PF3D7_0931000	Pf3D7_09_v3:1,248,866..1,251,601(-)	elongation factor Tu, putative
Common	PF3D7_0933200	Pf3D7_09_v3:1,317,827..1,319,468(-)	calcyclin-binding protein, putative
Common	PF3D7_0933500	Pf3D7_09_v3:1,325,248..1,329,786(-)	gamma-tubulin complex component, putative
Common	PF3D7_1021700	Pf3D7_10_v3:873,208..894,869(-)	conserved Plasmodium membrane protein, unknown function
Common	PF3D7_1022400	Pf3D7_10_v3:939,938..942,234(-)	serine/arginine-rich splicing factor 4
Common	PF3D7_1035200	Pf3D7_10_v3:1,394,839..1,396,596(+)	S-antigen
Common	PF3D7_1035400	Pf3D7_10_v3:1,404,195..1,405,259(+)	merozoite surface protein 3
Common	PF3D7_1035900	Pf3D7_10_v3:1,423,983..1,425,683(+)	merozoites-associated armadillo repeats protein
Common	PF3D7_1039000	Pf3D7_10_v3:1,568,709..1,571,815(+)	serine/threonine protein kinase, FIKK family
Common	PF3D7_1103700	Pf3D7_11_v3:160,115..160,852(+)	casein kinase II beta chain
Common	PF3D7_1109900	Pf3D7_11_v3:397,124..397,775(+)	60S ribosomal protein L36
Common	PF3D7_1112100	Pf3D7_11_v3:462,290..469,672(+)	conserved Plasmodium protein, unknown function
Common	PF3D7_1115800	Pf3D7_11_v3:596,289..597,203(-)	conserved Plasmodium protein, unknown function
Common	PF3D7_1119900	Pf3D7_11_v3:749,152..754,401(+)	protein transport protein SEC16, putative
Common	PF3D7_1123300	Pf3D7_11_v3:921,823..923,892(+)	RING zinc finger protein, putative
Common	PF3D7_1123900	Pf3D7_11_v3:945,470..946,148(+)	13 kDa ribonucleoprotein-associated protein, putative
Common	PF3D7_1126500	Pf3D7_11_v3:1,033,062..1,037,168(+)	WD repeat-containing protein, putative
Common	PF3D7_1127100	Pf3D7_11_v3:1,060,262..1,060,783(-)	deoxyuridine 5'-triphosphate nucleotidohydrolase
Common	PF3D7_1135900	Pf3D7_11_v3:1,398,486..1,400,601(-)	3-oxo-5-alpha-steroid 4-dehydrogenase, putative
Common	PF3D7_1144000	Pf3D7_11_v3:1,755,438..1,755,935(+)	40S ribosomal protein S21
Common	PF3D7_1202900	Pf3D7_12_v3:162,429..162,722(-)	high mobility group protein B1
Common	PF3D7_1203400	Pf3D7_12_v3:178,162..181,914(+)	major facilitator superfamily domain-containing protein, putative
Common	PF3D7_1203500	Pf3D7_12_v3:182,298..183,968(-)	threonylcarbamoyl-AMP synthase, putative
Common	PF3D7_1208300	Pf3D7_12_v3:388,545..389,147(+)	acyl carrier protein, mitochondrial, putative
Common	PF3D7_1212100	Pf3D7_12_v3:536,951..538,627(+)	peripheral plastid protein 1, putative
Common	PF3D7_1213200	Pf3D7_12_v3:577,529..578,365(+)	mediator of RNA polymerase II transcription subunit 18, putative
Common	PF3D7_1214100	Pf3D7_12_v3:602,428..606,962(+)	GPI ethanolamine phosphate transferase 3, putative
Common	PF3D7_1216500	Pf3D7_12_v3:657,339..658,004(-)	male development gene 1
Common	PF3D7_1218000	Pf3D7_12_v3:703,895..704,953(+)	thrombospondin-related apical membrane protein
Common	PF3D7_1222100	Pf3D7_12_v3:879,630..881,186(-)	conserved Plasmodium protein, unknown function
Common	PF3D7_1224100	Pf3D7_12_v3:976,820..977,889(-)	conserved protein, unknown function
Common	PF3D7_1228300	Pf3D7_12_v3:1,148,111..1,151,461(+)	NIMA related kinase 1
Common	PF3D7_1229400	Pf3D7_12_v3:1,208,912..1,209,542(+)	macrophage migration inhibitory factor
Common	PF3D7_1234600	Pf3D7_12_v3:1,441,736..1,445,128(-)	protein TOC75, putative
Common	PF3D7_1237400	Pf3D7_12_v3:1,558,909..1,560,623(+)	hydrolase, putative
Common	PF3D7_1239600	Pf3D7_12_v3:1,652,936..1,653,844(-)	hydroxyethylthiazole kinase
Common	PF3D7_1239900	Pf3D7_12_v3:1,678,438..1,681,536(-)	vacuolar protein sorting-associated protein 16, putative
Common	PF3D7_1241500	Pf3D7_12_v3:1,771,996..1,773,258(-)	conserved Plasmodium protein, unknown function
Common	PF3D7_1251300	Pf3D7_12_v3:2,095,062..2,096,508(-)	thymidylate kinase
Common	PF3D7_1251500	Pf3D7_12_v3:2,099,852..2,101,969(+)	ATP-dependent RNA helicase DRS1, putative
Common	PF3D7_1251800	Pf3D7_12_v3:2,108,960..2,110,927(-)	conserved Plasmodium protein, unknown function
Common	PF3D7_1314000	Pf3D7_13_v3:602,983..606,600(+)	conserved protein, unknown function
Common	PF3D7_1314500	Pf3D7_13_v3:622,691..623,715(-)	transmembrane emp24 domain-containing protein, putative
Common	PF3D7_1316900	Pf3D7_13_v3:701,047..703,923(-)	conserved protein, unknown function
Common	PF3D7_1318100	Pf3D7_13_v3:748,387..748,971(-)	ferredoxin
Common	PF3D7_1320900	Pf3D7_13_v3:857,147..857,944(-)	RNA-binding protein, putative
Common	PF3D7_1326300	Pf3D7_13_v3:1,092,394..1,094,187(-)	RNA-binding protein, putative
Common	PF3D7_1326700	Pf3D7_13_v3:1,125,280..1,126,908(+)	conserved Apicomplexan protein, unknown function
Common	PF3D7_1330300	Pf3D7_13_v3:1,276,089..1,278,373(-)	DnaJ protein, putative
Common	PF3D7_1331300	Pf3D7_13_v3:1,309,177..1,310,006(+)	signal peptidase complex catalytic subunit SEC11
Common	PF3D7_1333800	Pf3D7_13_v3:1,382,631..1,383,335(+)	Voldacs domain-containing protein, putative
Common	PF3D7_1335700	Pf3D7_13_v3:1,456,110..1,461,326(-)	conserved oligomeric Golgi complex subunit 3, putative
Common	PF3D7_1342800	Pf3D7_13_v3:1,679,693..1,681,444(+)	phosphoenolpyruvate carboxykinase
Common	PF3D7_1351400	Pf3D7_13_v3:2,052,108..2,053,384(+)	60S ribosomal protein L17, putative
Common	PF3D7_1355900	Pf3D7_13_v3:2,216,346..2,217,563(+)	RWD domain-containing protein, putative
Common	PF3D7_1358700	Pf3D7_13_v3:2,326,394..2,326,855(-)	YOP1-like protein, putative
Common	PF3D7_1360200	Pf3D7_13_v3:2,406,838..2,408,385(-)	ER membrane protein complex subunit 3, putative
Common	PF3D7_1362300	Pf3D7_13_v3:2,493,143..2,493,712(+)	transmembrane and coiled-coil domain-containing protein 1, putative
Common	PF3D7_1367600	Pf3D7_13_v3:2,693,921..2,694,859(-)	ribosome biogenesis protein MRT4, putative
Common	PF3D7_1370300	Pf3D7_13_v3:2,787,972..2,788,913(+)	membrane associated histidine-rich protein 1
Common	PF3D7_1405800	Pf3D7_14_v3:200,493..204,143(-)	ribosome biogenesis protein BOP1, putative
Common	PF3D7_1406700	Pf3D7_14_v3:244,908..245,492(+)	vacuolar protein sorting-associated protein 29
Common	PF3D7_1407500	Pf3D7_14_v3:269,881..270,927(+)	multifunctional methyltransferase subunit TRM112, putative
Common	PF3D7_1410300	Pf3D7_14_v3:403,652..417,062(-)	WD repeat-containing protein, putative
Common	PF3D7_1412300	Pf3D7_14_v3:491,494..492,221(-)	nuclear transport factor 2, putative
Common	PF3D7_1421500	Pf3D7_14_v3:884,398..885,074(+)	mitochondrial import inner membrane translocase subunit TIM8, putative
Common	PF3D7_1422400	Pf3D7_14_v3:900,386..905,278(+)	conserved Plasmodium protein, unknown function
Common	PF3D7_1426200	Pf3D7_14_v3:1,021,652..1,022,857(-)	protein arginine N-methyltransferase 1
Common	PF3D7_1437400	Pf3D7_14_v3:1,517,070..1,519,370(+)	pantothenate kinase 2, putative
Common	PF3D7_1450000	Pf3D7_14_v3:2,047,793..2,050,083(+)	serine/threonine protein kinase, putative
Common	PF3D7_1451500	Pf3D7_14_v3:2,113,561..2,114,004(-)	pre-mRNA-splicing factor CWF18, putative
Common	PF3D7_1457000	Pf3D7_14_v3:2,336,649..2,339,153(-)	signal peptide peptidase
Common	PF3D7_1457200	Pf3D7_14_v3:2,343,640..2,344,218(-)	thioredoxin 1
Common	PF3D7_1458400	Pf3D7_14_v3:2,397,919..2,398,869(-)	aminodeoxychorismate lyase
Common	PF3D7_1463300	Pf3D7_14_v3:2,572,988..2,574,607(+)	DNA polymerase alpha subunit B, putative
Common	PF3D7_1463500	Pf3D7_14_v3:2,577,974..2,579,379(+)	fam-a protein
Common	PF3D7_1470700	Pf3D7_14_v3:2,890,054..2,891,796(+)	conserved Plasmodium protein, unknown function
Common	PF3D7_1474600	Pf3D7_14_v3:3,060,864..3,062,634(+)	vacuole membrane protein 1, putative
Common	PF3D7_0105700	Pf3D7_01_v3:238,666..247,857(+)	asparagine-rich antigen Pfa35-2
Common	PF3D7_0114100	Pf3D7_01_v3:547,597..548,380(-)	Pfmc-2TM Maurer's cleft two transmembrane protein
Common	PF3D7_0212900	Pf3D7_02_v3:533,253..534,350(+)	arginyl-tRNA--protein transferase
Common	PF3D7_0213700	Pf3D7_02_v3:557,048..557,696(+)	conserved protein, unknown function
Common	PF3D7_0216600	Pf3D7_02_v3:686,485..688,545(+)	sugar transporter, putative
Common	PF3D7_0218700	Pf3D7_02_v3:763,491..765,191(-)	pre-mRNA-processing protein 45, putative
Common	PF3D7_0303100	Pf3D7_03_v3:162,778..167,103(-)	CLP1 P-loop domain-containing protein, putative
Common	PF3D7_0312400	Pf3D7_03_v3:524,154..526,439(-)	glycogen synthase kinase 3
Common	PF3D7_0315800	Pf3D7_03_v3:641,482..642,579(-)	zinc finger protein, putative
Common	PF3D7_0316600	Pf3D7_03_v3:669,302..670,873(-)	formate-nitrite transporter
Common	PF3D7_0316700	Pf3D7_03_v3:674,458..675,636(+)	protein YOP1, putative
Common	PF3D7_0319400	Pf3D7_03_v3:810,081..814,172(+)	kinesin-8X
Common	PF3D7_0320900	Pf3D7_03_v3:875,213..876,295(+)	histone H2A.Z
Common	PF3D7_0322100	Pf3D7_03_v3:930,640..932,415(-)	mRNA-capping enzyme subunit beta
Common	PF3D7_0402000	Pf3D7_04_v3:114,601..116,058(-)	Plasmodium exported protein (PHISTa), unknown function
Common	PF3D7_0404300	Pf3D7_04_v3:234,014..237,013(-)	conserved Plasmodium protein, unknown function
Common	PF3D7_0419700	Pf3D7_04_v3:873,138..874,115(+)	apical merozoite protein
Common	PF3D7_0423500	Pf3D7_04_v3:1,058,997..1,060,551(+)	glideosome associated protein with multiple membrane spans 2
Common	PF3D7_0503300	Pf3D7_05_v3:135,004..135,930(-)	serine/arginine-rich splicing factor 12
Common	PF3D7_0515000	Pf3D7_05_v3:620,810..623,356(-)	pre-mRNA-splicing factor CWC2, putative
Common	PF3D7_0516400	Pf3D7_05_v3:681,430..682,437(-)	phosducin-like protein 1, putative
Common	PF3D7_0516900	Pf3D7_05_v3:712,762..713,772(-)	60S ribosomal protein L2
Common	PF3D7_0518200	Pf3D7_05_v3:758,503..758,898(-)	SWIB/MDM2 domain-containing protein
Common	PF3D7_0519600	Pf3D7_05_v3:812,648..814,915(+)	zinc finger protein, putative
Common	PF3D7_0531400	Pf3D7_05_v3:1,282,591..1,286,106(-)	conserved Plasmodium protein, unknown function
Common	PF3D7_0602400	Pf3D7_06_v3:101,385..104,561(-)	elongation factor G
Common	PF3D7_0606100	Pf3D7_06_v3:257,604..259,974(+)	RNA-binding protein, putative
Common	PF3D7_0614400	Pf3D7_06_v3:604,573..605,340(+)	pre-mRNA-splicing factor CWF7, putative
Common	PF3D7_0618200	Pf3D7_06_v3:764,667..765,492(-)	conserved protein, unknown function
Common	PF3D7_0618300	Pf3D7_06_v3:768,792..769,456(+)	60S ribosomal protein L27a, putative
Common	PF3D7_0618500	Pf3D7_06_v3:774,529..775,470(+)	malate dehydrogenase
Common	PF3D7_0621100	Pf3D7_06_v3:865,845..869,909(-)	conserved Plasmodium protein, unknown function
Common	PF3D7_0702400	Pf3D7_07_v3:101,694..102,285(+)	small exported membrane protein 1
Common	PF3D7_0703000	Pf3D7_07_v3:115,239..120,770(+)	conserved Plasmodium protein, unknown function
Common	PF3D7_0710100	Pf3D7_07_v3:460,057..461,436(+)	conserved protein, unknown function
Common	PF3D7_0715800	Pf3D7_07_v3:695,600..696,904(-)	drug/metabolite transporter DMT1, putative
Common	PF3D7_0717400	Pf3D7_07_v3:751,877..754,132(+)	queuine tRNA-ribosyltransferase, putative
Common	PF3D7_0717500	Pf3D7_07_v3:755,763..757,696(+)	calcium-dependent protein kinase 4
Common	PF3D7_0719600	Pf3D7_07_v3:858,742..859,492(-)	60S ribosomal protein L11a, putative
Common	PF3D7_0719900	Pf3D7_07_v3:865,927..876,132(+)	conserved Plasmodium membrane protein, unknown function
Common	PF3D7_0731300	Pf3D7_07_v3:1,350,032..1,351,149(+)	Plasmodium exported protein (PHISTb), unknown function
Common	PF3D7_0808100	Pf3D7_08_v3:409,936..415,168(+)	AP-3 complex subunit delta, putative
Common	PF3D7_0810000	Pf3D7_08_v3:517,421..517,693(-)	acyl-CoA binding protein, putative
Common	PF3D7_0811000	Pf3D7_08_v3:554,437..557,205(+)	cullin-1, putative
Common	PF3D7_0812500	Pf3D7_08_v3:626,069..628,945(-)	RNA-binding protein, putative
Common	PF3D7_0816200	Pf3D7_08_v3:750,082..750,711(-)	vacuolar protein sorting-associated protein 2, putative
Common	PF3D7_0824200	Pf3D7_08_v3:1,055,135..1,059,003(+)	conserved Plasmodium protein, unknown function
Common	PF3D7_0831400	Pf3D7_08_v3:1,344,405..1,345,487(-)	Plasmodium exported protein, unknown function
Common	PF3D7_0903900	Pf3D7_09_v3:185,821..186,383(+)	60S ribosomal protein L32
Common	PF3D7_0904000	Pf3D7_09_v3:187,342..188,622(-)	GTPase-activating protein, putative
Common	PF3D7_0907300	Pf3D7_09_v3:350,186..350,962(-)	prefoldin-like protein, putative
Common	PF3D7_0911200	Pf3D7_09_v3:509,934..510,527(+)	conserved Plasmodium protein, unknown function
Common	PF3D7_0921900	Pf3D7_09_v3:888,559..889,305(+)	conserved Plasmodium protein, unknown function
Common	PF3D7_0922700	Pf3D7_09_v3:919,109..921,302(-)	pre-mRNA-splicing factor 18, putative
Common	PF3D7_0923000	Pf3D7_09_v3:939,580..940,587(-)	DNA-directed RNA polymerase II subunit RPB3, putative
Common	PF3D7_0927100	Pf3D7_09_v3:1,100,253..1,100,831(-)	conserved protein, unknown function
Common	PF3D7_1001200	Pf3D7_10_v3:70,547..70,819(-)	acyl-CoA binding protein, isoform 2, ACBP2
Common	PF3D7_1002900	Pf3D7_10_v3:138,765..139,853(+)	conserved Plasmodium protein, unknown function
Common	PF3D7_1005500	Pf3D7_10_v3:237,506..242,245(-)	regulator of nonsense transcripts 1, putative
Common	PF3D7_1009400	Pf3D7_10_v3:381,361..382,449(+)	zinc finger protein, putative
Common	PF3D7_1012500	Pf3D7_10_v3:478,758..480,539(-)	phosphoglucomutase, putative
Common	PF3D7_1013200	Pf3D7_10_v3:511,084..514,278(+)	conserved Plasmodium protein, unknown function
Common	PF3D7_1014700	Pf3D7_10_v3:595,308..596,222(+)	prohibitin 2, putative
Common	PF3D7_1020900	Pf3D7_10_v3:845,086..846,192(-)	ADP-ribosylation factor
Common	PF3D7_1032800	Pf3D7_10_v3:1,313,255..1,314,721(-)	leucine-rich repeat protein
Common	PF3D7_1033500	Pf3D7_10_v3:1,341,646..1,343,775(+)	WD repeat-containing protein 70, putative
Common	PF3D7_1105300	Pf3D7_11_v3:231,847..234,238(-)	conserved Plasmodium protein, unknown function
Common	PF3D7_1116400	Pf3D7_11_v3:619,893..621,350(-)	guanine nucleotide-exchange factor SEC12
Common	PF3D7_1119500	Pf3D7_11_v3:736,069..737,735(+)	AP-4 complex subunit mu, putative
Common	PF3D7_1119600	Pf3D7_11_v3:738,513..741,671(-)	ATP-dependent zinc metalloprotease FTSH, putative
Common	PF3D7_1122400	Pf3D7_11_v3:849,335..852,570(+)	conserved Plasmodium protein, unknown function
Common	PF3D7_1128900	Pf3D7_11_v3:1,118,249..1,120,685(+)	conserved protein, unknown function
Common	PF3D7_1132400	Pf3D7_11_v3:1,255,286..1,259,671(-)	conserved Plasmodium membrane protein, unknown function
Common	PF3D7_1136000	Pf3D7_11_v3:1,403,906..1,414,512(+)	conserved Plasmodium protein, unknown function
Common	PF3D7_1139900	Pf3D7_11_v3:1,593,966..1,594,951(+)	ER membrane protein complex subunit 8, putative
Common	PF3D7_1146000	Pf3D7_11_v3:1,821,032..1,822,969(-)	ribosome assembly protein 4, putative
Common	PF3D7_1149100	Pf3D7_11_v3:1,972,400..1,973,874(+)	Plasmodium exported protein, unknown function
Common	PF3D7_1149100	Pf3D7_11_v3:1,972,400..1,973,874(+)	Plasmodium exported protein, unknown function
Common	PF3D7_1215000	Pf3D7_12_v3:621,125..621,775(+)	thioredoxin peroxidase 2
Common	PF3D7_1215300	Pf3D7_12_v3:629,009..629,667(-)	10 kDa chaperonin
Common	PF3D7_1218200	Pf3D7_12_v3:708,936..715,665(-)	symplekin domain-containing protein, putative
Common	PF3D7_1225600	Pf3D7_12_v3:1,035,261..1,038,155(-)	conserved Plasmodium protein, unknown function
Common	PF3D7_1233900	Pf3D7_12_v3:1,407,674..1,411,030(+)	sentrin-specific protease 1
Common	PF3D7_1237000	Pf3D7_12_v3:1,538,138..1,540,408(+)	SUMO-activating enzyme subunit 2
Common	PF3D7_1246400	Pf3D7_12_v3:1,931,970..1,932,584(+)	myosin A-tail interacting protein
Common	PF3D7_1249500	Pf3D7_12_v3:2,017,364..2,018,469(-)	protein CutA, putative
Common	PF3D7_1302000	Pf3D7_13_v3:112,792..113,815(-)	EMP1-trafficking protein
Common	PF3D7_1304200	Pf3D7_13_v3:226,669..228,873(-)	CorA-like Mg2+ transporter protein, putative
Common	PF3D7_1304200	Pf3D7_13_v3:226,669..228,873(-)	CorA-like Mg2+ transporter protein, putative
Common	PF3D7_1308300	Pf3D7_13_v3:372,260..372,646(+)	40S ribosomal protein S27
Common	PF3D7_1310400	Pf3D7_13_v3:458,961..462,368(+)	conserved Plasmodium protein, unknown function
Common	PF3D7_1311400	Pf3D7_13_v3:487,511..488,824(+)	AP-1 complex subunit mu-1
Common	PF3D7_1317000	Pf3D7_13_v3:708,346..710,268(+)	U4/U6.U5 tri-snRNP-associated protein 2, putative
Common	PF3D7_1329500	Pf3D7_13_v3:1,252,059..1,257,973(+)	conserved protein, unknown function
Common	PF3D7_1331800	Pf3D7_13_v3:1,324,012..1,324,802(+)	60S ribosomal protein L23, putative
Common	PF3D7_1333400	Pf3D7_13_v3:1,370,083..1,370,799(+)	AMMECR1 domain-containing protein, putative
Common	PF3D7_1334400	Pf3D7_13_v3:1,403,522..1,404,451(-)	MSP7-like protein
Common	PF3D7_1335400	Pf3D7_13_v3:1,440,779..1,450,385(+)	reticulocyte binding protein 2 homologue a
Common	PF3D7_1340300	Pf3D7_13_v3:1,607,323..1,610,190(+)	nucleolar complex protein 2, putative
Common	PF3D7_1341300	Pf3D7_13_v3:1,636,556..1,637,833(+)	60S ribosomal protein L18-2, putative
Common	PF3D7_1344300	Pf3D7_13_v3:1,774,275..1,779,042(-)	zinc finger protein, putative
Common	PF3D7_1351100	Pf3D7_13_v3:2,040,405..2,041,555(-)	conserved protein, unknown function
Common	PF3D7_1354200	Pf3D7_13_v3:2,160,318..2,162,729(-)	phosphoinositide phosphatase SAC1
Common	PF3D7_1363400	Pf3D7_13_v3:2,543,644..2,546,483(-)	polyubiquitin binding protein, putative
Common	PF3D7_1364500	Pf3D7_13_v3:2,596,389..2,597,822(+)	exosome complex component RRP45, putative
Common	PF3D7_1367100	Pf3D7_13_v3:2,681,321..2,682,592(+)	U1 small nuclear ribonucleoprotein 70 kDa homolog, putative
Common	PF3D7_1367500	Pf3D7_13_v3:2,692,076..2,693,282(+)	NADH-cytochrome b5 reductase, putative
Common	PF3D7_1368400	Pf3D7_13_v3:2,719,490..2,721,420(-)	ribosomal protein L1, putative
Common	PF3D7_1403100	Pf3D7_14_v3:113,144..119,011(-)	condensin complex subunit 1, putative
Common	PF3D7_1409300	Pf3D7_14_v3:363,092..364,240(+)	DNA damage-inducible protein 1, putative
Common	PF3D7_1409400	Pf3D7_14_v3:365,509..367,027(-)	conserved protein, unknown function
Common	PF3D7_1409900	Pf3D7_14_v3:389,592..391,595(+)	cytidine diphosphate-diacylglycerol synthase
Common	PF3D7_1412800	Pf3D7_14_v3:516,574..518,193(-)	glycylpeptide N-tetradecanoyltransferase
Common	PF3D7_1414300	Pf3D7_14_v3:570,802..571,461(+)	60S ribosomal protein L10, putative
Common	PF3D7_1414800	Pf3D7_14_v3:599,763..600,680(-)	small nuclear ribonucleoprotein-associated protein B, putative
Common	PF3D7_1417700	Pf3D7_14_v3:750,330..751,684(+)	conserved protein, unknown function
Common	PF3D7_1429600	Pf3D7_14_v3:1,167,144..1,167,803(+)	conserved Plasmodium protein, unknown function
Common	PF3D7_1431700	Pf3D7_14_v3:1,247,030..1,247,950(+)	60S ribosomal protein L14, putative
Common	PF3D7_1434100	Pf3D7_14_v3:1,366,979..1,368,202(+)	queuine tRNA-ribosyltransferase, putative
Common	PF3D7_1434200	Pf3D7_14_v3:1,368,815..1,369,796(-)	calmodulin
Common	PF3D7_1434800	Pf3D7_14_v3:1,410,139..1,410,897(+)	mitochondrial acidic protein MAM33, putative
Common	PF3D7_1439000	Pf3D7_14_v3:1,578,193..1,579,175(+)	copper transporter
Common	PF3D7_1443600	Pf3D7_14_v3:1,784,933..1,790,629(-)	gamma-tubulin complex component, putative
Common	PF3D7_1444300	Pf3D7_14_v3:1,828,579..1,829,962(+)	1-acyl-sn-glycerol-3-phosphate acyltransferase, putative
Common	PF3D7_1445600	Pf3D7_14_v3:1,871,778..1,874,381(+)	RNA-binding protein, putative
Common	PF3D7_1452200	Pf3D7_14_v3:2,143,302..2,144,876(+)	aminomethyltransferase, putative
Common	PF3D7_1466800	Pf3D7_14_v3:2,731,986..2,734,694(+)	conserved Plasmodium protein, unknown function
Common	PF3D7_1467600	Pf3D7_14_v3:2,757,665..2,764,150(-)	conserved Plasmodium protein, unknown function
Common	PF3D7_0104300	Pf3D7_01_v3:190,269..201,230(+)	ubiquitin carboxyl-terminal hydrolase 1, putative
Common	PF3D7_0109800	Pf3D7_01_v3:380,697..382,424(+)	phenylalanine--tRNA ligase alpha subunit
Common	PF3D7_0111500	Pf3D7_01_v3:439,652..441,418(-)	UMP-CMP kinase, putative
Common	PF3D7_0204200	Pf3D7_02_v3:192,818..194,199(+)	conserved Plasmodium protein, unknown function
Common	PF3D7_0204500	Pf3D7_02_v3:198,353..199,570(-)	aspartate transaminase
Common	PF3D7_0204700	Pf3D7_02_v3:205,889..207,403(-)	hexose transporter
Common	PF3D7_0210900	Pf3D7_02_v3:442,080..442,934(-)	conserved Plasmodium protein, unknown function
Common	PF3D7_0218200	Pf3D7_02_v3:743,289..745,712(-)	SUZ domain-containing protein, putative
Common	PF3D7_0220800	Pf3D7_02_v3:838,843..844,116(+)	cytoadherence linked asexual protein 2
Common	PF3D7_0303500	Pf3D7_03_v3:182,731..189,411(+)	spindle pole body protein, putative
Common	PF3D7_0311800	Pf3D7_03_v3:506,655..508,846(+)	ATP synthase F0 subunit d-like protein, putative
Common	PF3D7_0312300	Pf3D7_03_v3:521,969..522,883(+)	26S proteasome regulatory subunit RPN12, putative
Common	PF3D7_0312500	Pf3D7_03_v3:529,037..530,776(+)	major facilitator superfamily-related transporter, putative
Common	PF3D7_0316800	Pf3D7_03_v3:677,842..678,474(+)	40S ribosomal protein S15A, putative
Common	PF3D7_0317600	Pf3D7_03_v3:725,015..726,130(+)	40S ribosomal protein S11, putative
Common	PF3D7_0319000	Pf3D7_03_v3:795,577..801,171(+)	P-type ATPase, putative
Common	PF3D7_0320100	Pf3D7_03_v3:840,362..841,758(+)	protein transport protein SEC22
Common	PF3D7_0322000	Pf3D7_03_v3:928,644..929,159(-)	peptidyl-prolyl cis-trans isomerase
Common	PF3D7_0413700	Pf3D7_04_v3:619,786..620,802(-)	lysine decarboxylase-like protein, putative
Common	PF3D7_0414900	Pf3D7_04_v3:665,973..668,147(+)	armadillo-domain containing rhoptry protein
Common	PF3D7_0415500	Pf3D7_04_v3:688,192..689,053(+)	nuclear cap-binding protein subunit 2, putative
Common	PF3D7_0419500	Pf3D7_04_v3:866,501..868,111(-)	conserved Plasmodium membrane protein, unknown function
Common	PF3D7_0508800	Pf3D7_05_v3:363,588..364,442(-)	single-stranded DNA-binding protein
Common	PF3D7_0511200	Pf3D7_05_v3:471,055..474,058(+)	stearoyl-CoA desaturase
Common	PF3D7_0519500	Pf3D7_05_v3:801,450..809,127(-)	CCR4 domain-containing protein 1, putative
Common	PF3D7_0602200	Pf3D7_06_v3:97,890..98,951(+)	MYND-type zinc finger protein, putative
Common	PF3D7_0606500	Pf3D7_06_v3:265,839..268,399(-)	polypyrimidine tract-binding protein, putative
Common	PF3D7_0606900	Pf3D7_06_v3:290,426..291,085(-)	glutaredoxin-like protein
Common	PF3D7_0613700	Pf3D7_06_v3:559,349..561,460(-)	syntaxin-binding protein, putative
Common	PF3D7_0621300	Pf3D7_06_v3:873,809..876,190(+)	mRNA-binding protein PUF3
Common	PF3D7_0622200	Pf3D7_06_v3:903,740..906,322(-)	radical SAM protein, putative
Common	PF3D7_0623100	Pf3D7_06_v3:939,660..943,720(-)	nuclear polyadenylated RNA-binding protein NAB2, putative
Common	PF3D7_0623500	Pf3D7_06_v3:952,906..954,848(-)	superoxide dismutase [Fe]
Common	PF3D7_0625400	Pf3D7_06_v3:1,032,536..1,033,774(-)	conserved Plasmodium protein, unknown function
Common	PF3D7_0629400	Pf3D7_06_v3:1,210,420..1,212,762(+)	polyadenylate-binding protein 3, putative
Common	PF3D7_0703600	Pf3D7_07_v3:144,019..145,953(+)	conserved protein, unknown function
Common	PF3D7_0719000	Pf3D7_07_v3:838,135..838,596(+)	conserved protein, unknown function
Common	PF3D7_0720800	Pf3D7_07_v3:899,751..901,137(+)	Ham1-like protein, putative
Common	PF3D7_0723900	Pf3D7_07_v3:1,000,701..1,004,746(-)	RNA-binding protein, putative
Common	PF3D7_0802800	Pf3D7_08_v3:191,976..194,103(+)	serine/threonine protein phosphatase 2B catalytic subunit A
Common	PF3D7_0808400	Pf3D7_08_v3:423,527..424,536(+)	coatomer subunit epsilon, putative
Common	PF3D7_0810300	Pf3D7_08_v3:525,058..527,604(-)	protein phosphatase PPM5, putative
Common	PF3D7_0820200	Pf3D7_08_v3:912,264..914,249(-)	phosphatidylglycerophosphate synthase
Common	PF3D7_0827800	Pf3D7_08_v3:1,198,858..1,206,057(+)	SET domain protein, putative
Common	PF3D7_0912500	Pf3D7_09_v3:556,090..557,958(+)	SAP domain-containing protein, putative
Common	PF3D7_0912900	Pf3D7_09_v3:567,283..568,640(+)	26S proteasome regulatory subunit RPN8, putative
Common	PF3D7_0914000	Pf3D7_09_v3:597,694..600,561(+)	pseudouridylate synthase, putative
Common	PF3D7_0914200	Pf3D7_09_v3:608,361..610,075(-)	phospholipid or glycerol acyltransferase, putative
Common	PF3D7_0923400	Pf3D7_09_v3:950,408..953,722(+)	conserved Plasmodium protein, unknown function
Common	PF3D7_0926400	Pf3D7_09_v3:1,070,965..1,072,955(-)	monocarboxylate transporter, putative
Common	PF3D7_0931800	Pf3D7_09_v3:1,273,082..1,273,930(-)	proteasome subunit beta type-6, putative
Common	PF3D7_0932100	Pf3D7_09_v3:1,279,219..1,283,879(-)	protein MAM3, putative
Common	PF3D7_0932200	Pf3D7_09_v3:1,287,008..1,288,372(+)	profilin
Common	PF3D7_1001700	Pf3D7_10_v3:92,573..93,526(-)	Plasmodium exported protein (PHISTc), unknown function
Common	PF3D7_1002400	Pf3D7_10_v3:121,115..123,291(+)	transformer-2 protein homolog beta, putative
Common	PF3D7_1002400	Pf3D7_10_v3:121,115..123,291(+)	transformer-2 protein homolog beta, putative
Common	PF3D7_1008000	Pf3D7_10_v3:321,011..328,150(+)	histone deacetylase 2
Common	PF3D7_1020700	Pf3D7_10_v3:835,292..839,700(+)	N-acetyltransferase, GNAT family, putative
Common	PF3D7_1027100	Pf3D7_10_v3:1,133,838..1,136,156(-)	U3 small nucleolar ribonucleoprotein protein MPP10, putative
Common	PF3D7_1028600	Pf3D7_10_v3:1,176,461..1,177,849(-)	conserved Plasmodium protein, unknown function
Common	PF3D7_1103400	Pf3D7_11_v3:146,427..150,815(+)	iron-sulfur cluster assembly protein SufD
Common	PF3D7_1105100	Pf3D7_11_v3:226,065..226,418(+)	histone H2B
Common	PF3D7_1108500	Pf3D7_11_v3:367,316..368,823(+)	succinyl-CoA synthetase alpha subunit, putative
Common	PF3D7_1121600	Pf3D7_11_v3:815,386..816,322(-)	exported protein 1
Common	PF3D7_1125400	Pf3D7_11_v3:997,923..999,547(-)	mitochondrial import inner membrane translocase subunit TIM44, putative
Common	PF3D7_1127800	Pf3D7_11_v3:1,077,288..1,081,550(-)	TFIIS central domain-containing protein, putative
Common	PF3D7_1128200	Pf3D7_11_v3:1,097,117..1,097,527(+)	multiprotein-bridging factor 1, putative
Common	PF3D7_1134800	Pf3D7_11_v3:1,367,186..1,368,809(+)	coatomer subunit delta
Common	PF3D7_1136200	Pf3D7_11_v3:1,417,466..1,420,071(-)	conserved Plasmodium protein, unknown function
Common	PF3D7_1140100	Pf3D7_11_v3:1,598,550..1,599,632(-)	V-type proton ATPase subunit F, putative
Common	PF3D7_1142500	Pf3D7_11_v3:1,705,696..1,706,573(-)	60S ribosomal protein L28
Common	PF3D7_1143300	Pf3D7_11_v3:1,731,899..1,732,900(-)	DNA-directed RNA polymerases I and III subunit RPAC1, putative
Common	PF3D7_1200600	Pf3D7_12_v3:46,788..56,805(-)	erythrocyte membrane protein 1, PfEMP1
Common	PF3D7_1205900	Pf3D7_12_v3:264,615..267,863(-)	conserved protein, unknown function
Common	PF3D7_1211400	Pf3D7_12_v3:505,344..506,662(+)	heat shock protein DNAJ homologue Pfj4
Common	PF3D7_1212800	Pf3D7_12_v3:565,966..566,931(+)	succinate dehydrogenase [ubiquinone] iron-sulfur subunit, mitochondrial
Common	PF3D7_1215900	Pf3D7_12_v3:641,552..643,519(+)	serpentine receptor, putative
Common	PF3D7_1216300	Pf3D7_12_v3:651,398..651,856(-)	signal recognition particle subunit SRP19
Common	PF3D7_1217900	Pf3D7_12_v3:700,531..702,211(+)	PPPDE peptidase domain-containing protein, putative
Common	PF3D7_1230700	Pf3D7_12_v3:1,259,620..1,262,088(+)	protein transport protein SEC13
Common	PF3D7_1233000	Pf3D7_12_v3:1,355,317..1,357,728(-)	elongation factor G
Common	PF3D7_1234100	Pf3D7_12_v3:1,414,414..1,426,104(+)	bromodomain protein 5
Common	PF3D7_1235200	Pf3D7_12_v3:1,464,219..1,467,572(-)	V-type K+-independent H+-translocating inorganic pyrophosphatase
Common	PF3D7_1237700	Pf3D7_12_v3:1,572,371..1,573,557(+)	conserved protein, unknown function
Common	PF3D7_1246300	Pf3D7_12_v3:1,925,642..1,929,438(+)	protein KIC4
Common	PF3D7_1253000	Pf3D7_12_v3:2,168,181..2,169,759(+)	gametocyte erythrocyte cytosolic protein
Common	PF3D7_1304900	Pf3D7_13_v3:245,199..246,175(+)	DNA-directed RNA polymerase II subunit RPB11, putative
Common	PF3D7_1307700	Pf3D7_13_v3:344,525..348,232(+)	TOM1-like protein, putative
Common	PF3D7_1309200	Pf3D7_13_v3:424,232..427,036(+)	protein phosphatase PPM6, putative
Common	PF3D7_1309400	Pf3D7_13_v3:431,892..435,875(+)	HORMA domain protein, putative
Common	PF3D7_1310500	Pf3D7_13_v3:463,385..464,002(-)	ER membrane protein complex subunit 7, putative
Common	PF3D7_1310800	Pf3D7_13_v3:470,595..475,002(-)	tetratricopeptide repeat protein, putative
Common	PF3D7_1312600	Pf3D7_13_v3:529,976..531,265(+)	2-oxoisovalerate dehydrogenase subunit alpha, mitochondrial, putative
Common	PF3D7_1317600	Pf3D7_13_v3:735,538..738,068(+)	conserved Plasmodium protein, unknown function
Common	PF3D7_1318300	Pf3D7_13_v3:753,910..759,432(+)	conserved Plasmodium protein, unknown function
Common	PF3D7_1320500	Pf3D7_13_v3:843,639..845,111(+)	SNARE protein, putative
Common	PF3D7_1322300	Pf3D7_13_v3:944,275..949,285(-)	conserved Plasmodium protein, unknown function
Common	PF3D7_1323100	Pf3D7_13_v3:965,486..966,280(-)	60S ribosomal protein L6, putative
Common	PF3D7_1323500	Pf3D7_13_v3:975,403..977,175(+)	plasmepsin V
Common	PF3D7_1328100	Pf3D7_13_v3:1,184,208..1,185,020(+)	proteasome subunit beta type-7, putative
Common	PF3D7_1335000	Pf3D7_13_v3:1,416,316..1,417,458(-)	MSP7-like protein
Common	PF3D7_1338700	Pf3D7_13_v3:1,561,255..1,563,123(-)	conserved protein, unknown function
Common	PF3D7_1341500	Pf3D7_13_v3:1,639,617..1,641,143(+)	inner membrane complex suture component, putative
Common	PF3D7_1346100	Pf3D7_13_v3:1,843,376..1,844,897(+)	protein transport protein SEC61 subunit alpha
Common	PF3D7_1350500	Pf3D7_13_v3:2,015,367..2,018,801(-)	conserved Plasmodium protein, unknown function
Common	PF3D7_1359000	Pf3D7_13_v3:2,336,005..2,345,850(-)	conserved Plasmodium protein, unknown function
Common	PF3D7_1366400	Pf3D7_13_v3:2,655,277..2,659,065(-)	rhoptry protein RHOP148
Common	PF3D7_1404100	Pf3D7_14_v3:145,134..145,649(-)	cytochrome c, putative
Common	PF3D7_1414000	Pf3D7_14_v3:553,639..555,772(-)	26S proteasome regulatory subunit RPN13, putative
Common	PF3D7_1415000	Pf3D7_14_v3:606,380..607,348(-)	uracil-DNA glycosylase
Common	PF3D7_1419600	Pf3D7_14_v3:815,324..818,245(-)	conserved Plasmodium protein, unknown function
Common	PF3D7_1421200	Pf3D7_14_v3:875,687..876,385(-)	40S ribosomal protein S25
Common	PF3D7_1425900	Pf3D7_14_v3:1,012,696..1,014,265(-)	conserved Plasmodium protein, unknown function
Common	PF3D7_1426100	Pf3D7_14_v3:1,018,745..1,019,260(-)	transcription factor BTF3, putative
Common	PF3D7_1435500	Pf3D7_14_v3:1,436,280..1,437,044(+)	clathrin light chain, putative
Common	PF3D7_1440200	Pf3D7_14_v3:1,639,477..1,647,167(+)	stromal-processing peptidase, putative
Common	PF3D7_1443000	Pf3D7_14_v3:1,764,316..1,768,122(-)	serine/threonine protein kinase
Common	PF3D7_1457500	Pf3D7_14_v3:2,360,874..2,362,133(-)	vacuolar protein sorting-associated protein 4
Common	PF3D7_1460600	Pf3D7_14_v3:2,473,758..2,474,204(+)	inner membrane complex sub-compartment protein 3
Common	PF3D7_1470600	Pf3D7_14_v3:2,886,888..2,888,659(-)	RAP protein, putative
Common	PF3D7_0107000	Pf3D7_01_v3:293,642..294,968(+)	centrin-1
Common	PF3D7_0109400	Pf3D7_01_v3:374,439..375,087(-)	tubulin-specific chaperone a, putative
Common	PF3D7_0110400	Pf3D7_01_v3:393,875..394,835(-)	DNA-directed RNA polymerase II subunit RPB9, putative
Common	PF3D7_0208100	Pf3D7_02_v3:327,932..335,203(+)	conserved Plasmodium protein, unknown function
Common	PF3D7_0216400	Pf3D7_02_v3:675,431..677,599(+)	vacuolar protein sorting-associated protein 45
Common	PF3D7_0220100	Pf3D7_02_v3:804,520..807,741(+)	DnaJ protein, putative
Common	PF3D7_0305300	Pf3D7_03_v3:255,276..258,416(-)	transporter, putative
Common	PF3D7_0306200	Pf3D7_03_v3:292,943..294,548(+)	activator of Hsp90 ATPase
Common	PF3D7_0306300	Pf3D7_03_v3:295,107..296,094(-)	glutaredoxin 1
Common	PF3D7_0310600	Pf3D7_03_v3:461,175..462,027(-)	eukaryotic translation initiation factor 3 subunit K, putative
Common	PF3D7_0310600	Pf3D7_03_v3:461,175..462,027(-)	unspecified product
Common	PF3D7_0311600	Pf3D7_03_v3:499,602..502,353(+)	dolichyl-diphosphooligosaccharide--protein glycosyltransferase subunit OST1, putative
Common	PF3D7_0313000	Pf3D7_03_v3:537,621..538,804(-)	conserved Plasmodium protein, unknown function
Common	PF3D7_0314100	Pf3D7_03_v3:569,308..571,051(-)	vesicle transport v-SNARE protein, putative
Common	PF3D7_0315100	Pf3D7_03_v3:612,739..613,422(-)	eukaryotic translation initiation factor 4E
Common	PF3D7_0317800	Pf3D7_03_v3:738,205..738,882(-)	26S proteasome non-ATPase regulatory subunit 9, putative
Common	PF3D7_0318300	Pf3D7_03_v3:756,491..760,292(-)	conserved Plasmodium protein, unknown function
Common	PF3D7_0323400	Pf3D7_03_v3:980,706..983,966(-)	Rh5 interacting protein
Common	PF3D7_0323700	Pf3D7_03_v3:991,544..993,625(-)	U4/U6.U5 tri-snRNP-associated protein 1, putative
Common	PF3D7_0405600	Pf3D7_04_v3:303,329..305,343(+)	TMEM33 domain-containing protein, putative
Common	PF3D7_0418200	Pf3D7_04_v3:817,400..818,689(+)	eukaryotic translation initiation factor 3 subunit M, putative
Common	PF3D7_0422100	Pf3D7_04_v3:1,001,613..1,002,770(+)	transmembrane emp24 domain-containing protein, putative
Common	PF3D7_0512700	Pf3D7_05_v3:546,734..547,579(-)	orotate phosphoribosyltransferase
Common	PF3D7_0519800	Pf3D7_05_v3:820,719..822,908(-)	EELM2 domain-containing protein, putative
Common	PF3D7_0608310	Pf3D7_06_v3:348,010..349,371(+)	sorting assembly machinery 50 kDa subunit, putative
Common	PF3D7_0612100	Pf3D7_06_v3:509,160..511,130(-)	eukaryotic translation initiation factor 3 subunit L, putative
Common	PF3D7_0623600	Pf3D7_06_v3:956,765..958,756(+)	splicing factor-like protein 1, putative
Common	PF3D7_0627300	Pf3D7_06_v3:1,097,300..1,098,649(-)	E3 ubiquitin-protein ligase RNF5, putative
Common	PF3D7_0628600	Pf3D7_06_v3:1,180,573..1,182,353(-)	DNA methyltransferase 1-associated protein 1, putative
Common	PF3D7_0702500	Pf3D7_07_v3:104,957..105,989(-)	Plasmodium exported protein, unknown function
Common	PF3D7_0709000	Pf3D7_07_v3:403,222..406,317(+)	chloroquine resistance transporter
Common	PF3D7_0709300	Pf3D7_07_v3:413,560..421,749(-)	Cg2 protein
Common	PF3D7_0719300	Pf3D7_07_v3:844,495..847,593(+)	actin-related protein, putative
Common	PF3D7_0721400	Pf3D7_07_v3:926,692..928,028(+)	rhoptry protein, putative
Common	PF3D7_0727200	Pf3D7_07_v3:1,156,748..1,158,409(-)	cysteine desulfurase IscS, putative
Common	PF3D7_0729200	Pf3D7_07_v3:1,247,398..1,248,264(+)	1-cys peroxiredoxin
Common	PF3D7_0803100	Pf3D7_08_v3:199,181..202,918(-)	U3 small nucleolar RNA-associated protein 14, putative
Common	PF3D7_0803800	Pf3D7_08_v3:233,467..234,426(-)	proteasome subunit beta type-4
Common	PF3D7_0807300	Pf3D7_08_v3:381,564..382,847(+)	ras-related protein Rab-18
Common	PF3D7_0810500	Pf3D7_08_v3:534,469..536,619(-)	protein phosphatase PPM7, putative
Common	PF3D7_0811500	Pf3D7_08_v3:579,483..582,221(+)	histone-arginine methyltransferase CARM1, putative
Common	PF3D7_0813200	Pf3D7_08_v3:651,417..652,804(-)	CS domain protein, putative
Common	PF3D7_0813900	Pf3D7_08_v3:677,989..678,725(-)	40S ribosomal protein S16, putative
Common	PF3D7_0815500	Pf3D7_08_v3:727,662..729,728(+)	conserved Plasmodium protein, unknown function
Common	PF3D7_0817600	Pf3D7_08_v3:800,920..804,034(-)	conserved protein, unknown function
Common	PF3D7_0818700	Pf3D7_08_v3:848,277..852,947(-)	DNA helicase, putative
Common	PF3D7_0823900	Pf3D7_08_v3:1,047,551..1,048,507(+)	dicarboxylate/tricarboxylate carrier
Common	PF3D7_0825500	Pf3D7_08_v3:1,098,484..1,100,376(+)	protein KRI1, putative
Common	PF3D7_0903200	Pf3D7_09_v3:133,762..135,587(-)	ras-related protein RAB7
Common	PF3D7_0909600	Pf3D7_09_v3:433,238..435,373(-)	conserved protein, unknown function
Common	PF3D7_0914900	Pf3D7_09_v3:636,621..638,750(+)	BSD-domain protein, putative
Common	PF3D7_0918300	Pf3D7_09_v3:751,358..752,422(-)	eukaryotic translation initiation factor 3 subunit F, putative
Common	PF3D7_0924700	Pf3D7_09_v3:1,006,773..1,008,542(+)	splicing factor 3A subunit 3, putative
Common	PF3D7_0925900	Pf3D7_09_v3:1,040,713..1,041,516(+)	parasitophorous vacuolar protein 5, putative
Common	PF3D7_0927900	Pf3D7_09_v3:1,131,074..1,132,135(-)	phosphatidylserine decarboxylase
Common	PF3D7_0931400	Pf3D7_09_v3:1,263,347..1,264,830(+)	PUB domain-containing protein, putative
Common	PF3D7_0933600	Pf3D7_09_v3:1,331,349..1,332,803(-)	mitochondrial-processing peptidase subunit beta, putative
Common	PF3D7_0934700	Pf3D7_09_v3:1,357,411..1,359,262(+)	UBX domain-containing protein, putative
Common	PF3D7_1002100	Pf3D7_10_v3:106,653..108,662(-)	EMP1-trafficking protein
Common	PF3D7_1010200	Pf3D7_10_v3:405,017..410,536(-)	DNA2/NAM7 helicase, putative
Common	PF3D7_1028400	Pf3D7_10_v3:1,169,940..1,171,391(+)	ribosome biogenesis protein RPF2, putative
Common	PF3D7_1031200	Pf3D7_10_v3:1,257,384..1,258,478(+)	MORN repeat-containing protein 1
Common	PF3D7_1103100	Pf3D7_11_v3:140,048..140,801(-)	60S acidic ribosomal protein P1, putative
Common	PF3D7_1104300	Pf3D7_11_v3:190,800..194,358(-)	conserved Plasmodium protein, unknown function
Common	PF3D7_1105000	Pf3D7_11_v3:221,818..222,129(-)	histone H4
Common	PF3D7_1111100	Pf3D7_11_v3:437,171..438,220(-)	replication factor C subunit 5, putative
Common	PF3D7_1124000	Pf3D7_11_v3:948,591..950,707(+)	endoplasmic reticulum oxidoreductin, putative
Common	PF3D7_1128100	Pf3D7_11_v3:1,094,909..1,095,931(-)	prefoldin subunit 5, putative
Common	PF3D7_1136500	Pf3D7_11_v3:1,431,881..1,435,170(-)	casein kinase 1
Common	PF3D7_1136500	Pf3D7_11_v3:1,431,881..1,435,170(-)	casein kinase 1
Common	PF3D7_1201500	Pf3D7_12_v3:98,978..100,471(+)	GPN-loop GTPase, putative
Common	PF3D7_1215400	Pf3D7_12_v3:631,161..633,011(-)	conserved Plasmodium protein, unknown function
Common	PF3D7_1306900	Pf3D7_13_v3:323,472..325,032(+)	U1 small nuclear ribonucleoprotein A, putative
Common	PF3D7_1308900	Pf3D7_13_v3:408,580..412,101(-)	mRNA-decapping enzyme 2, putative
Common	PF3D7_1313900	Pf3D7_13_v3:600,666..601,868(-)	ankyrin-repeat protein, putative
Common	PF3D7_1324700	Pf3D7_13_v3:1,034,900..1,035,637(+)	SNARE protein, putative
Common	PF3D7_1328900	Pf3D7_13_v3:1,215,925..1,217,118(-)	PUB domain-containing protein, putative
Common	PF3D7_1332200	Pf3D7_13_v3:1,332,299..1,335,592(+)	conserved protein, unknown function
Common	PF3D7_1338600	Pf3D7_13_v3:1,556,659..1,559,734(-)	conserved protein, unknown function
Common	PF3D7_1340700	Pf3D7_13_v3:1,621,292..1,622,718(-)	ras-related protein Rab-11B
Common	PF3D7_1358200	Pf3D7_13_v3:2,309,035..2,314,125(+)	conserved Plasmodium protein, unknown function
Common	PF3D7_1358900	Pf3D7_13_v3:2,332,196..2,334,915(-)	GTP-binding protein, putative
Common	PF3D7_1360700	Pf3D7_13_v3:2,426,133..2,431,183(-)	E3 SUMO-protein ligase PIAS, putative
Common	PF3D7_1368600	Pf3D7_13_v3:2,725,669..2,725,947(-)	mitochondrial import inner membrane translocase subunit TIM9, putative
Common	PF3D7_1369700	Pf3D7_13_v3:2,778,005..2,779,071(-)	U2 small nuclear ribonucleoprotein A', putative
Common	PF3D7_1408600	Pf3D7_14_v3:323,317..324,172(+)	40S ribosomal protein S8e, putative
Common	PF3D7_1410000	Pf3D7_14_v3:392,972..393,850(-)	ER membrane protein complex subunit 2, putative
Common	PF3D7_1414400	Pf3D7_14_v3:575,496..577,055(+)	serine/threonine protein phosphatase PP1
Common	PF3D7_1420600	Pf3D7_14_v3:854,094..855,963(-)	pantothenate kinase 1, putative
Common	PF3D7_1445200	Pf3D7_14_v3:1,856,700..1,859,308(+)	ATP-dependent RNA helicase MAK5, putative
Common	PF3D7_1475600	Pf3D7_14_v3:3,112,509..3,114,698(-)	bromodomain protein 4, putative
Common	PF3D7_0201800	Pf3D7_02_v3:86,832..88,791(-)	knob associated heat shock protein 40
Common	PF3D7_0202000	Pf3D7_02_v3:103,385..105,796(-)	knob-associated histidine-rich protein
Common	PF3D7_0217900	Pf3D7_02_v3:735,438..736,997(-)	thioesterase/thiol ester dehydrase-isomerase, putative
Common	PF3D7_0301600	Pf3D7_03_v3:91,115..93,463(-)	Plasmodium exported protein (hyp1), unknown function
Common	PF3D7_0303700	Pf3D7_03_v3:191,245..192,591(-)	lipoamide acyltransferase component of branched-chain alpha-keto acid dehydrogenase complex
Common	PF3D7_0314700	Pf3D7_03_v3:589,002..592,547(-)	RING finger protein RNF1
Common	PF3D7_0320500	Pf3D7_03_v3:860,813..862,102(+)	nicotinamidase, putative
Common	PF3D7_0320700	Pf3D7_03_v3:865,014..866,420(+)	signal peptidase complex subunit 2
Common	PF3D7_0323800	Pf3D7_03_v3:998,649..1,001,582(+)	conserved Plasmodium protein, unknown function
Common	PF3D7_0403700	Pf3D7_04_v3:206,228..209,394(-)	pre-mRNA-splicing factor CLF1, putative
Common	PF3D7_0406400	Pf3D7_04_v3:332,043..333,856(+)	cytosolic glyoxalase II
Common	PF3D7_0420300	Pf3D7_04_v3:917,990..928,411(+)	AP2 domain transcription factor, putative
Common	PF3D7_0501000	Pf3D7_05_v3:55,841..56,872(+)	Plasmodium exported protein, unknown function
Common	PF3D7_0509000	Pf3D7_05_v3:376,855..378,452(-)	alpha-soluble NSF attachment protein, putative
Common	PF3D7_0519400	Pf3D7_05_v3:798,036..798,775(-)	40S ribosomal protein S24
Common	PF3D7_0521400	Pf3D7_05_v3:875,873..877,561(-)	conserved protein, unknown function
Common	PF3D7_0524400	Pf3D7_05_v3:1,013,453..1,014,550(-)	ribosome-interacting GTPase 1, putative
Common	PF3D7_0527600	Pf3D7_05_v3:1,145,857..1,148,810(-)	conserved Plasmodium protein, unknown function
Common	PF3D7_0527900	Pf3D7_05_v3:1,153,676..1,155,673(+)	ATP-dependent RNA helicase DDX41, putative
Common	PF3D7_0602600	Pf3D7_06_v3:107,037..111,664(-)	SAC3 domain-containing protein, putative
Common	PF3D7_0606800	Pf3D7_06_v3:288,377..289,276(-)	VFT protein
Common	PF3D7_0704800	Pf3D7_07_v3:238,159..242,052(-)	protein phosphatase PPM12, putative
Common	PF3D7_0724700	Pf3D7_07_v3:1,034,969..1,046,109(-)	bromodomain protein 6, putative
Common	PF3D7_0801700	Pf3D7_08_v3:112,299..117,877(+)	sentrin-specific protease 2, putative
Common	PF3D7_0804900	Pf3D7_08_v3:279,711..281,186(-)	GTPase-activating protein, putative
Common	PF3D7_0820500	Pf3D7_08_v3:925,113..927,671(+)	protein transport protein YIF1, putative
Common	PF3D7_0904700	Pf3D7_09_v3:218,675..219,462(-)	bacterial histone-like protein
Common	PF3D7_0908000	Pf3D7_09_v3:369,870..371,554(-)	plasma membrane protein 1, putative
Common	PF3D7_0914500	Pf3D7_09_v3:620,788..626,149(-)	conserved Plasmodium protein, unknown function
Common	PF3D7_0919100	Pf3D7_09_v3:786,156..788,212(+)	DnaJ protein, putative
Common	PF3D7_0923900	Pf3D7_09_v3:966,795..968,069(-)	polyadenylate-binding protein 2, putative
Common	PF3D7_0924400	Pf3D7_09_v3:988,977..992,915(+)	conserved Plasmodium protein, unknown function
Common	PF3D7_0934800	Pf3D7_09_v3:1,361,935..1,363,848(+)	cAMP-dependent protein kinase catalytic subunit
Common	PF3D7_1004000	Pf3D7_10_v3:179,344..180,226(-)	60S ribosomal protein L13, putative
Common	PF3D7_1035500	Pf3D7_10_v3:1,407,276..1,408,391(+)	merozoite surface protein 6
Common	PF3D7_1105700	Pf3D7_11_v3:247,451..248,971(+)	tRNA-splicing ligase RtcB, putative
Common	PF3D7_1110700	Pf3D7_11_v3:428,362..430,047(+)	actin-like protein, putative
Common	PF3D7_1113700	Pf3D7_11_v3:529,493..530,563(+)	glyoxalase I
Common	PF3D7_1117100	Pf3D7_11_v3:652,579..653,976(+)	ubiquitin carboxyl-terminal hydrolase UCH54
Common	PF3D7_1118700	Pf3D7_11_v3:708,526..712,863(-)	myosin light chain B
Common	PF3D7_1131100	Pf3D7_11_v3:1,195,988..1,198,309(-)	serpentine receptor, putative
Common	PF3D7_1134200	Pf3D7_11_v3:1,326,747..1,332,164(+)	conserved Plasmodium protein, unknown function
Common	PF3D7_1136400	Pf3D7_11_v3:1,427,011..1,429,671(-)	signal recognition particle subunit SRP72, putative
Common	PF3D7_1142800	Pf3D7_11_v3:1,713,081..1,713,974(+)	ATP synthase-associated protein, putative
Common	PF3D7_1146600	Pf3D7_11_v3:1,834,401..1,838,773(+)	oocyst rupture protein 1, putative
Common	PF3D7_1210100	Pf3D7_12_v3:455,304..456,236(-)	syntaxin, Qa-SNARE family
Common	PF3D7_1210600	Pf3D7_12_v3:472,260..475,457(-)	conserved Plasmodium protein, unknown function
Common	PF3D7_1216200	Pf3D7_12_v3:648,889..650,552(+)	glycerol-3-phosphate dehydrogenase [NAD(+)], putative
Common	PF3D7_1222700	Pf3D7_12_v3:918,722..919,336(+)	glideosome-associated protein 45
Common	PF3D7_1237200	Pf3D7_12_v3:1,550,324..1,556,071(+)	conserved Plasmodium protein, unknown function
Common	PF3D7_1244600	Pf3D7_12_v3:1,868,533..1,869,531(-)	ADP-ribosylation factor GTPase-activating protein 1
Common	PF3D7_1244800	Pf3D7_12_v3:1,873,194..1,875,287(-)	translation machinery-associated protein 46, putative
Common	PF3D7_1304500	Pf3D7_13_v3:235,800..236,435(-)	small heat shock protein, putative
Common	PF3D7_1306800	Pf3D7_13_v3:320,815..322,017(-)	RED-like protein, putative
Common	PF3D7_1314700	Pf3D7_13_v3:626,481..628,675(-)	pinin/SDK/MemA domain-containing protein, putative
Common	PF3D7_1321100	Pf3D7_13_v3:861,442..872,332(-)	protein kinase domain-containing protein, putative
Common	PF3D7_1323400	Pf3D7_13_v3:971,847..973,036(-)	60S ribosomal protein L23
Common	PF3D7_1328300	Pf3D7_13_v3:1,196,229..1,197,509(-)	conserved protein, unknown function
Common	PF3D7_1336800	Pf3D7_13_v3:1,486,456..1,487,616(+)	nuclear movement protein, putative
Common	PF3D7_1345900	Pf3D7_13_v3:1,835,511..1,836,799(-)	kinetochore protein SPC25, putative
Common	PF3D7_1353000	Pf3D7_13_v3:2,118,361..2,120,913(-)	tryptophan-rich protein, pseudogene
Common	PF3D7_1401800	Pf3D7_14_v3:71,368..72,690(+)	choline kinase
Common	PF3D7_1405600	Pf3D7_14_v3:193,216..194,265(-)	ribonucleoside-diphosphate reductase small chain, putative
Common	PF3D7_1416200	Pf3D7_14_v3:650,503..657,345(-)	metacaspase-3
Common	PF3D7_1432800	Pf3D7_14_v3:1,292,885..1,295,086(-)	HP12 protein homolog, putative
Common	PF3D7_1443100	Pf3D7_14_v3:1,769,626..1,771,350(-)	conserved Plasmodium protein, unknown function
Common	PF3D7_1446600	Pf3D7_14_v3:1,917,232..1,918,010(-)	centrin-2
Common	PF3D7_1447200	Pf3D7_14_v3:1,933,985..1,935,775(+)	conserved protein, unknown function
Common	PF3D7_1448600	Pf3D7_14_v3:1,997,542..1,998,303(-)	SNARE protein, putative
Common	PF3D7_1453700	Pf3D7_14_v3:2,207,027..2,208,320(+)	HSP90 co-chaperone p23
Common	PF3D7_1455700	Pf3D7_14_v3:2,278,701..2,282,162(-)	conserved Plasmodium protein, unknown function
Common	PF3D7_1456700	Pf3D7_14_v3:2,323,772..2,325,826(-)	conserved Plasmodium protein, unknown function
Common	PF3D7_1471200	Pf3D7_14_v3:2,912,386..2,915,354(+)	inorganic anion exchanger, inorganic anion antiporter
Common	PF3D7_0302000	Pf3D7_03_v3:107,961..109,880(-)	pre-mRNA-splicing factor PRP46, putative
Common	PF3D7_0307500	Pf3D7_03_v3:322,933..324,836(-)	spindle and kinetochore-associated protein 2, putative
Common	PF3D7_0308300	Pf3D7_03_v3:365,659..366,672(-)	conserved Plasmodium protein, unknown function
Common	PF3D7_0309300	Pf3D7_03_v3:397,649..400,516(+)	N2227-like protein, putative
Common	PF3D7_0309600	Pf3D7_03_v3:407,980..408,318(+)	60S acidic ribosomal protein P2
Common	PF3D7_0310900	Pf3D7_03_v3:466,085..468,445(+)	conserved Plasmodium protein, unknown function
Common	PF3D7_0406700	Pf3D7_04_v3:347,458..351,499(+)	conserved Plasmodium protein, unknown function
Common	PF3D7_0409400	Pf3D7_04_v3:446,000..448,018(+)	chaperone protein DnaJ
Common	PF3D7_0412000	Pf3D7_04_v3:536,774..539,110(+)	LITAF-like zinc finger protein, putative
Common	PF3D7_0422700	Pf3D7_04_v3:1,040,470..1,041,642(+)	eukaryotic initiation factor 4A-III, putative
Common	PF3D7_0423600	Pf3D7_04_v3:1,061,790..1,066,628(-)	conserved Plasmodium protein, unknown function
Common	PF3D7_0505700	Pf3D7_05_v3:247,801..250,575(-)	conserved Plasmodium membrane protein, unknown function
Common	PF3D7_0516200	Pf3D7_05_v3:675,809..676,614(-)	40S ribosomal protein S11
Common	PF3D7_0517000	Pf3D7_05_v3:715,765..716,675(-)	60S ribosomal protein L12, putative
Common	PF3D7_0520000	Pf3D7_05_v3:828,953..829,883(+)	40S ribosomal protein S9, putative
Common	PF3D7_0525200	Pf3D7_05_v3:1,045,462..1,051,253(+)	structural maintenance of chromosomes protein 6, putative
Common	PF3D7_0526200	Pf3D7_05_v3:1,081,558..1,083,816(-)	ADP-ribosylation factor GTPase-activating protein 2
Common	PF3D7_0526200	Pf3D7_05_v3:1,081,558..1,083,816(-)	ADP-ribosylation factor GTPase-activating protein 2
Common	PF3D7_0526500	Pf3D7_05_v3:1,090,930..1,095,084(+)	conserved Plasmodium protein, unknown function
Common	PF3D7_0529000	Pf3D7_05_v3:1,186,787..1,188,946(-)	conserved Plasmodium protein, unknown function
Common	PF3D7_0605800	Pf3D7_06_v3:237,811..244,521(-)	DNA repair protein RAD50, putative
Common	PF3D7_0617000	Pf3D7_06_v3:704,035..705,168(-)	mitochondrial import receptor subunit TOM40, putative
Common	PF3D7_0703200	Pf3D7_07_v3:122,513..127,135(-)	conserved Plasmodium protein, unknown function
Common	PF3D7_0704400	Pf3D7_07_v3:204,718..207,750(+)	phosphoinositide-binding protein, putative
Common	PF3D7_0707200	Pf3D7_07_v3:329,936..336,325(-)	conserved Plasmodium protein, unknown function
Common	PF3D7_0707700	Pf3D7_07_v3:357,700..360,585(+)	E3 ubiquitin-protein ligase, putative
Common	PF3D7_0714500	Pf3D7_07_v3:664,956..666,167(+)	transcription elongation factor s-II, putative
Common	PF3D7_0720700	Pf3D7_07_v3:891,683..899,051(+)	phosphoinositide-binding protein, putative
Common	PF3D7_0721600	Pf3D7_07_v3:931,459..932,164(-)	40S ribosomal protein S5, putative
Common	PF3D7_0813000	Pf3D7_08_v3:643,086..644,885(-)	protein KIC7
Common	PF3D7_0813100	Pf3D7_08_v3:647,316..649,304(-)	conserved Plasmodium protein, unknown function
Common	PF3D7_0823200	Pf3D7_08_v3:1,022,629..1,023,846(-)	RNA-binding protein, putative
Common	PF3D7_0906500	Pf3D7_09_v3:318,311..319,546(+)	arginase
Common	PF3D7_0910400	Pf3D7_09_v3:477,777..481,358(-)	selenide water dikinase, putative
Common	PF3D7_0914700	Pf3D7_09_v3:630,657..632,207(+)	major facilitator superfamily-related transporter, putative
Common	PF3D7_0919700	Pf3D7_09_v3:803,029..803,757(+)	pyridoxal phosphate homeostasis protein, putative
Common	PF3D7_1002700	Pf3D7_10_v3:129,276..132,110(+)	conserved Plasmodium protein, unknown function
Common	PF3D7_1004500	Pf3D7_10_v3:213,986..214,594(-)	conserved Plasmodium protein, unknown function
Common	PF3D7_1006800	Pf3D7_10_v3:277,621..279,168(+)	G-strand-binding protein 2, putative
Common	PF3D7_1010600	Pf3D7_10_v3:420,185..421,056(-)	eukaryotic translation initiation factor 2 subunit beta
Common	PF3D7_1012900	Pf3D7_10_v3:496,331..497,573(-)	autophagy-related protein 18
Common	PF3D7_1017300	Pf3D7_10_v3:694,840..696,709(-)	golgi re-assembly stacking protein 1
Common	PF3D7_1017300	Pf3D7_10_v3:694,840..696,709(-)	golgi re-assembly stacking protein 2
Common	PF3D7_1030500	Pf3D7_10_v3:1,244,215..1,245,396(+)	26S proteasome regulatory subunit RPN9, putative
Common	PF3D7_1033400	Pf3D7_10_v3:1,339,762..1,340,628(+)	haloacid dehalogenase-like hydrolase
Common	PF3D7_1034000	Pf3D7_10_v3:1,359,318..1,361,309(-)	Sec1 family protein, putative
Common	PF3D7_1034400	Pf3D7_10_v3:1,367,294..1,369,189(-)	flavoprotein subunit of succinate dehydrogenase
Common	PF3D7_1104100	Pf3D7_11_v3:179,461..181,128(-)	syntaxin, Qa-SNARE family
Common	PF3D7_1115600	Pf3D7_11_v3:589,707..590,629(-)	peptidyl-prolyl cis-trans isomerase
Common	PF3D7_1128400	Pf3D7_11_v3:1,104,216..1,106,505(-)	bifunctional farnesyl/geranylgeranyl diphosphate synthase
Common	PF3D7_1129000	Pf3D7_11_v3:1,121,930..1,123,377(+)	spermidine synthase
Common	PF3D7_1129200	Pf3D7_11_v3:1,128,774..1,130,813(+)	26S proteasome regulatory subunit RPN7, putative
Common	PF3D7_1136800	Pf3D7_11_v3:1,449,690..1,451,450(-)	DnaJ protein, putative
Common	PF3D7_1140800	Pf3D7_11_v3:1,633,920..1,636,331(+)	conserved Plasmodium protein, unknown function
Common	PF3D7_1200700	Pf3D7_12_v3:61,556..64,336(-)	acyl-CoA synthetase
Common	PF3D7_1211600	Pf3D7_12_v3:510,323..519,437(+)	lysine-specific histone demethylase 1, putative
Common	PF3D7_1219000	Pf3D7_12_v3:746,002..754,926(+)	formin 2
Common	PF3D7_1226600	Pf3D7_12_v3:1,077,868..1,078,776(-)	proliferating cell nuclear antigen 2
Common	PF3D7_1231100	Pf3D7_12_v3:1,276,257..1,277,734(+)	ras-related protein Rab-2
Common	PF3D7_1231600	Pf3D7_12_v3:1,301,098..1,304,604(-)	pre-mRNA-splicing factor ATP-dependent RNA helicase PRP2, putative
Common	PF3D7_1238100	Pf3D7_12_v3:1,583,909..1,584,595(-)	calcyclin binding protein, putative
Common	PF3D7_1245100	Pf3D7_12_v3:1,883,469..1,887,681(+)	kinesin-13, putative
Common	PF3D7_1306200	Pf3D7_13_v3:289,564..291,000(-)	conserved protein, unknown function
Common	PF3D7_1307900	Pf3D7_13_v3:351,840..354,818(-)	tripartite motif protein, putative
Common	PF3D7_1324800	Pf3D7_13_v3:1,036,543..1,038,531(-)	dihydrofolate synthase/folylpolyglutamate synthase
Common	PF3D7_1334200	Pf3D7_13_v3:1,398,271..1,399,845(+)	chaperone binding protein, putative
Common	PF3D7_1349600	Pf3D7_13_v3:1,997,023..1,998,282(+)	conserved Plasmodium protein, unknown function
Common	PF3D7_1352500	Pf3D7_13_v3:2,093,365..2,094,337(-)	thioredoxin-related protein, putative
Common	PF3D7_1352800	Pf3D7_13_v3:2,110,352..2,113,356(+)	vacuolar fusion protein MON1, putative
Common	PF3D7_1353800	Pf3D7_13_v3:2,151,402..2,152,373(-)	proteasome subunit alpha type-4, putative
Common	PF3D7_1356100	Pf3D7_13_v3:2,224,146..2,227,040(-)	conserved Plasmodium protein, unknown function
Common	PF3D7_1356300	Pf3D7_13_v3:2,231,883..2,233,248(+)	ubiquitin-conjugating enzyme E2, putative
Common	PF3D7_1357700	Pf3D7_13_v3:2,286,220..2,290,210(-)	U3 small nucleolar RNA-associated protein 21, putative
Common	PF3D7_1358100	Pf3D7_13_v3:2,305,436..2,307,640(-)	Sas10 domain-containing protein, putative
Common	PF3D7_1364400	Pf3D7_13_v3:2,585,032..2,594,829(+)	conserved Plasmodium protein, unknown function
Common	PF3D7_1366600	Pf3D7_13_v3:2,663,422..2,665,152(-)	signal recognition particle receptor subunit alpha, putative
Common	PF3D7_1401100	Pf3D7_14_v3:41,289..43,093(-)	DnaJ protein, putative
Common	PF3D7_1422800	Pf3D7_14_v3:918,429..919,997(-)	actin-related protein, putative
Common	PF3D7_1434500	Pf3D7_14_v3:1,378,348..1,402,665(-)	dynein-related AAA-type ATPase, putative
Common	PF3D7_1438900	Pf3D7_14_v3:1,575,984..1,576,571(+)	thioredoxin peroxidase 1
Common	PF3D7_1439800	Pf3D7_14_v3:1,618,819..1,619,794(+)	vesicle-associated membrane protein, putative
Common	PF3D7_1442400	Pf3D7_14_v3:1,717,171..1,723,512(+)	protein KIC9
Common	PF3D7_1445700	Pf3D7_14_v3:1,875,421..1,876,874(-)	conserved Plasmodium protein, unknown function
Common	PF3D7_1463200	Pf3D7_14_v3:2,570,434..2,571,719(+)	replication factor C subunit 3, putative
Common	PF3D7_1470900	Pf3D7_14_v3:2,897,916..2,898,657(+)	proteasome subunit beta type-2, putative
Common	PF3D7_1473700	Pf3D7_14_v3:2,998,594..3,002,355(-)	nucleoporin NUP116/NSP116, putative
Common	PF3D7_0110700	Pf3D7_01_v3:413,760..415,100(-)	chromatin assembly factor 1 subunit C, putative
Common	PF3D7_0201900	Pf3D7_02_v3:91,318..98,838(-)	erythrocyte membrane protein 3
Common	PF3D7_0206700	Pf3D7_02_v3:271,594..273,009(+)	adenylosuccinate lyase
Common	PF3D7_0214700	Pf3D7_02_v3:599,829..601,712(-)	conserved Plasmodium protein, unknown function
Common	PF3D7_0302800	Pf3D7_03_v3:148,046..149,305(-)	RNA-binding protein, putative
Common	PF3D7_0308600	Pf3D7_03_v3:372,632..374,230(+)	pre-mRNA-processing factor 19, putative
Common	PF3D7_0311300	Pf3D7_03_v3:480,122..483,453(-)	phosphatidylinositol 3- and 4-kinase, putative
Common	PF3D7_0316300	Pf3D7_03_v3:658,272..661,643(+)	inorganic pyrophosphatase
Common	PF3D7_0316300	Pf3D7_03_v3:658,272..661,643(+)	inorganic pyrophosphatase, putative
Common	PF3D7_0317000	Pf3D7_03_v3:682,795..683,685(-)	proteasome subunit alpha type-3, putative
Common	PF3D7_0318100	Pf3D7_03_v3:743,929..745,053(+)	stomatin-like protein, putative
Common	PF3D7_0404600	Pf3D7_04_v3:247,731..260,147(+)	conserved Plasmodium membrane protein, unknown function
Common	PF3D7_0405100	Pf3D7_04_v3:272,255..276,824(-)	protein transport protein Sec24B, putative
Common	PF3D7_0410600	Pf3D7_04_v3:479,028..480,468(+)	armadillo-type repeat protein ATRP
Common	PF3D7_0417300	Pf3D7_04_v3:750,860..753,712(-)	LETM1-like protein, putative
Common	PF3D7_0417500	Pf3D7_04_v3:777,200..779,424(-)	memo-like protein
Common	PF3D7_0512000	Pf3D7_05_v3:527,639..528,666(+)	prefoldin subunit 6, putative
Common	PF3D7_0512600	Pf3D7_05_v3:544,540..545,993(+)	ras-related protein Rab-1B
Common	PF3D7_0517300	Pf3D7_05_v3:724,681..725,751(-)	serine/arginine-rich splicing factor 1
Common	PF3D7_0521700	Pf3D7_05_v3:882,376..884,901(+)	ATP-dependent RNA helicase DDX1, putative
Common	PF3D7_0523400	Pf3D7_05_v3:973,518..975,876(+)	DnaJ protein, putative
Common	PF3D7_0612900	Pf3D7_06_v3:531,126..533,186(+)	nucleolar GTP-binding protein 1, putative
Common	PF3D7_0617400	Pf3D7_06_v3:723,117..731,490(-)	erythrocyte membrane protein 1, PfEMP1
Common	PF3D7_0627500	Pf3D7_06_v3:1,101,734..1,102,852(-)	protein DJ-1
Common	PF3D7_0730500	Pf3D7_07_v3:1,305,894..1,314,215(-)	conserved Plasmodium protein, unknown function
Common	PF3D7_0907700	Pf3D7_09_v3:364,069..364,908(-)	proteasome activator 28
Common	PF3D7_0919800	Pf3D7_09_v3:804,417..807,920(-)	TLD domain-containing protein
Common	PF3D7_1003600	Pf3D7_10_v3:164,945..165,790(+)	inner membrane complex protein 1c, putative
Common	PF3D7_1006200	Pf3D7_10_v3:262,150..262,997(-)	DNA/RNA-binding protein Alba 3
Common	PF3D7_1006700	Pf3D7_10_v3:274,091..275,426(+)	conserved Plasmodium protein, unknown function
Common	PF3D7_1010700	Pf3D7_10_v3:422,961..424,365(+)	dolichyl-phosphate-mannose--protein mannosyltransferase, putative
Common	PF3D7_1015200	Pf3D7_10_v3:614,872..617,736(-)	cysteine--tRNA ligase
Common	PF3D7_1015200	Pf3D7_10_v3:614,872..617,736(-)	cysteine--tRNA ligase
Common	PF3D7_1015200	Pf3D7_10_v3:614,872..617,736(-)	cysteine--tRNA ligase
Common	PF3D7_1015300	Pf3D7_10_v3:618,440..619,993(+)	methionine aminopeptidase 1b, putative
Common	PF3D7_1018300	Pf3D7_10_v3:729,809..732,856(-)	peptidase, putative
Common	PF3D7_1031300	Pf3D7_10_v3:1,260,310..1,263,069(+)	SAE2 domain-containing protein, putative
Common	PF3D7_1107400	Pf3D7_11_v3:317,819..318,871(-)	DNA repair protein RAD51
Common	PF3D7_1110500	Pf3D7_11_v3:422,057..425,418(+)	vacuolar protein sorting-associated protein 35, putative
Common	PF3D7_1115300	Pf3D7_11_v3:581,250..582,698(-)	cysteine proteinase falcipain 2b
Common	PF3D7_1117900	Pf3D7_11_v3:678,752..683,281(+)	conserved Plasmodium protein, unknown function
Common	PF3D7_1119000	Pf3D7_11_v3:718,650..719,765(-)	acyl-CoA-binding protein, putative
Common	PF3D7_1126200	Pf3D7_11_v3:1,023,790..1,024,496(-)	40S ribosomal protein S18, putative
Common	PF3D7_1202600	Pf3D7_12_v3:148,238..155,478(-)	nuclear export mediator factor NEMF, putative
Common	PF3D7_1204300	Pf3D7_12_v3:205,491..205,976(-)	eukaryotic translation initiation factor 5A
Common	PF3D7_1209300	Pf3D7_12_v3:428,495..432,880(-)	telomere repeat-binding zinc finger protein
Common	PF3D7_1227800	Pf3D7_12_v3:1,134,370..1,137,648(-)	elongator complex protein 3, putative
Common	PF3D7_1235300	Pf3D7_12_v3:1,470,713..1,475,701(+)	CCR4-NOT transcription complex subunit 4, putative
Common	PF3D7_1242700	Pf3D7_12_v3:1,803,653..1,804,483(+)	40S ribosomal protein S17, putative
Common	PF3D7_1249100	Pf3D7_12_v3:2,008,194..2,009,708(+)	conserved protein, unknown function
Common	PF3D7_1303200	Pf3D7_13_v3:160,488..161,660(-)	SNARE protein, putative
Common	PF3D7_1303200	Pf3D7_13_v3:160,488..161,660(-)	SNARE protein, putative
Common	PF3D7_1303800	Pf3D7_13_v3:184,845..212,660(-)	conserved Plasmodium protein, unknown function
Common	PF3D7_1308000	Pf3D7_13_v3:356,709..359,201(+)	conserved Plasmodium membrane protein, unknown function
Common	PF3D7_1312100	Pf3D7_13_v3:513,068..517,326(-)	GYF domain-containing protein, putative
Common	PF3D7_1312800	Pf3D7_13_v3:536,702..544,523(-)	conserved Plasmodium protein, unknown function
Common	PF3D7_1315300	Pf3D7_13_v3:644,714..646,392(+)	conserved protein, unknown function
Common	PF3D7_1320600	Pf3D7_13_v3:847,090..848,383(+)	ras-related protein Rab-11A
Common	PF3D7_1320700	Pf3D7_13_v3:849,662..853,990(+)	conserved Plasmodium protein, unknown function
Common	PF3D7_1321700	Pf3D7_13_v3:902,383..905,166(+)	splicing factor 1
Common	PF3D7_1322000	Pf3D7_13_v3:916,360..918,594(+)	nucleoside-diphosphatase, putative
Common	PF3D7_1329300	Pf3D7_13_v3:1,239,486..1,241,234(-)	chromatin assembly factor 1 subunit B, putative
Common	PF3D7_1332000	Pf3D7_13_v3:1,325,913..1,327,532(-)	syntaxin, Qa-SNARE family
Common	PF3D7_1334100	Pf3D7_13_v3:1,392,614..1,395,565(-)	conserved protein, unknown function
Common	PF3D7_1338200	Pf3D7_13_v3:1,545,070..1,545,735(-)	60S ribosomal protein L6, putative
Common	PF3D7_1341200	Pf3D7_13_v3:1,633,860..1,634,530(-)	60S ribosomal protein L18, putative
Common	PF3D7_1351000	Pf3D7_13_v3:2,033,838..2,039,882(+)	phosphatidylinositol transfer protein, putative
Common	PF3D7_1355700	Pf3D7_13_v3:2,206,592..2,210,458(-)	NLI interacting factor-like phosphatase, putative
Common	PF3D7_1358800	Pf3D7_13_v3:2,331,074..2,331,529(+)	40S ribosomal protein S15
Common	PF3D7_1365500	Pf3D7_13_v3:2,619,028..2,620,567(+)	aminomethyltransferase, mitochondrial, putative
Common	PF3D7_1366500	Pf3D7_13_v3:2,661,573..2,662,022(+)	nucleoside diphosphate kinase
Common	PF3D7_1407100	Pf3D7_14_v3:258,746..259,988(+)	rRNA 2'-O-methyltransferase fibrillarin, putative
Common	PF3D7_1407200	Pf3D7_14_v3:261,061..262,099(-)	conserved Plasmodium protein, unknown function
Common	PF3D7_1422700	Pf3D7_14_v3:913,819..917,391(+)	conserved Plasmodium protein, unknown function
Common	PF3D7_1426700	Pf3D7_14_v3:1,036,137..1,039,583(-)	phosphoenolpyruvate carboxylase
Common	PF3D7_1438500	Pf3D7_14_v3:1,557,527..1,560,157(-)	cleavage and polyadenylation specificity factor subunit 3, putative
Common	PF3D7_1439400	Pf3D7_14_v3:1,600,933..1,602,000(-)	cytochrome b-c1 complex subunit Rieske, putative
Common	PF3D7_1452500	Pf3D7_14_v3:2,151,823..2,153,614(-)	syntaxin-6, putative
Common	PF3D7_1455200	Pf3D7_14_v3:2,255,062..2,256,741(+)	methyltransferase, putative
Common	PF3D7_1455300	Pf3D7_14_v3:2,259,465..2,261,297(+)	conserved protein, unknown function
Common	PF3D7_1461600	Pf3D7_14_v3:2,498,047..2,500,384(-)	splicing factor 3B subunit 2, putative
Common	PF3D7_1472600	Pf3D7_14_v3:2,962,986..2,965,086(-)	protein disulfide-isomerase
Common	PF3D7_1474800	Pf3D7_14_v3:3,067,562..3,068,692(+)	proteasome subunit alpha type-1, putative
Common	PF3D7_0106800	Pf3D7_01_v3:286,951..288,918(+)	ras-related protein Rab-5C
Common	PF3D7_0410900	Pf3D7_04_v3:490,442..493,375(-)	conserved Plasmodium protein, unknown function
Common	PF3D7_0504000	Pf3D7_05_v3:157,625..164,968(+)	cation transporting P-ATPase
Common	PF3D7_0507600	Pf3D7_05_v3:313,199..315,157(+)	protein CAF40, putative
Common	PF3D7_0508000	Pf3D7_05_v3:328,666..329,715(-)	6-cysteine protein
Common	PF3D7_0526700	Pf3D7_05_v3:1,117,261..1,119,651(-)	conserved protein, unknown function
Common	PF3D7_0608500	Pf3D7_06_v3:351,780..352,775(-)	proteasome subunit alpha type-2, putative
Common	PF3D7_0611600	Pf3D7_06_v3:485,114..487,066(-)	basal complex transmembrane protein 1
Common	PF3D7_0616800	Pf3D7_06_v3:695,929..697,494(+)	malate:quinone oxidoreductase
Common	PF3D7_0620400	Pf3D7_06_v3:851,378..852,955(-)	merozoite surface protein 10
Common	PF3D7_0621800	Pf3D7_06_v3:891,997..892,777(+)	nascent polypeptide-associated complex subunit alpha, putative
Common	PF3D7_0715600	Pf3D7_07_v3:691,068..693,332(+)	GTP-binding translation elongation factor tu family protein, putative
Common	PF3D7_0723400	Pf3D7_07_v3:978,920..983,188(-)	conserved Plasmodium protein, unknown function
Common	PF3D7_0724100	Pf3D7_07_v3:1,013,295..1,016,449(-)	conserved Plasmodium protein, unknown function
Common	PF3D7_0806300	Pf3D7_08_v3:337,902..343,254(-)	ferlin-like protein, putative
Common	PF3D7_0807900	Pf3D7_08_v3:402,595..404,141(+)	tyrosine--tRNA ligase
Common	PF3D7_0814200	Pf3D7_08_v3:687,340..688,086(+)	DNA/RNA-binding protein Alba 1
Common	PF3D7_0824400	Pf3D7_08_v3:1,062,304..1,064,061(-)	nucleoside transporter 2
Common	PF3D7_1017900	Pf3D7_10_v3:715,878..717,437(+)	26S proteasome regulatory subunit p55, putative
Common	PF3D7_1019700	Pf3D7_10_v3:800,278..803,502(-)	conserved Plasmodium protein, unknown function
Common	PF3D7_1027700	Pf3D7_10_v3:1,150,663..1,151,853(-)	centrin-3
Common	PF3D7_1027700	Pf3D7_10_v3:1,150,663..1,151,853(-)	centrin-3
Common	PF3D7_1037300	Pf3D7_10_v3:1,477,940..1,478,845(-)	ADP/ATP transporter on adenylate translocase
Common	PF3D7_1113400	Pf3D7_11_v3:521,122..522,824(-)	ubiquitin domain-containing protein DSK2, putative
Common	PF3D7_1115200	Pf3D7_11_v3:576,773..580,276(+)	histone-lysine N-methyltransferase SET7
Common	PF3D7_1127600	Pf3D7_11_v3:1,071,752..1,073,813(+)	CRAL/TRIO domain-containing protein, putative
Common	PF3D7_1134300	Pf3D7_11_v3:1,333,536..1,340,219(+)	conserved Plasmodium protein, unknown function
Common	PF3D7_1135400	Pf3D7_11_v3:1,384,378..1,385,115(-)	conserved Plasmodium protein, unknown function
Common	PF3D7_1136900	Pf3D7_11_v3:1,456,151..1,460,319(+)	subtilisin-like protease 2
Common	PF3D7_1137400	Pf3D7_11_v3:1,470,600..1,471,877(-)	UVB-resistance protein UVR8 homologue
Common	PF3D7_1139300	Pf3D7_11_v3:1,556,744..1,565,045(-)	AP2 domain transcription factor, putative
Common	PF3D7_1144900	Pf3D7_11_v3:1,777,525..1,778,928(-)	ras-related protein Rab-6
Common	PF3D7_1206700	Pf3D7_12_v3:301,129..302,826(-)	eukaryotic translation initiation factor 5, putative
Common	PF3D7_1212500	Pf3D7_12_v3:552,102..553,853(-)	glycerol-3-phosphate 1-O-acyltransferase
Common	PF3D7_1213900	Pf3D7_12_v3:595,167..598,776(-)	W2 domain-containing protein, putative
Common	PF3D7_1225200	Pf3D7_12_v3:1,024,455..1,028,018(-)	DNA-binding protein, putative
Common	PF3D7_1246800	Pf3D7_12_v3:1,941,365..1,942,491(+)	signal recognition particle receptor subunit beta, putative
Common	PF3D7_1319300	Pf3D7_13_v3:795,939..798,353(-)	tRNA (guanine(26)-N(2))-dimethyltransferase, putative
Common	PF3D7_1332600	Pf3D7_13_v3:1,342,012..1,343,805(-)	DNA-(apurinic or apyrimidinic site) lyase 1
Common	PF3D7_1343900	Pf3D7_13_v3:1,756,212..1,758,158(+)	U4/U6 small nuclear ribonucleoprotein PRP4, putative
Common	PF3D7_1345800	Pf3D7_13_v3:1,831,842..1,834,991(+)	conserved Plasmodium protein, unknown function
Common	PF3D7_1354900	Pf3D7_13_v3:2,184,037..2,185,950(+)	conserved Plasmodium protein, unknown function
Common	PF3D7_1357900	Pf3D7_13_v3:2,295,637..2,297,156(+)	pyrroline-5-carboxylate reductase, putative
Common	PF3D7_1359400	Pf3D7_13_v3:2,359,251..2,361,198(-)	CUGBP Elav-like family member 1
Common	PF3D7_1406300	Pf3D7_14_v3:228,410..229,837(+)	glycerophosphodiester phosphodiesterase
Common	PF3D7_1436600	Pf3D7_14_v3:1,490,654..1,494,214(-)	cGMP-dependent protein kinase
Common	PF3D7_1440000	Pf3D7_14_v3:1,624,187..1,631,367(-)	conserved Plasmodium protein, unknown function
Common	PF3D7_1450400	Pf3D7_14_v3:2,059,936..2,065,770(-)	E3 ubiquitin-protein ligase ZNF598, putative
Common	PF3D7_1460700	Pf3D7_14_v3:2,475,501..2,476,473(-)	60S ribosomal protein L27
Common	PF3D7_1464900	Pf3D7_14_v3:2,630,558..2,632,678(-)	ATP-dependent zinc metalloprotease FTSH, putative
Common	PF3D7_1474900	Pf3D7_14_v3:3,072,261..3,073,247(+)	trailer hitch homolog, putative
Common	PF3D7_0210200	Pf3D7_02_v3:413,278..421,137(-)	conserved Plasmodium protein, unknown function
Common	PF3D7_0302500	Pf3D7_03_v3:135,418..140,660(+)	cytoadherence linked asexual protein 3.1
Common	PF3D7_0304200	Pf3D7_03_v3:207,342..208,919(-)	EH domain-containing protein
Common	PF3D7_0307100	Pf3D7_03_v3:312,693..313,342(-)	40S ribosomal protein S12, putative
Common	PF3D7_0307200	Pf3D7_03_v3:314,976..316,236(-)	60S ribosomal protein L7, putative
Common	PF3D7_0321700	Pf3D7_03_v3:903,764..910,118(-)	conserved Plasmodium protein, unknown function
Common	PF3D7_0408500	Pf3D7_04_v3:408,679..410,697(-)	flap endonuclease 1
Common	PF3D7_0415000	Pf3D7_04_v3:668,578..669,717(-)	arsenical pump-driving ATPase, putative
Common	PF3D7_0416400	Pf3D7_04_v3:718,202..722,654(+)	histone acetyltransferase, putative
Common	PF3D7_0422400	Pf3D7_04_v3:1,026,648..1,027,399(+)	40S ribosomal protein S19
Common	PF3D7_0501100	Pf3D7_05_v3:58,037..59,726(-)	heat shock protein 40, type II
Common	PF3D7_0501100	Pf3D7_05_v3:58,037..59,726(-)	heat shock protein 40, type II
Common	PF3D7_0505100	Pf3D7_05_v3:220,839..229,253(+)	trafficking protein particle complex subunit 8, putative
Common	PF3D7_0516700	Pf3D7_05_v3:694,492..698,778(+)	ubiquitin carboxyl-terminal hydrolase 2, putative
Common	PF3D7_0518300	Pf3D7_05_v3:759,831..760,998(-)	proteasome subunit beta type-1, putative
Common	PF3D7_0530900	Pf3D7_05_v3:1,257,723..1,265,750(-)	formin 1
Common	PF3D7_0532300	Pf3D7_05_v3:1,308,278..1,309,940(+)	Plasmodium exported protein (PHISTb), unknown function
Common	PF3D7_0612700	Pf3D7_06_v3:525,987..527,030(-)	6-cysteine protein P12
Common	PF3D7_0629100	Pf3D7_06_v3:1,196,041..1,198,038(-)	nicotinate phosphoribosyltransferase, putative
Common	PF3D7_0721100	Pf3D7_07_v3:916,434..917,168(+)	conserved protein, unknown function
Common	PF3D7_0819600	Pf3D7_08_v3:885,198..886,136(-)	conserved protein, unknown function
Common	PF3D7_0828800	Pf3D7_08_v3:1,237,285..1,239,501(-)	GPI-anchored micronemal antigen
Common	PF3D7_0905800	Pf3D7_09_v3:289,050..292,897(+)	conserved Plasmodium protein, unknown function
Common	PF3D7_0917500	Pf3D7_09_v3:726,703..728,748(+)	conserved protein, unknown function
Common	PF3D7_0919400	Pf3D7_09_v3:795,539..797,470(+)	protein disulfide-isomerase PDI-Trans
Common	PF3D7_0927300	Pf3D7_09_v3:1,113,958..1,116,003(+)	fumarate hydratase
Common	PF3D7_1001400	Pf3D7_10_v3:74,661..77,572(-)	exported lipase 1
Common	PF3D7_1015800	Pf3D7_10_v3:633,682..635,286(+)	ribonucleoside-diphosphate reductase small chain, putative
Common	PF3D7_1016300	Pf3D7_10_v3:650,898..653,567(-)	GBP130 protein
Common	PF3D7_1019600	Pf3D7_10_v3:796,291..799,923(+)	conserved Plasmodium protein, unknown function
Common	PF3D7_1027300	Pf3D7_10_v3:1,140,589..1,142,602(-)	peroxiredoxin
Common	PF3D7_1106000	Pf3D7_11_v3:255,714..257,141(-)	RuvB-like helicase 2
Common	PF3D7_1121700	Pf3D7_11_v3:820,073..822,520(+)	protein GCN20
Common	PF3D7_1123100	Pf3D7_11_v3:909,366..916,324(+)	calcium-dependent protein kinase 7
Common	PF3D7_1124300	Pf3D7_11_v3:962,156..963,958(+)	conserved protein, unknown function
Common	PF3D7_1129900	Pf3D7_11_v3:1,156,437..1,158,266(+)	major facilitator superfamily-related transporter, putative
Common	PF3D7_1137300	Pf3D7_11_v3:1,466,197..1,468,266(-)	CLPTM1 domain-containing protein, putative
Common	PF3D7_1230800	Pf3D7_12_v3:1,263,661..1,265,593(+)	pre-mRNA-splicing regulator WTAP, putative
Common	PF3D7_1231800	Pf3D7_12_v3:1,314,696..1,320,170(+)	asparagine-rich protein, putative
Common	PF3D7_1236100	Pf3D7_12_v3:1,506,932..1,508,269(-)	clustered-asparagine-rich protein
Common	PF3D7_1249300	Pf3D7_12_v3:2,012,643..2,015,726(+)	protein phosphatase PPM4, putative
Common	PF3D7_1253400	Pf3D7_12_v3:2,180,419..2,182,869(+)	acyl-CoA synthetase
Common	PF3D7_1304400	Pf3D7_13_v3:232,493..234,447(-)	PUB domain-containing protein, putative
Common	PF3D7_1320800	Pf3D7_13_v3:854,932..856,463(+)	dihydrolipoyllysine-residue succinyltransferase component of 2-oxoglutarate dehydrogenase complex
Common	PF3D7_1323600	Pf3D7_13_v3:978,965..980,221(+)	conserved protein, unknown function
Common	PF3D7_1330600	Pf3D7_13_v3:1,287,891..1,289,408(-)	elongation factor Tu, putative
Common	PF3D7_1340600	Pf3D7_13_v3:1,618,001..1,619,728(-)	RNA lariat debranching enzyme, putative
Common	PF3D7_1345400	Pf3D7_13_v3:1,816,344..1,821,300(-)	conserved Plasmodium protein, unknown function
Common	PF3D7_1346300	Pf3D7_13_v3:1,849,528..1,850,517(+)	DNA/RNA-binding protein Alba 2
Common	PF3D7_1349500	Pf3D7_13_v3:1,985,337..1,995,614(-)	conserved Plasmodium protein, unknown function
Common	PF3D7_1353900	Pf3D7_13_v3:2,154,162..2,155,217(+)	proteasome subunit alpha type-7, putative
Common	PF3D7_1368100	Pf3D7_13_v3:2,710,406..2,711,718(-)	26S proteasome regulatory subunit RPN11, putative
Common	PF3D7_1410700	Pf3D7_14_v3:429,690..430,861(-)	conserved protein, unknown function
Common	PF3D7_1412500	Pf3D7_14_v3:507,360..508,868(+)	actin II
Common	PF3D7_1432900	Pf3D7_14_v3:1,296,173..1,297,211(-)	SF-assemblin, putative
Common	PF3D7_1449100	Pf3D7_14_v3:2,008,431..2,012,494(+)	CLASP domain-containing protein, putative
Common	PF3D7_1461400	Pf3D7_14_v3:2,493,400..2,494,762(-)	MORN repeat protein, putative
Common	PF3D7_1471100	Pf3D7_14_v3:2,905,163..2,906,565(-)	exported protein 2
Common	PF3D7_1471400	Pf3D7_14_v3:2,919,190..2,920,871(-)	diacylglycerol kinase, putative
Common	PF3D7_1476300	Pf3D7_14_v3:3,139,140..3,140,982(+)	Plasmodium exported protein (PHISTb), unknown function
Common	PF3D7_0105800	Pf3D7_01_v3:249,231..252,010(-)	cyclin-dependent kinases regulatory subunit, putative
Common	PF3D7_0304100	Pf3D7_03_v3:204,542..206,119(+)	inner membrane complex protein 1e, putative
Common	PF3D7_0308100	Pf3D7_03_v3:356,319..361,454(+)	zinc finger protein, putative
Common	PF3D7_0402100	Pf3D7_04_v3:123,588..125,464(-)	Plasmodium exported protein (PHISTb), unknown function
Common	PF3D7_0404700	Pf3D7_04_v3:260,454..263,418(-)	dipeptidyl aminopeptidase 3
Common	PF3D7_0404900	Pf3D7_04_v3:267,244..268,380(-)	6-cysteine protein P41
Common	PF3D7_0416800	Pf3D7_04_v3:729,962..731,223(+)	small GTP-binding protein sar1
Common	PF3D7_0419600	Pf3D7_04_v3:870,737..871,873(+)	ran-specific GTPase-activating protein 1, putative
Common	PF3D7_0501200	Pf3D7_05_v3:64,065..65,489(+)	parasite-infected erythrocyte surface protein
Common	PF3D7_0501600	Pf3D7_05_v3:84,041..85,237(-)	rhoptry-associated protein 2
Common	PF3D7_0505200	Pf3D7_05_v3:230,695..232,392(+)	actin-like protein, putative
Common	PF3D7_0507700	Pf3D7_05_v3:316,766..318,361(-)	nuclear protein localization protein 4, putative
Common	PF3D7_0507800	Pf3D7_05_v3:322,239..326,822(+)	conserved protein, unknown function
Common	PF3D7_0508700	Pf3D7_05_v3:358,261..362,733(+)	pre-mRNA-processing ATP-dependent RNA helicase PRP5, putative
Common	PF3D7_0510500	Pf3D7_05_v3:445,983..448,502(-)	topoisomerase I
Common	PF3D7_0626700	Pf3D7_06_v3:1,075,018..1,076,136(+)	ATPase
Common	PF3D7_0709700	Pf3D7_07_v3:435,089..436,195(-)	prodrug activation and resistance esterase
Common	PF3D7_0802200	Pf3D7_08_v3:165,416..166,078(+)	1-cys peroxiredoxin
Common	PF3D7_0813300	Pf3D7_08_v3:656,078..657,630(+)	conserved protein, unknown function
Common	PF3D7_0815600	Pf3D7_08_v3:729,917..732,187(-)	eukaryotic translation initiation factor 3 subunit G, putative
Common	PF3D7_0826700	Pf3D7_08_v3:1,160,164..1,161,708(-)	receptor for activated c kinase
Common	PF3D7_0909900	Pf3D7_09_v3:447,928..452,049(+)	helicase SKI2W, putative
Common	PF3D7_0911900	Pf3D7_09_v3:538,221..539,872(-)	falstatin
Common	PF3D7_0926100	Pf3D7_09_v3:1,048,280..1,057,816(-)	protein kinase, putative
Common	PF3D7_0929200	Pf3D7_09_v3:1,167,842..1,169,577(+)	RNA-binding protein, putative
Common	PF3D7_0932300	Pf3D7_09_v3:1,289,315..1,291,027(-)	M18 aspartyl aminopeptidase
Common	PF3D7_1013300	Pf3D7_10_v3:515,721..517,607(-)	conserved Plasmodium protein, unknown function
Common	PF3D7_1026800	Pf3D7_10_v3:1,122,962..1,124,037(+)	40S ribosomal protein S2
Common	PF3D7_1031600	Pf3D7_10_v3:1,275,863..1,278,577(+)	protein GEXP15
Common	PF3D7_1103600	Pf3D7_11_v3:156,614..158,113(+)	actin-like protein, putative
Common	PF3D7_1107200	Pf3D7_11_v3:297,823..300,734(+)	conserved protein, unknown function
Common	PF3D7_1123400	Pf3D7_11_v3:925,728..927,524(+)	eukaryotic peptide chain release factor GTP-binding subunit, putative
Common	PF3D7_1133800	Pf3D7_11_v3:1,309,024..1,311,793(+)	RNA (uracil-5-)methyltransferase, putative
Common	PF3D7_1138400	Pf3D7_11_v3:1,501,011..1,513,691(-)	guanylyl cyclase alpha
Common	PF3D7_1143100	Pf3D7_11_v3:1,720,047..1,724,861(-)	AP2 domain transcription factor AP2-O, putative
Common	PF3D7_1205500	Pf3D7_12_v3:242,811..248,168(+)	zinc finger protein, putative
Common	PF3D7_1220900	Pf3D7_12_v3:831,252..832,052(-)	heterochromatin protein 1
Common	PF3D7_1226300	Pf3D7_12_v3:1,065,796..1,066,683(+)	haloacid dehalogenase-like hydrolase, putative
Common	PF3D7_1226900	Pf3D7_12_v3:1,088,536..1,090,023(-)	parasitophorous vacuolar protein 2
Common	PF3D7_1236000	Pf3D7_12_v3:1,502,836..1,504,068(+)	vesicle transport v-SNARE protein VTI1, putative
Common	PF3D7_1242800	Pf3D7_12_v3:1,805,380..1,807,356(-)	rab specific GDP dissociation inhibitor
Common	PF3D7_1247400	Pf3D7_12_v3:1,955,124..1,956,038(-)	peptidyl-prolyl cis-trans isomerase FKBP35
Common	PF3D7_1312700	Pf3D7_13_v3:532,270..533,958(-)	conserved Plasmodium protein, unknown function
Common	PF3D7_1319400	Pf3D7_13_v3:801,712..806,029(+)	conserved Plasmodium protein, unknown function
Common	PF3D7_1323200	Pf3D7_13_v3:968,110..968,798(-)	V-type proton ATPase subunit G, putative
Common	PF3D7_1327800	Pf3D7_13_v3:1,162,620..1,164,302(+)	ribose-phosphate pyrophosphokinase, putative
Common	PF3D7_1330800	Pf3D7_13_v3:1,294,615..1,296,966(+)	RNA-binding protein, putative
Common	PF3D7_1333000	Pf3D7_13_v3:1,355,285..1,357,194(+)	20 kDa chaperonin
Common	PF3D7_1338100	Pf3D7_13_v3:1,542,080..1,543,981(+)	26S proteasome regulatory subunit RPN3, putative
Common	PF3D7_1345600	Pf3D7_13_v3:1,826,411..1,827,649(+)	inner membrane complex protein
Common	PF3D7_1347700	Pf3D7_13_v3:1,908,960..1,910,885(+)	ethanolamine-phosphate cytidylyltransferase
Common	PF3D7_1360900	Pf3D7_13_v3:2,440,438..2,442,909(-)	RNA-binding protein, putative
Common	PF3D7_1364200	Pf3D7_13_v3:2,571,845..2,577,286(-)	nucleoporin NUP205, putative
Common	PF3D7_1368200	Pf3D7_13_v3:2,713,463..2,715,436(-)	ABC transporter E family member 1, putative
Common	PF3D7_1401600	Pf3D7_14_v3:61,364..62,988(-)	Plasmodium exported protein (PHISTb), unknown function
Common	PF3D7_1404900	Pf3D7_14_v3:170,000..170,893(+)	conserved Plasmodium protein, unknown function
Common	PF3D7_1415400	Pf3D7_14_v3:618,897..623,321(+)	Btz domain-containing protein, putative
Common	PF3D7_1416900	Pf3D7_14_v3:685,437..686,368(-)	prefoldin subunit 2, putative
Common	PF3D7_1432100	Pf3D7_14_v3:1,260,908..1,262,826(+)	voltage-dependent anion-selective channel protein, putative
Common	PF3D7_1446700	Pf3D7_14_v3:1,919,583..1,921,645(-)	conserved Plasmodium protein, unknown function
Common	PF3D7_0104100	Pf3D7_01_v3:178,087..180,790(+)	conserved Plasmodium membrane protein, unknown function
Common	PF3D7_0106100	Pf3D7_01_v3:260,658..261,809(-)	V-type proton ATPase subunit C, putative
Common	PF3D7_0212300	Pf3D7_02_v3:492,616..494,306(+)	eukaryotic peptide chain release factor subunit 1, putative
Common	PF3D7_0213100	Pf3D7_02_v3:537,789..539,420(+)	protein SIS1
Common	PF3D7_0306100	Pf3D7_03_v3:288,637..290,747(-)	conserved Plasmodium protein, unknown function
Common	PF3D7_0320800	Pf3D7_03_v3:870,817..872,342(+)	ATP-dependent RNA helicase DDX6
Common	PF3D7_0507500	Pf3D7_05_v3:307,490..309,556(-)	subtilisin-like protease 1
Common	PF3D7_0518500	Pf3D7_05_v3:763,532..766,903(-)	ATP-dependent RNA helicase DDX23, putative
Common	PF3D7_0525800	Pf3D7_05_v3:1,071,247..1,072,149(+)	inner membrane complex protein 1g, putative
Common	PF3D7_0527500	Pf3D7_05_v3:1,143,618..1,145,359(+)	Hsc70-interacting protein
Common	PF3D7_0603300	Pf3D7_06_v3:130,329..132,038(-)	dihydroorotate dehydrogenase
Common	PF3D7_0627800	Pf3D7_06_v3:1,114,544..1,117,537(-)	acetyl-CoA synthetase, putative
Common	PF3D7_0802100	Pf3D7_08_v3:151,808..159,668(-)	AP2 domain transcription factor, putative
Common	PF3D7_0803700	Pf3D7_08_v3:231,398..232,756(+)	tubulin gamma chain
Common	PF3D7_0904800	Pf3D7_09_v3:222,271..224,156(+)	replication protein A1, small fragment
Common	PF3D7_0918000	Pf3D7_09_v3:742,494..743,684(-)	glideosome-associated protein 50
Common	PF3D7_0923800	Pf3D7_09_v3:961,933..963,786(-)	thioredoxin reductase
Common	PF3D7_0923800	Pf3D7_09_v3:961,933..963,786(-)	thioredoxin reductase
Common	PF3D7_1028700	Pf3D7_10_v3:1,181,005..1,182,501(+)	merozoite TRAP-like protein
Common	PF3D7_1032100	Pf3D7_10_v3:1,293,499..1,297,071(+)	mRNA-decapping enzyme subunit 1, putative
Common	PF3D7_1105400	Pf3D7_11_v3:235,597..237,097(-)	40S ribosomal protein S4, putative
Common	PF3D7_1105800	Pf3D7_11_v3:250,918..252,872(+)	conserved Apicomplexan protein, unknown function
Common	PF3D7_1116100	Pf3D7_11_v3:607,902..613,394(-)	serine esterase, putative
Common	PF3D7_1118500	Pf3D7_11_v3:703,175..704,959(+)	nucleolar protein 56, putative
Common	PF3D7_1135100	Pf3D7_11_v3:1,374,592..1,376,661(-)	protein phosphatase PPM8, putative
Common	PF3D7_1147300	Pf3D7_11_v3:1,883,775..1,887,860(+)	conserved Plasmodium protein, unknown function
Common	PF3D7_1148000	Pf3D7_11_v3:1,909,210..1,913,499(-)	serine/threonine protein kinase, putative
Common	PF3D7_1212000	Pf3D7_12_v3:534,912..535,915(-)	glutathione peroxidase-like thioredoxin peroxidase
Common	PF3D7_1238500	Pf3D7_12_v3:1,594,826..1,600,526(+)	conserved Plasmodium protein, unknown function
Common	PF3D7_1337200	Pf3D7_13_v3:1,497,877..1,501,494(+)	1-deoxy-D-xylulose 5-phosphate synthase
Common	PF3D7_1342000	Pf3D7_13_v3:1,653,211..1,654,131(-)	40S ribosomal protein S6
Common	PF3D7_1358500	Pf3D7_13_v3:2,318,686..2,320,527(+)	zinc finger protein, putative
Common	PF3D7_1361900	Pf3D7_13_v3:2,482,472..2,483,296(-)	proliferating cell nuclear antigen 1
Common	PF3D7_1414500	Pf3D7_14_v3:578,369..587,529(-)	atypical protein kinase, ABC-1 family, putative
Common	PF3D7_1419700	Pf3D7_14_v3:820,068..821,597(+)	eukaryotic translation initiation factor 3 subunit H, putative
Common	PF3D7_1430700	Pf3D7_14_v3:1,211,012..1,212,776(+)	NADP-specific glutamate dehydrogenase
Common	PF3D7_1431600	Pf3D7_14_v3:1,244,018..1,245,406(+)	succinyl-CoA ligase [ADP-forming] subunit beta, putative
Common	PF3D7_1439900	Pf3D7_14_v3:1,622,576..1,623,612(+)	triosephosphate isomerase
Common	PF3D7_1458500	Pf3D7_14_v3:2,400,515..2,405,411(+)	spindle assembly abnormal protein 4, putative
Common	PF3D7_1459400	Pf3D7_14_v3:2,433,361..2,434,383(-)	conserved protein, unknown function
Common	PF3D7_1465900	Pf3D7_14_v3:2,684,141..2,685,534(+)	40S ribosomal protein S3
Common	PF3D7_1474500	Pf3D7_14_v3:3,055,715..3,057,820(-)	splicing factor 3A subunit 1, putative
Common	PF3D7_0105200	Pf3D7_01_v3:222,254..223,960(-)	heptatricopeptide repeat and RAP domain-containing protein, putative
Common	PF3D7_0303200	Pf3D7_03_v3:169,571..174,300(+)	HAD superfamily protein, putative
Common	PF3D7_0308900	Pf3D7_03_v3:379,130..383,290(-)	splicing factor 3B subunit 1, putative
Common	PF3D7_0310300	Pf3D7_03_v3:442,720..446,457(+)	phosphoglycerate mutase, putative
Common	PF3D7_0317500	Pf3D7_03_v3:716,523..721,831(-)	kinesin-5
Common	PF3D7_0424200	Pf3D7_04_v3:1,085,979..1,091,277(-)	reticulocyte binding protein homologue 4
Common	PF3D7_0501500	Pf3D7_05_v3:81,134..82,336(-)	rhoptry-associated protein 3
Common	PF3D7_0512200	Pf3D7_05_v3:529,934..531,901(-)	glutathione synthetase
Common	PF3D7_0528200	Pf3D7_05_v3:1,163,408..1,165,072(-)	eukaryotic translation initiation factor 3 subunit E, putative
Common	PF3D7_0532400	Pf3D7_05_v3:1,312,471..1,314,154(+)	lysine-rich membrane-associated PHISTb protein
Common	PF3D7_0614300	Pf3D7_06_v3:597,484..600,517(-)	major facilitator superfamily-related transporter, putative
Common	PF3D7_0615400	Pf3D7_06_v3:630,956..640,174(-)	ribonuclease, putative
Common	PF3D7_0707400	Pf3D7_07_v3:343,912..345,903(+)	AAA family ATPase, putative
Common	PF3D7_0716800	Pf3D7_07_v3:732,070..733,496(-)	eukaryotic translation initiation factor 3 subunit I, putative
Common	PF3D7_0807600	Pf3D7_08_v3:389,596..394,259(-)	conserved Plasmodium protein, unknown function
Common	PF3D7_0814000	Pf3D7_08_v3:680,957..681,809(+)	60S ribosomal protein L13-2, putative
Common	PF3D7_0815200	Pf3D7_08_v3:717,113..719,746(+)	importin subunit beta, putative
Common	PF3D7_0817300	Pf3D7_08_v3:782,909..789,616(-)	conserved Plasmodium protein, unknown function
Common	PF3D7_0820000	Pf3D7_08_v3:900,742..907,714(-)	Snf2-related CBP activator, putative
Common	PF3D7_0903700	Pf3D7_09_v3:175,542..177,442(+)	alpha tubulin 1
Common	PF3D7_0905100	Pf3D7_09_v3:236,359..242,969(-)	nucleoporin NUP221, putative
Common	PF3D7_0905900	Pf3D7_09_v3:293,585..296,617(-)	coatomer subunit beta, putative
Common	PF3D7_0926700	Pf3D7_09_v3:1,089,911..1,092,430(+)	glutamine-dependent NAD(+) synthetase, putative
Common	PF3D7_0927600	Pf3D7_09_v3:1,123,861..1,125,858(+)	RNA-binding protein, putative
Common	PF3D7_0934500	Pf3D7_09_v3:1,350,836..1,351,929(-)	V-type proton ATPase subunit E, putative
Common	PF3D7_1001600	Pf3D7_10_v3:86,538..89,009(-)	exported lipase 2
Common	PF3D7_1004300	Pf3D7_10_v3:199,452..202,844(-)	E3 ubiquitin-protein ligase, putative
Common	PF3D7_1008800	Pf3D7_10_v3:365,737..367,146(-)	nucleolar protein 5, putative
Common	PF3D7_1016400	Pf3D7_10_v3:656,709..659,027(-)	serine/threonine protein kinase, FIKK family
Common	PF3D7_1021600	Pf3D7_10_v3:871,095..871,886(+)	deoxyribose-phosphate aldolase, putative
Common	PF3D7_1030100	Pf3D7_10_v3:1,224,519..1,229,092(-)	pre-mRNA-splicing factor ATP-dependent RNA helicase PRP22, putative
Common	PF3D7_1102500	Pf3D7_11_v3:119,412..121,506(-)	gametocyte exported protein 2
Common	PF3D7_1108400	Pf3D7_11_v3:365,093..366,100(+)	casein kinase 2, alpha subunit
Common	PF3D7_1128000	Pf3D7_11_v3:1,087,314..1,093,105(+)	conserved Plasmodium protein, unknown function
Common	PF3D7_1128000	Pf3D7_11_v3:1,087,314..1,093,105(+)	conserved Plasmodium protein, unknown function
Common	PF3D7_1138800	Pf3D7_11_v3:1,533,252..1,539,856(-)	WD repeat-containing protein, putative
Common	PF3D7_1203700	Pf3D7_12_v3:187,146..188,842(-)	nucleosome assembly protein
Common	PF3D7_1218600	Pf3D7_12_v3:732,174..734,959(-)	arginine--tRNA ligase
Common	PF3D7_1225700	Pf3D7_12_v3:1,039,410..1,043,915(-)	VAC14 domain-containing protein, putative
Common	PF3D7_1237900	Pf3D7_12_v3:1,577,181..1,580,747(+)	conserved Plasmodium protein, unknown function
Common	PF3D7_1302800	Pf3D7_13_v3:150,783..151,635(-)	40S ribosomal protein S7, putative
Common	PF3D7_1305000	Pf3D7_13_v3:247,312..251,751(+)	MCL1 domain-containing protein, putative
Common	PF3D7_1316600	Pf3D7_13_v3:691,014..694,125(+)	choline-phosphate cytidylyltransferase
Common	PF3D7_1334800	Pf3D7_13_v3:1,413,102..1,413,947(-)	MSP7-like protein
Common	PF3D7_1336900	Pf3D7_13_v3:1,488,061..1,490,262(-)	tryptophan--tRNA ligase
Common	PF3D7_1341900	Pf3D7_13_v3:1,649,113..1,650,649(-)	V-type proton ATPase subunit D, putative
Common	PF3D7_1353300	Pf3D7_13_v3:2,132,068..2,138,583(-)	conserved Plasmodium protein, unknown function
Common	PF3D7_1361200	Pf3D7_13_v3:2,455,261..2,461,424(+)	conserved Plasmodium protein, unknown function
Common	PF3D7_1369500	Pf3D7_13_v3:2,769,916..2,773,480(+)	conserved protein, unknown function
Common	PF3D7_1405900	Pf3D7_14_v3:205,559..209,003(+)	RNA-binding protein, putative
Common	PF3D7_1407800	Pf3D7_14_v3:283,086..284,435(+)	plasmepsin IV
Common	PF3D7_1407900	Pf3D7_14_v3:288,297..289,655(+)	plasmepsin I
Common	PF3D7_1408000	Pf3D7_14_v3:293,471..294,832(+)	plasmepsin II
Common	PF3D7_1417500	Pf3D7_14_v3:726,979..728,379(-)	H/ACA ribonucleoprotein complex subunit 4, putative
Common	PF3D7_1430300	Pf3D7_14_v3:1,191,946..1,199,919(-)	acid phosphatase, putative
Common	PF3D7_1434600	Pf3D7_14_v3:1,404,312..1,406,198(+)	methionine aminopeptidase 2
Common	PF3D7_1438400	Pf3D7_14_v3:1,548,918..1,556,721(+)	metacaspase-2
Common	PF3D7_1440100	Pf3D7_14_v3:1,633,211..1,636,255(-)	cohesin complex subunit, putative
Common	PF3D7_1466100	Pf3D7_14_v3:2,690,504..2,693,326(+)	protein phosphatase containing kelch-like domains
Common	PF3D7_1466400	Pf3D7_14_v3:2,714,844..2,717,285(-)	AP2 domain transcription factor AP2-EXP
Common	PF3D7_0104200	Pf3D7_01_v3:182,822..184,222(-)	StAR-related lipid transfer protein
Common	PF3D7_0112000	Pf3D7_01_v3:450,831..453,118(-)	TatD-like deoxyribonuclease
Common	PF3D7_0203000	Pf3D7_02_v3:141,625..147,564(-)	repetitive organellar protein, putative
Common	PF3D7_0207400	Pf3D7_02_v3:294,273..297,616(-)	serine repeat antigen 7
Common	PF3D7_0417200	Pf3D7_04_v3:748,088..749,914(+)	bifunctional dihydrofolate reductase-thymidylate synthase
Common	PF3D7_0523100	Pf3D7_05_v3:963,227..965,044(-)	mitochondrial-processing peptidase subunit alpha, putative
Common	PF3D7_0630600	Pf3D7_06_v3:1,279,820..1,283,246(+)	conserved protein, unknown function
Common	PF3D7_0707300	Pf3D7_07_v3:338,885..342,083(+)	rhoptry-associated membrane antigen
Common	PF3D7_0716300	Pf3D7_07_v3:717,281..718,968(+)	conserved protein, unknown function
Common	PF3D7_0724600	Pf3D7_07_v3:1,026,444..1,033,077(-)	protein kinase, putative
Common	PF3D7_0728000	Pf3D7_07_v3:1,191,179..1,192,289(-)	eukaryotic translation initiation factor 2 subunit alpha
Common	PF3D7_0807500	Pf3D7_08_v3:387,219..388,364(+)	proteasome subunit alpha type-6, putative
Common	PF3D7_0810800	Pf3D7_08_v3:548,200..550,616(+)	hydroxymethyldihydropterin pyrophosphokinase-dihydropteroate synthase
Common	PF3D7_0820700	Pf3D7_08_v3:932,321..935,626(+)	2-oxoglutarate dehydrogenase E1 component
Common	PF3D7_0916700	Pf3D7_09_v3:696,863..698,029(-)	RNA-binding protein musashi, putative
Common	PF3D7_0919000	Pf3D7_09_v3:781,368..782,675(-)	nucleosome assembly protein
Common	PF3D7_0936800	Pf3D7_09_v3:1,458,392..1,459,862(+)	Plasmodium exported protein (PHISTc), unknown function
Common	PF3D7_1014100	Pf3D7_10_v3:555,160..559,527(+)	merozoite surface protein MSA180
Common	PF3D7_1024800	Pf3D7_10_v3:1,034,685..1,039,079(+)	exported protein 3
Common	PF3D7_1025000	Pf3D7_10_v3:1,045,608..1,049,760(-)	Eps15-like protein
Common	PF3D7_1025900	Pf3D7_10_v3:1,091,436..1,097,277(-)	conserved protein, unknown function
Common	PF3D7_1105600	Pf3D7_11_v3:241,184..243,517(-)	translocon component PTEX88
Common	PF3D7_1110200	Pf3D7_11_v3:405,495..409,717(+)	pre-mRNA-processing factor 6, putative
Common	PF3D7_1126700	Pf3D7_11_v3:1,040,790..1,046,087(-)	autophagy-related protein 23, putative
Common	PF3D7_1132000	Pf3D7_11_v3:1,239,900..1,242,548(+)	ubiquitin-like protein, putative
Common	PF3D7_1205800	Pf3D7_12_v3:256,367..263,731(+)	high mobility group protein B3, putative
Common	PF3D7_1227100	Pf3D7_12_v3:1,093,543..1,095,771(-)	DNA helicase 60
Common	PF3D7_1244100	Pf3D7_12_v3:1,847,677..1,852,156(+)	N-alpha-acetyltransferase 15, NatA auxiliary subunit, putative
Common	PF3D7_1306400	Pf3D7_13_v3:297,178..298,359(-)	26S protease regulatory subunit 10B, putative
Common	PF3D7_1342100	Pf3D7_13_v3:1,657,442..1,660,171(+)	aconitate hydratase
Common	PF3D7_1354500	Pf3D7_13_v3:2,174,346..2,175,797(+)	adenylosuccinate synthetase
Common	PF3D7_1356800	Pf3D7_13_v3:2,249,587..2,261,721(+)	serine/threonine protein kinase ARK3, putative
Common	PF3D7_1409600	Pf3D7_14_v3:374,800..377,106(+)	conserved Plasmodium protein, unknown function
Common	PF3D7_1412100	Pf3D7_14_v3:484,438..487,308(+)	mini-chromosome maintenance complex-binding protein, putative
Common	PF3D7_1427900	Pf3D7_14_v3:1,092,936..1,093,781(+)	leucine-rich repeat protein
Common	PF3D7_1438000	Pf3D7_14_v3:1,536,484..1,538,469(-)	eukaryotic translation initiation factor eIF2A, putative
Common	PF3D7_1438100	Pf3D7_14_v3:1,541,359..1,542,872(-)	translocation protein SEC62, putative
Common	PF3D7_1438700	Pf3D7_14_v3:1,564,575..1,567,839(+)	DNA primase small subunit
Common	PF3D7_1442300	Pf3D7_14_v3:1,712,626..1,714,065(-)	tRNA import protein tRIP
Common	PF3D7_1447000	Pf3D7_14_v3:1,929,931..1,931,379(+)	40S ribosomal protein S5
Common	PF3D7_1456800	Pf3D7_14_v3:2,329,933..2,332,086(-)	V-type H(+)-translocating pyrophosphatase, putative
Common	PF3D7_0103900	Pf3D7_01_v3:172,864..174,591(+)	parasite-infected erythrocyte surface protein
Common	PF3D7_0207800	Pf3D7_02_v3:313,449..316,741(-)	serine repeat antigen 3
Common	PF3D7_0215000	Pf3D7_02_v3:616,772..619,429(-)	acyl-CoA synthetase
Common	PF3D7_0217100	Pf3D7_02_v3:707,738..709,393(+)	ATP synthase subunit alpha, mitochondrial
Common	PF3D7_0305200	Pf3D7_03_v3:251,242..254,661(+)	GRIP domain-containing protein, putative
Common	PF3D7_0419400	Pf3D7_04_v3:857,998..865,957(+)	conserved Plasmodium protein, unknown function
Common	PF3D7_0501800	Pf3D7_05_v3:91,361..94,591(+)	chromatin assembly factor 1 subunit A
Common	PF3D7_0513300	Pf3D7_05_v3:569,182..569,919(-)	purine nucleoside phosphorylase
Common	PF3D7_0602100	Pf3D7_06_v3:92,506..96,668(+)	ATP-dependent RNA helicase MTR4
Common	PF3D7_0610200	Pf3D7_06_v3:437,663..440,545(-)	RNA-binding protein 25, putative
Common	PF3D7_0704200	Pf3D7_07_v3:191,309..194,890(-)	tRNA m5C-methyltransferase, putative
Common	PF3D7_0714200	Pf3D7_07_v3:650,834..654,919(+)	conserved Plasmodium protein, unknown function
Common	PF3D7_0727400	Pf3D7_07_v3:1,162,710..1,163,831(+)	proteasome subunit alpha type-5, putative
Common	PF3D7_0731100	Pf3D7_07_v3:1,338,959..1,341,790(+)	EMP1-trafficking protein
Common	PF3D7_0803200	Pf3D7_08_v3:204,241..206,661(-)	filament assembling protein, putative
Common	PF3D7_0811300	Pf3D7_08_v3:567,824..573,148(+)	CCR4-associated factor 1
Common	PF3D7_0812100	Pf3D7_08_v3:604,923..612,878(+)	proteasome activator complex subunit 4, putative
Common	PF3D7_0821000	Pf3D7_08_v3:948,745..950,899(+)	conserved Plasmodium protein, unknown function
Common	PF3D7_0831600	Pf3D7_08_v3:1,358,314..1,363,618(+)	cytoadherence linked asexual protein 8
Common	PF3D7_0909400	Pf3D7_09_v3:424,171..428,106(+)	exoribonuclease, putative
Common	PF3D7_0910100	Pf3D7_09_v3:456,959..461,318(-)	exportin-7, putative
Common	PF3D7_0913200	Pf3D7_09_v3:575,679..576,509(+)	elongation factor 1-beta
Common	PF3D7_0917000	Pf3D7_09_v3:706,592..712,072(-)	merozoite organizing protein
Common	PF3D7_0932800	Pf3D7_09_v3:1,303,390..1,307,789(-)	importin alpha re-exporter, putative
Common	PF3D7_1012400	Pf3D7_10_v3:475,327..476,563(-)	hypoxanthine-guanine phosphoribosyltransferase
Common	PF3D7_1012700	Pf3D7_10_v3:487,252..491,828(+)	NLI interacting factor-like phosphatase, putative
Common	PF3D7_1115400	Pf3D7_11_v3:584,328..585,806(-)	cysteine proteinase falcipain 3
Common	PF3D7_1117700	Pf3D7_11_v3:670,711..671,515(-)	GTP-binding nuclear protein RAN/TC4
Common	PF3D7_1124700	Pf3D7_11_v3:974,493..975,538(-)	GrpE protein homolog, mitochondrial, putative
Common	PF3D7_1127000	Pf3D7_11_v3:1,056,198..1,058,054(-)	protein phosphatase, putative
Common	PF3D7_1129100	Pf3D7_11_v3:1,125,952..1,127,310(+)	parasitophorous vacuolar protein 1
Common	PF3D7_1134100	Pf3D7_11_v3:1,323,043..1,324,314(-)	protein disulfide-isomerase, putative
Common	PF3D7_1140200	Pf3D7_11_v3:1,601,257..1,603,078(-)	conserved Plasmodium protein, unknown function
[truncated: 3,766 more rows]
