# Supplementary material for: A new mass spectral library for high-coverage and reproducible analysis of the Plasmodium falciparum–infected red blood cell proteome
Source: Gigascience. 2022 Mar 7;11:giac008. doi: 10.1093/gigascience/giac008 (PMC8900498; doi:10.1093/gigascience/giac008)
Supplement: giac008_Supplemental_Files [file giac008_supplemental_files.zip › Supplementary_data_sheet_3-fixed.csv]

Organism	BGSInferenceId	Unique peptides
H. sapiens	A0A024R3M2;A0A1B0GUD6;A0A1B0GWG7;J3KNL5;Q3KR37	1
H. sapiens	A0A075B7A0;F8VUA6;F8VYV2;G3V203;H0YHA7;J3QQ67;Q07020	1
H. sapiens	A0A075B7B8;A0A075B7E8;A0A0B4J1X5;A0A0C4DH42;A0A0J9YVT0;A0A0J9YY99;P01764;P01767;P01768;P01772;P0DP02;P0DP03	1
H. sapiens	A0A087WUG3;A0A087WZI5;Q7L266	1
H. sapiens	A0A087WUW9;A0A0B4J222;Q9NXU5	1
H. sapiens	A0A087WUX6;A0A087WX59;Q16186	1
H. sapiens	A0A087WV68;A0A087WX29;A0A087WXQ5;A0A087WYY0;A0A087X260;B1AKP7;G3V162;K7EJM5;K7EN94;Q13148	1
H. sapiens	A0A087WW40;Q9Y371	1
H. sapiens	A0A087WWG1;E9PIT5;Q8TE77	1
H. sapiens	A0A087WWH0;A0A087WXM6;A0A0A0MRF8;A0A0A6YYL6;J3KRB3;J3KRX5;J3QLC8;J3QQT2;J3QS96;P18621	1
H. sapiens	A0A087WWM4;F8WAN9;H0YLV5;H0YMB3;H0YNJ6;Q9P2T1	1
H. sapiens	A0A087WX41;P53675	1
H. sapiens	A0A087WXG3;Q8NDY6;Q8NFJ8	1
H. sapiens	A0A087WYU2;Q96S19	1
H. sapiens	A0A087X0A8;D6RGG3;H0Y4P7;Q99715	1
H. sapiens	A0A087X0E3;A0A0A0MS59;A0A0C4DFX4;Q6ZRS2	1
H. sapiens	A0A087X0W7;G3V4F2;Q86TX2	1
H. sapiens	A0A087X1H5;A0A0U1RQT1;Q15057	1
H. sapiens	A0A087X1W2;E9PKG1;H7C2I1;Q99873	1
H. sapiens	A0A087X1X7;E9PI39;E9PIZ1;E9PK01;E9PL12;E9PL71;E9PMW7;E9PN91;E9PPR1;E9PQ49;E9PRY8;H0YCK7;P29692	1
H. sapiens	A0A087X2D8;H0YBE9;O60271	1
H. sapiens	A0A096LPE0;M0QZU1;P40429	1
H. sapiens	A0A0A0MR50;Q13619	1
H. sapiens	A0A0A0MRI2;Q9UNH7	1
H. sapiens	A0A0A0MRP8;A6NFQ9;A6NMH6;C9J4G8;C9JV02;F8W8I8;Q92599	1
H. sapiens	A0A0A0MS98	1
H. sapiens	A0A0A0MSC1;C9JLX3;H7C1A6;O60266;U3KQ91	1
H. sapiens	A0A0A0MSJ3;E9PFK9;Q3HKR1;Q9UJ41	1
H. sapiens	A0A0A0MSM7;Q5T0T0	1
H. sapiens	A0A0A0MTR5;E7EWH8;F6UJY1;F6UJY9;H0YB18;H0YB70;J9JIE9;Q5T013	1
H. sapiens	A0A0C4DFM0;G3V267;G3V4T6;G3V5T0;H0YJN8;O43708	1
H. sapiens	A0A0C4DFR1;A0A1B0GUZ3;G5E963;O75069	1
H. sapiens	A0A0C4DG54;A0A0U1RQY6;Q5R372	1
H. sapiens	A0A0C4DG71;A0A0G2JQM2;A0A0G2JR20;A0A0G2JR50;Q86SQ7	1
H. sapiens	A0A0C4DGK1;G3V3I9;G3V457;G3XAH6;P51003	1
H. sapiens	A0A0C4DGK4;A0A0U1RQC5;A0A0U1RRJ0;Q9HDB5;Q9Y4C0	1
H. sapiens	A0A0C4DGU9;Q9NTJ4	1
H. sapiens	A0A0C4DH25;P01619	1
H. sapiens	A0A0C4DH36	1
H. sapiens	A0A0C4DH72;A0A0C4DH73;P01597;P01611;P04432	1
H. sapiens	A0A0D9SGJ6;C9JFZ1;J3KPK1;J3KQV8;O43426	1
H. sapiens	A0A0G2JM12;N0E472;P67870;Q5SRQ3;Q5SRQ6	1
H. sapiens	A0A0J9YW13;Q9Y5S9	1
H. sapiens	A0A0J9YW64	1
H. sapiens	A0A0J9YYC8;A6XMV8;A6XMV9;E7EQ64;H0Y8D1;P07477;P07478;Q8NHM4	1
H. sapiens	A0A0U1RQV4;Q13464	1
H. sapiens	A0A0U1RR32;A0A0U1RRH7;P04908;P0C0S8;P20671;Q16777;Q6FI13;Q7L7L0;Q93077;Q96KK5;Q99878;Q9BTM1	1
H. sapiens	A0A140T951;A0A140T9A9;A0A140T9G0;A0A140T9H3;A0A140T9S9;A0A1W2PPR8;P01889;P03989;P10319;P18463;P18464;P18465;P30460;P30461;P30462;P30464;P30466;P30475;P30479;P30480;P30481;P30483;P30484;P30485;P30486;P30487;P30488;P30490;P30491;P30492;P30493;P30495;P30498;P30685;Q04826;Q29718;Q29836;Q29940;Q31610;Q95365	1
H. sapiens	A0A140T998;P28062;Q5JNW7;X5D2R7	1
H. sapiens	A0A1B0GTB0;A0A1B0GTU8;A0A1B0GUT7;A0A1B0GVC7;A0A1B0GVI9;A0A1B0GVW0;A0A1B0GWD6;B7Z1I9;B7Z413;O75787	1
H. sapiens	A0A1B0GUF4;O60447	1
H. sapiens	A0A1B0GWD2	1
H. sapiens	A0A1W2PQB3;F8VRJ6;Q9H3S4	1
H. sapiens	A0AVT1;H0Y8S8	1
H. sapiens	A5D8V6;F5H4Q5	1
H. sapiens	A5D8W1;H7C002	1
H. sapiens	A6NEM2;P51610	1
H. sapiens	A6NIZ0;I3L2R3;I3L2R9;I3L2T8;I3L522;I3L533;J3QRZ1;J3QSD2;Q9GZM8;Q9NXR1	1
H. sapiens	A6PVK2;Q5QPC2;Q9BTX7	1
H. sapiens	A8MU27;A8MUA9;P55854;P61956;Q6EEV6	1
H. sapiens	A8MUS3;H7BY10;K7EJV9;K7EMA7;K7ERT8;P62750	1
H. sapiens	A8MW49;P07148	1
H. sapiens	B0QY01;B0QY02;O60784;Q6UW50;V9GYF4;V9GZ68	1
H. sapiens	B0QYN7;H3BPC4;H3BQQ9;P63279	1
H. sapiens	B1AN99;P35030	1
H. sapiens	B2R5W2;B4DSU6;B4DY08;G3V251;G3V2Q1;G3V3K6;G3V4C1;G3V4W0;G3V555;G3V575;G3V576;G3V5X6;P07910	1
H. sapiens	B2WTI3;B2WTI4;K7EJU9;Q6NYC1	1
H. sapiens	B3KVN2;P49354	1
H. sapiens	B4DEN4;B8ZZ56;E7EV05;E9PFU9;F8WEE4;Q8WV99	1
H. sapiens	B4DHN5;E9PBU7;O00560	1
H. sapiens	B4DXW1;P61158	1
H. sapiens	B5MCN0;Q8NHH9	1
H. sapiens	B5MCP9;P62081	1
H. sapiens	B5MCT7;P49593	1
H. sapiens	B5ME19;Q99613	1
H. sapiens	B7Z3B5;E9PGT3;F2Z2J1;Q15349;Q15418;Q5SVM6	1
H. sapiens	B7Z524;E9PHZ9;E9PS53;H0YDX7;J3QT46;Q9Y450	1
H. sapiens	B7Z7P8;I3L492;P62495	1
H. sapiens	B8ZZF8;Q9Y4Y9	1
H. sapiens	B8ZZL8;P61604;S4R3N1	1
H. sapiens	B9ZVP7;C9JD32;J3KT29;P62829	1
H. sapiens	C4P0D4;C4P0D6;C4P0D8;Q5VVQ1;Q99598	1
H. sapiens	C9IZD3;I3L4P6;Q68EM7	1
H. sapiens	C9J1V9;D6RBD7;O43324	1
H. sapiens	C9J2Z7;C9J6B6;C9JF13;C9K073;E7EUU4;E7EX73;E9PGM1;Q04637	1
H. sapiens	C9J3Z0;C9J4I1;C9J8C7;C9JK59;C9JPA5;C9JT10;E7ERD7;Q9UKU0	1
H. sapiens	C9J4I3;P51692	1
H. sapiens	C9J826;C9JK18;C9JKY1;C9JTX4;P14923	1
H. sapiens	C9J9C7;Q9Y6F1	1
H. sapiens	C9J9W2;Q14847	1
H. sapiens	C9JAM8;Q14651	1
H. sapiens	C9JEV0;P25311	1
H. sapiens	C9JF17;P05090	1
H. sapiens	C9JF98;E7EMS9;E7ETZ4;E9PFE3;F8WDX8;Q75MG1;Q9Y6E2	1
H. sapiens	C9JHN8;C9JPA8;Q7L5D6	1
H. sapiens	C9JID8;F8W0M9;Q0VDG4	1
H. sapiens	C9JJP5;C9JTY3;C9JUE0;Q92734	1
H. sapiens	C9JNW5;C9JXB8;P83731	1
H. sapiens	C9JNZ1;C9JVG3;C9JWG0	1
H. sapiens	C9JPK5;E7EQW5;E7ERX5;E7EUI6;E9PLR6;P05556;Q5T3E6	1
H. sapiens	C9JPM4;P18085	1
H. sapiens	C9JQ42;G5E9W8;P46976	1
H. sapiens	C9JQT8;C9JUV8;E9PRR1;O00478;P78410;S4R3N0	1
H. sapiens	C9JQU6;F8WF33;F8WF90;O75915	1
H. sapiens	C9JTM4;F8WEE7;O76054;Q9UDX4	1
H. sapiens	C9JVV6;K7EK35;P42229	1
H. sapiens	C9JWM2;K7EJJ4;Q969E2	1
H. sapiens	D6R9P3;D6RBZ0;D6RD18	1
H. sapiens	D6RAJ6;D6RAU6;D6REP2;Q9UKT5	1
H. sapiens	D6RAQ8;D6RAU8;D6RB85;D6RD16;D6RDP7;D6RHJ3;H0Y9Q7;P27824	1
H. sapiens	D6RBY0;Q8TAC1	1
H. sapiens	D6RC46;E9PKK7;Q96EM0	1
H. sapiens	D6RCD0;Q8NBQ5	1
H. sapiens	D6RFL4;P08571	1
H. sapiens	D6RHX8;F8W9W2;P43250	1
H. sapiens	E5RFR7;H0YC42;H0YC44;P55327	1
H. sapiens	E5RFU3;E5RGW9;E5RIK5;E5RK00;O00399	1
H. sapiens	E5RHG8;Q15369;R4GMY8	1
H. sapiens	E7EQ12	1
H. sapiens	E7EQ72;F5GX39;Q15363	1
H. sapiens	E7EQT3;Q9BY07	1
H. sapiens	E7ES96;P49768	1
H. sapiens	E7ESC6	1
H. sapiens	E7ESM3;E9PRI2;Q7L2H7	1
H. sapiens	E7EVH7;F8W6L3;G3V2E7;G3V3H3;G3V5R9;G5E9S8;Q07866	1
H. sapiens	E7EVY3	1
H. sapiens	E9PCY7;G8JLB6;H0YB39;P31943;P55795	1
H. sapiens	E9PD53;Q9NTJ3	1
H. sapiens	E9PG35;E9PHF7;F5GYT8;G5E9X5;Q96RQ3	1
H. sapiens	E9PHR9;Q9NRQ2	1
H. sapiens	E9PI41;Q9NPD3	1
H. sapiens	E9PIB2;E9PNZ0;E9PQ48;E9PQR9;G3V1A6;P57764	1
H. sapiens	E9PK54	1
H. sapiens	E9PL09;E9PPU1;H0YEU2;P23396	1
H. sapiens	E9PLL6;P46776	1
H. sapiens	E9PLR7;F8WDV7;Q9H920	1
H. sapiens	E9PLW6;E9PNF3;Q9NRN7	1
H. sapiens	E9PMR6;Q9NZN5	1
H. sapiens	E9PS74;H0YD64;Q8NBI5	1
H. sapiens	F2Z2X4;Q9C0E2	1
H. sapiens	F5GX19;F5H3Y3;F5H479;H0YFI1;Q6IAA8	1
H. sapiens	F5GXD1;Q9P0M2	1
H. sapiens	F5GXS0;P0C0L5	1
H. sapiens	F5H0B6;Q86WQ0;U3KQ53	1
H. sapiens	F5H6I7	1
H. sapiens	F5H6T1;P61160	1
H. sapiens	F5H7T4;F8WCZ6;H0Y5D1;P09871	1
H. sapiens	F8VQQ3;Q9HB07	1
H. sapiens	F8VQX6;H0YI09;Q9H8H3	1
H. sapiens	F8VVA7;F8VYK5;F8W651;P61923	1
H. sapiens	F8VVL1;O43583	1
H. sapiens	F8VXJ7;F8W031;F8W1K5;Q9Y2B0	1
H. sapiens	F8VYE8;P36873	1
H. sapiens	F8VYZ3;H0YIA2;H0YID3;Q96GA7	1
H. sapiens	F8VZV1;Q7Z3U7	1
H. sapiens	F8W733;Q9NXR7	1
H. sapiens	F8WCA0;J3QRU4;L7N2F9;P63027	1
H. sapiens	F8WEQ1;P50402;Q5HY57	1
H. sapiens	G3V0E5;P02786	1
H. sapiens	G3V1D4;Q9NUP9	1
H. sapiens	G3V1N2	1
H. sapiens	G3V236;G3V3F7;G3V577;Q96KN7	1
H. sapiens	G3V4E1;H0YJH4;P23743	1
H. sapiens	H0Y390;H3BPE1;H3BQK9;Q9UPN3	1
H. sapiens	H0Y512;Q9HDC9	1
H. sapiens	H0Y539;P29353;X6R6D0	1
H. sapiens	H0Y8X4;O43598	1
H. sapiens	H0Y9I3;Q9HAV4	1
H. sapiens	H0Y9V2;H0YA80;P63146	1
H. sapiens	H0YDE5;Q6ZVL6	1
H. sapiens	H0YDG5;H7BY13	1
H. sapiens	H0YEP3;Q8NDH3	1
H. sapiens	H0YK93;H0YKG5;H0YL92;H0YLV0;H0YN14;Q8TEX9	1
H. sapiens	H0YL11;P48735	1
H. sapiens	H0YM76;H0YMF9;H0YN81;Q9GZS3	1
H. sapiens	H0YNP9;Q8N4P3	1
H. sapiens	H3BM92;H3BNY9;H3BR08;H3BRM0;H3BT06;H3BV34;O15305	1
H. sapiens	H3BNF0;H3BNS4;Q9Y5Y2	1
H. sapiens	H3BQ23;H3BT65;H3BUG4;H3BV90;Q6FI81	1
H. sapiens	H7BZJ3	1
H. sapiens	H7C1Z7;H7C270;H7C3E0	1
H. sapiens	H7C2Y5;Q9UBS4	1
H. sapiens	H7C488;Q9NQ48	1
H. sapiens	H7C563;Q9P2D7	1
H. sapiens	I3L3E9;P39748	1
H. sapiens	I3L3J8;P14415	1
H. sapiens	I3L4A2;Q9UIC8	1
H. sapiens	J3KNE3;P68402	1
H. sapiens	J3KPF0	1
H. sapiens	J3KQS5	1
H. sapiens	J3KR55;P35236	1
H. sapiens	J3KR97;Q9BTW9	1
H. sapiens	K7EIJ8;K7EM02;Q8IYT4	1
H. sapiens	K7EIX0;K7ELB8;Q96S99	1
H. sapiens	K7EJI9;K7EKP1;K7ELM9;K7EPF9;K7ERI9;P02654	1
H. sapiens	K7EJY5;Q6P1N0	1
H. sapiens	K7EPE6	1
H. sapiens	K7EQB1;Q9UNK0	1
H. sapiens	K7EQW8	1
H. sapiens	K7N7A8;P29972	1
H. sapiens	M0QXM4;Q15758	1
H. sapiens	M0QXN5;P37198	1
H. sapiens	M0QYT5;Q9NZ43	1
H. sapiens	M0QYZ2;M0QZ21;M0R0N4;P53680;X6R390	1
H. sapiens	M0QZN2;M0R0F0;M0R0R2;P46782	1
H. sapiens	O00273	1
H. sapiens	O14964	1
H. sapiens	O15020	1
H. sapiens	O15165	1
H. sapiens	O15195	1
H. sapiens	O15269	1
H. sapiens	O15440	1
H. sapiens	O43306	1
H. sapiens	O43805	1
H. sapiens	O60765	1
H. sapiens	O60884	1
H. sapiens	O60927	1
H. sapiens	O75191	1
H. sapiens	O75558	1
H. sapiens	O76071	1
H. sapiens	O95294	1
H. sapiens	O95674	1
H. sapiens	O95816	1
H. sapiens	O95833	1
H. sapiens	P00488	1
H. sapiens	P01700	1
H. sapiens	P01721	1
H. sapiens	P01780	1
H. sapiens	P01860	1
H. sapiens	P02008	1
H. sapiens	P02538;P48668	1
H. sapiens	P04004	1
H. sapiens	P05141	1
H. sapiens	P05386	1
H. sapiens	P07108	1
H. sapiens	P07951;Q5TCU3;Q5TCU8	1
H. sapiens	P08754	1
H. sapiens	P0CF74;P0DOY2;P0DOY3	1
H. sapiens	P0DI80	1
H. sapiens	P14780	1
H. sapiens	P15531	1
H. sapiens	P16403	1
H. sapiens	P17655	1
H. sapiens	P17661	1
H. sapiens	P19013	1
H. sapiens	P19320	1
H. sapiens	P20585	1
H. sapiens	P22102	1
H. sapiens	P23284	1
H. sapiens	P25398	1
H. sapiens	P28330	1
H. sapiens	P28482	1
H. sapiens	P36405	1
H. sapiens	P36406	1
H. sapiens	P42025	1
H. sapiens	P45985	1
H. sapiens	P46109	1
H. sapiens	P46934	1
H. sapiens	P48357	1
H. sapiens	P48741	1
H. sapiens	P51811	1
H. sapiens	P55058	1
H. sapiens	P60059	1
H. sapiens	P61026	1
H. sapiens	P61328;Q92913	1
H. sapiens	P61812	1
H. sapiens	P62310	1
H. sapiens	P62714	1
H. sapiens	P62820	1
H. sapiens	P62857	1
H. sapiens	P62913;Q5VVC8;Q5VVC9	1
H. sapiens	P63220;Q8WVC2;Q9BYK1;Q9BYK2	1
H. sapiens	P63261	1
H. sapiens	P63313	1
H. sapiens	P69891	1
H. sapiens	P80217	1
H. sapiens	P98172	1
H. sapiens	Q00534	1
H. sapiens	Q01970	1
H. sapiens	Q02413	1
H. sapiens	Q04941	1
H. sapiens	Q07817;Q5QP56;Q5QP59;Q5TE64;Q9H1R6	1
H. sapiens	Q09328	1
H. sapiens	Q13113	1
H. sapiens	Q13283	1
H. sapiens	Q13492	1
H. sapiens	Q13885;Q9BVA1	1
H. sapiens	Q14764	1
H. sapiens	Q14CX7	1
H. sapiens	Q15042	1
H. sapiens	Q16570	1
H. sapiens	Q2TBE0	1
H. sapiens	Q4VB86	1
H. sapiens	Q53S08;Q9H0N0	1
H. sapiens	Q5QJ38	1
H. sapiens	Q5SX86	1
H. sapiens	Q5T123;Q9H299	1
H. sapiens	Q5T6J7;Q5T6J8	1
H. sapiens	Q5T7U1;Q9Y5Q8	1
H. sapiens	Q5TBG5;Q99436	1
H. sapiens	Q5VZU9	1
H. sapiens	Q63HM1	1
H. sapiens	Q68D91	1
H. sapiens	Q6P587	1
H. sapiens	Q6PK32	1
H. sapiens	Q6ZT21	1
H. sapiens	Q71RC9	1
H. sapiens	Q7KZF4	1
H. sapiens	Q7RTP6	1
H. sapiens	Q7Z2D5;W4VSQ3	1
H. sapiens	Q7Z5G4	1
H. sapiens	Q86U42	1
H. sapiens	Q86WV7;Q96MW1	1
H. sapiens	Q8IWV7	1
H. sapiens	Q8N1G4	1
H. sapiens	Q8NBJ5	1
H. sapiens	Q8NDC0	1
H. sapiens	Q8NFT8	1
H. sapiens	Q8TB52	1
H. sapiens	Q8TBE9	1
H. sapiens	Q8TD47	1
H. sapiens	Q8TDQ7;V9GYK3	1
H. sapiens	Q8TEQ6	1
H. sapiens	Q92835	1
H. sapiens	Q96A65	1
H. sapiens	Q96BW5	1
H. sapiens	Q96CT7	1
H. sapiens	Q96KS0	1
H. sapiens	Q99683	1
H. sapiens	Q99747	1
H. sapiens	Q99943	1
H. sapiens	Q99961	1
H. sapiens	Q9BPX5	1
H. sapiens	Q9BQ69	1
H. sapiens	Q9BVC6	1
H. sapiens	Q9GZU7	1
H. sapiens	Q9H444	1
H. sapiens	Q9H477	1
H. sapiens	Q9H9G7	1
H. sapiens	Q9NPJ4	1
H. sapiens	Q9NQE9	1
H. sapiens	Q9NYB0	1
H. sapiens	Q9NYP9	1
H. sapiens	Q9NZZ3	1
H. sapiens	Q9P0L0	1
H. sapiens	Q9P1Z2	1
H. sapiens	Q9P1Z9	1
H. sapiens	Q9UBF2;Q9Y678	1
H. sapiens	Q9UH62	1
H. sapiens	Q9ULC3	1
H. sapiens	Q9ULD5	1
H. sapiens	Q9ULI2	1
H. sapiens	Q9UMX0	1
H. sapiens	Q9UQ13;X6RI37	1
H. sapiens	Q9Y235	1
H. sapiens	Q9Y2S2	1
H. sapiens	Q9Y3C8	1
H. sapiens	Q9Y3D6	1
H. sapiens	Q9Y3E7	1
H. sapiens	Q9Y587	1
H. sapiens	Q9Y5X2	1
H. sapiens	Q9Y673	1
H. sapiens	S4R3H4	1
H. sapiens	U3KPR7	1
H. sapiens	A0A075B7B1;H0YL34	2
H. sapiens	A0A087WT12;A0A087X2I2;K7EJ20;K7ERP4;P36969	2
H. sapiens	A0A087WT27;J3KN95;O95394	2
H. sapiens	A0A087WTT1;E7EQV3;E7ERJ7;P11940	2
H. sapiens	A0A087WUI2;P22626	2
H. sapiens	A0A087WV22;A6QRI9;B8A6G2;F8W7C6;P27635;Q96L21;X1WI28	2
H. sapiens	A0A087WXY4;A0A087X1A8;A0A0A0MS38;C9JQV6;D3VVH9;E9PJN5;F5H211;G3V2G1;G3V328;G3V3R7;G3V3T6;G3V4U9;G3V526;P54252	2
H. sapiens	A0A087WY85;A0A0A0MQU3;D6RAH7;D6RFM0;H9KV45;P61077;P62837	2
H. sapiens	A0A087WYM3;A0A0A0MRF5;B5MCS1;C9J3U7;C9JR33;C9JZQ0;E7EWX6;F8WCF4;F8WDM4;F8WF57;Q8IXJ6	2
H. sapiens	A0A087X0I0;A0A140T8Y3;A0A140T8Z8;A0A140T902;A0A140T9C0;A0A140T9L7;A0A140TA33;A0A140TA41;A0A140TA52;P22105	2
H. sapiens	A0A096LNZ9;A0A096LPJ4;P05161	2
H. sapiens	A0A0A0MQS1;B5MD87;Q53H96	2
H. sapiens	A0A0A0MQS8;Q02094	2
H. sapiens	A0A0A0MRA3;A0A0A0MTS7;Q8WZ42	2
H. sapiens	A0A0A0MT35;J3KPF5;J3KPF6;Q8TBF2	2
H. sapiens	A0A0A6YYG9;F8WCF6;F8WDD7;H7C0A3;P59998	2
H. sapiens	A0A0B4J2B5;S4R460	2
H. sapiens	A0A0B4J2C3;E9PJF7;J3KPG2;P13693;Q5W0H4	2
H. sapiens	A0A0C4DGQ8;J3KRS1;Q6IAN0	2
H. sapiens	A0A0C4DGW6;A6NDU8	2
H. sapiens	A0A0D9SF53;A0A0D9SFB3;A0A0D9SG12;A0A0J9YVQ7;O00571;O15523	2
H. sapiens	A0A0D9SG71;A0A0R4J2E5;P49459	2
H. sapiens	A0A0G2JNW7;A0A0U1RR18;Q9Y666	2
H. sapiens	A0A1W2PPZ5;B7Z4S1;P23193	2
H. sapiens	A2RRP1	2
H. sapiens	B0YIW2;P02656	2
H. sapiens	B1AJQ6;Q86Y82	2
H. sapiens	B1AMW1;H0YDI1;P19256	2
H. sapiens	B2RUZ4;H3BS66	2
H. sapiens	B4DDD6;Q9UJU6	2
H. sapiens	B4DK25;B4E107;F5GXE4;H0Y5C2;O95260	2
H. sapiens	B4DUD2;C9IYT2;C9IZ27;C9JEN3;C9JW19;C9JWV9;F8WDY4;Q969X1	2
H. sapiens	B4DWR3;P61758	2
H. sapiens	B5MEG5;E7EST9;E7ESU0;O94966	2
H. sapiens	B7Z2A9;B7Z641;Q93050	2
H. sapiens	B7Z5N5;K7EJX0;Q15796	2
H. sapiens	B7Z7Y1;D6RE77;E9PCH4;Q8TEU7	2
H. sapiens	C9J0B2;C9J8R4;C9JRU6;C9JUW4;C9JVE2;Q96GG9	2
H. sapiens	C9J363;C9J5C3;Q9BUL8	2
H. sapiens	C9JA05;D6RD17;D6RHJ6;P01591	2
H. sapiens	C9JIK8;Q9Y4P1	2
H. sapiens	C9JL85;P58546	2
H. sapiens	C9JQD4;O43447	2
H. sapiens	C9JYN0	2
H. sapiens	D6RAF8;D6RF44;H0Y8G5;H0YA96;Q14103	2
H. sapiens	D6RB92;Q5JS54	2
H. sapiens	D6RBW1;P06730	2
H. sapiens	E5RG13;E5RGY4;E5RI82;E5RIP7;H0YBL1;P29218	2
H. sapiens	E5RGE5;E5RI74;E5RJ74;E5RK75;Q8TCF1	2
H. sapiens	E5RHW4;O94905	2
H. sapiens	E7EMB6;E7ETB3;Q9ULA0	2
H. sapiens	E7EPK1;E7ES33;G3V1Q4;Q16181	2
H. sapiens	E7EQ47;F6XSS0;P18577;Q02161	2
H. sapiens	E7EQB2;E7ER44;P02788	2
H. sapiens	E7ESI2;G3V5T9;P24941	2
H. sapiens	E9PAV3;F8VNW4;F8VZJ2;F8W0W4;F8W1N5;H0YHX9;Q13765	2
H. sapiens	E9PFD2;P11172	2
H. sapiens	E9PGM4;Q04446	2
H. sapiens	E9PHM6;F6QMI7;F8W9J4;Q03001	2
H. sapiens	E9PHN6;E9PHN7;E9PLF1;F6XZQ7;P28161	2
H. sapiens	E9PHS0;F8WDS9;O43813	2
H. sapiens	E9PIZ4;E9PPQ5;E9PSD5;Q9UHD1	2
H. sapiens	E9PK05;O14523	2
H. sapiens	E9PK67;E9PNI7;E9PPE7;Q53GL7	2
H. sapiens	E9PKU7;E9PNH1;F5H6X6;Q14697	2
H. sapiens	E9PL57;E9PS38;F8VSA6;Q15843;S4R3E9	2
H. sapiens	E9PQY2;Q9NQP4	2
H. sapiens	F2Z307;O75348;O95670	2
H. sapiens	F5GYG5;H0YG54;H0YGR4;Q9Y3B8	2
H. sapiens	F5H3P3;F5H6Q0;P52566	2
H. sapiens	F5H6U7;Q9Y3E0	2
H. sapiens	F6RFD5;P60981	2
H. sapiens	F6SKB8;Q9NVZ3	2
H. sapiens	F8W6G1;Q9UHY1	2
H. sapiens	F8W7U0;Q15811	2
H. sapiens	F8W914;Q9NQC3	2
H. sapiens	F8WDV0;Q9UI26	2
H. sapiens	G3V2S6;Q9Y5K8	2
H. sapiens	G3V3F8;G3V597;P07311	2
H. sapiens	G3V5B9;Q9BU02	2
H. sapiens	H0Y9P1;Q9NSY1	2
H. sapiens	H0YBS0	2
H. sapiens	H0YER3;Q8NB37	2
H. sapiens	H0YJE6	2
H. sapiens	H3BR23;O95273	2
H. sapiens	H3BRL3;O14562	2
H. sapiens	H3BSM5;P60520	2
H. sapiens	H7BXD5;H7C2Z6;P28676	2
H. sapiens	H7C2R7;P52788	2
H. sapiens	H7C3T2;Q2TAZ0	2
H. sapiens	I3L1D2;I3L295;I3L4E0;J3KSI4;J3KT75;J3QRD5;J3QS48;J3QW43;O75352	2
H. sapiens	J3KRK5;J3KRZ5;P34896	2
H. sapiens	J3QL71;J3QRJ1;Q96FV2	2
H. sapiens	K7EK06;K7ER16;Q9Y285	2
H. sapiens	K7EPJ9;Q04695	2
H. sapiens	O00625	2
H. sapiens	O00743	2
H. sapiens	O15212	2
H. sapiens	O43390	2
H. sapiens	O43592	2
H. sapiens	O60234	2
H. sapiens	O60488	2
H. sapiens	O75170;T1ECW5	2
H. sapiens	O75695	2
H. sapiens	O75828	2
H. sapiens	O75935;X6RCK5	2
H. sapiens	O95197	2
H. sapiens	O95347	2
H. sapiens	O95433	2
H. sapiens	O95445;Q5SRP5	2
H. sapiens	O95456	2
H. sapiens	O95466	2
H. sapiens	P01112	2
H. sapiens	P02533	2
H. sapiens	P02747	2
H. sapiens	P02760;S4R471	2
H. sapiens	P04003	2
H. sapiens	P04080	2
H. sapiens	P05543	2
H. sapiens	P07437;Q5JP53	2
H. sapiens	P08185	2
H. sapiens	P09972	2
H. sapiens	P0C7P3	2
H. sapiens	P0CG39	2
H. sapiens	P10412	2
H. sapiens	P13647	2
H. sapiens	P13671	2
H. sapiens	P14174	2
H. sapiens	P15170	2
H. sapiens	P16615	2
H. sapiens	P18054	2
H. sapiens	P25445	2
H. sapiens	P30050	2
H. sapiens	P31942	2
H. sapiens	P35219	2
H. sapiens	P36551	2
H. sapiens	P38646	2
H. sapiens	P38919	2
H. sapiens	P42773	2
H. sapiens	P47712	2
H. sapiens	P48444	2
H. sapiens	P49257	2
H. sapiens	P49454	2
H. sapiens	P50416	2
H. sapiens	P50583	2
H. sapiens	P51812	2
H. sapiens	P51858	2
H. sapiens	P52294	2
H. sapiens	P52597	2
H. sapiens	P53985;Q5T8R3;Q5T8R5	2
H. sapiens	P54652	2
H. sapiens	P61960	2
H. sapiens	P62136	2
H. sapiens	P62701	2
H. sapiens	P62736;P63267	2
H. sapiens	P62851	2
H. sapiens	P62942	2
H. sapiens	Q00535	2
H. sapiens	Q06124	2
H. sapiens	Q08380	2
H. sapiens	Q12955	2
H. sapiens	Q13057	2
H. sapiens	Q13144	2
H. sapiens	Q14116	2
H. sapiens	Q14232	2
H. sapiens	Q14914	2
H. sapiens	Q15018	2
H. sapiens	Q15172	2
H. sapiens	Q15276	2
H. sapiens	Q15438	2
H. sapiens	Q16658	2
H. sapiens	Q16864	2
H. sapiens	Q4G0N4	2
H. sapiens	Q53TN4	2
H. sapiens	Q562R1	2
H. sapiens	Q5JPB2	2
H. sapiens	Q5JSH3	2
H. sapiens	Q6DHV7	2
H. sapiens	Q6GMV2	2
H. sapiens	Q6PGP7	2
H. sapiens	Q6PHR2	2
H. sapiens	Q6ZMI0	2
H. sapiens	Q7L5Y1	2
H. sapiens	Q7L9L4;Q9H8S9	2
H. sapiens	Q7Z4H3	2
H. sapiens	Q86X76	2
H. sapiens	Q86YS7	2
H. sapiens	Q8IUE6	2
H. sapiens	Q8IZ07	2
H. sapiens	Q8IZY2	2
H. sapiens	Q8N3F0	2
H. sapiens	Q8NFH3	2
H. sapiens	Q8NFU3	2
H. sapiens	Q8TAT6	2
H. sapiens	Q8WUD1	2
H. sapiens	Q8WZ82	2
H. sapiens	Q92990	2
H. sapiens	Q96FJ2	2
H. sapiens	Q96PD5	2
H. sapiens	Q96QK1	2
H. sapiens	Q9BS40	2
H. sapiens	Q9BSF0	2
H. sapiens	Q9BTM9	2
H. sapiens	Q9BVJ7	2
H. sapiens	Q9BVM4	2
H. sapiens	Q9BYN0	2
H. sapiens	Q9C0E8	2
H. sapiens	Q9GZP4	2
H. sapiens	Q9H008	2
H. sapiens	Q9H0R3	2
H. sapiens	Q9H2M9	2
H. sapiens	Q9H5X1	2
H. sapiens	Q9HA64	2
H. sapiens	Q9HA65	2
H. sapiens	Q9NQR4	2
H. sapiens	Q9NRS6	2
H. sapiens	Q9NRX4	2
H. sapiens	Q9NTX5	2
H. sapiens	Q9NVG8	2
H. sapiens	Q9NVS9	2
H. sapiens	Q9NZC3	2
H. sapiens	Q9NZD4	2
H. sapiens	Q9P1F3	2
H. sapiens	Q9UDY4	2
H. sapiens	Q9UHV9	2
H. sapiens	Q9UJC5	2
H. sapiens	Q9UJW0	2
H. sapiens	Q9ULC5	2
H. sapiens	Q9ULZ3	2
H. sapiens	Q9Y2Z0	2
H. sapiens	Q9Y4G8	2
H. sapiens	Q9Y4P8	2
H. sapiens	Q9Y639	2
H. sapiens	Q9Y696	2
H. sapiens	A0A024RCR6;A0A0G2JK23;A0A0G2JL47;P46379	3
H. sapiens	A0A075B716;H0YN88;P08708	3
H. sapiens	A0A087WTZ5;E9PJ81;E9PRQ7;Q04323	3
H. sapiens	A0A087WU29;A0A0C4DFT7;P02724	3
H. sapiens	A0A087WW43;Q06033	3
H. sapiens	A0A087WY55;Q9NP79	3
H. sapiens	A0A087WY71;E9PFW3;Q96CW1	3
H. sapiens	A0A087WYT3;Q15185	3
H. sapiens	A0A087X054;Q9Y4L1	3
H. sapiens	A0A087X0Q9;Q9BVL4	3
H. sapiens	A0A087X0W9;Q8N6M0	3
H. sapiens	A0A0B4J1W3;Q9BXJ9	3
H. sapiens	A0A0C4DGX4;Q13616	3
H. sapiens	A0A0U1RRM4;A6NLN1;P26599	3
H. sapiens	A0A1B0GWG0	3
H. sapiens	A2A2D0;P16949	3
H. sapiens	A4D1P6;C9J1X0	3
H. sapiens	B4DEB1;K7EK07;K7EMV3;K7ES00;P68431;P84243;Q16695;Q71DI3	3
H. sapiens	B8ZZG1;Q9NZW5	3
H. sapiens	B8ZZP4;C9J7U9;C9K052;Q12765	3
H. sapiens	B8ZZU8;I3L0M9;Q15370	3
H. sapiens	B8ZZY2;C9J2I0;P52594	3
H. sapiens	C9J8T5;Q9NSK0	3
H. sapiens	C9JV77;P02765	3
H. sapiens	D6R9P4;D6RFF8;P46926	3
H. sapiens	E5RGS4;O60925	3
H. sapiens	E7EMS6;E7EUU8;P21964	3
H. sapiens	E7EX17;F8VX11;P23588	3
H. sapiens	E9PHY5;O43491	3
H. sapiens	E9PJF4;E9PMI6;J3KN38;P54105	3
H. sapiens	E9PKF6;E9PQP7;H7BXH2;Q5H9R7	3
H. sapiens	F5GWE5;Q00169	3
H. sapiens	F5GXS2;H7C144;O43707	3
H. sapiens	F5GYJ8;F5GYN4;J3KR44;Q96FW1	3
H. sapiens	F5H157;Q15286	3
H. sapiens	F5H442;Q99816	3
H. sapiens	F8VQZ7;F8VRR3;P50579	3
H. sapiens	F8VTQ5;F8VZ49;F8W6I7;P09651;Q32P51	3
H. sapiens	G5E9A6	3
H. sapiens	G8JLD5;O00429	3
H. sapiens	H0YL52;H0YNC7	3
H. sapiens	H3BSW0;Q8N9N7	3
H. sapiens	H7C2G2;Q93070	3
H. sapiens	J3KTI2;Q9BRT3	3
H. sapiens	K7EMU7;K7EN45;Q13526	3
H. sapiens	K7EPK1;Q86X55	3
H. sapiens	K7EQA1;O14737	3
H. sapiens	M0R1T5;O43633	3
H. sapiens	O00161	3
H. sapiens	O00182	3
H. sapiens	O14602;P47813	3
H. sapiens	O15173	3
H. sapiens	O15247	3
H. sapiens	O60888	3
H. sapiens	O75874	3
H. sapiens	O95292	3
H. sapiens	O95630	3
H. sapiens	O95777	3
H. sapiens	P00734	3
H. sapiens	P02652;V9GYG9;V9GYM3	3
H. sapiens	P02750	3
H. sapiens	P04792	3
H. sapiens	P04899	3
H. sapiens	P05455	3
H. sapiens	P07737	3
H. sapiens	P08779	3
H. sapiens	P14324	3
H. sapiens	P17612	3
H. sapiens	P19827	3
H. sapiens	P21283	3
H. sapiens	P26639	3
H. sapiens	P27169	3
H. sapiens	P28070	3
H. sapiens	P28072	3
H. sapiens	P30085;Q5T0D2	3
H. sapiens	P30711	3
H. sapiens	P33176	3
H. sapiens	P36507	3
H. sapiens	P36915	3
H. sapiens	P36955	3
H. sapiens	P46108	3
H. sapiens	P49588	3
H. sapiens	P49755	3
H. sapiens	P49770	3
H. sapiens	P50148	3
H. sapiens	P53611;Q5T4U8	3
H. sapiens	P54577	3
H. sapiens	P61006	3
H. sapiens	P61020	3
H. sapiens	P62879	3
H. sapiens	Q00765	3
H. sapiens	Q02790	3
H. sapiens	Q09161	3
H. sapiens	Q0JRZ9	3
H. sapiens	Q12846	3
H. sapiens	Q12882	3
H. sapiens	Q12907	3
H. sapiens	Q13158	3
H. sapiens	Q14558	3
H. sapiens	Q14773	3
H. sapiens	Q14964	3
H. sapiens	Q15084	3
H. sapiens	Q15365	3
H. sapiens	Q15750	3
H. sapiens	Q16543	3
H. sapiens	Q5LJA5;Q5LJA9;Q9Y5K5	3
H. sapiens	Q5R3I4	3
H. sapiens	Q5VW32	3
H. sapiens	Q6P1N9	3
H. sapiens	Q8IXQ3	3
H. sapiens	Q8NBF2	3
H. sapiens	Q8NG06	3
H. sapiens	Q8NHG7	3
H. sapiens	Q8TCA0;X6RK58	3
H. sapiens	Q8TEB1	3
H. sapiens	Q969R2	3
H. sapiens	Q969U7	3
H. sapiens	Q96AT9	3
H. sapiens	Q96CN7	3
H. sapiens	Q96FZ7	3
H. sapiens	Q96IV0	3
H. sapiens	Q96RS6	3
H. sapiens	Q99471	3
H. sapiens	Q99536	3
H. sapiens	Q9BPX3	3
H. sapiens	Q9BRA2	3
H. sapiens	Q9BTT0	3
H. sapiens	Q9BTY7	3
H. sapiens	Q9BVK6	3
H. sapiens	Q9BVM2	3
H. sapiens	Q9BY43	3
H. sapiens	Q9BZ23	3
H. sapiens	Q9GZZ9	3
H. sapiens	Q9H2G2	3
H. sapiens	Q9H3N1	3
H. sapiens	Q9H8M7	3
H. sapiens	Q9H8W4	3
H. sapiens	Q9H993	3
H. sapiens	Q9NPH2	3
H. sapiens	Q9NR50	3
H. sapiens	Q9NRR5	3
H. sapiens	Q9NZ32;V9GYX7	3
H. sapiens	Q9NZL4	3
H. sapiens	Q9NZL9	3
H. sapiens	Q9UBV8	3
H. sapiens	Q9UI12	3
H. sapiens	Q9UJX5	3
H. sapiens	Q9Y263	3
H. sapiens	Q9Y5K6	3
H. sapiens	Q9Y5X3	3
H. sapiens	Q9Y5Z4	3
H. sapiens	Q9Y617	3
H. sapiens	A0A087X0K1;Q9Y376	4
H. sapiens	A0A087X1K9;E5RGR0;O75608	4
H. sapiens	A0A0A0MQU1;Q27J81	4
H. sapiens	A0A0A0MRE5;H0YBF7;Q9ULH1	4
H. sapiens	A0A0A0MSS8;P42330;S4R3Z2	4
H. sapiens	A0A0A0MTJ9;A0A0R4J2G3;Q6PIU2	4
H. sapiens	A0A0A6YYL4;P57737	4
H. sapiens	A0A0B4J231;B9A064	4
H. sapiens	A0A0C4DG17;C9J9K3;P08865	4
H. sapiens	A0A1W2PQ51;A0A1X7SBZ2;Q92841	4
H. sapiens	B4DDD8;B4E1C5;E7ETE2;P12081	4
H. sapiens	B4DQI4;Q96IU4	4
H. sapiens	B4DR80;H0Y630;Q9Y6E0	4
H. sapiens	B4DY09;Q12905	4
H. sapiens	B7Z9C2;F5H4R6;F8VUX1;F8VV59;F8VXI6;F8VY35;F8W020;F8W0J6;F8W118;H0YHC3;H0YIV4;P55209	4
H. sapiens	B7ZC38;B7ZC39;Q9NR46	4
H. sapiens	B8ZZ77;Q9H2H8	4
H. sapiens	C9JIR6;O75688	4
H. sapiens	E5RJR5;P63208	4
H. sapiens	E7EQR4;P15311	4
H. sapiens	E7EU96;P68400;Q8NEV1	4
H. sapiens	E7EV01;O15484	4
H. sapiens	E9PF63;O75116	4
H. sapiens	E9PFH4;Q9Y5L0	4
H. sapiens	F2Z2Y4;O00764	4
H. sapiens	F6WQW2;P43487	4
H. sapiens	F8VXH9;F8VZX2;H3BRU6;Q15366	4
H. sapiens	H0Y6T7;Q92542	4
H. sapiens	H0Y7L5;P02649	4
H. sapiens	H0YB34;H0YBX3;P52758	4
H. sapiens	H0YDU8;P53041	4
H. sapiens	H0YMD0;H0YMU9;H0YN42;P07355	4
H. sapiens	H0YN26;P39687	4
H. sapiens	H9KV48;P05155	4
H. sapiens	I3L397;I3L504;P63241	4
H. sapiens	I3L4J1;Q9UN37	4
H. sapiens	J3QRS3;O14950;P19105	4
H. sapiens	J3QTA2;Q99933	4
H. sapiens	K7EJR3;P48556;R4GMR5	4
H. sapiens	K7ER15;Q9H0R4	4
H. sapiens	M0QZK8;O75223	4
H. sapiens	O00487	4
H. sapiens	O60814;P06899;P23527;P33778;P57053;P58876;P62807;Q16778;Q5QNW6;Q93079;Q99877;Q99879;Q99880;U3KQK0	4
H. sapiens	O95573	4
H. sapiens	P00167	4
H. sapiens	P00747	4
H. sapiens	P01042	4
H. sapiens	P02763	4
H. sapiens	P02790	4
H. sapiens	P04196	4
H. sapiens	P04921	4
H. sapiens	P07996	4
H. sapiens	P09105	4
H. sapiens	P09417	4
H. sapiens	P10809	4
H. sapiens	P13639	4
H. sapiens	P15924	4
H. sapiens	P16989	4
H. sapiens	P17812	4
H. sapiens	P17931	4
H. sapiens	P18206	4
H. sapiens	P20042	4
H. sapiens	P20339	4
H. sapiens	P20340	4
H. sapiens	P21266	4
H. sapiens	P21333;Q5HY54;Q60FE5	4
H. sapiens	P30101	4
H. sapiens	P36543	4
H. sapiens	P42858	4
H. sapiens	P43652	4
H. sapiens	P46734	4
H. sapiens	P48507	4
H. sapiens	P49321	4
H. sapiens	P49591;Q5T5C7	4
H. sapiens	P49720	4
H. sapiens	P49773	4
H. sapiens	P49915	4
H. sapiens	P50453	4
H. sapiens	P61081	4
H. sapiens	P61106;X6RFL8	4
H. sapiens	Q01432	4
H. sapiens	Q01469	4
H. sapiens	Q07869	4
H. sapiens	Q12981	4
H. sapiens	Q13564	4
H. sapiens	Q14008	4
H. sapiens	Q14240	4
H. sapiens	Q15021	4
H. sapiens	Q15173	4
H. sapiens	Q15691	4
H. sapiens	Q15833	4
H. sapiens	Q15836	4
H. sapiens	Q2TAA2	4
H. sapiens	Q53FA7	4
H. sapiens	Q5QPM7;Q5QPM9;Q92530	4
H. sapiens	Q6B0K9	4
H. sapiens	Q6DD88	4
H. sapiens	Q6GMV3	4
H. sapiens	Q6UWP2	4
H. sapiens	Q7Z2W4	4
H. sapiens	Q86YT6	4
H. sapiens	Q8IVF2	4
H. sapiens	Q8N0W3	4
H. sapiens	Q8N3D4	4
H. sapiens	Q8WVJ2	4
H. sapiens	Q8WW22	4
H. sapiens	Q8WZA0	4
H. sapiens	Q8WZA9	4
H. sapiens	Q93009	4
H. sapiens	Q96IJ6	4
H. sapiens	Q96PU5	4
H. sapiens	Q96RT1	4
H. sapiens	Q99828	4
H. sapiens	Q9BS26	4
H. sapiens	Q9BSJ8	4
H. sapiens	Q9BT73	4
H. sapiens	Q9H3K6	4
H. sapiens	Q9H9Q2	4
H. sapiens	Q9HAB8	4
H. sapiens	Q9NP59	4
H. sapiens	Q9NR45	4
H. sapiens	Q9NSD9	4
H. sapiens	Q9NTJ5	4
H. sapiens	Q9NUQ9	4
H. sapiens	Q9NWV4	4
H. sapiens	Q9UL15	4
H. sapiens	Q9UNS2	4
H. sapiens	Q9UPU5	4
H. sapiens	Q9Y2V2	4
H. sapiens	Q9Y4D1	4
H. sapiens	Q9Y5P6	4
H. sapiens	Q9Y613	4
H. sapiens	Q9Y6M5	4
H. sapiens	A0A087WT99;Q9H0W9	5
H. sapiens	A0A087WY82;Q9Y624	5
H. sapiens	A0A0A0MSW4;P48739	5
H. sapiens	A0A0B4J2A0;Q9UHJ6	5
H. sapiens	A0A1C7CYY4;I3L1K6;P12829	5
H. sapiens	A6NDG6	5
H. sapiens	A6NF51;O95861	5
H. sapiens	B0QZ18;F2Z2V0;Q99829	5
H. sapiens	B1AK87;B1AK88	5
H. sapiens	B1ANH5;Q16774	5
H. sapiens	B1AP13;H3BLV0;H7BY55;P08174	5
H. sapiens	B4DUC8;F2Z2F3;J3QSB7;Q13126	5
H. sapiens	E5RHG6;E5RIW3;E5RJD8;O75347	5
H. sapiens	E9PFR3;Q14738	5
H. sapiens	E9PGT6;Q99627	5
H. sapiens	E9PNW4;E9PR17;P13987	5
H. sapiens	F6T1Q0;Q6L8Q7	5
H. sapiens	F8VPD4;P27708	5
H. sapiens	H0YD13;P16070	5
H. sapiens	H3BLU7;O43488	5
H. sapiens	H7BZ94;P07237	5
H. sapiens	J3KTF8;J3QQX2;P52565	5
H. sapiens	K7EK77;P25705	5
H. sapiens	K7ELL7;P14314	5
H. sapiens	O00154	5
H. sapiens	O00186	5
H. sapiens	O00233	5
H. sapiens	O43765	5
H. sapiens	O60684	5
H. sapiens	O60749	5
H. sapiens	O75340	5
H. sapiens	O75396	5
H. sapiens	O94973	5
H. sapiens	P01116	5
H. sapiens	P01859	5
H. sapiens	P02748	5
H. sapiens	P05387	5
H. sapiens	P05546	5
H. sapiens	P08697	5
H. sapiens	P09525;Q6P452	5
H. sapiens	P10909	5
H. sapiens	P11233	5
H. sapiens	P14868	5
H. sapiens	P20742	5
H. sapiens	P26447	5
H. sapiens	P35754	5
H. sapiens	P35813	5
H. sapiens	P46940	5
H. sapiens	P52907	5
H. sapiens	P54136	5
H. sapiens	P55957	5
H. sapiens	P60953	5
H. sapiens	P61221	5
H. sapiens	P63010	5
H. sapiens	P67775	5
H. sapiens	P78318	5
H. sapiens	Q00577	5
H. sapiens	Q04656	5
H. sapiens	Q07960	5
H. sapiens	Q15102	5
H. sapiens	Q15404	5
H. sapiens	Q5EBM0	5
H. sapiens	Q709C8	5
H. sapiens	Q8IUI8	5
H. sapiens	Q8WXX5	5
H. sapiens	Q8WYN0	5
H. sapiens	Q92905	5
H. sapiens	Q96CV9	5
H. sapiens	Q96K76	5
H. sapiens	Q96KP4	5
H. sapiens	Q96NA2	5
H. sapiens	Q96RL7	5
H. sapiens	Q9BQA1	5
H. sapiens	Q9GZT8	5
H. sapiens	Q9H0P0;X6RM59	5
H. sapiens	Q9NX46	5
H. sapiens	Q9UBW8	5
H. sapiens	Q9UDX3	5
H. sapiens	Q9UHY7	5
H. sapiens	Q9UL25	5
H. sapiens	Q9Y3I1	5
H. sapiens	Q9Y3Q8	5
H. sapiens	A0A087WV45;P02766	6
H. sapiens	A0A087WVQ9;P68104;Q5VTE0	6
H. sapiens	A0A087X2B5;P35613	6
H. sapiens	A0A0A0MTN0;Q13617;Q5T2B5	6
H. sapiens	A0A1B0GTJ7;A0A1B0GWJ0;P30566	6
H. sapiens	C9J0K6;P30626	6
H. sapiens	C9JFE4;Q13098	6
H. sapiens	E9PFZ2;P00450	6
H. sapiens	H3BPK3;Q16775	6
H. sapiens	I3L0A0;Q13404	6
H. sapiens	J3KNF4;O14618	6
H. sapiens	J3KS22;Q7Z4W1	6
H. sapiens	O00505	6
H. sapiens	O15400	6
H. sapiens	O43149	6
H. sapiens	O60763	6
H. sapiens	O75368	6
H. sapiens	O75531	6
H. sapiens	P01019	6
H. sapiens	P01834	6
H. sapiens	P04217	6
H. sapiens	P04259	6
H. sapiens	P04424	6
H. sapiens	P05198	6
H. sapiens	P05388	6
H. sapiens	P07451	6
H. sapiens	P08729	6
H. sapiens	P11766	6
H. sapiens	P14618	6
H. sapiens	P15374	6
H. sapiens	P16083;Q5TD07	6
H. sapiens	P18669	6
H. sapiens	P19823;Q5T985	6
H. sapiens	P22303	6
H. sapiens	P23921	6
H. sapiens	P24666	6
H. sapiens	P25788	6
H. sapiens	P30046	6
H. sapiens	P31150	6
H. sapiens	P43034	6
H. sapiens	P52888	6
H. sapiens	P53990	6
H. sapiens	P55010	6
H. sapiens	P60983	6
H. sapiens	P61086	6
H. sapiens	P61163;R4GMT0	6
H. sapiens	P61970	6
H. sapiens	P61981	6
H. sapiens	P62805	6
H. sapiens	P63092;Q5JWF2	6
H. sapiens	P68036	6
H. sapiens	Q04917	6
H. sapiens	Q5QJ74	6
H. sapiens	Q5T6V5	6
H. sapiens	Q86TP1	6
H. sapiens	Q8IY17	6
H. sapiens	Q8N5K1	6
H. sapiens	Q8NCW5	6
H. sapiens	Q92598	6
H. sapiens	Q92783	6
H. sapiens	Q96BJ3	6
H. sapiens	Q96CD2	6
H. sapiens	Q99733	6
H. sapiens	Q9BRF8	6
H. sapiens	Q9BUH6	6
H. sapiens	Q9BV20	6
H. sapiens	Q9BXD5	6
H. sapiens	Q9BY32	6
H. sapiens	Q9H479	6
H. sapiens	Q9H4G4	6
H. sapiens	Q9NPQ8	6
H. sapiens	Q9NRF8	6
H. sapiens	Q9NT62	6
H. sapiens	Q9P2R3	6
H. sapiens	Q9UPN7	6
H. sapiens	Q9Y570	6
H. sapiens	A0A087WUQ6;P07203	7
H. sapiens	A0A0D9SFR5;H3BNU1;H3BQ06;Q9ULP9	7
H. sapiens	A0A0J9YXM6;Q562E7	7
H. sapiens	A6NG10;K7EIJ0;K7EMC9;K7ENL2;Q969T9	7
H. sapiens	A6NKB8;Q9H4A4	7
H. sapiens	A6PVN5;Q15257	7
H. sapiens	B4DKY1;P49589	7
H. sapiens	C9JRD2;C9JXB9;P25686	7
H. sapiens	D6RF35;P02774	7
H. sapiens	E7EM64;Q7L5N1	7
H. sapiens	E9PGT1;Q15631	7
H. sapiens	G3V5Z7;P60900	7
H. sapiens	H0Y7A7;P0DP23;P0DP24;P0DP25	7
H. sapiens	O00232	7
H. sapiens	O00442	7
H. sapiens	O00629	7
H. sapiens	O15084	7
H. sapiens	O15439	7
H. sapiens	O60256	7
H. sapiens	O75165	7
H. sapiens	O75326	7
H. sapiens	P01011	7
H. sapiens	P06703;R4GN98	7
H. sapiens	P06727	7
H. sapiens	P08238	7
H. sapiens	P10599	7
H. sapiens	P10746	7
H. sapiens	P13716	7
H. sapiens	P16930	7
H. sapiens	P20618	7
H. sapiens	P21399	7
H. sapiens	P25325	7
H. sapiens	P27797	7
H. sapiens	P28074	7
H. sapiens	P30044	7
H. sapiens	P30154	7
H. sapiens	P31946	7
H. sapiens	P43490	7
H. sapiens	P47755	7
H. sapiens	P47756	7
H. sapiens	P50502	7
H. sapiens	P55263	7
H. sapiens	P56537	7
H. sapiens	P62140	7
H. sapiens	P84077	7
H. sapiens	Q08722	7
H. sapiens	Q08AM6	7
H. sapiens	Q12906	7
H. sapiens	Q13867	7
H. sapiens	Q15008	7
H. sapiens	Q92539	7
H. sapiens	Q96GD0	7
H. sapiens	Q9BZE9	7
H. sapiens	Q9NP72	7
H. sapiens	Q9NRV9	7
H. sapiens	Q9NRW1	7
H. sapiens	Q9UBQ7	7
H. sapiens	Q9UNQ0	7
H. sapiens	A0A024R571;Q9H4M9	8
H. sapiens	A0A024RA52;P25787	8
H. sapiens	A0A087WSW9;A0A087WSY9;A0A182DWI3;F8W809;Q16881	8
H. sapiens	A0A087WXS7;O43681	8
H. sapiens	B1AJY7;O75832	8
H. sapiens	B4DV12;F5GXK7;F5GYU3;F5H265;F5H2Z3;F5H388;F5H6Q2;F5H747;J3QKN0;J3QS39;J3QTR3;P0CG47;P0CG48;P62979;P62987;Q5PY61;Q96C32	8
H. sapiens	E9PDY4;P17927;Q5SR44	8
H. sapiens	F5H7S7;Q13576	8
H. sapiens	M0R165;Q9UBC2	8
H. sapiens	O43396	8
H. sapiens	O60506	8
H. sapiens	O75822	8
H. sapiens	O76003	8
H. sapiens	O95352	8
H. sapiens	P00387	8
H. sapiens	P00568;Q5T9B7	8
H. sapiens	P01876	8
H. sapiens	P06132	8
H. sapiens	P08727	8
H. sapiens	P14550	8
H. sapiens	P21281	8
H. sapiens	P23381	8
H. sapiens	P23919	8
H. sapiens	P25685	8
H. sapiens	P26038	8
H. sapiens	P30740	8
H. sapiens	P35580	8
H. sapiens	P37802;X6RJP6	8
H. sapiens	P48426	8
H. sapiens	P49247	8
H. sapiens	P49721	8
H. sapiens	P51148	8
H. sapiens	P51665	8
H. sapiens	P53602	8
H. sapiens	P54727	8
H. sapiens	P60891	8
H. sapiens	P61019	8
H. sapiens	P61088	8
H. sapiens	P61586	8
H. sapiens	P62873	8
H. sapiens	Q01518	8
H. sapiens	Q04760	8
H. sapiens	Q10567	8
H. sapiens	Q13336	8
H. sapiens	Q14166	8
H. sapiens	Q15181	8
H. sapiens	Q15907	8
H. sapiens	Q96DG6	8
H. sapiens	Q99497	8
H. sapiens	Q9BWD1	8
H. sapiens	Q9H0U4	8
H. sapiens	Q9UNN5	8
H. sapiens	A0A087WYS1;E7EUC7;Q16851	9
H. sapiens	A6NFX8;Q9UKK9	9
H. sapiens	H0Y300	9
H. sapiens	O60664	9
H. sapiens	O95336	9
H. sapiens	O95782	9
H. sapiens	P00441	9
H. sapiens	P05089	9
H. sapiens	P06576	9
H. sapiens	P09543	9
H. sapiens	P25786	9
H. sapiens	P25789	9
H. sapiens	P27348	9
H. sapiens	P28066	9
H. sapiens	P28838	9
H. sapiens	P29401	9
H. sapiens	P30086	9
H. sapiens	P35527	9
H. sapiens	P36959	9
H. sapiens	P41091	9
H. sapiens	P48147	9
H. sapiens	P48729	9
H. sapiens	P53004	9
H. sapiens	P54725	9
H. sapiens	P62834	9
H. sapiens	P63000	9
H. sapiens	P63104	9
H. sapiens	P68363	9
H. sapiens	P68371	9
H. sapiens	Q00796	9
H. sapiens	Q13561	9
H. sapiens	Q5T6H7;Q9NQW7	9
H. sapiens	Q6ICL3	9
H. sapiens	Q8IZ83	9
H. sapiens	Q96PL5	9
H. sapiens	Q99808	9
H. sapiens	Q9UNM6	9
H. sapiens	A0A087X1Z3;Q9UL46	10
H. sapiens	A0A0A0MTS2;P06744	10
H. sapiens	B5MDF5;P62826	10
H. sapiens	E7EPV7;P37840	10
H. sapiens	O75131	10
H. sapiens	P10768	10
H. sapiens	P14735	10
H. sapiens	P49189	10
H. sapiens	P51149	10
H. sapiens	P52209	10
H. sapiens	P55036	10
H. sapiens	P61201	10
H. sapiens	P61225	10
H. sapiens	P62937	10
H. sapiens	Q13177	10
H. sapiens	Q32Q12	10
H. sapiens	Q5VVQ6	10
H. sapiens	Q86UX7	10
H. sapiens	Q8TBC4	10
H. sapiens	Q92973	10
H. sapiens	Q93034	10
H. sapiens	Q9HC38	10
H. sapiens	Q9NP58	10
H. sapiens	Q9NYU2	10
H. sapiens	Q9UKV8	10
H. sapiens	A0A087X2I1;P62333	11
H. sapiens	A0A0A0MS08;P01857	11
H. sapiens	A0A0A0MS51;A0A0A0MT01;P06396	11
H. sapiens	A0A0G2JPR0;A0A140TA32;A0A140TA44;A0A140TA49;P0C0L4	11
H. sapiens	A0A1B0GUU9;P01871	11
H. sapiens	B7ZKJ8;Q14624	11
H. sapiens	C9JC84;C9JEU5;P02679	11
H. sapiens	F5GWT4;Q9H4A3	11
H. sapiens	J3KQ32;Q9NTK5	11
H. sapiens	P00492	11
H. sapiens	P00918	11
H. sapiens	P01008	11
H. sapiens	P05023	11
H. sapiens	P05787	11
H. sapiens	P07741	11
H. sapiens	P07954	11
H. sapiens	P08758	11
H. sapiens	P14625	11
H. sapiens	P35241	11
H. sapiens	P42566	11
H. sapiens	P46060	11
H. sapiens	P54920	11
H. sapiens	P61978	11
H. sapiens	Q13630	11
H. sapiens	Q96P70	11
H. sapiens	Q9NRY5	11
H. sapiens	Q9UQ80	11
H. sapiens	Q9Y315	11
H. sapiens	Q9Y4G6	11
H. sapiens	A0A0A0MRJ6;H7BY58;P22061	12
H. sapiens	A0A0G2JH68;A0A140T8Z0;H9KV28;O60610	12
H. sapiens	E7EX90	12
H. sapiens	O14818	12
H. sapiens	O43242	12
H. sapiens	O94919	12
H. sapiens	O95747	12
H. sapiens	P00338	12
H. sapiens	P00390	12
H. sapiens	P08237	12
H. sapiens	P08397	12
H. sapiens	P09104	12
H. sapiens	P09211	12
H. sapiens	P10644	12
H. sapiens	P11166	12
H. sapiens	P11413	12
H. sapiens	P12955	12
H. sapiens	P17174	12
H. sapiens	P17858	12
H. sapiens	P37837	12
H. sapiens	P55060	12
H. sapiens	P62191	12
H. sapiens	P62195	12
H. sapiens	P69892	12
H. sapiens	Q13618	12
H. sapiens	Q15435	12
H. sapiens	Q92696	12
H. sapiens	Q9BT78	12
H. sapiens	Q9UEY8	12
H. sapiens	Q9Y490	12
H. sapiens	O00299	13
H. sapiens	P02671	13
H. sapiens	P06753	13
H. sapiens	P07738	13
H. sapiens	P11021	13
H. sapiens	P30043	13
H. sapiens	P40925	13
H. sapiens	P78417	13
H. sapiens	Q06830	13
H. sapiens	Q08211	13
H. sapiens	Q16401	13
H. sapiens	Q5TDH0	13
H. sapiens	Q8WVM8	13
H. sapiens	A0A0C4DGQ5;P04632	14
H. sapiens	O14744	14
H. sapiens	O95373	14
H. sapiens	P00491	14
H. sapiens	P02042	14
H. sapiens	P05783	14
H. sapiens	P06733	14
H. sapiens	P09960	14
H. sapiens	P22234	14
H. sapiens	P23528	14
H. sapiens	P38606	14
H. sapiens	P40227	14
H. sapiens	P50570	14
H. sapiens	P54578	14
H. sapiens	P60842	14
H. sapiens	P68871	14
H. sapiens	P78371	14
H. sapiens	Q3LXA3	14
H. sapiens	Q7Z6Z7	14
H. sapiens	Q9BSL1	14
H. sapiens	Q9Y230	14
H. sapiens	Q9Y4E8	14
H. sapiens	R4GNH3	14
H. sapiens	B4DUR8;P49368	15
H. sapiens	I3L0N3;P46459	15
H. sapiens	P04083	15
H. sapiens	P13796	15
H. sapiens	P16152	15
H. sapiens	P23526	15
H. sapiens	P35908	15
H. sapiens	P48637	15
H. sapiens	P50990	15
H. sapiens	P69905	15
H. sapiens	Q5HYB6	15
H. sapiens	Q5VYK3	15
H. sapiens	Q6XQN6	15
H. sapiens	Q92508	15
H. sapiens	Q9UNZ2	15
H. sapiens	A0A0C4DGB5;B7Z574;E9PDE4;P20810	16
H. sapiens	P07195	16
H. sapiens	P20020	16
H. sapiens	P23276	16
H. sapiens	P48643	16
H. sapiens	P60174	16
H. sapiens	P62258	16
H. sapiens	Q06323	16
H. sapiens	Q9NY33	16
H. sapiens	Q9Y265	16
H. sapiens	P02647	17
H. sapiens	P13645	17
H. sapiens	P20073	17
H. sapiens	P43686	17
H. sapiens	P48506	17
H. sapiens	P50991	17
H. sapiens	Q14C86	17
H. sapiens	Q6PCE3	17
H. sapiens	Q93008	17
H. sapiens	Q99460	17
H. sapiens	C9JIF9;P13798	18
H. sapiens	O00231	18
H. sapiens	O00410	18
H. sapiens	P01009	18
H. sapiens	P02675	18
H. sapiens	P02751	18
H. sapiens	P04075	18
H. sapiens	P31948	18
H. sapiens	P32119	18
H. sapiens	Q13200	18
H. sapiens	Q99832	18
H. sapiens	O15067	19
H. sapiens	P04406	19
H. sapiens	P23634	19
H. sapiens	P30041	19
H. sapiens	P35998	19
H. sapiens	P50895	19
H. sapiens	Q5XPI4	19
H. sapiens	E9PLK3;P55786	20
H. sapiens	O14980	20
H. sapiens	P00558	20
H. sapiens	Q16531	20
H. sapiens	Q96G03	20
H. sapiens	F5H2F4;P11586	21
H. sapiens	P13489	21
H. sapiens	P30153	21
H. sapiens	P34932	21
H. sapiens	P45974	21
H. sapiens	Q9C0C9	21
H. sapiens	Q9UIA9	21
H. sapiens	P00915	22
H. sapiens	P04264	22
H. sapiens	P07900	22
H. sapiens	P17987	22
H. sapiens	P27105	22
H. sapiens	Q14974	22
H. sapiens	P01023	23
H. sapiens	P02787	23
H. sapiens	P21980	23
H. sapiens	P30613	23
H. sapiens	P01024	24
H. sapiens	P31939	24
H. sapiens	P35579	25
H. sapiens	P00352	26
H. sapiens	P50395	26
H. sapiens	P60709	27
H. sapiens	A0A0G2JIW1;P0DMV8;P0DMV9	28
H. sapiens	P28289	28
H. sapiens	Q00013	28
H. sapiens	O75955	29
H. sapiens	P04040	29
H. sapiens	P22314	29
H. sapiens	Q8WUM4	29
H. sapiens	P53396	30
H. sapiens	H7BYY1	31
H. sapiens	Q08495	31
H. sapiens	A0A087WVQ6;Q00610	32
H. sapiens	A0A0U1RQF0;P49327	32
H. sapiens	E7ENY0;E7EV99;P35611	32
H. sapiens	Q13228	32
H. sapiens	P55072	34
H. sapiens	P11142	35
H. sapiens	P29144	35
H. sapiens	Q14254	36
H. sapiens	Q5T4S7	36
H. sapiens	Q86VP6	36
H. sapiens	P02768	41
H. sapiens	P02730	42
H. sapiens	P07384	42
H. sapiens	P35612	43
H. sapiens	P11171	50
H. sapiens	P16452	50
H. sapiens	P04114	82
H. sapiens	P16157	112
H. sapiens	P11277	201
H. sapiens	P02549	250
P. falciparum	PF3D7_0100400	1
P. falciparum	PF3D7_0103500	1
P. falciparum	PF3D7_0105100	1
P. falciparum	PF3D7_0105500	1
P. falciparum	PF3D7_0111900	1
P. falciparum	PF3D7_0201700	1
P. falciparum	PF3D7_0206200	1
P. falciparum	PF3D7_0206600	1
P. falciparum	PF3D7_0209000	1
P. falciparum	PF3D7_0210000	1
P. falciparum	PF3D7_0212700	1
P. falciparum	PF3D7_0212800	1
P. falciparum	PF3D7_0213300	1
P. falciparum	PF3D7_0213900	1
P. falciparum	PF3D7_0214800	1
P. falciparum	PF3D7_0217700	1
P. falciparum	PF3D7_0221200	1
P. falciparum	PF3D7_0302600	1
P. falciparum	PF3D7_0302700	1
P. falciparum	PF3D7_0303800	1
P. falciparum	PF3D7_0306000	1
P. falciparum	PF3D7_0306600	1
P. falciparum	PF3D7_0311100	1
P. falciparum	PF3D7_0311500	1
P. falciparum	PF3D7_0313100	1
P. falciparum	PF3D7_0315600	1
P. falciparum	PF3D7_0320600	1
P. falciparum	PF3D7_0323200	1
P. falciparum	PF3D7_0400300	1
P. falciparum	PF3D7_0407300	1
P. falciparum	PF3D7_0408000	1
P. falciparum	PF3D7_0411300	1
P. falciparum	PF3D7_0414700	1
P. falciparum	PF3D7_0416100	1
P. falciparum	PF3D7_0417400	1
P. falciparum	PF3D7_0418000	1
P. falciparum	PF3D7_0418100	1
P. falciparum	PF3D7_0420100	1
P. falciparum	PF3D7_0420200	1
P. falciparum	PF3D7_0422800	1
P. falciparum	PF3D7_0423400	1
P. falciparum	PF3D7_0424800	1
P. falciparum	PF3D7_0425100	1
P. falciparum	PF3D7_0502700	1
P. falciparum	PF3D7_0508600	1
P. falciparum	PF3D7_0510400	1
P. falciparum	PF3D7_0511600	1
P. falciparum	PF3D7_0514600	1
P. falciparum	PF3D7_0515300	1
P. falciparum	PF3D7_0519200	1
P. falciparum	PF3D7_0520300	1
P. falciparum	PF3D7_0520500	1
P. falciparum	PF3D7_0522700	1
P. falciparum	PF3D7_0525700	1
P. falciparum	PF3D7_0526400	1
P. falciparum	PF3D7_0529100	1
P. falciparum	PF3D7_0530400	1
P. falciparum	PF3D7_0532500	1
P. falciparum	PF3D7_0602500	1
P. falciparum	PF3D7_0612000	1
P. falciparum	PF3D7_0614200	1
P. falciparum	PF3D7_0614800	1
P. falciparum	PF3D7_0614900	1
P. falciparum	PF3D7_0615500	1
P. falciparum	PF3D7_0618100	1
P. falciparum	PF3D7_0618800	1
P. falciparum	PF3D7_0622900	1
P. falciparum	PF3D7_0627200	1
P. falciparum	PF3D7_0627900	1
P. falciparum	PF3D7_0629300	1
P. falciparum	PF3D7_0630500	1
P. falciparum	PF3D7_0701600	1
P. falciparum	PF3D7_0702000	1
P. falciparum	PF3D7_0703100	1
P. falciparum	PF3D7_0703400	1
P. falciparum	PF3D7_0706200	1
P. falciparum	PF3D7_0709600	1
P. falciparum	PF3D7_0710000	1
P. falciparum	PF3D7_0711100	1
P. falciparum	PF3D7_0713100	1
P. falciparum	PF3D7_0713600	1
P. falciparum	PF3D7_0718100	1
P. falciparum	PF3D7_0721800	1
P. falciparum	PF3D7_0723600	1
P. falciparum	PF3D7_0725200	1
P. falciparum	PF3D7_0727300	1
P. falciparum	PF3D7_0727500	1
P. falciparum	PF3D7_0728100	1
P. falciparum	PF3D7_0728300	1
P. falciparum	PF3D7_0728900	1
P. falciparum	PF3D7_0729900	1
P. falciparum	PF3D7_0731200	1
P. falciparum	PF3D7_0731400	1
P. falciparum	PF3D7_0805200	1
P. falciparum	PF3D7_0805900	1
P. falciparum	PF3D7_0806000	1
P. falciparum	PF3D7_0806700	1
P. falciparum	PF3D7_0806900	1
P. falciparum	PF3D7_0807100	1
P. falciparum	PF3D7_0809800	1
P. falciparum	PF3D7_0810400	1
P. falciparum	PF3D7_0810700	1
P. falciparum	PF3D7_0811100	1
P. falciparum	PF3D7_0814500	1
P. falciparum	PF3D7_0816100	1
P. falciparum	PF3D7_0819500	1
P. falciparum	PF3D7_0821400	1
P. falciparum	PF3D7_0821500	1
P. falciparum	PF3D7_0824500	1
P. falciparum	PF3D7_0825400	1
P. falciparum	PF3D7_0828200	1
P. falciparum	PF3D7_0830600	1
P. falciparum	PF3D7_0832000	1
P. falciparum	PF3D7_0902200	1
P. falciparum	PF3D7_0903600	1
P. falciparum	PF3D7_0905200	1
P. falciparum	PF3D7_0906300	1
P. falciparum	PF3D7_0907100	1
P. falciparum	PF3D7_0907500	1
P. falciparum	PF3D7_0908600	1
P. falciparum	PF3D7_0910300	1
P. falciparum	PF3D7_0911600	1
P. falciparum	PF3D7_0911800	1
P. falciparum	PF3D7_0912700	1
P. falciparum	PF3D7_0914600	1
P. falciparum	PF3D7_0915300	1
P. falciparum	PF3D7_0915600	1
P. falciparum	PF3D7_0915900	1
P. falciparum	PF3D7_0917100	1
P. falciparum	PF3D7_0917800	1
P. falciparum	PF3D7_0918800	1
P. falciparum	PF3D7_0920500	1
P. falciparum	PF3D7_0925200	1
P. falciparum	PF3D7_0925400	1
P. falciparum	PF3D7_0925600	1
P. falciparum	PF3D7_0927000	1
P. falciparum	PF3D7_0928600	1
P. falciparum	PF3D7_0930900	1
P. falciparum	PF3D7_0933100	1
P. falciparum	PF3D7_0935500	1
P. falciparum	PF3D7_1000200	1
P. falciparum	PF3D7_1001800	1
P. falciparum	PF3D7_1002000	1
P. falciparum	PF3D7_1002500	1
P. falciparum	PF3D7_1002600	1
P. falciparum	PF3D7_1002800	1
P. falciparum	PF3D7_1003100	1
P. falciparum	PF3D7_1003400	1
P. falciparum	PF3D7_1004700	1
P. falciparum	PF3D7_1004800	1
P. falciparum	PF3D7_1005100	1
P. falciparum	PF3D7_1005600	1
P. falciparum	PF3D7_1007400	1
P. falciparum	PF3D7_1011100	1
P. falciparum	PF3D7_1013700	1
P. falciparum	PF3D7_1015700	1
P. falciparum	PF3D7_1016700	1
P. falciparum	PF3D7_1016800	1
P. falciparum	PF3D7_1018600	1
P. falciparum	PF3D7_1021100	1
P. falciparum	PF3D7_1022200	1
P. falciparum	PF3D7_1023300	1
P. falciparum	PF3D7_1029800	1
P. falciparum	PF3D7_1029900	1
P. falciparum	PF3D7_1030300	1
P. falciparum	PF3D7_1030800	1
P. falciparum	PF3D7_1033000	1
P. falciparum	PF3D7_1033300	1
P. falciparum	PF3D7_1034200	1
P. falciparum	PF3D7_1034700	1
P. falciparum	PF3D7_1035000	1
P. falciparum	PF3D7_1037600	1
P. falciparum	PF3D7_1039100	1
P. falciparum	PF3D7_1040300	1
P. falciparum	PF3D7_1041200	1
P. falciparum	PF3D7_1100200	1
P. falciparum	PF3D7_1101300	1
P. falciparum	PF3D7_1102900	1
P. falciparum	PF3D7_1104800	1
P. falciparum	PF3D7_1106600	1
P. falciparum	PF3D7_1108200	1
P. falciparum	PF3D7_1110600	1
P. falciparum	PF3D7_1111000	1
P. falciparum	PF3D7_1111200	1
P. falciparum	PF3D7_1111800	1
P. falciparum	PF3D7_1113600	1
P. falciparum	PF3D7_1114100	1
P. falciparum	PF3D7_1117600	1
P. falciparum	PF3D7_1121000	1
P. falciparum	PF3D7_1121200	1
P. falciparum	PF3D7_1124500	1
P. falciparum	PF3D7_1129700	1
P. falciparum	PF3D7_1130600	1
P. falciparum	PF3D7_1132600	1
P. falciparum	PF3D7_1133700	1
P. falciparum	PF3D7_1134900	1
P. falciparum	PF3D7_1137100	1
P. falciparum	PF3D7_1137200	1
P. falciparum	PF3D7_1147500	1
P. falciparum	PF3D7_1147600	1
P. falciparum	PF3D7_1148700	1
P. falciparum	PF3D7_1200100	1
P. falciparum	PF3D7_1200200	1
P. falciparum	PF3D7_1201200	1
P. falciparum	PF3D7_1202100	1
P. falciparum	PF3D7_1202400	1
P. falciparum	PF3D7_1202800	1
P. falciparum	PF3D7_1203100	1
P. falciparum	PF3D7_1203200	1
P. falciparum	PF3D7_1204500	1
P. falciparum	PF3D7_1204700	1
P. falciparum	PF3D7_1205200	1
P. falciparum	PF3D7_1208200	1
P. falciparum	PF3D7_1210000	1
P. falciparum	PF3D7_1210400	1
P. falciparum	PF3D7_1214200	1
P. falciparum	PF3D7_1214600	1
P. falciparum	PF3D7_1221800	1
P. falciparum	PF3D7_1222000	1
P. falciparum	PF3D7_1222500	1
P. falciparum	PF3D7_1222900	1
P. falciparum	PF3D7_1223500	1
P. falciparum	PF3D7_1223800	1
P. falciparum	PF3D7_1223900	1
P. falciparum	PF3D7_1224400	1
P. falciparum	PF3D7_1225900	1
P. falciparum	PF3D7_1226700	1
P. falciparum	PF3D7_1227500	1
P. falciparum	PF3D7_1228500	1
P. falciparum	PF3D7_1231900	1
P. falciparum	PF3D7_1232600	1
P. falciparum	PF3D7_1233700	1
P. falciparum	PF3D7_1236300	1
P. falciparum	PF3D7_1236900	1
P. falciparum	PF3D7_1237800	1
P. falciparum	PF3D7_1240000	1
P. falciparum	PF3D7_1241100	1
P. falciparum	PF3D7_1242100	1
P. falciparum	PF3D7_1247700	1
P. falciparum	PF3D7_1248300	1
P. falciparum	PF3D7_1250000	1
P. falciparum	PF3D7_1250900	1
P. falciparum	PF3D7_1251100	1
P. falciparum	PF3D7_1251600	1
P. falciparum	PF3D7_1301700	1
P. falciparum	PF3D7_1302300	1
P. falciparum	PF3D7_1305100	1
P. falciparum	PF3D7_1307600	1
P. falciparum	PF3D7_1308500	1
P. falciparum	PF3D7_1309700	1
P. falciparum	PF3D7_1309800	1
P. falciparum	PF3D7_1311700	1
P. falciparum	PF3D7_1321400	1
P. falciparum	PF3D7_1324000	1
P. falciparum	PF3D7_1326200	1
P. falciparum	PF3D7_1327600	1
P. falciparum	PF3D7_1328400	1
P. falciparum	PF3D7_1330500	1
P. falciparum	PF3D7_1331600	1
P. falciparum	PF3D7_1333700	1
P. falciparum	PF3D7_1336400	1
P. falciparum	PF3D7_1337000	1
P. falciparum	PF3D7_1337300	1
P. falciparum	PF3D7_1337400	1
P. falciparum	PF3D7_1338900	1
P. falciparum	PF3D7_1341600	1
P. falciparum	PF3D7_1342700	1
P. falciparum	PF3D7_1343500	1
P. falciparum	PF3D7_1344000	1
P. falciparum	PF3D7_1347400	1
P. falciparum	PF3D7_1348900	1
P. falciparum	PF3D7_1350300	1
P. falciparum	PF3D7_1351600	1
P. falciparum	PF3D7_1351900	1
P. falciparum	PF3D7_1352200	1
P. falciparum	PF3D7_1356200	1
P. falciparum	PF3D7_1359200	1
P. falciparum	PF3D7_1360300	1
P. falciparum	PF3D7_1361500	1
P. falciparum	PF3D7_1361700	1
P. falciparum	PF3D7_1363500	1
P. falciparum	PF3D7_1365200	1
P. falciparum	PF3D7_1365400	1
P. falciparum	PF3D7_1366100	1
P. falciparum	PF3D7_1368500	1
P. falciparum	PF3D7_1369200	1
P. falciparum	PF3D7_1369400	1
P. falciparum	PF3D7_1371500	1
P. falciparum	PF3D7_1400200	1
P. falciparum	PF3D7_1400500	1
P. falciparum	PF3D7_1401400	1
P. falciparum	PF3D7_1402200	1
P. falciparum	PF3D7_1403600	1
P. falciparum	PF3D7_1406100	1
P. falciparum	PF3D7_1406400	1
P. falciparum	PF3D7_1408900	1
P. falciparum	PF3D7_1409100	1
P. falciparum	PF3D7_1409200	1
P. falciparum	PF3D7_1411200	1
P. falciparum	PF3D7_1412900	1
P. falciparum	PF3D7_1418900	1
P. falciparum	PF3D7_1420300	1
P. falciparum	PF3D7_1421600	1
P. falciparum	PF3D7_1425300	1
P. falciparum	PF3D7_1426800	1
P. falciparum	PF3D7_1426900	1
P. falciparum	PF3D7_1429100	1
P. falciparum	PF3D7_1429700	1
P. falciparum	PF3D7_1431400	1
P. falciparum	PF3D7_1433000	1
P. falciparum	PF3D7_1434000	1
P. falciparum	PF3D7_1435100	1
P. falciparum	PF3D7_1436900	1
P. falciparum	PF3D7_1437600	1
P. falciparum	PF3D7_1441300	1
P. falciparum	PF3D7_1441800	1
P. falciparum	PF3D7_1442200	1
P. falciparum	PF3D7_1443300	1
P. falciparum	PF3D7_1448700	1
P. falciparum	PF3D7_1448900	1
P. falciparum	PF3D7_1449000	1
P. falciparum	PF3D7_1450200	1
P. falciparum	PF3D7_1451300	1
P. falciparum	PF3D7_1457700	1
P. falciparum	PF3D7_1460300	1
P. falciparum	PF3D7_1460900	1
P. falciparum	PF3D7_1466700	1
P. falciparum	PF3D7_1467100	1
P. falciparum	PF3D7_1467200	1
P. falciparum	PF3D7_1467700	1
P. falciparum	PF3D7_1469500	1
P. falciparum	PF3D7_1471300	1
P. falciparum	PF3D7_1474300	1
P. falciparum	PF3D7_1476800	1
P. falciparum	PF3D7_1477200	1
P. falciparum	PF3D7_1477800	1
P. falciparum	PF3D7_API0440	1
P. falciparum	PF3D7_0106500	2
P. falciparum	PF3D7_0106900	2
P. falciparum	PF3D7_0110100	2
P. falciparum	PF3D7_0113700	2
P. falciparum	PF3D7_0202500	2
P. falciparum	PF3D7_0203100	2
P. falciparum	PF3D7_0205400	2
P. falciparum	PF3D7_0206000	2
P. falciparum	PF3D7_0207000	2
P. falciparum	PF3D7_0208300	2
P. falciparum	PF3D7_0208600	2
P. falciparum	PF3D7_0208700	2
P. falciparum	PF3D7_0209200	2
P. falciparum	PF3D7_0209300	2
P. falciparum	PF3D7_0215100	2
P. falciparum	PF3D7_0217600	2
P. falciparum	PF3D7_0218400	2
P. falciparum	PF3D7_0220700	2
P. falciparum	PF3D7_0223100	2
P. falciparum	PF3D7_0301300	2
P. falciparum	PF3D7_0303600	2
P. falciparum	PF3D7_0309700	2
P. falciparum	PF3D7_0309800	2
P. falciparum	PF3D7_0310700	2
P. falciparum	PF3D7_0310800	2
P. falciparum	PF3D7_0313700	2
P. falciparum	PF3D7_0321600	2
P. falciparum	PF3D7_0323100	2
P. falciparum	PF3D7_0403800	2
P. falciparum	PF3D7_0409200	2
P. falciparum	PF3D7_0409300	2
P. falciparum	PF3D7_0409500	2
P. falciparum	PF3D7_0412400	2
P. falciparum	PF3D7_0414200	2
P. falciparum	PF3D7_0416200	2
P. falciparum	PF3D7_0416700	2
P. falciparum	PF3D7_0418400	2
P. falciparum	PF3D7_0422000	2
P. falciparum	PF3D7_0422200	2
P. falciparum	PF3D7_0422300	2
P. falciparum	PF3D7_0423100	2
P. falciparum	PF3D7_0423700	2
P. falciparum	PF3D7_0423800	2
P. falciparum	PF3D7_0424500	2
P. falciparum	PF3D7_0425900	2
P. falciparum	PF3D7_0500900	2
P. falciparum	PF3D7_0505400	2
P. falciparum	PF3D7_0506000	2
P. falciparum	PF3D7_0509800	2
P. falciparum	PF3D7_0511300	2
P. falciparum	PF3D7_0512500	2
P. falciparum	PF3D7_0514100	2
P. falciparum	PF3D7_0516100	2
P. falciparum	PF3D7_0518600	2
P. falciparum	PF3D7_0521000	2
P. falciparum	PF3D7_0524900	2
P. falciparum	PF3D7_0528400	2
P. falciparum	PF3D7_0530000	2
P. falciparum	PF3D7_0605500	2
P. falciparum	PF3D7_0609300	2
P. falciparum	PF3D7_0610100	2
P. falciparum	PF3D7_0610600	2
P. falciparum	PF3D7_0610700	2
P. falciparum	PF3D7_0612600	2
P. falciparum	PF3D7_0613600	2
P. falciparum	PF3D7_0615000	2
P. falciparum	PF3D7_0616000	2
P. falciparum	PF3D7_0616100	2
P. falciparum	PF3D7_0616600	2
P. falciparum	PF3D7_0617300	2
P. falciparum	PF3D7_0620700	2
P. falciparum	PF3D7_0621700	2
P. falciparum	PF3D7_0623700	2
P. falciparum	PF3D7_0624200	2
P. falciparum	PF3D7_0625700	2
P. falciparum	PF3D7_0626200	2
P. falciparum	PF3D7_0626400	2
P. falciparum	PF3D7_0627100	2
P. falciparum	PF3D7_0627400	2
P. falciparum	PF3D7_0628000	2
P. falciparum	PF3D7_0703300	2
P. falciparum	PF3D7_0704900	2
P. falciparum	PF3D7_0705000	2
P. falciparum	PF3D7_0707900	2
P. falciparum	PF3D7_0708900	2
P. falciparum	PF3D7_0710900	2
P. falciparum	PF3D7_0715000	2
P. falciparum	PF3D7_0716100	2
P. falciparum	PF3D7_0716200	2
P. falciparum	PF3D7_0717100	2
P. falciparum	PF3D7_0717200	2
P. falciparum	PF3D7_0719800	2
P. falciparum	PF3D7_0721000	2
P. falciparum	PF3D7_0722100	2
P. falciparum	PF3D7_0724000	2
P. falciparum	PF3D7_0724200	2
P. falciparum	PF3D7_0725400	2
P. falciparum	PF3D7_0727700	2
P. falciparum	PF3D7_0728800	2
P. falciparum	PF3D7_0729000	2
P. falciparum	PF3D7_0730300	2
P. falciparum	PF3D7_0732900	2
P. falciparum	PF3D7_0801600	2
P. falciparum	PF3D7_0805600	2
P. falciparum	PF3D7_0809400	2
P. falciparum	PF3D7_0812600	2
P. falciparum	PF3D7_0815000	2
P. falciparum	PF3D7_0815400	2
P. falciparum	PF3D7_0817200	2
P. falciparum	PF3D7_0818400	2
P. falciparum	PF3D7_0818800	2
P. falciparum	PF3D7_0819100	2
P. falciparum	PF3D7_0828400	2
P. falciparum	PF3D7_0829400	2
P. falciparum	PF3D7_0830700	2
P. falciparum	PF3D7_0831000	2
P. falciparum	PF3D7_0831200	2
P. falciparum	PF3D7_0905700	2
P. falciparum	PF3D7_0908400	2
P. falciparum	PF3D7_0908800	2
P. falciparum	PF3D7_0912000	2
P. falciparum	PF3D7_0915100	2
P. falciparum	PF3D7_0916200	2
P. falciparum	PF3D7_0916900	2
P. falciparum	PF3D7_0918100	2
P. falciparum	PF3D7_0918600	2
P. falciparum	PF3D7_0920200	2
P. falciparum	PF3D7_0925500	2
P. falciparum	PF3D7_0926800	2
P. falciparum	PF3D7_0930400	2
P. falciparum	PF3D7_0933900	2
P. falciparum	PF3D7_0935000	2
P. falciparum	PF3D7_0936100	2
P. falciparum	PF3D7_0936200	2
P. falciparum	PF3D7_1001100	2
P. falciparum	PF3D7_1001300	2
P. falciparum	PF3D7_1002200	2
P. falciparum	PF3D7_1003700	2
P. falciparum	PF3D7_1007200	2
P. falciparum	PF3D7_1008200	2
P. falciparum	PF3D7_1009200	2
P. falciparum	PF3D7_1009300	2
P. falciparum	PF3D7_1010100	2
P. falciparum	PF3D7_1011200	2
P. falciparum	PF3D7_1012100	2
P. falciparum	PF3D7_1014400	2
P. falciparum	PF3D7_1015400	2
P. falciparum	PF3D7_1018500	2
P. falciparum	PF3D7_1018900	2
P. falciparum	PF3D7_1021200	2
P. falciparum	PF3D7_1022300	2
P. falciparum	PF3D7_1022900	2
P. falciparum	PF3D7_1023100	2
P. falciparum	PF3D7_1024200	2
P. falciparum	PF3D7_1024500	2
P. falciparum	PF3D7_1025600	2
P. falciparum	PF3D7_1027400	2
P. falciparum	PF3D7_1028500	2
P. falciparum	PF3D7_1029200	2
P. falciparum	PF3D7_1030700	2
P. falciparum	PF3D7_1032000	2
P. falciparum	PF3D7_1033900	2
P. falciparum	PF3D7_1036700	2
P. falciparum	PF3D7_1036800	2
P. falciparum	PF3D7_1038100	2
P. falciparum	PF3D7_1038900	2
P. falciparum	PF3D7_1104700	2
P. falciparum	PF3D7_1106500	2
P. falciparum	PF3D7_1107500	2
P. falciparum	PF3D7_1109400	2
P. falciparum	PF3D7_1110300	2
P. falciparum	PF3D7_1110900	2
P. falciparum	PF3D7_1111900	2
P. falciparum	PF3D7_1112500	2
P. falciparum	PF3D7_1114200	2
P. falciparum	PF3D7_1116600	2
P. falciparum	PF3D7_1117800	2
P. falciparum	PF3D7_1118100	2
P. falciparum	PF3D7_1118600	2
P. falciparum	PF3D7_1119300	2
P. falciparum	PF3D7_1119700	2
P. falciparum	PF3D7_1121300	2
P. falciparum	PF3D7_1122100	2
P. falciparum	PF3D7_1124100	2
P. falciparum	PF3D7_1124900	2
P. falciparum	PF3D7_1125600	2
P. falciparum	PF3D7_1126300	2
P. falciparum	PF3D7_1129800	2
P. falciparum	PF3D7_1131000	2
P. falciparum	PF3D7_1133100	2
P. falciparum	PF3D7_1133300	2
P. falciparum	PF3D7_1138600	2
P. falciparum	PF3D7_1139200	2
P. falciparum	PF3D7_1140700	2
P. falciparum	PF3D7_1145200	2
P. falciparum	PF3D7_1145300	2
P. falciparum	PF3D7_1148900	2
P. falciparum	PF3D7_1149600	2
P. falciparum	PF3D7_1200800	2
P. falciparum	PF3D7_1204900	2
P. falciparum	PF3D7_1206300	2
P. falciparum	PF3D7_1206600	2
P. falciparum	PF3D7_1218900	2
P. falciparum	PF3D7_1220100	2
P. falciparum	PF3D7_1220600	2
P. falciparum	PF3D7_1221400	2
P. falciparum	PF3D7_1221500	2
P. falciparum	PF3D7_1221900	2
P. falciparum	PF3D7_1223600	2
P. falciparum	PF3D7_1224900	2
P. falciparum	PF3D7_1227400	2
P. falciparum	PF3D7_1228700	2
P. falciparum	PF3D7_1229600	2
P. falciparum	PF3D7_1232900	2
P. falciparum	PF3D7_1233300	2
P. falciparum	PF3D7_1233800	2
P. falciparum	PF3D7_1234300	2
P. falciparum	PF3D7_1234500	2
P. falciparum	PF3D7_1237100	2
P. falciparum	PF3D7_1238300	2
P. falciparum	PF3D7_1241300	2
P. falciparum	PF3D7_1242300	2
P. falciparum	PF3D7_1244700	2
P. falciparum	PF3D7_1247200	2
P. falciparum	PF3D7_1250200	2
P. falciparum	PF3D7_1250700	2
P. falciparum	PF3D7_1252600	2
P. falciparum	PF3D7_1252700	2
P. falciparum	PF3D7_1302500	2
P. falciparum	PF3D7_1303000	2
P. falciparum	PF3D7_1304700	2
P. falciparum	PF3D7_1305200	2
P. falciparum	PF3D7_1307000	2
P. falciparum	PF3D7_1307300	2
P. falciparum	PF3D7_1309500	2
P. falciparum	PF3D7_1311000	2
P. falciparum	PF3D7_1312000	2
P. falciparum	PF3D7_1313000	2
P. falciparum	PF3D7_1314900	2
P. falciparum	PF3D7_1315600	2
P. falciparum	PF3D7_1316100	2
P. falciparum	PF3D7_1317900	2
P. falciparum	PF3D7_1318000	2
[truncated: 2,533 more rows]
