# Supplementary material for: A new mass spectral library for high-coverage and reproducible analysis of the Plasmodium falciparum–infected red blood cell proteome
Source: Gigascience. 2022 Mar 7;11:giac008. doi: 10.1093/gigascience/giac008 (PMC8900498; doi:10.1093/gigascience/giac008)
Supplement: giac008_Supplemental_Files [file giac008_supplemental_files.zip › Supplementary_data_sheet_4-experiment-1-relative-abundance.csv]

ID	Experiment 1 - (Rings - 1)	Experiment 1 - (Rings - 2)	Experiment 1 - (Rings - 3)	Experiment 1 - (Trophozoites - 1)	Experiment 1 - (Trophozoites - 2)	Experiment 1 - (Trophozoites - 3)	Experiment 1 - (Schizonts - 1)	Experiment 1 - (Schizonts - 2)	Experiment 1 - (Schizonts - 3)
PF3D7_1314600	7505.423828	7521.539063	6152.518066	3484.317383	4882.708008	4585.808594	2520.487061	4937.431641	3522.664795
PF3D7_0304400	117006.5938	129863.7344	4955.743164	169126.0313	152808.5625	139688.2188	79891.60156	80780.17969	90941.67188
PF3D7_0630300	44529.36426	40484.15234	36590.36475	134017.7568	40326.42041	118336.6797	47751.24707	110602.2339	90451.58057
PF3D7_0407200	98706.86719	116212.6172	589476.625	81167.73438	78204.10156	76294.94531	55253.23828	60860.76563	62553.77344
PF3D7_0207700	227145.6035	158658.646	452849.4248	324723.0845	362046.7354	362757.0947	1234174.857	1116578.732	365406.5569
PF3D7_0209400	191372.2246	133418.9482	1414930.316	543081.6113	374391.3462	333871.0248	299234.791	391548.0239	305061.1401
PF3D7_1117300	2889310.234	2999094.219	1178002.448	1395466.285	1253788.617	1259972.131	1228142.762	1495055.338	2399842.199
PF3D7_0412000	49410.4624	61148.77783	266796.2622	100176.4478	142251.4258	114548.4443	213043.1191	224508.3057	141238.5205
PF3D7_1006800	9043946.298	9054293.989	5584057.065	10677876.83	11767417.84	11098243.63	17738161.09	16162495.82	11100112.03
PF3D7_0107500	759721.2451	693100.8711	1105025.863	886387.4473	878064.2129	927959.9424	770023.6299	810265.3364	563232.1626
PF3D7_0514600	6789.890137	10625.17383	11891.53613	26837.93359	43054.23047	35834.53906	6422.63623	51151.88672	39121.74219
PF3D7_0920900	34306.31299	42634.52588	80715.50391	42696.40186	53410.98828	41278.53174	28595.47412	44524.36621	26230.29199
PF3D7_0819900	862785.3267	751785.1299	6022507.295	1222317.211	1172961.556	1071676.66	1681501.502	1518915.094	1056288.171
PF3D7_0415900	3285491.89	3410490.014	3298897.726	3112154.042	3032692.561	3049393.708	1357901.165	1879096.656	2505060.81
PF3D7_0214100	2371628.633	2429807.734	8951708.751	1968772.541	1758635.439	1783323.667	2457530.788	2491674.444	2377905.638
PF3D7_0717700	3254206.977	3145758.18	10411044.95	5442381.002	4918423.702	5157363.521	7452001.822	6856017.565	5214909.048
PF3D7_1322800	54934.75684	14112.5542	101745.1758	23482.40234	20587.14648	25627.79102	53244.81055	64308.10938	22703.94141
PF3D7_1106700	39636.06494	32754.84375	21741.88086	37892.71484	44387.78418	30885.5752	29586.15625	35671.31836	21580.75879
PF3D7_0109400	143132.1675	148269.2397	692974.811	859908.3242	824961.4463	806505.6313	827809.1875	727287.2427	580073.1759
PF3D7_0621100	15141.24463	15867.55518	126777.1372	22532.08789	16142.26123	14198.05371	15296.08545	15898.41602	56729.53516
PF3D7_0933500	13482.48291	17315.05078	13883.19287	26663.60156	20984.58105	18142.63574	13466.20947	26704.30078	19964.63623
PF3D7_1028500	13454.53857	15234.71387	16698.82959	41648.1709	16967.8584	20806.30859	24836.27051	27705.33203	53076.61328
PF3D7_1342400	1066513.676	1077737.047	1255241.409	1447413.918	1330404.473	1360458.461	1379917.43	1308219.858	1086567.55
PF3D7_0500900	16618.57227	26081.98877	473731.2158	66208.71387	69354.72705	42367.84033	54146.22705	61195.38477	163350.0859
PF3D7_0722200	292187.2378	307749.1528	2096788.5	143397.2915	148447.208	151063.1685	168699.5405	126944.9487	929349.8257
PF3D7_1235500	24724.46094	22386.85547	7201.050781	35931.92578	31570.79297	33276.88281	42950.59766	36747.06641	28487.0625
PF3D7_1006600	16996.90918	18008.38379	156203.3105	88962.55469	90329.06543	88482.1416	72423.95117	80235	55984.16113
PF3D7_0319500	20364.8667	23217.87988	131157.5273	32851.03027	38085.8877	28727.18896	47817.08203	49453.16797	33451.96777
PF3D7_1443900	208703.71	248385.2808	380917.0073	1304758.894	1310247.998	1289945.627	1768594.691	1779482.932	974225.6582
PF3D7_0519700	411504.2808	655946.9072	915986.4141	635964.3013	600632.2744	553020.2783	581864.8584	586816.0737	577834.6011
PF3D7_0906500	339726.1846	363193.2153	1985808.04	327877.7891	318971.8457	292063.856	251887.52	234069.2705	162866.9961
PF3D7_1455700	40042.37158	36508.04834	34275.75098	49804.9585	37792.45117	37993.91357	63366.1416	90823.47461	99148.24609
PF3D7_1317600	19184.47217	31757.37012	217757.9956	29452.55762	31187.88672	19291.39795	59079.56445	55123.8916	21458.5083
PF3D7_1126200	22950898.33	22172207.05	81169161.12	40130691.97	38791266.97	39955541.7	46045994.6	42986081.83	29656510.65
PF3D7_1246400	224903.9814	263843.2432	45226.0625	66854.38525	73212.19141	54118.09863	46899.13525	50725.66455	782448.5804
PF3D7_0303500	24155.7876	30513.18896	28247.85254	31160.47998	17466.85074	27259.38037	36789.63623	36524.15283	30224.2627
PF3D7_0911100	402977.4976	416492.8301	811803.7813	544031.0005	571574.3184	531438.1274	417080.4858	534494.2373	641795.4414
PF3D7_0707200	77812.02979	80491.65234	29837.57471	77574.62354	57231.48438	63710.45801	60153.97949	67176.7959	59065.22998
PF3D7_0602100	144912.8662	155134.8838	788467.7031	227400.2148	173850.2627	188254.4648	102486.7583	113778.4492	132183.6045
PF3D7_1459700	56565.53125	7745.115234	5974.915039	89554.61719	124940.25	121736.2969	92998.10156	131315.3281	75539.51563
PF3D7_1245100	34557.52832	40998.4458	134147.2803	85219.02539	76011.7832	78033.20801	117596.4766	105195.9136	87646.73535
PF3D7_0316800	8959490.826	9034761.68	3054592.071	9412344.233	11092447.68	10365546.18	7248435.642	8726117.921	7333010.968
PF3D7_1366000	12198.03809	15045.2666	8139.43457	22129.12695	23927.53516	22964.20508	38404.78906	33235.05078	24393.57813
PF3D7_1026000	131424.2231	126681.2847	26853.29395	499856.6699	571607.7695	513639.9697	827469.8633	735454.1768	454599.895
PF3D7_0919800	99516.80957	95785.17383	411968.6016	74987.04248	74283.72656	70969.85498	92496.90723	102294.4902	199294.3477
PF3D7_0216600	8092.62207	12663.75781	9977.263672	10132.74805	8129.618164	12002.34473	4712.688477	8006.811523	9160.549805
PF3D7_1017500	132350.894	102796.2285	1476484.349	35264.37451	50116.32373	36204.16406	32926.61475	49130.15186	321665.7031
PF3D7_1354200	13369.76953	9145.397461	8026.106445	7902.947754	6728.455566	6671.911133	5541.290039	10001.30664	7387.029297
PF3D7_1353200	237633.4453	199299.4297	41117.51514	193975.3594	223640.3027	212463.6934	283182.7422	219541.3179	180890.0635
PF3D7_0610800	3228159.091	2853916.988	5870012.437	3015168.099	2973334.931	2912713.864	2118889.1	2332286.853	2517823.335
PF3D7_0914300	26148.69678	19373.98804	53378.01367	34292.26514	46062.16016	44702.2124	22923.30469	23534.86865	34406.82861
PF3D7_0918000	3353259.198	3501893.465	42398381.6	4444664.218	4049873.381	4010304.508	4888068.525	5466008.492	11283970.25
PF3D7_1113700	306595.7983	325377.5605	514336.3765	471983.8877	383414.3047	387095.2451	326271.5654	360361.7437	416498.3101
PF3D7_1130700	151622.688	130159.3594	348760.02	376453.8491	351270.4341	341158.446	300156.2209	361104.7842	366753.563
PF3D7_1310300	72849.17773	76830.93945	334625.5562	153961.6582	172030.8359	146172.1133	201661.1328	225652.4766	167685.2334
PF3D7_0502100	23091.56055	23809.71289	292120.4063	48071.74609	43991.51172	44185.28906	76212.17969	69163.13281	55199.82422
PF3D7_0311300	167334.3135	176953.5396	844664.5283	152961.5811	104655.4122	118314.3213	111089.939	115549.8928	211195.7129
PF3D7_1129400	23751.44629	24476.5918	23453.82959	53504.9082	42753.52441	44773.8877	23731.67773	26112.77832	35740.1709
PF3D7_1215000	463660.7246	394824.0474	1742239.749	249733.6802	199785.5073	203512.6436	352585.1729	333993.9238	453299.5977
PF3D7_0607000	578696.7319	410332.6387	543269.8691	867239.7	851145.5723	851905.0271	809927.707	768467.4058	808208.9185
PF3D7_0519600	41713.11328	45402.04248	100692.229	126097.0654	116877.3301	121345.7661	105520.8809	115649.9912	129421.9893
PF3D7_1460600	724197.4629	744688.8975	1528270.995	134197.7515	100226.4326	97996.98486	95332.65137	72664.48633	494322.2754
PF3D7_1425200	23432.08984	20670.16748	64038.0127	34750.85645	29055.98535	35982.9209	42071.34277	32870.18652	35810.70117
PF3D7_1321700	117868.5605	254976.0449	299271.3579	324253.5625	313248.8652	326849.707	389641.666	392370.3906	288952.2861
PF3D7_0820000	20081.70898	24022.21533	26118.85107	22664.59351	57850.62134	67642.05078	44447.88086	26997.41309	53232.7041
PF3D7_1304500	679596.5708	663858.9976	173953.3481	1361918.556	1319843.9	1287005.605	2016388.446	1831521.695	1359181.583
PF3D7_1316600	336639.4634	312823.6758	706284.8369	309443.9282	349140.48	344549.0654	507335.2476	413100.4395	505644.3457
PF3D7_0623900	10587.03223	6067.82666	7626.520508	38217.94922	23135.45508	27572.80859	40805.98828	34129.79297	38812.43359
PF3D7_0704000	27806.37891	16464.94189	116837.3184	54380.44727	49478.25586	53163.16211	30436.27051	42662.09668	37679.39648
PF3D7_1437700	52775.36768	143584.2813	562326.1929	88251.77539	115135.0991	100271.8125	121105.2686	134346.7866	203351.5537
PF3D7_0723300	21653.30566	18783.21924	22016.2832	21202.88477	17040.84082	17900.12646	7790.587891	13491.19189	22184.18262
PF3D7_1307100	19491.16016	12859.98584	22831.41602	45759.17578	37091.57178	34308.6084	19560.61523	30901.52734	15748.64648
PF3D7_1425700	13219.72217	16615.20605	14222.74023	21033.75781	16172.87109	16255.68164	20654.76025	11990.69336	25516.9209
PF3D7_0532400	168119.123	143954.2622	274042.7871	339256.1714	315181.3623	271520.1753	531588.8193	495699.4185	319083.7554
PF3D7_0527500	1747985.974	1771824.893	1609170.083	5856410.486	5471664.029	5660197.921	8527559.236	7998250.765	4147570.689
PF3D7_1345300	7218.159668	7340.160645	8805.393555	8223.394531	9114.500977	9310.523438	8532.375	10972.37402	14343.99609
PF3D7_1237500	241828.3955	168429.6104	228604.9653	279055.6631	297433.2368	275681.4285	520346.7048	494207.9224	319141.9165
PF3D7_0716300	4960979.457	124188.9741	236099.1426	718503.7397	695475.415	662190.8501	1720269.485	1434107.254	364876.8423
PF3D7_0317500	26782.37695	36175.47314	31612.01318	31705.10547	64106.68262	66517.85547	97269.05518	93119.31543	57568.88916
PF3D7_0904600	63962.48291	61684.58936	87981.97705	125813.4487	81967.79297	82024.26758	132042.9023	129643.3184	91407.8623
PF3D7_0920800	3465567.227	3421271.083	9125062.594	3536120.395	3588903.279	3490374.97	2853805.046	2455079.123	2754261.846
PF3D7_0716800	3132083.189	3010860.621	11780429.35	3291406.919	3262276.845	3144514.038	2527890.275	2699381.685	2636393.122
PF3D7_0921900	175246.6201	242973.9907	69255.27881	365985.8438	352280.0571	342106.8735	548417.0605	532829.4004	340048.5547
PF3D7_1463300	33808.13867	44388.84473	39661.2666	109524.6196	157949.7617	160812.2061	137776.5557	181503.9697	138400.9912
PF3D7_1244800	274027.3486	251205.1064	116941.0571	416037.6357	466516.105	469416.9517	720052.7334	638630.5879	344963.3706
PF3D7_0622600	98322.42969	103719.1289	1402919.875	105328.8242	75823.94336	80553.80078	88626.65234	101295.7715	159885.8555
PF3D7_0803800	1499297.75	1577434.04	6107651.055	1416363.611	1278595.716	1270188.274	1135017.592	1411430.515	1750297.321
PF3D7_1438700	75985.12061	70042.35596	370771.2041	671609.897	757242.2314	679630	587124.5693	787207.1499	647894.4224
PF3D7_1335300	605703.4233	561442.4375	6784356.558	331032.707	336506.062	368662.1738	341170.8613	323092.832	2120486.353
PF3D7_1221000	75765.38184	75326.40918	197338.7744	186587.5542	253423.8257	262746.3628	440607.1328	238949.2075	169860.7778
PF3D7_0312800	1041125.265	1188102.422	28429.84326	1894860.442	1766422.233	1778025.013	1030575.755	1192790.919	1258350.353
PF3D7_1433400	200115.9927	110424.7798	357609.0342	173343.9185	148666.6479	180204.6852	154143.0186	145232.8311	187005.9175
PF3D7_0909800	86014.40625	78759.51563	9358.763672	10688.58887	11485.76074	7779.717285	7256.827148	11661.92578	9604.875977
PF3D7_1226900	81977.79834	54582.71777	644116.6958	404751.9712	813251.2871	867528.6514	335164.0464	423817.4683	373188.0068
PF3D7_1241700	328921.063	336839.4297	440360.5713	570017.3296	712953.1948	605283.1099	609133.0093	566033.7515	532530.5088
PF3D7_1429900	6783.988281	65239.25391	5561.126953	89827.27344	93197.80469	97244.42188	90540.96094	90413.94531	138864.6563
PF3D7_0410800	135843.1343	121315.6499	490725.9839	363290.7656	297750.7793	348342.1958	853236.0444	727452.1792	664274.2571
PF3D7_0922100	1134533.07	1077081.16	3053038.188	1160355.62	1152762.821	1183193.336	1397571.782	1406306.24	927197.502
PF3D7_1132300	302071.6479	300462.4419	77391.73682	403352.8535	411409.7285	351639.9648	383124.624	416929.75	409495.623
PF3D7_1471000	12674.52051	12160.87402	9062.526367	10460.49609	11122.19727	7533.461914	4907.570313	11292.78613	4593.80127
PF3D7_0922600	2323305.987	2378471.742	4831715.482	1871125.858	1742172.524	1802045.217	1382171.398	1660779.608	1720540.971
PF3D7_0516200	7171436.663	7801715.975	165117.1602	9579178.903	8607496.085	8828779.01	6889997.075	8224486.83	7144543.217
PF3D7_0206700	307972.2021	228236.7744	946032.9102	391121.1943	355294.2329	474008.8809	259094.7988	400072.9844	356694.6797
PF3D7_1029600	28449404.73	25924673.4	65487303.6	45648176.51	45147810.12	45502801.65	35575743.67	36275503.05	38296940.67
PF3D7_1466900	269830.0581	183861.4746	144756.9546	277487.2983	416142.623	355719.3503	583931.2061	533149.7285	378282.519
PF3D7_1436200	62204.64111	72299.11914	69942.10791	73176.90381	90920.41797	67379.46338	66189.37158	89693.31494	251194.2311
PF3D7_0520800	36134.1084	51678.51465	45090.61279	66095.2002	67593.59814	63188.7627	69924.604	169975.8984	48382.45117
PF3D7_0805600	25174.2793	9769.913086	7513.058594	37485.44922	9220.577148	6245.426758	5919.690918	9361.999023	34325.02734
PF3D7_1320900	310334	320258.75	3680778.25	544571.5625	475964.7188	442315.0938	633949.625	633755.3125	416555.6563
PF3D7_1209900	6505.421875	10180.02441	12411.52637	8799.356445	10113.09082	5468.465332	6437.985352	9446.959961	9524.994141
PF3D7_1310700	233461.1821	298834.5449	1100599.924	68466.74268	60289.2373	49444.69092	45429.56543	47922.31982	1207851.997
PF3D7_1218900	10512.91602	5723.503906	4697.11377	7799.977051	12037.66309	11775.54492	9944.290039	5853.059082	4920.162109
PF3D7_1448000	19573.8584	17002.80908	17886.52393	28798.36523	99779.78516	107791.3369	21153.1416	18603.79297	17620.69727
PF3D7_0823100	84456.03906	72887.70117	10706.93408	112782.8828	103939.0156	100209.5586	125144.7109	125484.543	83128.60156
PF3D7_1114200	10251.00684	54103.36719	8403.191406	42528.53516	5036.643066	9314.500977	24668.56445	6743.609863	29293.32813
PF3D7_0322900	9036688.544	8986338.378	13368851.45	15597226.69	15510244.96	15535861.25	11681033.44	13954273.94	12040345.35
PF3D7_0918100	7911.978027	12381.07617	10205.06152	13640.43359	11487.29102	12276.37988	15740.23926	8189.621582	18210.91797
PF3D7_0934100	10429.76074	8951.728516	7105.964844	20363.42383	5790.042969	18855.46875	13065.05273	16147.05371	5317.822266
PF3D7_1430700	41932.29248	62520.24951	136113.0522	101510.9136	83286.104	78118.20215	147120.1987	100513.3301	70349.7832
PF3D7_1206800	69962.7998	58018.43262	23012.67383	78720.13477	50651.94873	68100.18359	50656.79297	44732.26953	74287.08008
PF3D7_1420700	3333748.389	3363711.853	3196673.138	7033094.935	6851820.506	6833147.716	10888532.69	9091890.185	2862225.826
PF3D7_1419400	122028.5439	116479.9556	59877.4165	169528.0439	190238.5859	152100.6963	163378.0977	188531.9316	129100.6743
PF3D7_0522800	69511.28125	66312.4082	146381.3296	87640.03223	150093.6611	135616.9922	132391.0361	138766.1016	22036.6377
PF3D7_1019400	2094489.868	2933837.93	6814530.888	2661234.854	2393916.483	2483309.38	2063905.325	2132204.498	1323151.885
PF3D7_1435600	58671.08887	58591.93018	273719.6426	61840.24463	44549.05273	56385.87451	60484.51904	42317.64307	226818.3862
PF3D7_1211200	6188.113281	10796.90723	6798.422363	46991.09375	50484.88672	42295.04688	46453.9375	54729.25	42826.99609
PF3D7_0518300	2069414.119	2285047.357	5343765.201	1684817.432	1786495.554	1808711.425	929835.1187	1878937.054	1935219.002
PF3D7_1023200	144935.3882	103916.7969	26977.77051	141582.3311	135658.4209	138104.6191	107720.8545	129593.5044	121734.292
PF3D7_1344800	1267545.827	1198446.617	3981405.635	1477026.546	1524512.004	1524043.542	1189915.274	1325961.72	1202635.699
PF3D7_1222300	28172820.6	27987111.5	100594604	26867252.47	25286757.57	26248443.45	27143994.26	27971037.63	28897591.43
PF3D7_1017300	44328.8291	30869.77539	534233.0088	79701.54395	87408.63867	94589.55957	89581.66968	77749.90381	86647.83301
PF3D7_1009400	31087.3916	19971.48438	21280.84375	56578.09863	61960.87109	65848.77832	29941.94482	23585.49463	69936.84131
PF3D7_1028600	224611.9688	258907.5088	253688.6299	305308.6514	305703.2214	290063.8018	804356.7695	632483.9854	446993.9321
PF3D7_0616800	644519.3979	606218.5469	2614134.776	816489.9795	737630.9189	714002.5352	840173.8882	956736.8213	825962.3301
PF3D7_0933600	299243.5723	440173.8379	1964491.886	476497.5098	523269.3037	509448.0308	286311.1689	223886.2378	399255.0771
PF3D7_0423500	315780.0508	393594.7422	1939673.09	196754.1235	215743.4063	216177.7588	220468.1333	277336.5391	1552556.434
PF3D7_0415300	59733.78516	68471.23242	585951.0039	166409.1172	143768.2129	150951.0537	125389.125	118992.998	135989.8232
PF3D7_0806800	1422130.102	1627921.308	4553577.612	1150809.793	1092261.022	1137503.225	918306.2759	926359.8145	1425460.897
PF3D7_0628200	74084.14697	44226.26025	51094.13184	119825.7881	105557.4302	100335.3442	120175.9077	119394.78	59254.43457
PF3D7_1119300	123042.6563	17246.84521	853653.75	71402.25635	66292.06299	14141.71143	109502.0322	100017.5273	59116.31152
PF3D7_0711300	86082.01172	19028.29102	180922.8389	26547.58545	19672.97705	52393.05762	269878.9526	247570.2749	24876.95996
PF3D7_0105800	81852.31104	61758.67529	81025.36426	172837.5208	193056.3457	175942.27	287460.7441	266925.2031	183984.8467
PF3D7_0822100	45303.00098	18679.16797	86368.29102	24426.17969	62996.2207	64652.74219	43642.11523	18708.2002	46012.19629
PF3D7_1237400	48089.51709	25854.27881	223021.4404	67335.56738	66530.52539	55247.89063	47149.03125	73056.97949	82792.64258
PF3D7_1149400	77179.82422	96687.85156	937615.5303	235605.772	270385.5	285453.4102	176031.124	162775.5278	133956.5571
PF3D7_1140100	606352.8623	695066.3047	1344803.25	1035853.018	899696.6963	1100324.672	1848250.707	1582178.388	1202454.853
PF3D7_1468100	1434973.184	1566376.095	5655427.495	2673621.225	2572061.52	2549636.358	2717376.348	2956082.115	3034538.602
PF3D7_1312800	30010.39502	38414.04199	28502.85938	24315.90479	43354.33789	31097.34375	33778.4458	43410.16113	73426.125
PF3D7_0507500	298883.4507	261304.1104	1575165.053	77457.82959	66422.12695	78531.95752	75799.25098	73757.35107	641992.1655
PF3D7_1107400	55094.56201	52383.89746	495047.6128	252885.8105	198902.4448	32945.1582	148722.8584	189370.4805	178825.4648
PF3D7_0810800	1388888.56	1493727.555	10837585.78	3436084.476	3253050.278	3215374.208	2285606.294	2746332.962	2504145.619
PF3D7_1438000	417805.0464	504148.5562	1018841.563	628928.874	568154.0254	590588.9707	339377.6313	403875.7998	531975.3594
PF3D7_1348600	121223.9575	102588.834	104163.4854	34032.69434	41690.15625	40029.49121	27793.46826	30075.6001	342662.043
PF3D7_1203700	16180744.89	15589467.51	129356819.9	17284841.72	17908381.12	16929044.59	20963592.2	20907478.92	15976132.33
PF3D7_1113100	406395.6667	371226.3281	3102500.816	162659.9072	116859.1011	156867.3364	158130.1641	176746.7871	290846.9414
PF3D7_1033200	1443889.748	1487908.082	13062013.24	2940813.797	2956686.53	2904271.872	4485756.789	3881098.968	4059982.081
PF3D7_0702500	638408.0022	549843.8359	1419003.247	1748301.694	1949586.97	1809827.442	2496877.384	2400240.505	1527492.742
PF3D7_1362200	873716.2334	914313.082	1631506.577	1273688.34	1298518.698	1266771.849	1670433.543	1453394.788	847103.3193
PF3D7_1113300	15501.26514	12842.36267	16542.57666	11071.43677	18866.51953	17261.15039	14536.67188	16058.52881	19332.36816
PF3D7_1138500	1449319.037	1528647.341	1046478.403	1445114.759	1379014.63	1399332.212	2410500.057	2262765.925	1962251.834
PF3D7_1421900	11687	11332.56934	201239.1094	16006.37207	16162.53809	16171.70508	13547.42871	10699.71484	41404.94922
PF3D7_1421200	3498423.032	3848031.283	256261.355	3077974.645	2921787.984	2727241.784	2051513.71	2368910.554	1286886.367
PF3D7_1136700	32470.44922	32270.04883	362477.875	5882.412109	7331.833008	4966.113281	12647.76953	7444.287109	32547.72461
PF3D7_1443800	16591.64941	9509.298828	19467.20801	39912.64844	20036.27246	37952.79395	57426.44922	27710.90918	51968.76172
PF3D7_1352200	5463.484375	7359.239746	5412.732422	14769.94238	16464.47461	18532.96289	6980.52832	11859.84863	6981.364746
PF3D7_0724700	34518.05762	39997.58105	100986.9785	55345.57275	38697.27002	44099.34375	33089.81152	37074.74023	35945.51025
PF3D7_1122100	31455.38281	28880.80664	181316.3438	32498.95898	30236.9707	28838.70703	33836.51953	38593.64063	39621.68359
PF3D7_1446600	899410.4326	868032.5513	1221487.375	966136.6484	999675.3584	1012207.283	2145785.35	1944657.007	1905637.004
PF3D7_1121600	1524643.326	1625328.723	13569632.77	3060613.079	3021739.383	3076098.032	5089772.569	3826028.312	2705483.21
PF3D7_1002100	429948.2036	465175.9092	385760.8901	616432.7148	558154.6758	577503.9336	303766.7256	295169.0063	574799.8281
PF3D7_1216500	14294.18311	37349.20996	140987.1943	12101.7373	15083.5957	17241.31348	12718.69019	15314.94287	20821.9707
PF3D7_1405900	87224.1084	44952.02246	46429.8042	179448.917	162252.1514	173577.6748	59408.52881	137060.8115	79364.08447
PF3D7_0532100	556909.9053	554918.9199	26234.82227	794938.457	774335.8359	798487.6211	2131120.234	1898330.242	763717.5254
PF3D7_1412500	12260067.04	3513453.27	763813.2061	787288.4971	268157.1128	265423.3115	1343290.729	1068430.036	2029088.154
PF3D7_1322000	255548.9551	236712.3086	41883.70801	213086.3916	245660.6992	231806.6641	278026.0977	296739.3594	327583.2822
PF3D7_1001200	37625.18408	29443.6626	34597.16016	347531.6025	311759.0176	312945.772	367173.2598	328103.0171	76682.8667
PF3D7_1002900	991611.2549	1050047.557	254293.9644	705381.3701	687199.6143	676688.127	1404042.579	1248802.286	1041646.667
PF3D7_0105200	82113.57373	72883.81543	132822.6235	317743.3848	348316.0869	300659.7959	294381.8545	361866.1758	190823.0339
PF3D7_1011700	332984.4307	253252.0713	117986.1753	356625.1367	491057.1714	500013.0527	760988.6079	662156.1016	471867.8164
PF3D7_1308100	21898.72559	30029.69678	23715.20557	54467.55078	42663.79883	50809.31836	76340.01758	71307.58105	35680.47412
PF3D7_0517000	10931495	10976168.26	3220065.188	14783580.05	14576903.07	14486817.17	13059856.62	13424545.98	9935556.364
PF3D7_0524000	15660132.67	16161231.49	62105478.89	20921327.14	18652272.69	19008183.83	17447872.27	19395595.89	18246903.98
PF3D7_1249300	86923.02002	83904.08594	85188.52832	117031.6013	106597.79	103779.0508	149979.3022	159040.1792	124559.1211
PF3D7_0816000	94900.94165	98737.32813	29284.65869	95404.80371	90511.96924	89386.70044	82892.89844	81069.29248	76195.07275
PF3D7_0318700	6692.433594	8990.857422	161036.75	12252.71777	9830.493164	5315.65625	6330.451172	10173.21484	35260.58984
PF3D7_0104500	250947.9487	247988.0918	778461.9551	634444.5264	685943.7158	739130.7998	1036970.682	913727.439	506231.7446
PF3D7_0629600	6011.282715	10488.375	6998.408203	14851.44434	14724.46191	15090.32227	7320.174316	10377.90723	4704.316895
PF3D7_1312700	26089.8916	36084.79346	32969.66016	202613.4512	173509.0293	191952.668	215882.5742	201655.7881	63575.4751
PF3D7_0727800	179305.9819	161959.5757	115068.2656	235370.2783	206363.3384	255650.9292	226338.0947	229461.4478	403939.4961
PF3D7_0305200	85853.83643	84243.44922	476901.4731	124332.2876	133119.7334	110814.5991	177595.2695	144657.8813	187901.7119
PF3D7_1338100	895539.7686	878957.5693	3157816.025	1242095.134	1200380.912	1188247.815	941555.437	1070359.855	1501546.018
PF3D7_1108000	92384.09473	92809.87988	16294.2749	121309.9009	139464.5762	138937.1953	148196.9453	161010.728	127429.3066
PF3D7_1407200	49231.62988	92971.56104	44021.27637	29112.77295	42001.52539	34484.37939	74375.32129	60633.36719	72720.06836
PF3D7_1216400	7112.743652	4866.504395	9509.166992	5803.428711	2924.812988	4368.860352	12263.49316	5867.580566	8564.694336
PF3D7_1241200	91310.42725	43733.65674	47132.92871	116654.3188	154758.8606	131405.8904	145076.5083	175878.1541	74285.52148
PF3D7_1211900	3470531.766	3225567.605	4616030.426	3140788.484	3724312.368	2757609.873	3153211.935	3618346.344	3292324.537
PF3D7_1408100	9207045.33	9321745.871	51445122.28	23751651.14	22460631.37	22728276.99	33323621.3	29999503.81	22024548.07
PF3D7_1332000	241089.1768	254924.7207	862354.7749	179001.5371	175640.4434	160435.6758	224422.4199	211770.1763	264125.9395
PF3D7_0617300	136242.1885	137080.1299	639092.6396	58050.97559	44278.43018	46709.38672	104542.6309	92447.19434	147574.1396
PF3D7_0526800	27420.08643	28094.79053	27184.69092	39151.61719	31871.10547	36369.99316	58425.26416	52057.22852	37727.63379
PF3D7_1445600	28424.68848	31977.61963	23627.02881	25788.0127	28173.69531	26700.1521	36334.81348	35245.7124	35513.146
PF3D7_0504800	39648.96191	27960.70068	390536.439	56561.73584	58808.96948	63270.99609	72010.146	83878.98926	103469.2964
PF3D7_1022500	192462.25	61859.31689	264212.5786	49777.47705	43340.68896	31820.23828	65646.17432	60686.89111	81499.26318
PF3D7_0727900	19406.80273	9909.133789	14821.57568	15064.7334	25335.03516	25193.78516	19349.16504	17791.55664	26644.37598
PF3D7_1002700	101766.9663	49716.41064	46126.83789	67564.71606	65854.39673	71136.34106	81899.39771	93423.10205	100639.8574
PF3D7_1033100	187836.8467	167227.0156	172234.7485	850302.0684	979830.7754	950320.5435	696520.3135	837541.6045	238076.8931
PF3D7_1006700	236556.0962	183700.9922	538578.4858	384014.3242	412698.5332	403370.583	643387.4697	421654.9727	199478.6934
PF3D7_1124600	6619208.293	6339574.355	15350606.29	7831648.238	7819451.89	7771690.759	6099689.292	6927882.469	9716019.032
PF3D7_0903700	8888278.199	8752658.151	37351608.5	14229811.79	11501381.7	11833845.99	16772336.49	17903150.18	15653166.56
PF3D7_1451800	484087.447	509575.6953	2754268.464	1566306.712	1605527.822	1572932.095	1841506.672	1989813.032	1778938.152
PF3D7_0628100	109482.2422	101958.5273	993815.0303	83187.53369	57749.28174	77978.89746	82119.46289	55357.90479	414193.439
PF3D7_1358200	41168.83838	46917.08984	39270.89893	84934.68506	80758.05762	101388.8213	66671.44385	56624.31348	51423.51123
PF3D7_1309300	51831.21094	51738.17188	668691.0625	63721.85156	62883.14063	61221.78516	61701.98438	67408.78906	61922.76563
PF3D7_1451200	103058.4614	116505.916	88081.98926	235369.3008	187162.8091	167915.0205	468658.5815	405763.1694	76472.12256
PF3D7_0706000	2780236.391	2739335.582	7173298.971	3313295.774	3579036.243	3326178.49	2837164.986	3531186.966	3532812.336
PF3D7_0402400	42124.13965	25520.34766	35398.47754	74318.54736	74141.36182	80424.71484	194703.4922	157700.6392	139719.8594
PF3D7_0215600	7219.32666	8334.671875	11184.17676	10611.21387	9113.02832	4927.700684	6828.845215	8975.366211	14162.34863
PF3D7_1455200	206346.4761	99610.88818	514787.481	299586.6543	263187.1167	245625.0015	511056.7959	416961.0391	322080.7124
PF3D7_1345400	16827.66797	15316.48877	16170.69043	15443.91016	21443.06494	21498.94482	33951.05322	34050.45557	12809.3208
PF3D7_0703300	8832.892578	21977.98047	10775.19824	152746.7969	7448.287109	10996.44727	182050.8594	152013.3281	78612.10938
PF3D7_1411500	12239.67285	8019.900879	53581.57031	50786.05078	28007.40625	28159.50586	26183.01172	24654.00781	9821.363281
PF3D7_0913400	65468.95898	16189.72949	15662.65283	104597.4141	102042.0098	29305.34375	87974.11523	74899.84766	56477.44824
PF3D7_0616100	289212.1875	258231.375	8459.772461	124231.1016	168217.0625	145313.5625	52321.26953	47236.75781	64503.91797
PF3D7_1409300	586371.356	620552.7852	83754.75391	405166.1265	591796.0825	371201.9019	631380.6475	705244.8018	1270645.973
PF3D7_1230700	529346.2266	487700.0234	1360759.901	368034.0859	353246.5078	369789.8594	421033.2031	403999.2188	456571.7656
PF3D7_1465200	7087.21582	8490.035156	92150.73438	23518.45117	16145.83594	16399.53516	8252.938477	9954.53418	17937.80469
PF3D7_1027100	58227.51563	52041.64209	25487.13965	72603.90234	42538.74854	51933.05664	65800.61938	60097.39746	33324.29541
PF3D7_0514900	5385.32373	9396.213867	235518.9063	35144.44922	38511.44141	29862.77148	47495.73828	56179.89453	40051.17969
PF3D7_1408700	102705.4272	52962.13525	240206.2163	92261.71582	74576.11621	59402.04321	72568.47925	73952.18945	65503.12891
PF3D7_1142500	3639353.876	3485417.831	24018006.8	6674629.663	6113792.063	5971437.342	6610501.981	6251440.435	3852242.067
PF3D7_1432000	35654.70801	23711.49414	24860.39648	35071.44287	32080.87939	38467.91699	37615.17725	30097.6958	27902.70508
PF3D7_0415700	30430.00732	30473.48926	198863.043	37904.36816	40577.70654	39993.31787	35666.1875	36633.38525	59099.23438
PF3D7_1135900	138821.458	163631.4551	851676.6855	100162.7876	106731.624	105314.1846	88003.55566	82455.67432	168638.96
PF3D7_0717500	485907.127	413456.6602	967403.0801	149119.7161	154695.6528	143042.3115	161032.3047	204729.2588	415320.5195
PF3D7_1358500	69355.75977	61724.52979	55933.78369	277663.9297	271241.6611	269916.2134	397458.7852	320129.8398	258209.7793
PF3D7_1023900	602729.6624	694640.7705	2424602.008	1252043.791	1162018.142	1024788.372	1384387.199	1337902.684	1033310.52
PF3D7_0612200	62385.14453	58139.0625	65271.13818	81831.51367	74850.49512	68369.41699	153438.7021	148494.1445	152117.5391
PF3D7_1442100	195065.0908	193675.3794	278072.4014	378630.1514	354522.2212	366183.5439	579600.4521	474910.0693	374585.8701
PF3D7_1320600	1220844.771	1127241.967	4451678.349	482041.0864	508257.231	517528.1025	357700.8394	409631.5459	433871.3359
PF3D7_0505900	15011.87256	14647.01123	13816.33398	48015.61182	48114.00586	48573.98145	61833.13379	44521.80664	51852.67871
PF3D7_1142700	48873.74219	75972.66992	202300.2813	83423.78516	82802.54688	83904.29004	42911.49854	49793.7041	53307.41528
PF3D7_0831700	27820966.46	26536016.59	37238192.54	41923060.7	41075952.18	40108759.28	63883488.87	54966936.68	35257907.31
PF3D7_0311500	35768.0127	16551.84082	11887.44385	33493.25342	56580.48242	51106.61328	35330.85352	18483.32422	30202.6521
PF3D7_1343700	3861007.1	3881208.663	8534849.595	2030961.619	2019883.031	2095636.723	2647632.22	2425691.174	2544209.394
PF3D7_1238500	45843.48047	40376.53271	41643.18604	36943.57666	61372.86035	84556.84277	59418.94971	64370.69727	36072.94922
PF3D7_0409500	10224.95703	5884.690918	12473.37012	25731.5918	25635.15039	24808.08008	25777.80664	25867.21484	13671.31641
PF3D7_0218500	305269.8779	325583.8877	1045381.3	224038.4922	199386.1157	201352.2217	153968.5044	151926.5947	156588.6504
PF3D7_0319200	29910.21875	59548.83887	205202.5708	81493.87256	80109.96338	66560.55664	66537.10547	70673.54248	70288.50342
PF3D7_1308200	1222640.719	862181.5605	3882866.495	2778328.336	2750447.676	2654261.504	2105323.381	2386887.923	1818128.518
PF3D7_1302000	76700.00732	36175.21973	130187.041	29315.38867	92398.24805	96828.68994	193374.8174	168430.7979	22668.9917
PF3D7_1330600	72726.9458	54329.29395	173996.6636	168956.584	220583.8047	238558.1094	244351.7998	227367.2061	116042.793
PF3D7_0217900	266483.8486	162880.0723	1298964.02	457844.5635	470435.2983	479732.1172	409801.0977	408721.5815	513786.5122
PF3D7_1025600	27123.83984	26051.89648	10747.22949	70433.66406	78598.99219	75882.26563	209199.4531	130379.7188	54619.12109
PF3D7_1039000	23548.9043	27630.57568	21534.62256	21551.06396	15457.64063	26376.82031	27369.77588	21859.06689	47850.24756
PF3D7_1364400	398688.6367	274591.8198	27681.18896	306187.6392	140113.5403	154925.7539	37223.07227	40769.67188	160188.4814
PF3D7_0731500	476764.1177	408120.3325	2964893.735	266382.3706	274007.8076	259422.2578	204733.2129	196135.0073	1791054.772
PF3D7_0612600	6297.01709	8964.932617	5161.935547	9525.446289	9661.714844	8579.537109	6657.087891	8324.982422	4927.927246
PF3D7_0410300	10180.87695	8828.054688	7334.10498	10525.03223	12142.49902	12157.96191	8468.791992	12194.21484	14986.5752
PF3D7_0323700	193788.7876	183434.625	1072463.108	158544.1338	149522.4673	119812.5332	287742.0566	252423.3501	202168.4316
PF3D7_1125400	97716.75684	106693.2808	657453.3516	266704.7998	286963.6636	273895.6909	179626.9648	197445.2646	171943.3721
PF3D7_0908000	59604.81934	206565.0313	530489.7935	211994.0176	133803.5059	158337.1194	124435.4731	147422.7002	366434.9658
PF3D7_0608700	2160899.43	2186989.501	5514841.211	3949896.324	3859918.939	3819614.163	2674596.977	3235585.073	2855326.905
PF3D7_0613800	242105.479	230318.1152	333414.8564	596443.3281	399565.3975	473428.5562	1091735.573	994585.604	989037.4139
PF3D7_1249100	606260.3892	728899.4893	597156.8599	861772.0581	889620.4321	833467.498	588028.7642	800103.251	631325.1953
PF3D7_1203900	1076131.41	1085534.068	4201915.163	1362955.053	1435341.64	1414161.601	2282764.558	2339587.24	1494024.866
PF3D7_1145100	724628.9136	762881.2007	3446498.366	610113.3506	563107.876	558910.8867	474102.8296	553842.6626	916559.0361
PF3D7_1364800	369201.1118	396422.96	2247243.303	323111.7119	388481.9863	362929.5845	464699.103	406564.1733	173165.4312
PF3D7_0210900	433160.4678	465812.8193	751631.9849	740384.4956	683603.291	672357.6074	551032.2896	555991.3369	582580.3389
PF3D7_1224400	11392.39746	22767.31445	9338.837891	17569.10156	15681.02539	13919.32129	20754.29688	12563.69824	8915.475586
PF3D7_0306200	455704.6787	449022.7822	2683333.251	992155.332	941660.0859	929863.0117	708619.0566	857032.6328	808927.0039
PF3D7_1369700	827425.3076	757950.9443	3063283.976	650874.3994	476194.6768	515312.8511	805169.6948	757549.2095	537601.3911
PF3D7_1019600	33336.03662	33939.021	259697.5679	50608.16211	34739.59424	32053.64502	59140.24414	70610.62598	121540.3994
PF3D7_1427500	120371.8506	124114.2021	509847.9902	562771.9048	496836.4746	724276.7017	423252.2861	527234.5986	440589.8169
PF3D7_1456800	5428243.166	6140208.751	8468528.036	5056707.726	4671439.311	4915022.094	4457019.83	4762049.008	4548283.422
PF3D7_0406400	639935.6328	661846.3906	2296832.494	769558.0039	833993.2344	788498.2813	865830.3125	828288.0625	702679.7813
PF3D7_0804900	704838.3818	736596.8438	3295700.609	552721.6724	491490.8447	478938.0454	657366.9004	642345.6172	754589.186
PF3D7_1005500	30799.22412	36330.14844	29777.03467	66491.93359	89358.39453	81270.98828	53989.72803	61918.65381	61182.12695
PF3D7_0625600	21496.16113	35602.18555	167460.1118	31631.10059	30475.76025	21760.02393	23481.03809	27996.32666	29914.22852
PF3D7_0506900	562097.4526	460064.3853	3024414.902	328563.2266	289509.1543	290074.9004	388144.5693	432994.3027	1685089.275
PF3D7_1368100	1791132.02	1775227.396	5149715.475	1619653.097	1671163.61	1590188.568	1951158.626	1949966.233	2002376.415
PF3D7_0316300	99010.06738	89307.32617	49417.875	234300.1621	249162.916	250465.6992	255529.6855	212966.8101	219986.606
PF3D7_0508800	261249.4219	291754.7183	2640343.791	305551.5527	287729.0029	285709.4248	464345.7681	428253.082	322606.4727
PF3D7_0719700	7902341.143	7431427.272	40580959.85	13246844.45	12999384.93	12951648.63	13113073.45	11566115.93	8881356.891
PF3D7_1320700	27549.74365	33465.63672	224241.5571	35363.48389	37114.83594	37437.64111	26937.76514	39649.03809	21578.60217
PF3D7_0616000	4717.749512	8231.442383	8917.261719	10833.62207	8506.086914	12129.24512	8578.15625	11111.77246	10080.4209
PF3D7_0714000	38621713.43	38011016.33	94037318.97	17384541.22	18071760.26	17558136.46	21486877.61	19192955.56	30423618.74
PF3D7_1343100	24053.09961	19911.23633	25702.07471	30653.71191	26108.80566	27527.57324	64867.61328	58295.6748	44230.33594
PF3D7_0307100	6748497.703	6655699.891	13510649.15	14140454.98	14055895.4	14216983.47	22379987.53	19160575.77	10906180.65
PF3D7_1308900	262423.8438	227611.4697	157259.6816	352777.207	410541.6543	388216.2988	342276.9492	424299.0254	200775.2188
PF3D7_0923000	384182.2695	488855.335	34477.37402	528803.8066	551081.9023	538304.8105	377534.1855	491999.5088	351379.5352
PF3D7_0110900	26596.4248	21227.92334	149091.8047	46605.04883	66764.58594	47601.56738	95297.47852	94134.08691	36322.68945
PF3D7_0513300	15366603.28	13932516.27	31020966.55	19322856.66	19913938.97	20256945.66	12884555.16	14580150.36	14044777.74
PF3D7_1401600	450214.0889	498693.7769	1255173.006	124935.8477	117287.2925	125323.0645	135145.5513	110532.8042	1389581.609
PF3D7_1340900	157170.4844	160206.0625	7755.101563	151676.5156	124514.25	115247.2656	122353.2578	133097.1875	166140.2031
PF3D7_1323900	34290.07813	26103.42188	9082.777344	29981.65234	32315.55273	30536.81055	11713.59961	7288.981934	18860.76563
PF3D7_0610100	12370.09473	7089.766602	6527.210938	6628.930664	19694.51563	25421.27734	36509.79688	36783.84375	5789.342285
PF3D7_0217800	591843.2051	634603.9443	30272.30176	387221.7734	385086.3154	360105.9688	241472.2207	243166.2993	292253.9194
PF3D7_0729200	17088.41455	29233.07764	384007.8408	80524.79785	28311.29346	72073.45508	225507.4834	164429.6675	63842.42139
PF3D7_1031200	66478.09863	80980.01416	155387.7261	54276.90869	55004.21362	46581.74023	59615.63574	58213.15869	335403.75
PF3D7_0108800	5527.969727	8650.455078	5349.591797	5432.959473	11901.28223	16356.66113	5228.971191	17516.96484	15390.76172
PF3D7_1332500	91797.67188	86099.73438	7564.762695	63255.60156	76999.91406	76482.66406	101659.4688	86596.14063	66534.91406
PF3D7_0828300	35170.85107	27562.46191	971607.9473	251594.0479	274000.6182	261240.1851	463247.9629	454931.7432	333782.5176
PF3D7_0904400	41629.11719	157549.4512	228257.7329	48115.18457	122569.8369	107607.7612	120306.8145	152469.9609	181385.3745
PF3D7_1242700	9555383.688	9897502.75	26443541.55	10164139.54	10163744.45	9746015.301	6630010.808	6834339.598	6727780.399
PF3D7_0626000	734097.835	754535.5146	4007406.542	731060.4922	667170.9297	716540.2461	1526944.725	1471492.664	3603083.849
PF3D7_0106400	97341.625	117104.5771	55096.53271	202631.8164	241861.4648	251708.6914	331016.876	314086.5303	99767.56104
PF3D7_0610900	256889.021	257272.1782	111584.4956	315988.084	921928.8984	640340.2275	345585.355	733040.229	258169.9478
PF3D7_1228600	1193316.684	1276989.474	3240676.84	1498232.405	1391055.581	1370203.913	4130703.301	3694961.132	4963914.044
PF3D7_1105000	55207146.21	55659381.7	141159751	11799301.71	12349871.86	12397078.72	12447721.25	13370460.79	25181433.78
PF3D7_1010100	5557.973145	10826.01758	6780.141113	16852.28711	15850.91602	18272.91602	5257.351563	8448.712891	11818.99805
PF3D7_1453700	2865471.711	2858746.316	8791229.452	5229848.988	5082981.512	5155320.377	3380923.367	3118211.471	3085007.118
PF3D7_0525100	3999611.537	4296085.06	7623008.553	3428202.288	3026598.587	2886440.657	2508012.248	2846250.059	2992751.633
PF3D7_0617100	136312.314	140052.9404	35122.82031	138832.0361	150507.8301	148230.7002	97209.73975	123635.2217	170880.6602
PF3D7_1410200	519179.665	478617.1943	1438807.208	1210110.96	1208825.714	1166451.543	665951.1646	828138.5425	721797.6792
PF3D7_0525800	1281181.461	1045788.834	750530.873	199333.8542	138878.7075	202868.0713	121346.8281	136331.2007	4758709.883
PF3D7_0914200	420285.8438	402710.2607	59357.53027	137108.0679	155674.6438	157907.8511	109703.5654	123289.5508	71305.729
PF3D7_1214100	95795.84814	629875.627	42739.89111	115462.6548	96672.73242	88853.37256	85092.63965	81911.54004	136661.0791
PF3D7_1212900	104380.5732	125209.3062	508356.2026	210124.7524	183960.8037	142593.6016	207361.3574	221310.2412	135566.1421
PF3D7_0807500	2340068.082	2403792.872	3432655.987	2660807.536	2557464.323	2716942.783	2405579.857	2832736.402	2846529.356
PF3D7_1200700	90180.16455	95692.29346	135779.5	39706.0957	40292.26855	56335.81738	48824.62988	58277.74756	33619.89795
PF3D7_0805700	141576.6206	148477.271	212422.3975	356826.0347	314589.084	317240.0327	834610.8496	797796.5811	685726.9058
PF3D7_1317800	4897020.076	4274409.045	3258975.125	6551534.12	6990529.536	6924694.091	7914660.573	7977780.75	5301509.981
PF3D7_1133800	140552.8472	80414.87012	724764.5283	335300.2236	292012.9214	373011.0303	262351.1924	324819.5703	375237.2295
PF3D7_1421500	32003.36328	34085.6123	38482.73682	66653.19092	100984.6465	101853.1738	187107.4756	159810.3911	71685.58545
PF3D7_0821000	112946.5127	255229.4092	1052680.929	989793.4883	972743.3481	945717.8145	1083520.696	1223821.37	1521827.601
PF3D7_1203500	101102.1577	122673.3018	43713.28369	149545.3608	134380.0308	132228.377	91070.5249	122626.4834	124399.8594
PF3D7_0308900	113803.6035	82571.22217	280727.4624	85437.24072	73889.83008	100789.0781	99814.96826	103694.5044	74735.33594
PF3D7_0323000	358469.8237	177235.9883	131642.7769	426688.4121	422819.2495	448276.8218	1211018.325	955726.3223	512665.6021
PF3D7_1454400	4822617.448	4991385.035	17118678.8	12488873.15	12286167.22	12111012.12	8250982.141	9079257.042	9803132.138
PF3D7_0509100	87317.95801	79913.42041	77645.80273	120109.8311	75966.55933	102515.7656	92352.38623	117605.9121	164029.7582
PF3D7_0731300	76809.32959	68349.95947	29455.37402	176988.0254	154034.519	165877.8584	273688.8691	300334.8691	138151.4048
PF3D7_0717600	305786.876	27682.87305	31428.646	34875.24463	28700.99219	32338.33057	41547.24756	41651.05566	62076.45947
PF3D7_1455500	254176.7754	311851.6353	812553.9199	418077.4707	346650.7754	353451.165	356780.646	456457.1548	538628.6675
PF3D7_1463500	100906.1777	79818.2666	205770.2051	44214.72217	60584.73535	31573.7002	29859.93311	59472.30225	65178.81494
PF3D7_0414000	120694.9966	120402.7896	332587.4712	362645.467	336734.5044	334794.793	343257.7573	410591.9385	323581.7881
PF3D7_1212000	1264914.391	1383823.79	4962532.731	2506321.005	2553624.47	2465652.932	2952468.227	2859935.661	2339088.932
PF3D7_1404900	761003.4387	809257.3379	1003973.728	1099919.751	1128297.816	1095210.91	1848038.599	1523427.581	448643.5444
PF3D7_1305200	6527.058594	9218.657227	7962.322754	12563.16406	10079.56738	5450.338379	20701.86523	9921.826172	11289.38867
PF3D7_0316900	26141.2666	12252.93359	19517.10547	19518.2207	19944.05176	9497.432373	31835.96289	20008.85303	19789.89355
PF3D7_1306600	83543.02539	80671.28223	41483.3999	159848.0762	173541.5967	164312.3818	168079.2715	194736.8467	186200.8496
PF3D7_0310900	59240.97021	51811.67529	61845.15283	63625.28955	81883.0127	79611.14697	143371.5083	121906.7639	82393.82617
PF3D7_1456700	412392.1274	445293.8271	1009189.917	672500.4961	652991.8545	645276.1572	549921.6523	721834.876	682562.8818
PF3D7_1363400	33507.08887	38117.4082	33761.60938	49029.97485	54840.42822	33343.40869	40031.67139	61482.44678	62910.36719
PF3D7_1238100	848929.8027	901307.7227	3742347.487	1738606.411	1755029.006	1737307.782	1303602.709	1414565.458	1372583.711
PF3D7_0614400	18610.55225	28839.16309	19930.1001	33597.90137	32429.68799	56692.6377	55371.56738	56026.5	39485.28418
PF3D7_1472600	73707.89941	82885.34375	308989.873	60237.72119	70963.71289	73361.38477	73640.76953	83746.98193	230756.8071
PF3D7_1129200	602256.2271	662610.6768	4055384.938	981659.873	881284.854	893546.355	834997.9302	907131.0205	997959.0518
PF3D7_1104000	1395655.34	1313311.164	2325942.205	2209632.094	2222464.951	2155254.168	2267580.348	2025761.965	2086316.769
PF3D7_0114100	64935.56104	104995.5127	574884.9736	947327.9404	771951.6738	793950.3301	936428.7637	921166.1982	715926.8906
PF3D7_0830500	376977.9434	339260.9302	1170938.211	464180.4268	427034.8433	441324.3628	568748.5918	489757.3091	416980.708
PF3D7_1323300	10807.14844	6906.178223	83062.53906	10465.35254	104491.4766	122819.5938	72572.20313	102586.4063	8457.47168
PF3D7_1116200	1169127.456	1201073.769	5384560.62	1139581.617	1106309.967	1071070.801	788264.5117	948864.8047	894345.1201
PF3D7_0519500	58406.52197	74316.3418	16204.63721	71899.98486	70133.25781	64264.65869	60684.23047	72841.14355	78143.33447
PF3D7_1024500	8571.880859	6585.758789	7026.738281	18065.47852	6023.259766	11139.09766	18666.09766	18796.2207	14142.87305
PF3D7_1407300	29392.51367	27748.49805	15860.88672	36344.4248	53695.35938	52164.87305	69780.52344	40938.96191	28412.13672
PF3D7_1347200	228483.5034	280606.4893	82590.59082	634397.132	648004.6719	625698.4673	539189.6777	671990.0889	508426.1216
PF3D7_1119000	375605.9502	313187.3013	1437873.234	648107.3101	693381.4316	653079.6396	1102681.583	1068572.359	700088.2217
PF3D7_0109800	611240.8633	580664.6323	2231577.154	949863.9961	877923.3965	879246.5215	684374.3789	913985.3633	825888.1758
PF3D7_0408500	43713.29395	48130.99219	324152.8091	231455.7324	333881.1768	341305.4199	568124.8848	573007.7109	262255.4595
PF3D7_1120100	28435562.66	27959775.05	114492943.6	41896550.64	40147805.19	41094735.91	45071757.47	42301838.54	34006418.62
PF3D7_0604500	1962077.126	1848419.326	6928850.916	2732323.656	2291025.018	2510039.616	3944124.354	3666798.129	2560962.054
PF3D7_1432700	56890.37402	117472.9395	536734.2456	145715.0938	118046.8691	122975.0195	236713.915	233323.0957	140312.8262
PF3D7_1410700	1249660.953	1230745.847	8000317.351	1248838.154	1028100	1035169.104	1220266.525	1411774.786	1502932.494
PF3D7_1235900	6771.807617	33793.38281	6212.43457	36393.33984	37937.63281	36765.58203	4817.149414	21381.61719	31616.06445
PF3D7_1333000	452029.8691	466119.9707	2555818.898	846140.3018	906838.6328	916735.0586	1470417.271	1344743.931	760950.0596
PF3D7_0217500	3272218.493	3347072.035	13282089.42	691522.3643	540176.4526	589227.8613	713625.7837	652975.2837	2830401.245
PF3D7_1313800	11204.84766	5370.061035	5006.265137	7318.306152	17814.09375	17189.24023	10598.79688	6238.291504	5243.993652
PF3D7_1016400	81980.98682	59477.41406	111135.6963	201063.9692	232653.3228	246847.9619	252727.4351	258996.2559	93904.55957
PF3D7_1333300	73273.20654	136585.2041	84036.97168	143549.4561	120743.9043	141362.0723	99223.63477	49650.5625	150488.1357
PF3D7_0817700	279792.6123	341043.814	785210.7163	162823.5327	180893.9565	205599.9766	138314.8047	168091.6636	1705428.347
PF3D7_1239900	5512.146484	4924.105957	108036.9297	8156.26123	11938.79004	10994.58203	11927.56738	13132.09863	9826.473633
PF3D7_0111500	615162.6909	538110.9514	2398139.584	535620.6245	615763.8643	583573.2725	752979.627	678850.7202	886279.8335
PF3D7_0603100	33569.72656	6965.874512	242906.3125	44014.87891	42439.98438	45731.78516	43296.83594	48767.43359	36296.39453
PF3D7_0306100	28749.50586	32736.06494	43815.7832	64840.08301	49270.76392	57091.18359	100023.4541	93347.86816	55847.03125
PF3D7_1314700	32456.86621	20564.54248	24537.19482	72996.93994	41911.52734	43978.29492	92368.81934	65828.55566	59629.19775
PF3D7_1136400	168626.5488	160294.7544	33844.81982	397680.564	157476.8984	170285.8467	139719.6206	150044.5898	333165.5957
PF3D7_0417300	77540.02783	48527.18164	136278.7026	70013.71191	94746.54688	93603.01953	100203.082	100233.7456	60899.72607
PF3D7_1227100	214827.6436	124334.6768	350275.6528	570804.8633	531811.3647	526573.2451	819776.2549	772962.1807	301422.6187
PF3D7_0404900	132041.5283	120700.8486	175186.7632	182930.8203	197825.8765	199318.8423	491500.0981	389513.1973	756678.2324
PF3D7_1415000	35580.45313	27132.16748	35297.9917	98976.36133	154024.3809	88228.41699	159907.0728	115626.1084	88208.18115
PF3D7_0505000	43004.71875	47439.49609	426027.625	92331.21094	85286.04688	84626.8125	63409.25781	65304.59766	60370.73828
PF3D7_1324700	522671.5234	632073.8789	587147.8135	368453.1133	388790.3857	365118.1602	380035.8477	404613.0439	628770.2109
PF3D7_0113900	65727.17969	77753.78125	16896.51807	121940.8203	143093.5742	137567.6016	145297.25	151287.1875	128593.6367
PF3D7_1462100	24252.59766	20990.42773	28412.25928	33363.50977	25709.81006	27779.7627	24630.40186	30996.83154	35948.6377
PF3D7_0104800	22895.11963	85077.5708	28323.86914	90976.84375	76072.9707	95590.62158	132919.9893	33230.86621	115443.0462
PF3D7_1367000	868766.9258	759330.8984	811484.8428	1561856.021	1438771.894	1513091.318	2612335.126	2525515.755	1633051.26
PF3D7_1246300	29101.36719	34768.74707	177839.1016	17545.91211	20893.2793	17243.1665	14274.8877	16311.15723	20672.15039
PF3D7_0915000	5881.566895	9598.179688	7152.755371	15267.45605	18556.19727	17114.74219	6217.881348	8913.027344	42140.98438
PF3D7_1439900	12617087.94	13196704.77	32630815.03	17623948.35	17715474.11	17180024.3	20378441.57	19842049.47	14687908.83
PF3D7_0911900	299598.0938	290915.6885	22882.58984	297421.8457	333916.5117	320690.1719	601766.0742	532975.5059	315065.8652
PF3D7_1145400	4271749.952	4435593.582	13902833.29	3141550.943	2968266.231	2942065.268	3921969.396	4038446.185	5520676.264
PF3D7_1406300	192763.8188	133728.4678	298576.3794	445654.0972	394660.9473	369125.4565	430916.9082	382569.71	365349.2417
PF3D7_1412100	71024.43213	85453.77246	89721.87695	481542.0146	476707.6089	487068.3516	490225.2324	520948.3892	363287.5073
PF3D7_0108300	1459581.334	1461656.263	2378954.156	1926285.585	1671498.993	1957620.842	2391229.694	2085147.226	1726281.061
PF3D7_1427800	6282.134766	9830.612305	4707.37793	18650.65039	28758.87109	28709.9375	20723.78711	27431.99023	8027.453613
PF3D7_0709300	288148.375	272559.625	69722.36719	319292.8125	261141.5313	272293.6563	779670.1875	775640.25	1694309.5
PF3D7_0605800	29880.16602	20997.20117	69855.03174	33513.94727	34565.97461	33826.3833	34155.01709	44475.75391	37202.58496
PF3D7_1205800	57083.62256	67437.31299	253647.8574	78624.71582	70772.08887	72825.16699	97625.85938	87094.93311	73371.13037
PF3D7_0501100	98099.50391	95716.02441	217235.3369	28998.96826	36747.3623	35259.61279	107816.2432	98695.80371	53750.52393
PF3D7_0310700	17266.94922	15436.53906	128928.3125	17797.44922	14128.16992	20158.18164	10171.56641	6329.425293	4791.161133
PF3D7_0802000	350143.4331	284055.8984	361116.3799	1847296.86	1777931.908	1765742.008	1126560.548	1633875.522	1119132.021
PF3D7_0318900	22806.05859	27608.85889	23035.30371	46982.19629	75482.91406	67665.33887	87656.14941	84500.02197	57778.35791
PF3D7_0825000	23072.51855	25310.51855	24865.76563	19631.02441	68180.08594	142881.9956	100629.8491	189393.3555	85754.18701
PF3D7_0415800	89622.14844	91472.26563	871630.8125	19333.76758	15626.99512	16044.79199	5520.01416	8328.931641	111391.7344
PF3D7_1435100	11288.3418	7213.679199	10175.38086	10019.24121	12507.97656	16322.25977	7890.035156	12679.51074	8834.043945
PF3D7_1128000	211262.1558	190754.519	49902.75537	189015.7695	192254.7202	163473.334	107995.9512	159238.6904	189178.5439
PF3D7_0528800	14726.49756	92460.25195	19923.67041	22703.38184	86729.28516	89075.20557	117626.1836	110685.6973	98346.23633
PF3D7_0204100	224878.3613	250273.3438	516293.3022	171208.582	178112.5759	177185.8149	147671.0801	239538.4229	590827.2339
PF3D7_1219100	1464818.358	1398079.077	8211971.814	3163965.57	2971861.607	2985712.038	3286916.7	3405356.383	3488093.417
PF3D7_1149200	7391930.485	7541772.036	5304486.756	1749794.773	1638619.785	1732348.837	2392581.924	1972646.761	1278743.338
PF3D7_1351900	5575.129883	10125.74414	12478.05957	7430.116211	9260.889648	6272.731934	52891.71094	26266.53906	16312.95215
PF3D7_1345800	54689.65479	89216.0918	292053.0635	151016.5117	114467.4561	127281.9238	79703.9082	92718.28516	131748.2676
PF3D7_0406700	20913.35254	26311.2749	11055.15576	27043.79492	20965.46094	25878.61426	30087.53223	28925.14844	35542.62256
PF3D7_0515700	1461864.796	1513868.22	12839329.98	1075700.459	1026325.54	1058688.848	1104925.452	1281688.477	5733600.89
PF3D7_1446700	102897.4893	78790.05273	818678.356	238869.7622	246422.1499	268140.0024	480990.4756	469660.6387	433616.4824
PF3D7_1037300	2281456.995	2412623.628	7311830.626	4401880.76	4318784.368	4225411.046	3215358.286	3565852.429	3371193.394
PF3D7_1118400	223734.9702	222259.0635	782117.3125	102899.895	127896.9429	107546.5752	176209.3501	177673.7207	146580.6938
PF3D7_1451700	51179.26855	53277.00391	30914.39307	33322.17725	36152.19629	36776.88818	104536.7783	53616.00146	67957.70215
PF3D7_1431700	1586432.319	1561460.047	619671.6553	1878792.995	1884148.787	1971310.352	1276858.135	1593643.449	1333979.714
PF3D7_1348500	30699.30566	40457.51074	273821.1299	61780.16992	42944.41992	64910.63086	32540.1665	48138.58301	69593.97656
PF3D7_1237800	8346.716797	5333.869141	5040.233887	41855.53125	29172.7207	11439.58887	10670.71191	6280.619629	52529.9375
PF3D7_1309700	886074	962775.4375	2623393	1301953.875	1179979	1110946.375	1487446.5	1613112.25	1400669.875
PF3D7_0109950	13917.72949	16711.11426	16178.55957	34163.67676	22263.03076	17685.94336	57056.49609	28491.41895	26874.45947
PF3D7_0808400	854677.187	914477.1177	4103677.309	1045576.862	987071.5205	911819.5327	1458896.539	1370755.223	1380323.012
PF3D7_1014700	207028.3164	127073.6035	512347.6504	259351.644	320648.0957	259937.5854	191031.3423	310052.7568	224813.0093
PF3D7_1028400	127152.2598	136367.0977	420680.3516	234370.7461	201141.7891	211789.8086	100968.0571	136168.0273	74943.24902
PF3D7_1349200	2624334.548	2571535.218	9318949.528	3175104.295	2919800.112	2887062.692	2074751.318	2531889.937	2511229.94
PF3D7_1344300	200161.5845	190058.2788	892646.3462	46081.44482	40883.02686	41607.78906	44255.6499	36610.1626	190258.105
PF3D7_1414800	481011.5879	376364.4941	270766.8794	380526.8916	372276.748	343646.6279	306515.6738	349102.9082	247292.7739
PF3D7_1248500	18676.09766	10111.37207	12495.79492	6980.049316	7019.860352	11515.68848	9513.569336	8370.405273	5289.90918
PF3D7_1007700	150216.5889	152363.6621	505795.3906	857068.2734	891988.0137	755978.9713	1326152.214	1131869.75	498930.4453
PF3D7_1336800	158083.1157	152010.3828	370860.1699	224974.0796	201568.759	216210.5957	176990.3887	165155.7607	134227.4703
PF3D7_0529800	116493.52	79628.50439	70241.50635	67739.92627	69954.76367	75786.02734	171986.7114	192102.21	119045.3687
PF3D7_1437500	20099.97461	11606.29297	20479.43848	19398.96191	13321.47412	19667.45898	20136.31055	12211.46582	11777.01636
PF3D7_0927800	95203.20508	22857.92188	761021.5229	61182.65576	88637.70898	90199.50098	209105.7656	151699.6514	133004.4048
PF3D7_1368900	66942.53076	67794.05713	939167.1401	161357.9277	151333.2676	163640.8462	162252.0947	171623.3491	107717.627
PF3D7_0817300	43101.72998	36003.33105	43990.48779	76565.64453	34344.30322	56155.58887	53738.61719	43773.5415	41141.77148
PF3D7_1312100	20494.66309	27678.78809	22408.44482	52157.62012	35529.89941	26155.64355	54031.39551	71771.94336	88442.20898
PF3D7_1127600	2626635.484	3081907.626	5000079.467	1531568.917	1368244.644	1448609.705	946715.2349	1193071.088	1840316.546
PF3D7_1452000	1750773.667	1670143.339	7325329.356	456483.688	472371.1028	517634.752	569019.4854	513041.6538	3364908.452
PF3D7_1133200	152483.8589	245377.2268	173553.5815	582862.4429	565720.1157	544111.4473	942254.8958	871146.5112	535836.0605
PF3D7_1108200	10241.69727	5875.072266	12493.79102	12302.07617	42843.66797	32740.92969	26809.80273	31521.61133	7194.753906
PF3D7_0907000	231964.9395	280711.2817	24217.00098	722820.0498	204438.8706	229719.3613	336273.5049	324302.3452	459460.8081
PF3D7_0808100	13828.3501	17383.50488	13666.49561	13472.49316	11934.7334	12173.91406	13970.94922	20777.09912	13666.05322
PF3D7_0715000	12595.43652	7218.918457	6410.43457	28754.20313	24706.55273	17942.82422	12832.34082	15700.14844	5894.804688
PF3D7_1310800	113152.5586	98504.75732	277229.5645	277116.7163	273409.582	261955.0313	181115.9658	218753.3315	195904.1445
PF3D7_0320100	167193.2695	158073.0977	1608733.323	135278.2988	127196.5317	122399.9033	145446.1484	152221.2637	141569.8003
PF3D7_0520600	105231.1875	34174.20068	19278.1084	109705.9473	107146.2266	113067.1348	113199.9375	102861.7217	50427.65039
PF3D7_0817600	28961.93945	30355.80078	44683.48828	29712.00195	32416.25732	34213.00684	33266.33887	33255.4043	106046.6685
PF3D7_1424100	9808566.647	10069800.63	6476448.496	17487090.14	17447168.86	17849254.99	13303298.47	15489324.64	13441915.05
PF3D7_1449500	60357.72705	103145.1113	158373.2217	465677.7456	459369.6968	467673.217	873417.5608	774498.2021	457488.1792
PF3D7_1464600	1791741.043	1881107.979	2499092.757	1835667.038	1688619.044	1703714.181	1222546.829	1321680.899	1652146.304
PF3D7_1001400	4694.043945	4694.871094	6299.97998	23404.82617	24822.46875	24832.55469	32210.25	5055.770508	10739.23828
PF3D7_0921600	22251.30371	26845.71338	25823.92432	45069.9834	25282.77197	33737.00195	16834.69751	21222.60547	26719.55176
PF3D7_0821800	984945.6055	1078447.512	102922.7139	1168738.765	1010968.783	1244181.148	1750375.93	1577739.953	1526949.039
PF3D7_0320300	2037431.927	2445808.03	2139611.572	3590517.878	3198643.077	3298818.112	2321941.067	2806289.092	2620060.08
PF3D7_0804800	224585.292	210446.7051	30568.43262	232659.0195	273859.2461	252143.918	318160.1172	358373.5391	249756.918
PF3D7_1407900	24239041.66	24302691.76	59960184	6378971.792	6455977.784	6337833.055	4358121.918	4792986.627	5115966.101
PF3D7_1311300	9134.459961	54071.64844	11143.07813	55671.06641	51677.75	59975.78516	48195.60156	45167.28906	47669.72266
PF3D7_0826100	173012.3877	174658.4067	438635.9463	366785.9524	312882.1543	322354.6343	349284.7847	375076.3848	336670.7656
PF3D7_0530900	25537.30713	20936.60645	27391.33203	32379.89648	25273.6416	33372.31055	53143.78955	55825.8374	109976.9551
PF3D7_0606900	58298.8042	27129.92188	62992.11133	32518.83008	60202.10352	67303.74414	41008.07178	54794.43555	31805.45996
PF3D7_0807600	158617.3545	163524.271	61403.06494	218371.7607	206454.2856	206041.2227	210496.9998	305196.7607	199011.6094
PF3D7_0520900	8615184.543	8627959.917	7886399.196	12420418.16	13313640.39	12918476.31	10012771.61	12324211.51	14447614.12
PF3D7_1461300	7245383.035	6938474.817	29420258.93	12852489.84	12836181.2	12242144.2	18326118.29	16823889.11	9671827.792
PF3D7_1366400	44861.65625	32143.3501	41565.93896	63452.37646	51322.94922	33416.46631	81344.64648	74545.66504	41550.74121
PF3D7_0909900	68028.9624	59401.40576	380039.4658	99526.64453	126018.0479	100754.5752	85605.0083	82918.62891	110589.832
PF3D7_1317000	52617.16113	69573.68945	648473.6572	82708.72803	63298.08398	67709.54199	61698.84912	74127.8584	90888.63184
PF3D7_0309200	5947.795898	10116.47266	4971.989746	5049.473145	11061.22656	5981.152832	49648.50781	49672.36328	63432.89063
PF3D7_1215300	1253538.672	1354191.531	536607.2866	2755320.934	2685457.91	2609506.773	3976445.775	3397770.359	2230729.813
PF3D7_1347500	15749071.17	15984093.47	28744283.84	17285714.9	17272854.74	16977533.85	13523219.6	14641446.69	13737782.82
PF3D7_0815200	643727.5801	432045.3428	2648269.251	551382.6753	767316.6367	739004.2275	586347.2363	715638.0171	651149.9673
PF3D7_0602200	153089.5117	158773.1587	423865.5786	468008.8906	434166.998	430198.2227	620746.5918	533481.6055	319931.1016
PF3D7_1332900	3469096.855	3594444.14	5075350.568	5721711.582	5764960.538	5667285.746	4005539.452	4817394.671	5304943.285
PF3D7_1343300	60571.22168	43201.71777	92903.34814	113537.6021	136941.6533	106709.9585	117333.2651	141996.29	115411.708
PF3D7_1142600	753414.9326	828407.0728	162501.9111	1757007.284	1598291.24	1581192.012	1011697.516	955456.0938	1262713.146
PF3D7_0310300	98278.18262	100529.2993	55135.71387	82824.64539	108445.7532	83613.5083	78148.35791	94307.36182	66564.22852
PF3D7_1107300	1101110.621	1043256.324	3295549.811	1516036.864	1416980.676	1367581.183	1781692.402	1616477.642	1304725.157
PF3D7_1025100	41212.84375	33342.06641	231091.3906	27048.69336	25913.63477	7958.071289	30043.08398	31962.20313	36659.80859
PF3D7_1027800	6922443.678	6632449.396	2943463.561	11031196.6	11627643.21	11311945.22	7687748.389	8869269.814	7558227.198
PF3D7_1010600	2104058.99	2144243.388	950690.7969	2839778.305	3220758.954	2988976.197	3251526.438	3124144.22	2820839.027
PF3D7_1341200	6786402.513	7042325.984	10619484.18	8442874.509	8189526.913	8095828.77	5352414.989	5709132.187	5684326.606
PF3D7_1204300	17485872.17	18061778.5	39318966.18	26161212.36	26030959.1	24423232.01	37534890.87	34855172.59	23402792.31
PF3D7_0913200	9165636	10100397.98	23483030.64	11529287.82	11273032.88	11076127.51	13342353.76	12481303.1	10540957.8
PF3D7_1442300	1515431.406	1588463.644	3414558.073	2069165.746	2089135.12	1998167.11	1718283.85	1820448.474	2125764.044
PF3D7_0719000	100667.9043	86712.01855	596040.2017	283743.0576	256983.8091	270473.4922	359593.9863	339866.126	204247.4404
PF3D7_0907200	51573.73438	40507.51904	153578.7266	17923.31934	32220.86426	10624.52881	33952.40332	42016.7002	41524.66602
PF3D7_1131100	156804.1162	158410.1401	921467.6855	95393.55078	88824.2207	75109.58545	82771.52246	90199.23535	177211.7295
PF3D7_1118500	854591.2021	1023779.744	1806936.564	1058182.584	1033966.385	991580.2783	680485.3833	776404.5386	772496.8789
PF3D7_0901800	48384.94629	36179.54639	40665.6875	92021.22803	103827.7646	88404.06543	105281.271	111191.0386	77776.2793
PF3D7_0917500	40049.66846	30207.97461	31883.59033	151117.3252	120676.5137	115771.5859	120677.3223	132533.4873	85848.03809
PF3D7_1033700	992484.6362	912753.3691	6548180.112	1209944.515	1029216.657	1226728.224	1267224.073	1234628.208	1103406.121
PF3D7_0922500	62814078.63	64595879.78	166186761.5	115044084.5	106801958.5	105078957.8	90229339.42	96983498.49	90939860.06
PF3D7_0808300	268026.3223	273867.5918	601045.3555	417694.4893	343009.5054	404187.1074	694398.355	664512.4521	450542.1338
PF3D7_1353800	1217246.038	1199483.751	1486798.367	1568083.122	1527482.862	1574262.173	1337449.802	1564735.316	1852825.456
PF3D7_1229300	429025.7891	414203.9331	3858722.052	469396.0723	459747.2212	478211.6895	924062.9629	822773.626	2350548.194
PF3D7_0729400	17711.12891	19327.50146	12446.87109	34955.98096	35242.24902	37680.00977	12917.18945	12692.8833	12335.85498
PF3D7_1021400	58672.55371	52875.4585	17734.01172	41483.55225	44210.15918	48745.30371	48736.74902	55927.00195	50492.33105
PF3D7_0313800	5275.330078	10701.19434	11807.05957	22372.1875	28886.79102	24008.20703	32716.90039	9475.233398	11271.80469
PF3D7_0819000	66791.96875	57735.60547	333796.2813	54086.06641	55455.58203	53163.54688	46583.60547	55400.42188	44259.15625
PF3D7_0104300	52693.80127	71314.35693	371244.1597	37487.86035	28658.40381	33426.9502	31046.82715	98510.9707	31274.22998
PF3D7_1212700	1811774.285	1941716.283	3888497.668	2523761.267	2479821.785	2446404.034	2131469.071	2231879.093	2364435.362
PF3D7_0606100	29261.12207	28935.32129	31918.93408	55918.0415	67034.16895	35898.36279	109798.5313	97543.06934	37992.21826
PF3D7_0503400	2275636.584	1986533.201	7845210.014	735489.002	697335.0059	776616.2402	685977.9199	867067.7969	1032330.893
PF3D7_0626800	28166183.3	28726069.95	59433308.53	34799284.59	35680046.5	34412348.25	26827104.44	30896037.42	31163102.17
PF3D7_0618000	1153935.844	1118742.778	2459229.391	259084.7305	260348.0996	261888.8115	128268.5615	126422.8989	1250961.587
PF3D7_1116400	7501.651367	27172.53516	5608.020508	5521.966309	6882.57373	12076.4248	11872.77539	6988.136719	5870.650879
PF3D7_0623600	24536.44629	27176.70557	263493.2363	103090.5273	106284.4307	113821.0425	136896.7012	129714.9712	116130.3125
PF3D7_0212900	89671.08643	70979.97021	44401.76074	59278.35449	42873.89844	25371.99121	48842.38184	55389.08008	89446.73193
PF3D7_0104400	596769.6226	33022.33594	114632.3135	1139780.092	1140778.438	1079520.473	859302.3477	931429.3027	713108.251
PF3D7_0512600	1022262.458	866113.0083	2635034.832	767980.4844	683580.7134	701455.6592	768592.3555	828683.209	926868.7808
PF3D7_0209200	20653.49609	5442.410645	4939.713867	28505.82422	26177.40234	8785.399414	10457.89941	6155.362305	5174.281738
PF3D7_1402300	710600.5039	706683.3672	1806764.485	687171.3755	617833.0669	646821.5303	578169.2676	709640.0718	877885.9526
PF3D7_1343900	214299.0435	215253.5234	48354.4917	218390.4272	233202.0908	206395.1216	158737.8188	169129.771	206099.7832
PF3D7_1303800	39310.02393	57471.10254	14440.94189	19086.23047	29121.42188	22917.78418	22093.46387	30540.48926	34989.22119
PF3D7_0705400	300592.9492	328615.7637	1186157.869	1969782.556	1748021.482	1810729.259	2090829.997	2170045.513	1548035.501
PF3D7_1352800	16477.13232	13757.99316	13507.01367	89526.85645	64288.74902	26252.10547	95560.00293	89978.23145	74371.70605
PF3D7_1338300	6140806.034	6299402.387	13060571.75	6302431.492	6230967.262	6211012.328	4131814.323	4774027.646	4607958.975
PF3D7_1223400	391146.4341	573943.3364	1970640.05	466353.9424	409044.0103	396030.7598	209781.0454	325280.1318	536253.6584
PF3D7_1221200	6965.004883	8105.13916	5709.513672	58417.74609	53047.19141	54378.82813	124667.3359	87954.24219	64735.4375
PF3D7_1345700	1832545.403	1737533.499	7963489.771	2290989.717	2170605.128	2176036.048	2416793.729	2469936.005	2228639.557
PF3D7_1251200	405088.9531	397819.0298	2270795.087	126285.6821	116763.3203	131909.3271	133813.3833	100726.1167	1370862.039
PF3D7_0704200	86615.19922	96962.49609	143017.3672	162303.6602	169690.1133	148533.4609	110116.7964	129631.157	113782.3999
PF3D7_1017900	697645.7031	708259.8457	582318.8936	501053.335	514635.6133	482642.9336	549674.7773	613258.8198	565559.27
PF3D7_1004400	266847.5347	255928.5259	173877.4204	1770212.192	1920773.072	1719470.792	3089441.57	2650325.634	903777.2832
PF3D7_0606000	101266.9512	133275.6045	77071.10352	100186.6694	99245.59082	105983.9399	145235.6807	112677.1035	213961.188
PF3D7_1123900	2184747.604	2010829.76	12220089.01	2283167.944	2795013.622	2703169.685	4114699.448	3772654.055	2113698.974
PF3D7_0722600	6374.560547	8855.878906	5225.501465	10472.92773	13853.86719	13366.45215	7153.983887	8792.484375	6590.883789
PF3D7_1124700	787700.9878	869459.8345	4995036.26	2539814.107	2261222.943	2222099.941	3743401.493	3314608.865	2002697.261
PF3D7_1248900	1096479.108	1020743.381	1182980.362	960671.8101	950259.2798	953899.542	901003.1074	968600.6846	1327163.321
PF3D7_1235700	461316.9185	404825.6719	1727686.249	439243.5322	482141.4365	493510.6836	815189.9346	734550.7148	457243.6201
PF3D7_0919400	156503.9248	163947.5864	2285539.938	363503.1777	394476.7905	372376.334	459559.248	532490.6831	571023.9722
PF3D7_1121100	636514.77	513335.9805	1791044.129	499700.6816	621418.5313	589942.3232	908585.4702	806803.1162	819391.4766
PF3D7_0220600	16736.99805	17129.31396	14375.73926	35083.72266	31464.15625	28820.71387	41434.91309	49927.43359	9856.602539
PF3D7_0720200	97761.22559	115542.3481	32883.24658	156366.1709	161112.5176	161823.1836	205205.584	197593.582	125015.0313
PF3D7_0513600	176930.7744	143654.7617	335353.6323	873756.5063	752587.4209	816909.874	790706.2837	822978.4756	660856.1079
PF3D7_0527900	36638.96631	61889.25293	25967.70996	82562.73926	58552.04565	68017.5	67948.76855	66794.83057	57982.71191
PF3D7_1243000	31268.28662	29226.104	238390.2085	35388.17285	33675.9707	44726.66211	114247.2949	110703.4707	113913.9482
PF3D7_1225700	46584.10254	57072.58154	39246.4541	75622.72363	76692.63037	88772.6377	80591.61328	76238.85449	60084.57568
PF3D7_0522200	24765.04883	13041.13428	14503.36963	15710.56592	16578.03418	15564.8335	60125.66016	18072.60352	15970.48584
PF3D7_1209000	79433.81348	86855.30518	284497.2344	96438.65088	88646.125	82047.91113	137422.7227	130975.623	86097.61865
PF3D7_1124300	120808.5288	123986.0352	455192.291	224581.9458	209839.8125	324576.5859	514645.0938	340891.5869	237548.7207
PF3D7_0518200	483911.0835	472342.3223	82151.81934	354678.1279	399871.2803	386793.8218	1027280.793	882245.1074	931472.2939
PF3D7_1439600	88313.33008	58818.49512	620074.0078	60475.17871	64837.51953	59439.63574	61010.39746	68235.854	115733.5762
PF3D7_1128100	843759.1577	558023.4971	4930559.566	1377246.518	1244475.567	1265219.545	986380.6836	1091129.367	960778.7598
PF3D7_0725000	23410.92871	10280.79297	10459.87646	18277.24219	17659.95947	25512.32227	40109.24219	24540.77441	40104.98242
PF3D7_0721100	643640.2461	675464.9985	2287609.918	5722972.901	5305500.087	5277961.985	8926850.243	8680198.674	3242358.765
PF3D7_1410400	23424741.86	23396568.25	53445096.46	2799942.91	2746400.382	2739368.117	2337473.942	2561098.143	20690755.15
PF3D7_0305700	2225151.532	2264240.892	5505117.4	1853252.297	1798951.754	1820641.969	2261956.594	2387155.908	2157564.861
PF3D7_0814900	738135.4976	813584.6704	1174985.696	1117842.979	1467519.311	1270837.822	2006987.242	1782049.344	1767852.857
PF3D7_0304500	23879.48096	26091.32324	172968.8789	37785.22168	31521.42383	34400.03369	40313.27148	41500.70215	32069.69824
PF3D7_1351400	3275260.699	3780123.854	10093657.85	6208126.022	4897274.357	4961057.76	3988231.842	4324296.823	4002645.875
PF3D7_0110400	88017.8374	96809.02734	49976.23926	131518.8359	125802.5693	101405.4541	156341.0737	129738.4795	94748.60254
PF3D7_1354300	36424.61328	33450.7041	20679.61719	76718.61621	61371.75684	52967.55127	53398.51367	24200.28076	21015.3623
PF3D7_1137400	89290.7915	52119.51318	296597.2427	192728.8306	161302.4102	175735.3887	109753.2275	291038.0117	99255.48047
PF3D7_0620100	8624.737305	4943.161621	9361.702148	24388.09766	7628.050293	24476.37891	29495.89063	37383.91016	30857.05078
PF3D7_1417800	399757.0957	313607.3804	1194767.517	3229328.249	3185514.496	3173648.766	3436192.574	4015066.836	2369776.95
PF3D7_1350500	21617.29004	13138.35889	17982.79688	36855.96973	18822.82813	17874.7334	17992.20508	18916.24854	50211.14258
PF3D7_1110200	214421.0063	188120.8726	51338.35547	171957.5415	161072.2451	165091.0093	150848.1689	157053.9863	187089.7065
PF3D7_1458000	221794.291	193826.2539	224628.397	165050.793	148810.0693	168352.3096	261439.6533	218385.5605	174720.6069
PF3D7_0704300	336055.3813	365086.2798	1587616.538	897732.707	866410.4739	811260.4155	1923753.102	1897887.287	2098929.446
PF3D7_1238800	3036385.379	3115319.118	8051531.229	2781048.281	2713629.577	2635511.852	2204274.909	2807113.713	2576987.39
PF3D7_1309100	1150543.297	1117919.766	301103.355	1526244.734	1667990.922	1598118.641	1180055.367	1413995.469	1159254.219
PF3D7_0519800	14925.16064	17479.03613	18651.58643	132036.7266	112152.8438	116916.4902	179480.707	151686.0645	83538.7793
PF3D7_0710200	166370.7466	173594.2749	345665.001	418414.5796	300602.1973	287407.4639	348788.6162	355834.8276	276675.9629
PF3D7_0926700	299306.4414	379683.376	1015714.336	785484.502	689491.1641	677618.8013	491926.9829	644737.5972	570257.8008
PF3D7_1448800	11854.29785	5075.856445	5296.436035	6917.364746	12092.90039	11405.3623	7343.57666	6599.873047	5547.943848
PF3D7_1342800	110171.855	97967.07959	344851.4458	212619.3633	203028.8711	205106.6328	101607.502	153580.9316	177859.0586
PF3D7_1211800	8810400.199	9048749.568	4222004.414	9189056.597	8534790.385	8409049.479	12025412.08	11919664.67	11033428.47
PF3D7_0513100	78377.28711	89899.88672	302671.3418	34367.354	81681.33594	75889.56445	114681.4785	143158.5566	487068.2656
PF3D7_0316500	109591.5684	178919.8467	985709.3389	424889.6772	372495.3833	389104.1714	736387.1802	627314.3301	583756.4453
PF3D7_0516900	2606844.31	2640391.01	1757397.126	4467135.38	4141646.927	4230675.723	2964000.161	3332802.014	2775251.453
PF3D7_1251500	83138.64893	82768.94971	243394.9854	227976.1553	132752.8213	185441.1406	76976.34082	100800.6108	58772.58496
PF3D7_1018300	183721.0537	49242.94141	477716.5659	47922.92041	110053.4585	109064.0317	89302.24707	119059.6572	71443.81494
PF3D7_1454000	21470.67285	21774.33545	19387.45557	35609.10449	33981.75293	34320.65381	59131.96191	45533.66968	30249.06543
PF3D7_0709100	14792.04199	14425.9292	17184.4668	17134.85938	16523.81055	15311.74707	20793.3999	22765.11084	24434.97559
PF3D7_1340600	344411.5234	356811.5601	63784.42285	566004.4326	543531.312	531003.9604	441075.2188	297700.9175	582041.4971
PF3D7_0824200	18976.25293	31152.00098	98446.88184	129825.1172	90595.5625	96786.88477	88134.63281	96757.50244	79642.87891
PF3D7_1011400	920952.5942	1096055.847	4868790.735	335351.9443	286364.7651	273401.5005	182585.7373	227139.7402	283941.418
PF3D7_1245800	94595.69531	86778.71875	12487.71582	53868.55078	56801.35547	52847.33984	69249.53906	57706.00781	59316.46094
PF3D7_1412300	1938395.246	1900481.062	2038117.419	3095363.061	2776121.166	2873822.303	3925626.811	3919340.623	3064525.078
PF3D7_0803400	21739.85742	24839.64795	24028.92334	77422.08789	68185.1543	61276.21436	93722.51172	108475.6836	79512.04785
PF3D7_1350200	96975.625	101019.9609	4839.158203	44101.87891	6074.317383	8967.955078	10245.0127	6030.060059	26516.14844
PF3D7_0504600	272440.4648	265759.3506	143000.2813	131038.1655	118870.3564	119269.4551	163375.7383	157699.4785	209958.3398
PF3D7_1470600	6223.321289	9668.584961	7591.796387	34227.18359	26192.2832	26256.25781	48734.10938	41149.60547	11840.38086
PF3D7_0417200	1548320.636	1558286.829	6023262.846	2263761.709	2334979.228	2287278.111	1921409.732	2309082.894	2434253.893
PF3D7_0932300	542823.1733	528399.064	2818146.998	912782.9072	804246.4502	828068.7607	555398.9556	681128.3672	777012.1011
PF3D7_1012400	25592471.47	24345694.63	93380538.36	41479087.38	39145184.95	39960712.09	27520473.38	30064420.41	30058607.49
PF3D7_1207000	133960.1421	313697.9087	136600.376	457380.999	383936.2354	343827.4897	761301.4812	585302.7429	480817.087
PF3D7_1104200	1032543.627	1015619.203	3292685.978	1367561.423	1339784.66	1319939.799	1283919.731	1392315.652	1596208.8
PF3D7_1445900	2688285.7	2786897.002	5845031.15	2969312.792	2906689.371	2940875.982	2207254.988	2488406.974	2145436.607
PF3D7_1464900	64229.42529	73402.83252	61471.06836	124816.2266	158094.9463	136796.4014	424944.8945	290242.7168	121641.8486
PF3D7_1004300	569574.6123	501325.8735	575264.3267	503445.4678	523866.8672	532552.9678	700569.2212	636263.0039	495030.6118
PF3D7_1242100	7984.81543	12495.05566	10111.97168	8358.147461	7238.989258	7423.247559	13612.25879	8152.625488	10203.17773
PF3D7_1124900	837593.3281	889568.9375	23009.46387	866065.7109	689696.1172	683080.0508	675536.9434	574563.8379	396942.7915
PF3D7_1477300	105757.0391	98107.76709	12818.71875	11013.03027	18942.31934	19195.4834	13121.03027	13229.12158	12853.2085
PF3D7_1346300	3276375.754	3247997.213	1863044.727	3092637.438	2820679.684	2950186.598	2765056.984	2039193.129	2362129.422
PF3D7_0305600	125334.7578	172154.479	107858.8726	449557.9675	829344.6978	457948.3555	568128.9507	581410.6665	842754.4038
PF3D7_0207400	82067.92627	101312.208	451278.9756	70960.73474	42992.27881	45353.16113	76778.4707	58169.00879	41093.2179
PF3D7_1463900	403418.3916	464772.7158	798846.3521	87236.07178	165777.9497	93299.15991	107438.4648	96339.19873	649621.0215
PF3D7_0115600	5053.74707	11170.39258	11311.11816	8196.663086	9216.462891	4983.630859	8109.354004	9077.238281	9121.488281
PF3D7_0621800	2213433.638	2032066.599	2678418.04	2767273.049	2739255.062	2675354.378	2268046.046	1655424.726	2151183.314
PF3D7_1242800	1319383.055	1357843.825	4270705.706	1047780.171	971401.1152	1023152.977	761875.3765	978435.1584	1342549.913
PF3D7_0512300	32367.47559	19589.80957	16052.90723	33788.82422	30993.12207	28995.37109	48169.46289	41409.33008	36743.97754
PF3D7_1030000	126655.8916	129700.4561	24452.50928	191824.498	164403.915	192003.8604	299570.6675	289195.9385	191502.3008
PF3D7_1444300	1423794.991	1511213.373	4722065.547	968341.6475	891454.3438	914830.7012	771697.3179	864816.6128	1375771.034
PF3D7_1426900	103059.5234	109616.1328	1134961.625	115904.5859	102742.7813	108014.8828	206131.1875	182448.6406	167013.875
PF3D7_1327600	173149.3906	193219.2656	896263.625	95197.21875	90599.92188	87477.67969	64023.63672	77038.14844	111448.4922
PF3D7_1405800	194099.9785	138247.2476	37553.53516	191317.9141	204031.6953	167999.6172	101092.0112	109326.5313	43004.13379
PF3D7_0203700	35781.87891	48923.96484	7671.262207	49876.46094	44769.43359	40833.05078	9893.239258	6156.232422	22654.58203
PF3D7_0807200	21936.62158	32459.40186	24353.39453	52490.61182	55152.53906	86688.13867	27157.45117	28181.08789	52557.23535
PF3D7_1408400	9390.27832	5508.35498	4880.57666	7506.773438	35013.30859	8891.850586	74215.30469	64752.49609	5112.336426
PF3D7_0610700	23307.60938	20824.10938	9072.667969	36786.98828	29720.57031	35980.0625	52521.50781	45994.54688	24137.25195
PF3D7_1341900	522294.9883	570431.042	874304.5107	988127.9434	792409.9009	786187.8206	1183876.387	1141459.194	1061282.411
PF3D7_0816600	991315.4067	955505.9814	2428762.723	1736908.344	1920311.012	1964510.273	2529036.7	2102079.528	1334046.665
PF3D7_1143200	32604.61377	29879.521	32572.83545	60614.48828	55901.41553	59793.02881	91231.58301	88142.604	110792.1973
PF3D7_1138000	190155.6943	486411.124	313699.6313	627053.9146	187167.2581	175394.334	310437.3837	300903.9856	515815.9558
PF3D7_0917900	107795317.4	110586830.9	132427412.8	143745541.5	147366983	140642158.5	281538346.9	251348878.4	174063643.3
PF3D7_1445100	1097803.591	993530.0718	1299579.441	1336790.685	1309765.488	1282396.428	782898.686	1070199.085	1321242.945
PF3D7_1346400	60828.95801	35571.62109	40839.85596	68433.86426	146359.8276	56059.995	74633.28809	54412.77173	85770.55225
PF3D7_1472900	48300.09375	54880.32813	18957.75195	37381.92578	40653.875	34976.30078	36744.70898	36521.13086	31886.12891
PF3D7_1342600	992327.1816	1019540.325	7108198.184	153958.9336	174142.5225	176814.7031	166766.4277	159649.8628	1984416.375
PF3D7_0605900	438586.8125	373628.875	4693.22168	60657.51953	58756.99609	58206.94531	34227.33594	29339.31055	59363.32422
PF3D7_0921200	23296.37988	17460.78271	22581.91113	44765.46289	33575.40771	34351.06543	19595.92236	19973.7251	29232.03125
PF3D7_1459800	6018.568848	9997.512695	76346.02344	51103.53516	59773.42578	71143.53906	48182.90234	34060.03516	27926.40039
PF3D7_0108500	3121624.141	3178631.203	245036.7808	812162.0156	848249.9297	919637.4824	1215335.379	1130975.828	835318.1387
PF3D7_0304100	121922.6143	117821.3184	42465.76025	40047.15332	46881.6377	74195.80518	105432.7612	102448.5088	236525.332
PF3D7_1315000	132285.5586	147819.8594	26510.06738	103119.2988	100832.6484	99095.96289	85342.7832	82831.11279	119141.7949
PF3D7_1244100	334004.9575	342433.1563	1783544.329	380214.9612	347684.5254	343266.7393	212447.5547	266311.8223	312320.1606
PF3D7_1335000	28644.22363	16090.90088	1328068.687	32312.9502	17936.81104	30414.52539	29291.75879	20191.12891	27246.47705
PF3D7_1240900	64486.60449	120605.4751	61577.19482	151550.8535	141389.2266	129216.2207	191763.9932	144447.6655	125622.2114
PF3D7_0323500	29833.67432	29638.26416	24196.92773	21224.4668	27049.17041	20626.854	23305.56201	21169.41748	23716.45117
PF3D7_1455400	161189.1016	142996.001	75407.76465	233472.168	199140.9766	210290.4414	160980.168	187708.9922	122551.8184
PF3D7_0617200	3073284.368	3300809.177	335264.4863	6357409.549	6310193.87	6244833.511	10607930.5	9401790.542	6767370.439
PF3D7_0728000	2590883.299	2674157.302	2466322.41	3619859.656	3314977.574	3258659.307	2610725.01	2957542.985	3235613.537
PF3D7_0416200	12702.73828	7280.41748	6356.284668	11643.67578	5179.192383	12147.7959	8197.379883	5100.955078	14930.80469
PF3D7_1453800	1623797.427	1485321.228	3721518.42	1147864.75	1293308.75	1204601.51	929804.7573	1126513.615	1403497.334
PF3D7_1423700	491887.7334	476350.3984	168332.624	884886.0522	858517.9604	840617.3171	1208151.183	1062606.731	743848.9761
PF3D7_0936800	891908.6016	928656.2827	992139.0049	1313958.024	1256831.474	1254160.645	1483199.415	1381351.028	1087642.762
PF3D7_0516700	186019.1323	248928.2422	250304.0801	160734.0811	168033.8096	186583.8574	153059.0205	151314.48	267719.1211
PF3D7_1459600	344465.5093	275450.3013	743102.4878	430647.144	371335.7563	335067.5576	611698.4546	746434.5693	493815.29
PF3D7_1315900	331995.5889	179095.667	418548.3774	382045.5776	381161.6309	496665.5513	259524.5117	355384.4497	370748.916
PF3D7_1347700	978177.9287	996467.8008	6312642.185	375101.8881	435398.6948	377862.9204	289180.3276	336747.0928	362810.5164
PF3D7_0904500	135540.9961	129610.6836	289580.9688	268722.1406	237970.3672	249059.9844	393109.7344	323473	238480.9922
PF3D7_1304400	116086.8159	125554.2598	761466.8662	159471.1284	174622.7153	168902.2051	190602.8472	218825.2583	173664.6626
PF3D7_1120500	135394.8184	161630.625	748397.4658	95158.08496	126975.2344	126056.2051	74042.91797	75223.82568	91211.9873
PF3D7_0402300	19261.2998	28790.41699	281543.3379	15153.95166	23968.21582	14517.32324	12076.14258	20517.24756	45152.05225
PF3D7_0303200	515498.8037	333144.5195	855355.4341	123494.2373	201681.3389	202994.9697	187996.6021	214755.3145	434890.2134
PF3D7_0720800	283753.3525	361783.7124	2392556.904	862116.0947	832767.3154	788567.6494	1145191.804	1137735.816	769039.8374
PF3D7_0705700	1714626.707	1450598.416	86541.2749	2744125.235	3086748.266	3268542.586	2973142.469	3037874.651	1926658.814
PF3D7_0416400	161213.6963	110063.9907	918911.5166	122669.1411	151510.2676	143519.3096	152100.4023	196931.1001	203953.8496
PF3D7_1002400	1311955.997	1332253.643	124935.5459	1428054.076	851127.3564	1392268.599	2545294.932	2215415.264	1373450.389
PF3D7_1356100	59423.51855	75396.13062	33584.49365	59819.76221	67236.26221	70731.07129	64312.56592	83619.87207	113248.3252
PF3D7_0913000	19489.48291	159732.5664	13657.14648	216730.0547	178170.082	176190.1582	171782.043	170063.4883	10344.2334
PF3D7_1362300	113946.2578	74798.9834	32698.66602	47167.68555	115836.3438	109073.9199	99825.64697	111688.749	64155.42725
PF3D7_1003800	655313.0342	580633.5864	1510238.226	947563.6514	757659.2407	754962.3013	797819.9546	877716.7378	832139.4941
PF3D7_0927100	27985.25977	23371.88525	148840.918	49725.76367	39541.40039	37126.74414	62353.70313	42918.32813	43953.27051
PF3D7_1224000	553059.1265	573681.9888	176718.583	1083273.986	920913.7734	965597.1895	795472.3213	918780.4795	816401.5825
PF3D7_0317800	444668.0908	424170.1172	1221640.01	639227.2441	665930.7119	684364.1113	754331.0635	715217.7778	554025.9063
PF3D7_0112200	150603.6431	136201.6763	238500.644	553271.0703	541221.4346	569487.2866	457244.7466	593026.5596	415278.6367
PF3D7_1220100	10260.58887	6556.90625	11194.59766	16989.57031	13575.37109	16133.88867	14169.05859	17712.82227	8029.744141
PF3D7_1428300	4625206.103	4881819.621	2387433.1	6593696.153	6098763.28	6188568.434	4226764.94	5012297.357	5258916.362
PF3D7_1111100	151896.3896	99752.13184	650193.5654	282073.5928	290917.7207	289167.8916	238506.9883	240293.9194	306381.4907
PF3D7_1329300	54962.68164	55230.16553	51682.92529	137323.2358	68220.44287	70656.96924	148134.9058	109282.4536	129447.9863
PF3D7_0215400	98389.5498	96074.50488	804355.168	114710.249	95880.09668	91647.9541	76365.22266	96247.39258	114678.5811
PF3D7_1019700	41293.04639	42963.92334	38642.97559	56471.44043	71298.6416	64977.88184	156601.4092	58664.3208	65640.40967
PF3D7_1218500	2771019.796	2741178.375	9412706.633	1134912.937	1144421.366	1160215.831	902002.3555	978588.1802	1045382.742
PF3D7_0925900	6098699.386	5903186.148	17505430.4	10297162.59	9503853.399	9969922.831	8062440.261	9214348.02	7392414.688
PF3D7_1428100	23562.69824	19396.33008	20633.83984	19272.12207	13358.67456	17602.60352	23612.21875	19201.25391	18722.66895
PF3D7_0802200	4036651.866	3968298.841	8701110.752	6902102.754	9906821.441	9208916.525	14794631.88	13563416.38	7939229.445
PF3D7_1007200	233892.2773	213747.8906	1021258.875	88152.36426	90762.37988	89364.06348	98389.43164	118625.1519	270872.6035
PF3D7_1407100	1886093.24	1989243.012	584855.1738	1572273.314	1658937.403	1526648.199	1106747.914	1204018.502	1174569.314
PF3D7_0912500	634855.9321	622225.1875	239143.749	856498.0352	716318.1924	740692.6675	1285377.842	1239502.852	823886.4258
PF3D7_1017100	6467.666016	89336.47656	801475.25	38670.94141	39898.83594	39552.03906	71874.07813	67038.96875	421039.375
PF3D7_1466300	3053982.266	3685401.798	5081706.307	2975554.321	2978700.571	2930215.722	2952908.894	3386556.926	3802220.459
PF3D7_1355500	919018.623	794970.3364	1768123.74	1517137.668	1387555.42	1272816.621	1424969.93	1480265.547	1136878.756
PF3D7_0920100	32992.98047	36770.14453	495128.1875	86673.57813	78985.53906	79609.17188	135073.3438	106100.3984	73629.15625
PF3D7_0934800	2385982.209	2212312.874	7320359.591	473867.0776	665086.0166	646616.3823	564007.4966	724101.3794	2401683.708
PF3D7_1416100	2122929.606	2062999.783	8732358.068	1175211.582	962959.0305	1011082.768	971576.9717	1009903.117	1720974.777
PF3D7_0306400	1447513.834	1503847.818	2330750.064	653097.4009	655021.1343	514993.0679	798910.2915	878816.6777	1260957.452
PF3D7_1332800	119620.7881	134468.875	295258.8447	93865.00195	91649.22119	92586.88867	48550.85303	56950.38623	44476.4292
PF3D7_1359300	35019.13574	42096.60547	11826.27246	33442.27783	19250.66016	33072.8501	15251.74658	18319.39844	34764.75
PF3D7_1401100	145254.6797	88204.72412	697765.9463	21214.64453	24753.30176	25571.896	26024.4126	22690.15918	27916.32959
PF3D7_1232100	2376974.38	2421266.823	9358253.92	4024842.822	4124014.672	3983040.995	6403571.404	5418261.118	3576213.702
PF3D7_0214000	1491057.725	1624169.111	2680476.021	3025782.481	2671279.168	2899035.57	1842966.934	2293152.054	2463329.691
PF3D7_1125900	38868.96094	255254.8086	16522.2998	261893.5703	70699.62012	62543.22314	620140.4609	575007.9297	346560.707
PF3D7_1015800	221382.9321	250937.1357	2170531.829	1722204.611	1622100.126	1635053.071	1332747.264	1590303.38	1648325.843
PF3D7_1116500	711015.6567	681845	4981973.547	770878.5469	704535.3672	661384.8843	719867.584	834431.8564	1232274.75
PF3D7_1448400	137374.3057	13035.74756	144205.5742	260317.3662	222025.6885	196367.3857	203286.0498	190020.291	203766.8613
PF3D7_0917600	329110.7139	236783.4722	310044.5249	247451.8232	225203.353	232345.0996	123166.9854	178923.4141	214746.2109
PF3D7_0818800	18941.33789	9569.907227	5421.702148	26583.51758	6653.910645	12305.39063	8203.140625	6755.966309	6072.396973
PF3D7_0904800	569083.8403	459192.8218	1740077.312	880577.4082	741610.7451	737264.7651	506019.2744	596195.915	968511.9072
PF3D7_0936600	93042.22266	63912.23877	62290.98047	19187.77246	19981.86816	22024.50098	21428.68359	13277.43896	16146.0752
PF3D7_1216300	540443.7393	559409.5508	321824.1157	426119.3813	412849.655	417415.5176	331565.7554	335723.6929	374501.5562
PF3D7_0707400	128115.5181	95470.2655	265071.2471	329312.9024	303842.4292	304763.0288	279980.3916	329437.9521	190769.8569
PF3D7_1410300	6179.380371	9135.598633	5065.503418	27332.75781	22847.0625	24329.41602	22847.96484	27790.5625	22417.875
PF3D7_1302600	11357.1875	6509.231445	7109.350098	10119.36035	9370.641602	8552.333008	14333.18945	11673.08008	5315.290039
PF3D7_0919700	90380.98291	147777.9683	383546.6152	261770.812	332367.2073	351871.176	106067.3276	239606.0918	166499.6846
PF3D7_0405100	65073.56104	116030.0186	1049161.427	145436.1934	103124.6128	98212.63965	131257.9966	162221.9805	139336.9111
PF3D7_0202500	1693604.891	1650673.75	16285.55322	58830.80078	56101.85547	65860.98145	15596.42969	13069.25049	132485.5449
PF3D7_0315400	11459.04395	20368.04297	11653.66748	66281.60938	71054.1875	71525.89453	149932.5234	139366.8438	30704.36816
PF3D7_1242900	76891.6084	84398.99561	558328.8691	175040.8838	187884.8242	181627.4648	277226.3125	221144.8394	143839.1025
PF3D7_1119400	26229.52686	17168.51758	274318.5029	39079.05371	35729.38379	33725.97803	25834.46533	30067.11816	29939.36816
PF3D7_1410000	260627.0654	200692.917	730009.8716	315097.0879	325400.7842	315060.7617	323797.0229	336867.9116	293611.5347
PF3D7_0218200	18432.4375	18200.96387	16341.94092	34607.23633	43344.96289	48835.94727	82704.89258	75843.38086	43087.75879
PF3D7_1144500	56782.62305	17699.3833	13779.28174	45390.76563	19833.68799	40764.46484	13643.45605	18199.15918	30321.32129
PF3D7_0811600	662384.4788	407405.9155	4794795.136	988957.5354	1032303.445	974828.1997	1242097.76	1197174.261	2384332.963
PF3D7_1307200	12126.02051	16775.51367	108613.2734	23112.43359	17904.55469	18372.93359	41511.4375	35819.97266	20499.44141
PF3D7_1354600	32948.08203	33561.71484	152383	35599.11328	40418.51563	34796.26563	16764.96484	21229.39453	10248.25488
PF3D7_1239700	228265.7915	228318.6479	1599398.992	1741336.268	1631395.553	1497234.527	1940396.697	2081611.801	1261306.922
PF3D7_0423600	21504.45166	17966.33594	20549.03271	19861.90527	32256.77881	29361.1377	32422.76904	56463.07129	314278.6597
PF3D7_0711400	14060.13672	22002.03711	23098.92188	36378.0166	43616.50391	41996.125	33973.63477	49826.39063	29919.13379
PF3D7_0501600	9846941.824	9453861.023	11810422.11	660526.1116	610334.9888	615244.9844	447566.7988	517527.1167	4810306.391
PF3D7_1218000	15106.78613	16086.48438	227108.3799	19292.06299	14488.8501	16286.95264	15970.60986	14711.07715	38465.37012
PF3D7_1244200	15288.68652	15665.14063	15732.89697	25175.02441	29353.12988	30983.7041	17380.73682	24061.82813	24596.22461
PF3D7_0204900	118147.3281	108468.7134	21432.33496	129539.438	86952.60254	88525.1499	99049.47266	100254.1978	118629.0161
PF3D7_0303000	1685763.878	1414077.836	6061179.076	1306570.743	693835.4844	938144.4653	864914.855	1011541.164	1220135.326
PF3D7_1205400	4852.267578	7593.081055	6094.548828	6189.526367	4965.926758	7331.557617	12531.69141	4890.911133	1088.967896
PF3D7_0526200	84176.56885	59847.80615	104392.7578	55572.24512	74952.77686	92517.24268	152339.5537	298573.335	194162.9063
PF3D7_1115700	883428.3154	959330.6064	2967934.78	6269620.021	6049604.132	6091297.601	5278075.619	4496785.715	2430275.35
PF3D7_0508300	102365.4688	96334.90625	134224.9531	79415.63281	88942.53906	83546.28906	84352.50781	87973.84375	76321.86719
PF3D7_0830600	46567.20313	51632.53125	259446.2813	10211.24805	10013.54883	9532.957031	11022.70605	5560.466309	6498.29541
PF3D7_0527200	597939.4492	634775.4377	4713889.844	679667.6021	650757.1016	641247.7793	774553.8735	699854.354	785841.4966
PF3D7_1451100	23254469.87	23565854.85	43593321.15	33092250.31	32500409.05	32185388.74	24499892.73	27687951.79	26220883.95
PF3D7_0607600	59003.87891	48492.06104	698409.2207	201012.7429	183119.1938	178291.6152	315884.1172	311721.3457	297747.6533
PF3D7_0312400	547115.4136	582649.6909	4023797.139	1187950.955	1050696.078	1104186.304	995582.9897	1231702.965	1193192.953
PF3D7_1301600	84727.98096	111562.2666	351132.2935	45053.90527	49107.20068	46472.86279	47183.71631	46195.53613	274394.3447
PF3D7_1436300	2023342.9	2062132.083	7566187.986	1374167.338	1259646.235	1284435.871	1583371.433	1318651.083	973915.5288
PF3D7_0626100	45606.4375	23093.5542	198171.8467	37321.06543	30069.68262	40368.57813	43737.86914	49175.11035	49834.25391
PF3D7_1108700	908122.4209	829603.4609	1926044.563	1209333.452	1148306.57	1125929.893	1412565.567	1515905.656	1603442.724
PF3D7_1212500	606246.4756	606127.3525	1660843.4	454922.9146	363955.1401	353846.4272	390574.1982	418951.7234	631034.4038
PF3D7_1203200	78290.92969	86741.29688	511701.1875	96174.50781	89074.64063	88572.0625	109270.1953	101409.125	76823.77344
PF3D7_1121900	10170.24805	5828.95166	16808.45898	8062.783203	6781.741699	5763.444336	8443.053711	10871.24414	10402.42188
PF3D7_0323800	42597.98291	40897.26514	41813.05811	68794.70947	67103.90332	51136.49756	75843.36768	72142.29932	80061.18408
PF3D7_0709500	59116.08301	52932.23926	22060.45605	149827.6348	177756.1094	176227.0039	306190.9219	291415.5	203435.2852
PF3D7_1030100	137307.3696	146297.3218	578424.439	259222.7593	281232.8145	297119.0039	219666.5591	252655.9351	232795.7051
PF3D7_0817900	9605780.813	9889807.589	12675928.25	6899694.224	6567357.177	6681320.487	11380754.35	9818494.181	11662378.02
PF3D7_0303300	313396.7676	311627.7637	299713.5596	528512.1924	411192.3237	445814.4575	701198.6533	544422.623	358447.5381
PF3D7_1211600	759211.0576	629133.2173	1749886.886	106321.5752	90983.91748	30973.98975	29652.80371	26480.31592	1402436.021
PF3D7_0801000	368613.3838	394088.1797	369326.4976	429644.4014	399111.0181	411597.4392	390163.2661	397487.3135	431167.0537
PF3D7_1434500	29467.88916	30735.07227	109803.4663	55731.79199	53938.99121	40552.08008	58341.84375	61516.01074	32029.22412
PF3D7_0935800	4571178.251	4130396.264	8102200.905	5038453.916	5083778.729	5129059.046	4900259.164	5316111.099	9300503.742
PF3D7_0521700	193299.0938	239574.1162	911892.4385	245101.6807	272484.1221	249103.228	202767.0005	285033.8037	182972.2134
PF3D7_0321400	242301.9546	189306.728	2170549.03	51772.36035	42273.21436	39824.19727	35031.13672	36973.31689	398003.8848
PF3D7_1239600	57203.38965	40578.58789	607720.5112	57697.91504	46026.11719	54431.36035	21973.78125	18645.98828	54837.69043
PF3D7_1434200	2917634.996	2945567.902	7585866.504	2920418.918	2693911.195	2691461.016	4751968.824	4401881.602	4137782.125
PF3D7_0528700	67709.69531	83728.97656	7923.320313	69169.82031	68769.69531	59532.89063	47027.50781	39487.40234	60974.13672
PF3D7_0103200	25312.49316	21397.6748	75049.06592	106279.2773	81512.51758	95174.75586	67598.55859	72601.15137	68192.05469
PF3D7_1448300	19806.45557	26604.28809	25134.25293	27526.27393	25655.36768	22862.77441	43120.41699	40290.9834	30356.05615
PF3D7_0524600	31674.80957	50191.58447	13295.62695	32537.1084	19362.03027	17981.64355	157714.4102	139912.3477	65121.74756
PF3D7_1353900	3773997.572	4308177.3	20209869.91	3270005.956	2897198.431	2953258.845	1966934.555	2367468.907	3048173.516
PF3D7_0108700	270800.6587	202583.8472	265388.2783	454184.7231	513247.6021	457286.0317	341006.6899	318903.4214	348241.6357
PF3D7_1127500	8939.956055	6730.538086	279060.7188	116626	110777.5	120464.6875	152834.6094	160556.8125	165919.4063
PF3D7_1458100	223653.3477	246693.4492	21801.11963	194274.4385	184844.2349	185081.0239	220794.9683	250019.8882	266610.1445
PF3D7_1226600	670113.1045	513437.9702	4090235.809	373933.5767	502642.3706	484912.1953	409447.6992	415643.0249	383908.9829
PF3D7_1360200	242842.957	240199.0918	1237045.651	220333.6602	221889.6055	220095.6875	219346.75	213849.9395	221063.457
PF3D7_1037700	374699.0801	351820.687	1495791.932	133201.6895	103768.4233	100681.939	72627.13623	77274.49243	80965.67847
PF3D7_1324800	163294.6699	187916.9351	409054.6338	204571.9482	179010.0454	170595.3213	141569.2397	165443.751	199212.9932
PF3D7_0935000	34790.34375	45739.53125	10430.24512	8888.902344	11079.11914	7504.284668	4926.651855	8370.333008	9891.833008
PF3D7_0700800	20693.36328	12632.12793	23338.39844	18272.12109	18649.86719	22712.52246	29814.53076	26792.63184	12774.78223
PF3D7_1406800	266438.5938	313257.168	584346.0522	133739.0488	143896.3091	144761.5039	135822.5313	173169.834	1123960
PF3D7_1222700	413223.043	451039.1797	1775108.874	57631.64209	75056.06641	50249.36816	252773.5278	192630.5703	1366604.788
PF3D7_1220900	600314.2974	763358.8071	2531751.014	2455549.49	2393444.646	2354959.801	3555084.34	3107028.801	2518191.131
PF3D7_0301700	135418.6655	139045.8447	22538.3125	331341.8184	403189.2461	327996.123	475432.332	430646.0879	337047.4102
PF3D7_1403100	41639.62451	39077.94678	155371.9736	69625.94629	45422.02637	49817.24805	75316.01367	92885.36377	112143.8511
PF3D7_0319600	2325327.073	2217397.676	12267374.27	2890350.487	3344602.729	3180249.574	4020743.765	3937994.536	2553180.683
PF3D7_0409100	70176.51172	38273.94873	40765.09766	66493.04468	93022.78564	68843.02783	120432.9355	107094.8325	78515.88208
PF3D7_1107200	52210.48535	57703.38965	44857.85156	167117.0957	175070.4976	181629.4966	155772.4326	178924.2158	150989.1265
PF3D7_1442500	15147.48486	15806.71484	12417.04346	72986.99414	54559.2207	41035.55225	35398.0874	40738.54395	45137.82227
PF3D7_1461900	807166.7007	872781.2275	2985026.528	1703290.723	1674822.229	1745713.073	1226871.013	1369716.145	1268768.021
PF3D7_1338200	3997782.795	4085929.694	5619885.5	6137134.894	5910667.969	5671941.716	4338427.752	4862640.879	4230968.782
PF3D7_0527600	35736.50732	29047.43457	29578.66211	123003.6895	129651.0037	122124.1201	186196.9717	162087.1318	50638.625
PF3D7_1003500	1127897.273	1269949.823	508492.9824	1701270.476	2123603.163	1849031.498	2312435.845	2139179.627	1464713.443
PF3D7_0309600	3052617.313	2774904.041	7033823.811	4042345.877	5103961.901	4907138.397	8152171.33	7107431.404	3437478.885
PF3D7_1132000	195769.9111	212033.6758	72247.9458	247515.7661	194090.2725	203723.7339	381874.9917	354119.958	269573.4512
PF3D7_1105400	7437383.93	7517613.018	37625053.5	11011856.48	9843054.872	9881804.632	5993158.217	7334339.91	7410514.822
PF3D7_0210200	30987.22705	32409.22607	46197.91602	177918.2598	91114.66992	165037.0479	109436.231	108521.7393	94299.08545
PF3D7_0509000	287339.4922	311609.6235	1509852.563	111216.769	274763.9365	278839.3418	376608.5088	345267.5913	389336.584
PF3D7_0707700	122572.957	88789.66553	350086.2427	132913.9878	145477.522	109031.4985	220025.3208	182769.9399	136348.3535
PF3D7_0508600	10953.92285	6999.972656	10486.03125	10325.125	6187.195801	6250.846191	11677.64453	7355.330078	10390.80371
PF3D7_0817500	159155.2954	136787.8696	56652.94629	486970.9941	439244.0112	451544.4473	710571.729	676997.5054	487529.4954
PF3D7_1311000	7448.945801	8077.749023	9086.928711	5948.709473	6887.655762	6517.833496	13176.87891	10485.01758	3456.8396
PF3D7_1233600	158459.2578	205498.1372	268339.6475	468985.0503	538718.7073	512487.5396	267398.4111	516767.9014	405959.2302
PF3D7_1123400	441289.5869	476710.5078	842897.5894	552807.4897	526445.9211	518365.3665	312281.3862	369621.0908	384162.791
PF3D7_1366600	160515.0645	89046.125	824492.7778	173693.4292	105199.6094	115398.9517	156439.9883	131510.2949	195005.9219
PF3D7_1332600	53472.1709	53753.54834	482210.9658	196908.2334	126593.0459	144385.7114	326346.0244	313999.3379	219169.6279
PF3D7_0933000	19732.60938	79133.03857	306250.2734	73709.68848	71741.2793	65160.39355	80897.25781	82813.92285	66148.04883
PF3D7_1035700	62776.91943	65272.87988	588629.8936	57994.7041	67921.52148	62277.74854	72232.60449	72699.90625	286157.7373
PF3D7_1144600	55505.17822	105472.1289	29589.396	72437.23633	88041.78833	101496.6768	150484.9614	149617.1123	95590.24219
PF3D7_0906100	50300.28711	53449.91406	44856.58545	73474.15771	104679.0107	99071.19922	157124.167	132169.3008	85005.44482
PF3D7_0912400	1331105.065	1276848.018	2890032.139	1311806.984	1173842.66	1275744.742	1082921.81	1191665.059	1312543.453
PF3D7_1012700	176422.418	324732.6821	609631.6729	297776.0137	243030.9009	303118.8516	204042.3193	254589.9551	431490.4414
PF3D7_0711500	956720.5757	1164358.042	2726257.886	1684610.637	1549275.525	1475403.526	2575066.569	2369905.307	1731561.794
PF3D7_1356300	1076678.691	1055641.285	5408208.096	949775.7305	946449.6172	945058.4648	1312998.391	1188902.977	1753199.813
PF3D7_0305500	340849.6299	341355.0029	2973638.854	457891.2549	431549.7593	421282.9966	437994.186	405679.1958	459215.1235
PF3D7_1241500	10675.60742	6822.119141	10759.4043	45178.50391	37011.71094	38044.97266	55298.87891	54001.67969	30699.61719
PF3D7_1447200	23020.53613	28421.06934	267032.4468	37373.16553	40541.45703	44325.02637	61094.81934	44552.70361	53328.46094
PF3D7_0828900	48122.36914	113748.5879	787784.1924	68153.63965	69426.0625	67294.82227	146769.9336	136629.457	224547.8516
PF3D7_1126000	2761692.965	2768696.338	15081244.08	4098231.514	3917360.42	3856365.952	2891062.154	3376387.042	3656251.123
PF3D7_1022900	11524.55469	6605.155762	486503.4688	54046.72266	53538.26172	48699.00781	47157.55078	44918.06641	70459.78125
PF3D7_0220000	3908283.431	3935922.236	14225736.92	2589336.385	2566523.503	2503907.463	2927000.497	2789571.784	2947023.697
PF3D7_0813600	67492.65039	85313.29443	25251.38232	83109.05664	96233.02246	80902.58984	87295.70215	89558.67188	58358.11084
PF3D7_1235600	6038115.805	6521542.279	6704495.982	7339830.268	7620603.946	7334389.03	10032094.17	10168469.58	9635204.749
PF3D7_1425900	301517.5664	242656.6226	539451.7935	514025.4985	507948.9453	515085.6147	378877.6128	436935.4155	317864.6836
PF3D7_0716000	79161.34766	87117.05664	697915.0493	108676.5913	104186.0649	102905.8857	91970.16309	90727.08838	104797.4072
PF3D7_1017600	10857.40234	18240.75391	11256.76074	20925.70508	16228.2373	15981.10449	30623.79688	30419.33203	21485.10352
PF3D7_1305300	192434.6206	197601.2358	113200.0889	387228.6543	359070.9897	358927.0503	230756.1367	263856.8262	335179.6055
PF3D7_1007900	3597711.279	3547447.547	6004183.379	4435629.179	4100425.765	3870758.271	3648389.176	4003617.888	3641520.446
PF3D7_1227600	71360.42529	71292.85254	72688.42725	181732.8652	162654.8667	178300.4482	474302.1133	370027.2568	301459.0913
PF3D7_1474600	489887.5088	509018.9766	803106.8286	350699.8525	333007.0479	343896.1699	342454.3174	378404.751	435146.0186
PF3D7_0905400	7086884.39	6937383.316	67324671.6	6282873.17	5864316.429	6072848.563	7439900.744	8267124.719	29932761.76
PF3D7_1352500	16646543.13	16566430.89	93418676.26	13460970.75	13609095.4	13366031.13	13643723.97	15154120.06	17770308.63
PF3D7_0918600	3603.512207	7238.178223	10140.94043	19886.30078	17544.68164	17681.99023	16048.84766	21362.26172	16375.95898
PF3D7_1140800	60059.47852	43992.81641	235376.8042	78918.2666	81464.91553	70031.49756	94652.42969	73580.68555	56165.22217
PF3D7_0102200	16826221.68	16982158.67	31223926.11	4510035.885	3999826.186	4018861.221	5487725.578	4315197.211	2565408.394
PF3D7_0810000	639821.6646	828842.6436	5216789.642	3139306.908	2473064.378	2446933.962	3733018.267	3915100.333	2679238.462
PF3D7_1033600	72074.49951	58133.59277	64320.38721	66283.78516	76331.73901	66496.7644	142760.6533	117973.2134	71075.9585
PF3D7_1458900	15932.45166	14455.77393	13060.51514	18500.8584	13221.08545	25351.61719	16843.48682	18280.59766	51930.66406
PF3D7_0517300	4903732.662	5050516.396	7202416.061	3535578.572	3657240.337	3425601.504	5566341.878	5116919.221	3399357.033
PF3D7_0521000	8663.811523	5536.503906	4855.762695	32230.66211	35562.08594	32227.10156	71137	57920.74609	28340.03711
PF3D7_1345600	151966.4614	59072.65283	592691.5103	111659.2305	106780.4321	72911.67773	196627.4048	175541.9771	868111.8666
PF3D7_1414600	41837.77344	45969.04297	365194.6875	47762.16016	35156.96094	36429.03125	31850.10352	43439.9375	40172.39844
PF3D7_1104400	7089955.853	7396491.781	19050971.63	6876096.169	6621327.717	6692073.295	6416544.42	6959589.147	7144923.323
PF3D7_0310400	613142.3169	899121.4746	7225307.587	2608613.137	2252469.77	2364615.631	4546488.211	4459216.132	2806300.112
PF3D7_0726500	302258.8364	191379.9849	631694.4375	492407.9076	421321.771	445537.2295	657279.8252	447259.8979	419856.584
PF3D7_0405400	973514.3081	822179.1782	2684202.871	1013221.828	866220.1084	878720.9834	536023.1831	700762.4639	891346.1045
PF3D7_0321700	7308.271973	7724.443359	5990.904785	27425.1543	22896.36719	22482.98438	62363.84375	54402.58984	31424.57422
PF3D7_1427300	108453.4512	125862.0264	194826.3037	295484.4893	319459.5714	303264.4395	256088.5566	349663.2832	399820.4736
PF3D7_0528200	969853.3174	969879.647	1749672.13	1342789.466	1155869.282	1285285.863	1070225.228	1183909.899	1028375.617
PF3D7_0413600	1903872.509	1795080.435	7239326.932	1818493.115	1709670.232	1761144.241	1890489.957	1734902.979	2193650.781
PF3D7_0826300	16715.89404	14447.38135	20391.62793	31252.50293	26436.93896	30422.68945	38091.84277	33475.95801	33184.32227
PF3D7_1013600	61475.16455	77326.8335	70671.18555	264056.6724	372528.9473	179628.5313	440834.8843	207756.5117	305338.7441
PF3D7_1327800	304440.6221	264938.9863	228903.7778	385770.5537	358855.4541	375973.2822	549088.6611	388110.4307	370504.2056
PF3D7_0302500	706015.4722	728070.0044	2938262.539	640201.5693	634962.708	667346.207	669005.6719	757318.2354	3374019.059
PF3D7_1143300	144210.8374	120327.2378	42469.98438	226631.8638	238660.4224	220988.502	169931.8535	177586.9043	162669.3486
PF3D7_1317900	45343.25	40425	12380.42578	59912.28906	69500.04688	65811.10156	38929.03125	46477.26172	24466.76367
PF3D7_1314500	123888.8213	111181.2314	111027.5337	147722.0254	119494.9712	144881.9365	189851.627	178649.9243	97099.19531
PF3D7_1472100	6864.409668	11976.89453	6128.62793	6034.584961	4487.185059	6967.337891	10794.43164	6809.120605	9232.314453
PF3D7_0109000	247862.4009	199166.5195	427309.7222	46165.29932	42759.41357	53454.44434	39386.60107	35723.19189	662205.5859
PF3D7_0914400	967745.7236	978474.5161	5799667.023	384409.7012	362396.6157	364458.585	727257.396	704664.3584	1394746.631
PF3D7_0424600	3976831.163	4026438.51	2697520.788	5144176.03	4890744.171	4979553.799	8145585.306	6938593.962	4814467.966
PF3D7_1030600	105877.6055	109285.7344	12910.70068	138494.6445	159055.4805	137795.5273	107216.7656	113702.7539	116934.5938
PF3D7_1320000	314328.3101	456779.5933	1391124.515	229973.0879	149293.8604	145014.2739	140585.2524	149495.6157	239366.731
PF3D7_1136300	1568820.184	1709483.493	572583.0732	2324755.433	2046361.065	2077211.366	1900252.08	2685719.271	2709403.152
PF3D7_0709400	12570.68848	12261.32129	10304.7334	8997.169922	5354.98291	6274.933594	11545.95117	11771.78223	9837.583984
PF3D7_1243600	604188.7441	665313.6172	49993.67676	843386.1543	918568.54	822774.8223	1486549.518	1256594.889	784883.1055
PF3D7_1223200	53981.13477	52178.04053	17665.10791	61068.8623	16400.3125	54952.30957	97941.54688	92301.75781	66883.44824
PF3D7_1314900	11599.24805	9317.444336	7719.46582	15305.11035	11206.3252	12724.63184	14409.81055	13292.48926	12085.05957
PF3D7_0914500	32431.60938	19528.11133	25571.35352	23816.86182	24037.22119	26637.92969	34193.09961	29208.56885	18645.95313
PF3D7_0822300	605841.4531	601330.9063	438606.8628	491520.2773	496474.6484	495693.3008	224254.605	358956.5898	355719.3145
PF3D7_1027700	147470.0718	132525.8096	128151.541	498421.2217	452574.541	475823.2573	1292239	1113180.229	770328.9385
PF3D7_1407800	12809043.4	12864347.15	62141241.05	10885171.67	10459615.48	10338530.78	14206878.91	9953933.485	10113213.03
PF3D7_1406600	44873.69629	40111.22266	43081.15625	100279.0127	84996.52148	81511.27271	128901.8174	119141.5894	116210.3101
PF3D7_0615400	42362.62891	37191.48047	40820.87939	49493.02441	46974.15186	68967.89941	94649.05957	77274.54932	69437.26929
PF3D7_1422400	31914.2207	33276.89844	190215.5938	39199.66406	33402.5625	32746.25195	19461.04883	24313.92578	21311.88867
PF3D7_1015300	81907.87256	99540.79346	138529.8545	288265.5527	290272.1484	295635.5742	351741.8242	334785.5078	219644.1191
PF3D7_1317100	254686.9224	310275.3755	1118762.553	3167690.047	3117082.688	3029977.381	3785308.666	4163028.596	2256234.209
PF3D7_0806500	183763.6953	142540.0225	638595.5146	133411.3994	109678.9155	129350.9004	156819.1406	126740.9878	154271.0234
PF3D7_1116000	656579.1948	710965.0107	2716142.676	251002.4546	259500.3683	211569.9387	323397.2222	325146.8818	1758287.091
PF3D7_1310600	1005081.557	856538.542	116036.752	1091696.817	961619.2559	1042418.612	1266766.518	1151850.313	1053063.917
PF3D7_1434100	51188.68604	49318.91748	427872.3691	250113.7061	208758.4082	211383.9468	100454.8638	150745.6885	131285.2512
PF3D7_0715900	98328.78882	96884.69824	195943.6362	117751.5947	91923.87744	97988.46924	109421.1099	119698.4817	128290.8203
PF3D7_1439400	102152.2603	81084.104	288275.6514	107387.0488	151527.6836	145663.4512	219127.1362	87141.85205	109259.7549
PF3D7_1036900	1007771.818	903598.1157	241794.2144	1525852.972	1533724.231	1561628.634	2524287.116	2203300.119	1349538.861
PF3D7_0219600	670951.0181	462904.5449	2516878.133	753257.3281	792599.7231	812757.293	926769.4346	978875.7427	877765.2524
PF3D7_1318400	94559.19092	88026.31543	375347.1255	218518.7935	251137.1787	260386.8955	255471.9966	286382.6611	397588.1899
PF3D7_0415500	151435.5615	144763.9766	29984.60986	159808.7124	164232.7505	172238.126	160533.8735	179922.8433	129930.4512
PF3D7_1331300	607153.2485	678091.8223	2077241.147	629471.8115	594269.8584	608901.9863	886524.0488	913369.1128	975436.4619
PF3D7_1304100	420710.8677	533095.6899	1058013.244	699701.7803	764912.0273	700068.8535	991871.9297	987660.0356	1183582.248
PF3D7_1213800	2008639.218	1860839.317	7049151.934	3908535.49	3605720.809	3764940.282	2668744.071	3242275.291	2658852.714
PF3D7_0523000	6577846.863	6494744.498	22033668.79	4526546.572	4496228.987	4699400.599	3148364.708	3524763.836	3713780.13
PF3D7_1335100	4534835.691	4875861.098	71908811.26	3156236.541	2901125.663	2875123.943	6606109.873	5828807.04	26231296.78
PF3D7_0218000	404444.646	332865.0923	1234098.698	862986.3379	930419.1572	756230.2695	847809.4561	801129.8013	779882.9902
PF3D7_1014100	154120.7881	159097.8452	1315137.708	33040.2832	40149.7915	45494.729	43737.00098	39147.07178	284547.9883
PF3D7_1332300	12179.0127	34448.73828	197093.3125	44159.69531	50223.94531	58013.53125	76343.47656	71350.625	43309.82813
PF3D7_1232200	130544.9941	121389.5869	247664.2832	112773.7183	119216.5195	105857.8545	103716.4858	91338.20825	135456.0894
PF3D7_0212200	15336.49854	15631.50195	21273.06543	21604.58398	17333.59961	42826.89453	70814.46973	71768.29688	44785.21582
PF3D7_0929200	807633.6812	817757.8579	4813199.283	694481.9131	697986.79	677522.7231	545738.0679	224201.2632	570333.2275
PF3D7_1415800	11254.43115	20054.98828	11698.02832	12716.17822	30546.95459	26708.37109	15977.7876	19056.73291	11127.56592
PF3D7_1325100	6308008.72	6065759.475	25897080.73	6617400.085	6732157.229	6588760.639	9237731.867	8459453.302	6199416.632
PF3D7_0920700	199886.1533	192408.2441	120075.4976	68920.97754	77245.37939	71862.04346	59287.47363	63015.37354	173862.791
PF3D7_0508900	145824.4434	169013.5288	726696.5869	219920.9463	204509.0854	210677.3452	342648.8005	324839.4741	525392.2437
PF3D7_1123300	19331.81787	15924.75098	50088.48145	25537.26123	26917.64453	21688.10303	29608.92676	37643.10449	33547.91406
PF3D7_1432800	42234.0459	39297.62402	35113.81006	45216.72461	41925.38379	48565.83643	50255.69727	42043.46533	55187.99121
PF3D7_1416900	637341.834	615143.0522	105449.1123	1359728.908	1281058.077	1245882.209	1914898.375	1870957.796	1164090.519
PF3D7_0210100	531857.9375	553575.0391	30498.71289	497242.2813	508617.6172	464312.1875	406833.7422	403106.0859	317690.2734
PF3D7_1119800	100876.1143	117256.2275	19415.53906	131280.2012	127580.832	133304.3926	114182.0684	136364.4395	126740.9668
PF3D7_1210100	28622.89063	35755.03271	40565.90967	91778.98828	91325.23584	80563.41064	165396.9023	157029.7275	123665.8877
PF3D7_0110700	517328.1592	527713.9678	1147892.625	1207924.596	1294316.299	1287675.789	1955906.729	1631939.194	1004261.608
PF3D7_1473200	1247406.711	1093935.951	6441507.734	3358643.567	3219748.819	3226622.917	4926645.554	4628460.005	3117779.515
PF3D7_0112000	111995.1563	229827.2266	499965.9951	335101.9023	341199.9863	315708.4712	243215.6326	315640.7891	310772.8325
PF3D7_0905100	320411.0962	101769.2642	56141.36182	217182.7393	162048.8457	155312.3149	214093.9448	227430.6895	195955.1089
PF3D7_0511500	251301.7661	199636.5527	184105.1284	230406.4304	292384.1886	287227.7222	206015.0737	252068.1162	209811.8738
PF3D7_0828500	11606.19922	10045.53613	9583.847656	10919.11816	10563.84863	10356.79004	12216.82031	11504.9248	15637.00098
PF3D7_1102500	330478.4785	371357.8799	705670.2573	158141.3711	165974.6118	164250.3276	209003.7539	186248.8701	135473.7544
PF3D7_0507100	13453289.63	13323093.21	33449707.91	22065685.48	20575667.5	20778221.31	13154324.92	16529555.55	15866087.39
PF3D7_1015900	71366113.19	74296285.43	300401148.3	126456356.8	116669933.9	116081537.6	156466037.1	143957044.6	96545543.8
PF3D7_1122500	73132.94385	80262.48242	84785.30078	117369.532	116482.543	103529.2827	224922.4504	211822.1421	125241.2334
PF3D7_1476300	318732.9233	372140.1074	1341369.84	169780.0991	150101.1523	159203.3555	141384.001	136146.7026	1002764.094
PF3D7_1420300	9484.388672	6060.884766	12110.7627	11924.92383	4574.716309	5146.360352	8328.526367	4890.119141	7422.304199
PF3D7_1224300	13275520.47	13449797.4	24814803.64	16159518.65	15830857.31	15494191.88	18231499.86	17005880.63	13861132.11
PF3D7_1123800	9484.771484	5951.892578	140510.1406	11924.44336	8725.455078	10765.80566	10763.12598	12010.09082	7422.603027
PF3D7_0215700	1118379.809	1070032.127	1130402.028	1482578.22	1697030.87	1626514.038	1333566.459	1549163.229	1451924.46
PF3D7_1361200	26189.63965	18317.32568	19379.72949	15867.41382	15215.01318	18327.13159	24638.21313	17966.66504	13101.6062
PF3D7_1212100	115450.9258	120649.5898	222835.665	85352.86279	143965.3774	136476.1558	141234.5938	150211.2612	140891.7305
PF3D7_0511200	119239.4575	56757.28467	197997.8184	302141.9795	297870.5693	281822.4824	93610.55078	316523.7119	297224.4263
PF3D7_1406700	164512.6729	181050.2139	464402.897	134559.4951	259423.5513	248186.9639	112661.459	283851.3398	137742.5334
PF3D7_0529500	175462.3267	204673.1865	374794.4204	156695.9341	181768.9985	172762.0278	158063.7402	171021.9937	150124.1538
PF3D7_0520400	341018.5513	368459.8096	4326283.126	415963.2324	333432.5415	338207.4561	340711.5684	364884.0137	393455.2373
PF3D7_0503800	1427841.6	1569437.804	504343.7705	998323.6279	1110099.71	1054481.249	808458.2485	884623.8096	741744.7368
PF3D7_1360100	68716.80469	53569.83984	826822.3125	80090.98438	80389.16406	85137.28125	151007.0156	144405.3594	82727.53125
PF3D7_1238600	114377.5254	112362.3535	281081.5537	40929.88623	40434.0835	46694.92773	49242.25195	54002.97949	156967.0449
PF3D7_0209800	7422748.124	6819941.82	28649095.17	5829832.009	5850652.531	5752661.044	4187891.886	5265829.035	4942524.135
PF3D7_1343800	82012.83594	82378.92969	6768.810547	115014.8047	143752.1719	135945.875	226940.9063	185653.0313	6461.957031
PF3D7_1329600	9856.797852	20885.84766	8191.525879	8319.182617	6674.573242	18933.21289	32608.59766	26690.92188	12595.24121
PF3D7_1035300	373355.0015	306779.021	1939994.539	222479.3081	232985.0879	232362.1621	230734.5303	210217.2012	1455438.76
PF3D7_1335700	37662.19092	33804.67285	37478.84082	42552.53711	40719.94092	42554.90918	37233.09082	43349.57373	54676.49023
PF3D7_0211800	2252397.627	2098474.334	7370170.039	2781593.411	2781162.181	2861360.516	2445702.352	2602414.914	2296095.773
PF3D7_0928900	28919.74951	36805.9502	154727.3042	50901.88965	53687.00684	46067.96533	33812.90479	30017.20898	20534.00879
PF3D7_0207600	655797.8154	623843.7783	2215518.307	3244083.66	2971725.118	3235490.352	8870460.96	8305372.634	4006812.068
PF3D7_1413900	145606.3281	118523.71	92119.5083	205367.6836	219536.7188	223979.0117	231843.8398	259101.0742	257630.918
PF3D7_0619000	49411.44678	51132.49902	616728.375	93901.80225	87037.82227	88189.82617	90735.91016	107894.6309	102238.5723
PF3D7_0514200	14962.61279	15205.54785	19893.42871	55012.8584	43987.01514	44333.06836	43092.23926	20669.71973	58785.86133
PF3D7_0507600	257401.8462	281820.6011	813898.248	360950.6841	333258.7593	336881.6948	536578.9448	545438.2813	395380.269
PF3D7_0933200	131421.4121	144927.3286	39446.37598	235567.5713	260036.0161	198708.7129	141596.6089	234474.5747	370346.6963
PF3D7_0511000	3077758.356	3070908.024	9096331.435	4189251.261	3927056.666	4136199.553	6517331.066	6303376.059	4316648.188
PF3D7_1105800	2133363.159	2005520.137	13138943.5	2972598.813	2826436.504	2853224.57	4334228.042	3716441.181	2664159.48
PF3D7_1020700	75772.04736	68110.2915	167310.1367	191306.1963	172459.7095	181774.124	141771.2329	156991.4102	95779.02393
PF3D7_0104200	654327.3833	675661.6987	14165180.93	556510.1245	540934.3809	523978.1733	756896.7041	731375.6528	2094312.109
PF3D7_1145300	10310.13281	6588.566406	11140.80469	17528.13477	5007.759766	9261.084961	33444.41016	5084.567383	8068.516113
PF3D7_1215900	212499.376	199625.9292	855367.855	279502.689	264743.4636	269225.7363	307487.1475	285673.0933	317170.396
PF3D7_0505700	78617.15674	83791.70654	304885.9702	73563.61426	55585.20349	70629.23438	74238.79102	80475.30713	64521.41943
PF3D7_0510500	76965.03076	75027.97461	297527.2817	129494.4629	146959.7446	128349.1929	132764.5901	143888.124	196821.6113
PF3D7_1326000	93702.16992	25116.12695	17159.19287	66937.63574	64239.60645	60226.4668	74285.31836	62612.41602	104044.877
PF3D7_0614300	218522.0542	208836.5835	140596.5811	354619.2676	331653.2485	363439.7886	559041.7246	583868.4673	509113.0459
PF3D7_1127800	49846.05469	33472.00391	220116.333	48281.31445	57379.5376	56301.90723	75412.21777	71588.15723	46399.00293
PF3D7_1358900	144774.0811	162717.2275	650766.7627	230069.8069	188886.6006	202935.3569	133106.2012	163431.8164	144583.8926
PF3D7_0203400	25997.76074	25710.38574	25771.17236	121796.5176	126260.3125	82486.52832	220814.877	196894.2832	124310.0049
PF3D7_0512000	675260.3354	738406.6155	522008.8203	1560451.154	1507066.477	1492907.478	2508661.141	2205371.861	1511459.312
PF3D7_0306500	29680.93359	32278.88672	17202.6665	18937.2749	83682.38281	32205.1748	65212.06934	35865.26367	46580.13477
PF3D7_0922700	72249.50195	71869.13672	214296.7285	117622.377	100485.4629	109548.123	157797.375	150737.9336	95884.14453
PF3D7_1111500	299341.6016	231610.0596	175752.709	463290.2637	431884.2695	439132.5313	503706.2559	528244.4795	425168.0635
PF3D7_0936000	595018.0933	637307.8755	528545.5684	1507312.897	1331974.515	1388887.777	2153793.605	1809087.212	1204323.845
PF3D7_0926100	32346.16357	29951.09619	33567.85889	84624.89063	31745.6416	28305.51855	43267.6001	60533.80078	40810.95068
PF3D7_1315500	16991.41699	65400.84131	17624.12256	103213.3613	88618.79199	88615.23047	130127.4834	114412.9937	121126.3115
PF3D7_1012900	884009.2993	842313.0664	1875654.213	593958.7627	574162.0347	562326.333	388919.1226	442123.9927	534409.7002
PF3D7_0720700	39772.37451	70157.6709	615158.3716	49909.03174	34726.97412	52135.24414	41398.34033	31610.9751	91128.9707
PF3D7_1302100	3427664.101	3535743.363	4595613.304	486605.187	433150.9224	469781.001	205208.4824	209614.6563	575584.5669
PF3D7_1351700	7703674.984	7560875.161	1545156.609	3365098.47	3743173.275	3686449.197	4790899.427	4367795.801	7224065.993
PF3D7_1209300	70031.16943	29960.13525	280709.209	31998.47607	49219.04443	47257.03027	86155.28613	95610.62793	28345.75732
PF3D7_0811400	330698.6724	231974.6787	247386.2725	447853.5459	443178.7021	425754.6392	373855.1787	497361.1704	388740.8877
PF3D7_0826900	16008.14844	30264.43164	19132.86865	15152.05518	21591.55566	18526.73145	67278.80566	37146.13281	18921.1875
PF3D7_1224500	29879.18945	94889.27686	134638.3193	403930.7578	400386.3105	409378.6055	700878.7373	759425.8911	578967.7734
PF3D7_1354900	173394.1245	182795.0308	137859.9805	183418.7422	178591.7051	183304.3008	196069.2036	188793.7539	224561.9395
PF3D7_0217100	732828.3774	859323.1367	3570880.242	774396.3179	724885.1782	725020.5059	683391.833	849768.7935	738388.6724
PF3D7_0730300	7009.95752	8583.605469	65839.92188	11697.71777	9385.209961	5074.87793	6630.800781	10655.88477	10511.68945
PF3D7_1230800	127855.6631	121177.7627	131073.8374	208304.4429	197812.6904	205527.146	287141.3936	262182.3604	168149.5801
PF3D7_0320900	159887831.8	159375636.1	25698462.75	77955994.37	81455979.46	80739632.88	144803461.2	139538287.6	173541282.9
PF3D7_1011800	13516736.42	13740557.63	40789797.79	16576142.24	16602306.15	16089824.52	15366915	14779113.99	14833837.28
PF3D7_1140700	177202.0469	237289.4375	7744.481445	237394.3125	294537.9063	220057.9219	487877.0938	369063.2188	92267.69531
PF3D7_0302000	31465.65283	50841.91309	33743.55713	65496.31787	56002.12793	82445.00195	45203.9292	52219.46582	79761.99414
PF3D7_0214900	92466.20752	96104.21973	951901.8022	57837.20996	53121.97803	46381.46777	46307.9458	62688.7207	502600.4146
PF3D7_0621300	11591.02783	20223.81055	14701.23096	49304.05371	41435.06738	5768177.965	26944.36719	30373.45068	16042.4209
PF3D7_1033400	4870453.713	5441894.766	39013037.73	10689660.45	9153932.078	9545890.254	7585914.974	8271567.281	8109647.177
PF3D7_0214400	29390.99463	22108.16309	23520.88916	77135.37646	119000.4463	101785.2461	134859.959	113875.3555	25904.54834
PF3D7_0823900	83137.979	104742.1519	133920.5068	83256.60449	91205.75293	90059.30176	77933.50977	94286.75293	92368.25073
PF3D7_0106700	31392.61865	60696.00635	26023.42676	87022.24854	52767.08008	59064.52002	29522.24072	50358.55225	39820.05322
PF3D7_1365700	533489.3867	529860.2451	2416809.103	319334.9575	307594.9922	288169.8086	250563.8018	293291.4688	496471.0586
PF3D7_1032800	164858.8335	166143.4858	416046.3618	213486.0879	200920.8257	186363.1494	170260.7363	177320.5498	276548.1182
PF3D7_1326100	12017.25781	5052.884766	61592.27734	16558.08008	10737.47461	10665.52051	9805.49707	9991.419922	16386.99609
PF3D7_1438600	179417.0469	203781.2734	529846.124	205869.1797	198935.1875	117988.0693	79479.58594	99304.23291	176217.8203
PF3D7_1353100	74073.93359	71725.82617	26620.69434	60522.27051	61892.65039	69009.81543	101449.2637	81482.38867	61769.84277
PF3D7_1252600	6333.700684	21063.25781	6642.15332	18897.23633	20321.74805	19871.82227	26737.97266	26956.97266	18350.17969
PF3D7_1353700	37707.22461	32051.48779	17606.01758	67355.08105	68832.07959	69600.81152	43572.62695	52597.63281	47219.8042
PF3D7_1225600	63040.40186	34584.70947	228988.459	84620.98242	87791.83252	122540.3574	62744.54102	82565.74902	68748.36523
PF3D7_0517700	1638547.31	1655743.047	6325053.737	1904381.978	1822000.582	1801711.493	1182001.734	1530462.812	1493349.549
PF3D7_0910100	1042273.623	1031617.415	1620910.982	1445296.271	1323869.624	1386448.524	1099935.646	1298861.322	1442520.689
PF3D7_1401400	432774.0313	419353.3438	9274.015625	9131.708008	11381.75195	7709.268555	4795.655762	11556.32227	9692.646484
PF3D7_1326400	47020.38672	50148.54297	4745.03418	77367.46094	71219.17969	67598.6875	48503.55469	75866.49219	69159.98438
PF3D7_0930300	50148619.75	52496138.58	468138897.2	39785845.57	36313313.13	36448050.1	81345739.27	74757858.75	178377338.1
PF3D7_0219400	145183.5771	191461.0942	20776.56055	264006.3511	282253.791	433153.5664	853817.5117	782117.2095	623218.0664
PF3D7_1025900	51860.80664	36213.66504	153721.6968	33339.59338	22511.33704	42286.07471	56513.33765	56063.22559	107264.2397
PF3D7_0305300	216299.7881	219163.0361	429595.2207	178256.9688	159325.9551	166088.8955	207838.4658	200858.5762	162353.4912
PF3D7_1030500	427238.4854	463985.957	1576116.461	474912.4429	441912.9368	442949.9734	337815.8315	444585.2124	514611.6172
PF3D7_1331600	301774.3438	284463.9375	631325.125	344112.9688	304542.4688	326396.8438	343634.0938	477377.7188	630910.375
PF3D7_0415600	16034.521	16212.55518	15060.30713	76442.05322	100157.1816	103199.834	107579.3164	98236.26758	55641.604
PF3D7_0527000	349908.4111	407865.9883	1565615.268	4012597.758	3973837.994	3786920.269	6826139.801	6710635.451	2839939.918
PF3D7_1001500	2535444.75	2801059	49639.98047	40684.10938	48328.14453	40662.48047	5085.444824	8172.453613	38098.83984
PF3D7_0404300	481493.8442	505132.5674	2659396.833	666707.0449	515547.2715	483706.8232	1028400.238	1019294.313	733089.6543
PF3D7_0414900	603330.5078	581691.5117	4248483.211	155883.624	112865.873	131670.4712	119107.1992	44075.30615	785562.4453
PF3D7_1357900	936360.5317	1033882.87	1592450.599	2102402.533	2023882.047	1950067.668	1978401.234	1998761.082	1513361.99
PF3D7_1422700	46745.98096	38146.55664	41880.76807	85607.82031	48914.16602	52812.48633	55912.3042	133258.5938	50277.21973
PF3D7_1432100	969013.707	1073048.186	2275303.065	1452469.249	1382335.086	1433471.262	1101566.268	1146795.745	1232740.242
PF3D7_0623500	181830.0605	205163.1528	1973772.139	347461.9023	308811.7944	299854.6597	540193.8262	547693.8984	384184.0986
PF3D7_0309300	113446.1323	54834.5625	276718.1235	110255.3428	103797.8628	85616.64307	118125.6201	77957.91309	86154.29932
PF3D7_0929400	10950674.24	10372807.6	64837079.41	9018474.615	8819816.508	9061760.86	10933756	12031883.41	39352638.98
PF3D7_1028200	43428.80518	27284.81934	31654.02051	26912.98242	53493.125	52304.5459	5586313.42	105948.1191	59367.41602
PF3D7_0223400	12207.10742	4929.154297	5454.069336	6717.439453	5389.477051	7956.875977	10183.70215	8463.814453	19316.95703
PF3D7_0308100	34684.75781	28249.00391	25040.20313	29085.80762	38042.4375	28911.7251	37777.71826	43685.00732	152436.9883
PF3D7_1310500	531131.8809	584662.0547	1319259.062	586007.125	542183.7695	545607.6211	567808.2344	566002.7695	449200.3281
PF3D7_0418200	273893.1641	253310.1035	29075.81445	402128.5156	380467.9609	414642.8008	298312.3164	339956.2329	339412.3984
PF3D7_0210600	35759.23438	16554.521	11897.76465	11715.19482	14601.80811	9890.327637	19227.57129	14825.76709	78843.45703
PF3D7_1021800	79148.21143	79989.91016	78892.88867	100670.126	83954.81982	88252.12402	209899.1836	166268.7461	216554.4346
PF3D7_1366900	1662773.929	1628822.296	6053789.288	2063656.431	2037786.41	1992234.235	3174181.902	3155743.807	2403655.169
PF3D7_0928600	4879.942871	12330.20898	117456.8828	51247.62109	42223.41797	48329.23047	64020.82813	58594.07031	28709.72852
PF3D7_1419000	53544.43994	41156.92383	52149.93262	57086.34863	88590.50244	102822.9678	116877.8198	126601.8462	128856.8486
PF3D7_0422400	20125385.5	19024459.06	81798814.52	29269397.94	30046229.25	29244856.13	31075719.75	30186152	20421925.13
PF3D7_0825500	74210.62158	90656.02246	50849.86914	89251.55127	133705.501	82234.35596	115424.7095	132492.7012	60857.75928
PF3D7_0113200	16818.82617	12855.25586	14873.06348	45944.70313	46189.33203	37234.70117	46105.39453	46335.51563	48741.35352
PF3D7_0932800	819038.6992	864687.3052	4186965.977	1459477.875	1104325.399	1124369.593	987444.0352	1255645.625	1403402.824
PF3D7_1126900	616677.3257	613115.1943	1268461.698	235848.3359	237011.6377	220380.0161	143645.9185	176198.2378	179635.1592
PF3D7_0403200	48514.05273	40552.28369	29873.23242	124566.5703	124531.7266	52823.68164	207383.918	162886.0127	125108.8633
PF3D7_1452500	30266.68018	36106.02734	30084.63867	58748.10498	33376.86377	67761.34766	124037.7529	111716.6426	110826.7173
PF3D7_1330800	119576.5239	145381.6621	812970.1211	550502.2295	587506.8618	556560.2803	459228.2842	375936.8379	123191.3086
PF3D7_0308300	41659.5083	52460.0874	74503.45068	43217.16504	59192.37842	40879.60156	37986.97266	59051.8833	220675.5542
PF3D7_1462300	927264.3965	1009698.876	4819911.247	1047692.48	1097323.977	1063096.975	977540.7728	1269801.607	1175049.677
PF3D7_1107700	10978.0874	19154.36523	15446.17676	55235.99805	52148.96631	49764.30176	11977.03369	19247.43164	23456.89355
PF3D7_0628300	1092374.865	1244061.043	4387631.403	438980.6572	425872	407893.2793	306347.729	317040.7373	484366.7041
PF3D7_0520000	10486398.39	10476142.17	14634850.46	14577219.48	15324489.69	15765009.83	11569223.27	13302609.46	12030878.47
PF3D7_0824800	50285.8457	24514.5791	20619.03711	19154.04102	22420.75586	15906.27393	9739.254395	24742.95361	24252.30566
PF3D7_0302700	7424.666992	8104.162598	9057.311523	15294.04199	17321.10938	15878.55078	33374.48828	27552.51563	22400.62109
PF3D7_0209100	47156.36621	39491.04834	23641.87939	47419.19238	39196.43945	40751.91113	33522.57275	40645.94971	52895.4668
PF3D7_0723800	277725.584	254515.2124	1428001.209	494969.3518	482640.1898	447665.1545	903860.8425	854484.9109	1074776.569
PF3D7_1449100	42491.60547	25392.45557	33351.71484	47106.18506	46610.1333	44854.00879	70855.17871	60489.9585	131065.0879
PF3D7_0919900	152241.9219	213042.5718	170289.1665	174158.0063	181548.6787	157729.1885	188362.1309	262295.8037	586568.7251
PF3D7_1021900	401438.2202	396717.7607	1961040.472	1636597.057	1535440.314	1520521.738	2234409.286	2200131.878	1560141.994
PF3D7_1460500	175764.7617	174679.6631	374247.9106	278905.9946	262206.4663	283574.7075	662896.0903	565165.1099	248684.7925
PF3D7_1210300	17512.03955	22210.2793	17668.70459	112930.9414	111638.957	110607.4727	75788.87891	96334.14453	64457.32617
PF3D7_1465000	214275.8403	196363.2998	1367109.896	122567.7588	117878.9053	114563.6548	107580.9155	118797.2891	201221.3984
PF3D7_1253400	37471.65234	44681.03467	16845.53027	75443.91455	66693.98535	70030.78857	76964.7627	80540.81055	55680.354
PF3D7_1445200	62236.00195	35008.41895	29133.35107	123461.4121	117476.6094	116434.2656	88696.375	94882.55664	45426.875
PF3D7_0611400	161196.9736	193445.0044	334588.3604	254620.7275	232625.729	215583.4551	316887.7231	322591.9023	264750.6719
PF3D7_0730500	23047.66846	23516.32666	18438.71143	23599.85889	22488.91455	13207.97754	30105.39063	29616.52246	32448.51807
PF3D7_1436000	4433654.433	4386054.168	9935785.39	7317362.477	6729475.527	6951765.964	4721172.517	5417772.168	5471432.062
PF3D7_1414300	4733855.906	4612641.347	19675458.32	6745552.621	6823179.273	6322864.531	4080525.34	5297900.887	5054696.578
PF3D7_1206200	3144734.024	3244667.776	3948517.688	4227154.626	4095532.933	4179319.186	3341848.342	4055530.599	3836917.616
PF3D7_0508000	324639.4063	403030.7197	2211417.317	280502.083	260645.6133	261639.415	412752.293	390014.3965	1203086.83
PF3D7_1450100	1125903.788	996446.5356	5253547.841	1264639.131	1278035.896	1271129.708	1384324.337	1445808.492	1425506.857
PF3D7_0401800	749473.4028	852848.3276	3214476.419	3458469.797	3155394.988	3135775.027	4635451.586	3966210.355	3245640.344
PF3D7_0218700	135425.8608	84489.04883	478823.3115	105145.4883	104168.9961	72067.55762	148600.5615	148387.8525	98565.58887
PF3D7_1359600	65952.93848	67755.12939	268302.6816	250589.1604	231452.1152	210230.1211	395573.1533	381583.0073	171735.7976
PF3D7_1334200	164046.8276	177380.4185	59199.97314	535413.1133	537563.9658	474054.1021	267277.2036	454237.0664	393539.9248
PF3D7_1371800	25233.2334	24014.60107	30383.15918	23284.79883	25360.32471	24994.96924	29198.41309	22922.92993	30402.58887
PF3D7_0811000	38715.92578	49645.0166	33187.64844	71289.37988	46741.60645	69027.21777	53667.60889	59490.73438	111702.957
PF3D7_1133300	18732.73047	27714.43506	18009.58301	31422.94043	45836.52441	40236.80127	34450.66797	36539.89893	43774.08447
PF3D7_0904700	113713.5469	101037.2749	1405721.051	179185.3716	191390.1426	193980.4121	341656.1855	258060.4902	248932.6445
PF3D7_0814000	3785977.974	3953846.737	836866.5723	5986452.414	6352080.074	6126287.46	4765421.051	5247332.59	4479396.197
PF3D7_1367100	94796.90234	126366.6025	650140.499	219710.8022	130333.8525	122208.0586	102685.8086	102613.3867	121998.4014
PF3D7_1353300	32907.32813	17647.67871	185600.0127	36861.52637	24046.63379	27661.50757	30594.4519	22806.95605	31915.60059
PF3D7_1430300	36577.64893	38568.55713	39383.69678	32184.50781	60336.7666	35301.45142	61375.896	41210.0835	49933.94434
PF3D7_0821700	1225600.5	1286635.611	7027931.787	1988455.101	1797161.364	1858931.272	1232720.13	1535649.75	1336675.211
PF3D7_1353600	242085.1436	257712.5103	1863527.469	296479.3701	262008.0361	255912.0039	265804.3301	297381.3999	385245.8555
PF3D7_0529400	246405.9521	262450.543	1384548.042	706752.0063	628860.0327	564901.0928	1401725.172	1171465.924	1195051.668
PF3D7_1237000	88922.99219	101320.3076	668193.7305	169213.6504	153044.498	154772.2207	130932.4375	149744.2285	157962.6816
PF3D7_1303200	491885.3979	569415.0327	5087088.244	524473.8608	497700.146	521658.8574	364538.0879	455345.769	374939.8384
PF3D7_1141800	49463.99414	14336.64063	17726.91943	17627.46875	24281.95264	30411.51367	50325.73145	44922.83545	73924.49512
PF3D7_1310000	24748.1543	17847.89404	10537.021	18711.84814	19503.63867	21710.18945	15233.3374	20026.9751	29104.19922
PF3D7_1130200	7348028.811	7282687.608	4752882.469	10845629.02	10716566.77	10656299.06	8542998.434	9100243.596	8310962.95
PF3D7_1323700	230494.9507	214571.1948	2506840.833	94268.33301	106350.021	100578.9912	102934.5698	113727.6006	894297.8525
PF3D7_1372000	712501.5625	747466.625	512533.2813	604871.6875	568680	619116.0625	1544364.75	1498397.625	3605984.5
PF3D7_1117900	44634.10693	56235.51514	135708.4854	68565.59766	56936.44238	73756.7627	78045.87622	85970.44238	81799.76831
PF3D7_0826500	1017059.856	1150209.355	1626135.779	1703190.922	1612418.516	1644689.583	2377257.977	2763679.329	2152560.145
PF3D7_0709700	1451949.343	1559737.675	12122842.56	1267813.061	1316381.872	1209350.155	1279068.621	1510051.388	2254620.458
PF3D7_1213900	175322.0752	94906.53809	58417.52881	242615.7002	272585.0313	238844.4561	95743.16748	77049.3335	186075.0195
PF3D7_1111300	57920.15332	28171.2627	33259.46289	46846.97705	27502.81689	42872.24023	32138.59863	18615.62012	49358.6377
PF3D7_1012500	30436.06592	27969.77051	82960.86768	57789.02148	75145.49023	89346.81348	24180.31641	27860.54785	105863.1982
PF3D7_0505600	15048.67627	17296.15869	18503.28467	17284.44678	17526.55518	14085.52637	18549.00146	30969.41699	14453.396
PF3D7_0812100	71625.93799	65016.79248	127046.7388	108714.1909	118502.1997	143823.1563	89312.96387	93733.76367	136848.3018
PF3D7_0731100	77759.84717	49007.16357	47366.10107	69517.49121	71870.90234	63260.68945	90787.48047	87293.28125	104215.5576
PF3D7_1219900	142473.2129	148310.4541	17633.72852	211195.9561	227003.5176	212972.2773	195477.1406	214117.5605	221120.3428
PF3D7_1457000	412581.0234	357028.8613	183340.02	739577.9141	735148.9453	813065.8672	824165.5078	938288.5313	1232778.352
PF3D7_0624600	1198267.823	1213179.287	4439805.982	1939562.698	1968027.671	1943556.174	2856825.707	2604606.239	2327171.662
PF3D7_1428900	12924.11182	20484.50977	19327.51758	31326.27441	20419.6875	11041.56641	42993.34375	25962.2832	19536.96582
PF3D7_0909600	44720.06299	42815.36279	541071.2749	108320.2451	67606.19336	89829.21191	95000.09863	117561.1958	162513.9248
PF3D7_0907400	21640324.92	19867592.15	1599344.189	678512.9233	11199305.97	11413301.97	7951262.964	6801161.749	7536150.511
PF3D7_1213700	487932.1055	242274.8398	114242.2764	229065.8354	223468.7061	233200.7271	114035.7554	138387.1987	120806.7915
PF3D7_1438500	85208.32861	99393.9917	252958.6777	106551.1445	134215.5459	149275.7012	40477.99854	102745.7607	111287.5532
PF3D7_0830400	1640456.234	1553640.359	6532069.938	1837995.156	1506768.922	1572675.094	2654961.656	2300799.688	1466897.234
PF3D7_1205600	828588.3184	820231.5723	3110051.918	2396377.522	2260203.99	2223761.998	2655169.348	2681597.382	1892925.742
PF3D7_1349500	324621.8936	401255.9536	346673.6577	297280.4707	270520.9971	235748.9463	479217.8311	436781.8906	1182466.932
PF3D7_0320500	320690.1748	237536.0439	826330.6626	313670.1099	416250.6387	311747.8823	299648.5	363906.7158	315287.3271
PF3D7_1334800	102184.7769	111903.4282	367961.3071	482080.3037	693853.5986	624922.4307	1534447.892	1454686.594	1201730.563
PF3D7_1332200	62171.28418	48534.37842	33944.88916	32632.72266	30002.28613	35726.21973	34830.62744	31968.62842	91867.39307
PF3D7_0706500	653675.7539	592846.5337	676736.0156	654042.906	602851.2524	600477.9717	739032.6382	663065.4668	557034.812
PF3D7_1245900	27613.37842	25182.9082	24952.56543	134642.9111	85536.26221	101679.8213	99338.96741	93640.91449	175459.2617
PF3D7_0317000	1414319.441	1400644.037	4717697.807	1442124.125	1379816.74	1395139.19	1339891.315	1529472.627	1469396.278
PF3D7_1015600	4298218.832	4465599.518	4611854.85	6666351.815	6664757.21	6490481.656	10096521.26	8393893.692	5507519.007
PF3D7_0527100	688278.5195	553285.0962	3280088.124	616584.5107	769522.9702	646890.1567	1322388.557	1223772.434	800584.4531
PF3D7_1008700	13246834.09	12820954.62	62486729.62	18661527.16	17224080.86	17798792.21	26402100.41	25078692.01	21581766.18
PF3D7_0524700	15174.52734	104289.7813	21290.48145	179231.707	211862.4766	189627.4063	119804.6113	126035.501	141748.0195
PF3D7_1234500	36307.05078	45049.50391	5576.519531	71163.0625	62541.89844	65419.98438	5016.186523	49762.12891	58674.08594
PF3D7_1142100	346154.7734	325593.2666	856046.417	218104.8633	186050.7893	224835.3955	294656.043	268748.978	216806.6912
PF3D7_0317200	239973.9272	80518.31006	125049.4517	277358.2937	168248.2542	154030.2222	214844.5029	191946.2563	169398.7261
PF3D7_0816200	77793.62061	68927.65771	32228.80127	80129.23584	67684.27295	86709.87451	252855.3027	231027.0752	123791.188
PF3D7_1008800	350109.4521	647809.1821	322718.6738	705140.5718	663673.0522	670428.0513	404065.1162	503290.8745	565901.9424
PF3D7_1351800	115152.5361	92025.04395	37576.38867	136032.0605	126429.1968	158201.5869	152526.9297	133099.2671	110516.4521
PF3D7_0417500	317634.4131	316043.1948	1716496.924	778646.4775	699391.9019	861026.0854	1018830.192	1084604.544	953703.3145
PF3D7_1130500	37866.84082	57072.64941	213726.625	70364.94043	59612.51758	52054.20898	50101.06836	62347.04102	113411.8818
PF3D7_1213600	83563.32275	117401.751	22584.53027	62226.40625	78536.01514	100170.5791	64147.59033	60366.0957	58057.18555
PF3D7_1439800	1370377.282	1088667.021	5768123.383	599419.5654	595418.938	589821.5249	580495.2402	567955.418	631366.5664
PF3D7_0916700	6093113.766	6003446.878	12795185.56	2174165.389	2202494.178	2126615.452	2560980.785	2363115.746	2121628.727
PF3D7_1016300	299755.2056	270526.6655	79199.54395	1364853.754	1643273.273	1739196.682	2028637.126	1695918.802	700071.7271
PF3D7_0629900	268907.998	283427.3164	456957.4697	278105.0469	205389.8711	132524.2695	206096.9482	267143.1982	233645.8428
PF3D7_1460700	4351355.705	4350355.321	1475849.727	6298669.65	6350041.886	6189226.024	4631205.413	5353983.821	4864472.278
PF3D7_0515000	14756.98047	10110.1582	7260.215332	29546.42773	33267.36719	32455.11328	51525.25	50385.73438	40818.61328
PF3D7_1414000	1206408.924	1128975.467	6951458.819	1415956.422	1353359.57	1157217.553	2250573.344	1851633.195	2007767.053
PF3D7_0907300	35617.82617	91066.65186	296337.0581	152941.542	100220.0088	108322.7432	101778.7959	102989.3003	123859.3164
PF3D7_1329500	285125.1367	295759.6074	23477.03076	37898.96533	26607.99365	86351.43018	20483.03467	25946.3208	27551.4375
PF3D7_0511800	12000293.19	12658571.66	37417317.62	14081263.2	13305725.18	12698430.76	10594300.21	12563965.24	14726047.6
PF3D7_0723600	4722.694824	27668.16992	5761.189941	61508.32813	65686.78906	66585.32813	61552.15625	60812.07031	36374.83203
PF3D7_0910900	9781.634766	24611.12793	11932.56348	24258.71826	41550.96484	45197.46777	33112.44678	48605.55664	18391.88379
PF3D7_1330000	10837.09375	29276.00586	10599.07617	57477.13672	47930.28516	49092.71094	48575.14844	53860.05859	58751.82813
PF3D7_0708400	43441046.55	43998715.77	54851204.93	112429103.7	113139286.6	111125031.3	125118845.2	120567752.4	76957947.36
PF3D7_1362000	118943.9805	127421.0908	812158.6851	65360.80469	57362.61426	52931.0708	63317.59375	74914.67969	120788.0381
PF3D7_1365500	96575.4707	96808.79248	220253.6851	220957.6685	211010.2549	238803.5	154762.1445	231158.5049	178062.4985
PF3D7_1024800	414094.4399	382951.1016	654131.8184	320753.7061	270586.6592	260436.1411	235704.2861	159111.376	142717.6338
PF3D7_1350100	5629417.01	5343314.632	10020725.02	8962334.05	8487127.546	8349788.278	11294177.15	10579199.04	8208996.897
PF3D7_1325000	313231.3516	494257.8042	27597.64258	946206.2891	777698.7734	844877.2656	1290032.906	1217045.563	795157.3828
PF3D7_0704800	22816.98682	27093.62109	677954.3838	31517.23096	32014.97266	23685.49927	29092.70996	33393.95752	101878.0928
PF3D7_1033500	46740.12207	40308.54785	30982.89307	31136.5415	42752.21582	39041.10889	37663.97412	48232.46338	55199.9668
PF3D7_0419600	3670621.668	4239217.29	2103194.178	4656673.12	4653047.598	4578305.09	6777575.178	6434786.617	5498468.596
PF3D7_0929900	7050.849121	8006.459473	313245.7188	31770.83594	36348.82031	34915.36328	39629.78125	12664.31445	29488.47656
PF3D7_1407500	397665.3491	462452.0146	423443.0371	477167.6387	499892.8232	523687.4355	686659.8125	624201.8232	468762.3447
PF3D7_1201500	117091.3496	91034.32422	17760.30078	81106.26758	77779.35352	80090.4082	46149.36328	51019.58984	57334.41406
PF3D7_1304000	169808.9346	71555.33936	233359.1792	123202.7793	91296.18042	119334.8945	178527.4199	197102.2705	179947.9688
PF3D7_0726400	60214.48145	69677.25537	91408.25146	68516.50098	64174.93701	57278.30566	93540.70435	90804.00342	106751.0361
PF3D7_0308500	74723.96875	98581.85938	10709.99316	200545.4688	171863.2656	170264.7813	165765.9063	150331.5313	175723.3906
PF3D7_0204500	392070.7773	382537.1958	3148593.103	763272.9961	653591.1035	700119.4785	499914.8481	569735.0322	524455.5547
PF3D7_0807800	1937347.881	1871931.214	7386957.974	2217269.088	2352030.276	2266515.856	3596579.162	3379137.874	3084960.997
PF3D7_1134800	731855.7915	929157.6172	1234918.533	446925.6733	527864.9341	415454.0894	536366.3047	699997.7393	625539.3467
PF3D7_0416800	5615134.682	5580617.708	17644045.39	5045430.646	5077207.399	5069018.57	5082074.361	5574080.316	5176098.495
PF3D7_1471400	129593.8594	130371.9121	20374.01709	66624.8125	73089.7373	84435.98926	69518.229	82412.51758	160891.4209
PF3D7_1445700	1854479.009	1872948.514	4444548.449	2800900.885	2639402.78	2538138.697	4044246.933	3611627.346	2195009.468
PF3D7_1364100	386531.1494	270719.4658	2139124.023	738234.8193	1003909.433	843010.7168	1327320.678	1754942.731	2006029.938
PF3D7_1004000	7733203.425	8105585.257	1975885.196	11880430.18	11225341.13	11646940.71	7662852.357	8917792.26	8549922.123
PF3D7_1135400	293772.1211	279409.5181	549246.5991	473968.543	527763.2031	490630.7129	575979.0352	667698.543	889124.4316
PF3D7_0505800	1761505.497	1318419.363	460767.1309	3385611.15	3790391.951	3682208.055	6030997.262	5820000.316	3998470.895
PF3D7_1226400	26289.1875	24684.15186	17567.83984	65805.62939	70197.49609	62930.61279	78640.1748	100117.4258	78979.11133
PF3D7_0812500	193688.1836	197687.1074	60080.12256	85741.6958	169177.3691	165439.4375	326620.8391	267045.9434	89977.75537
PF3D7_0414200	17429.39551	13749.03418	14287.62451	43577.76758	32640.10938	34564.36133	75893.83008	63596.19678	52457.28613
PF3D7_0524400	525533.4629	493440.8447	220612.5547	762923.4375	773103.5723	780765.0879	540479.5137	643036.3462	561479.8169
PF3D7_0422700	121275.0557	116598.5776	47700.55615	205100.2759	258675.5645	250809.3906	147802.4692	181888.6396	152972.7178
PF3D7_1351100	304397.4658	366712.7764	48778.5376	486826.5625	440151.1826	467955.6406	802395.7969	692875.2852	509168.2012
PF3D7_1116100	52708.90576	67524.47266	819176.4102	68544.86182	48929.25195	61902.83008	71532.50391	78769.31689	109963.6938
PF3D7_1231600	41270.19092	47929.49268	34215.01563	59462.45996	47572.35181	33074.65039	83809.20117	98478.11768	55836.65088
PF3D7_1328200	5183.02002	8110.660645	5705.627441	5794.543457	12693.35742	6863.696777	12803.34082	7739.19873	6622.980469
PF3D7_1118200	868108.1719	840443.9043	4394017.222	8295379.541	7693273.619	7810873.443	9858663.8	8695144.252	3477828.515
PF3D7_1037100	217623.7788	185832.4243	779258.9634	414793.2915	480218.3809	417975.5798	330431.1567	415722.8574	208060.9238
PF3D7_1018500	23092.01953	20224.96191	20671.30859	36696.40869	39386.8125	40324.32031	63037.52246	52798.05566	36058.9082
PF3D7_0212100	65568.23584	70217.53613	38263.45215	141130.2354	124395.0322	137052.3398	286361.7788	222918.9658	168561.0762
PF3D7_1136600	15216.31885	32130.09863	19461.81152	39978.19434	34344.93652	37064.08984	15834.69434	14496.16309	12076.54053
PF3D7_1361600	5752.271484	10460.33984	97824.77344	16289.69336	10720.66797	12730.93555	21246.13867	13809.71289	19709.57617
PF3D7_1468700	14886894.48	14517367.78	19353012.05	16578856.84	16248246.55	16296981.81	10962997.45	13223500.95	13465075.97
PF3D7_1119900	33517.62109	42162.64063	292379.3438	29287.42773	31886.67188	31618.36523	43967.75391	51754.35938	39411.41797
PF3D7_1202200	95149.95313	109021.9585	982196.5332	124434.5771	122408.3218	147931.8086	192552.2627	204130.4077	198829.3008
PF3D7_1115400	1581723.99	1538740.714	4348193.359	2490882.601	2560162.182	2406516.039	3736748.713	3597959.391	2803646.605
PF3D7_1144900	4159261.042	4212286.299	12133864.3	2946295.102	2852179.511	2280059.797	5700754.147	5204468.025	5904503.095
PF3D7_0106000	9392.883789	6405.989258	11458.32813	5343.332031	8890.856445	8406.876953	8884.838867	11269.54883	15950.84473
PF3D7_1359400	2223940.868	2026465.538	190382.2656	2510094.991	2621422.175	2573171.861	2881945.984	2779948.268	2177470.354
PF3D7_0725400	99271.36523	134757.582	2308719.71	23150.54297	18573.94043	10043.51221	13440.13916	21010.13477	347761.332
PF3D7_1126700	67167.43799	64119.07324	714318.4717	66832.37109	64932.2334	67878.94092	66272.20166	141967.0371	340998.1553
PF3D7_1105600	538453.8765	514725.5171	1601745.646	303158.3252	330940.9487	321926.3359	249902.6514	427113.0596	265700.3257
PF3D7_1441400	2370557.018	2539377.4	11135007.72	2675658.508	2508127.467	2556363.671	2621554.861	2881099.646	2610485.054
PF3D7_1147300	38186.46875	43332.46533	36903.50977	408625.1328	101977.1631	98745.39453	397091.3701	126706.1846	394656.3662
PF3D7_0810700	12484.09277	7977.809082	9200.762695	50503.89844	47789.11328	48230.20703	38766.10156	37666.39453	42384.32031
PF3D7_1136800	43135.60864	44648.36133	292193.7148	104117.9771	104339.167	81748.69971	108578.9194	130099.0864	130981.6021
PF3D7_1420400	2103161.963	2143543.191	7695093.974	2927956.32	2772689.404	2840182.364	2215867.833	2400227.105	2187916.547
PF3D7_0606500	43890.30469	46776.54297	6636.88623	38480.10156	37143.20703	40424.22656	25321.86719	25254.16406	30948.41797
PF3D7_1431300	19199.52686	13226.32959	11082.67627	49517.65674	93675.73438	52473.37988	18908.25586	33959.87891	11157.54053
PF3D7_1349600	152448.6606	138503.8696	911650.4678	362150.4482	372036.3638	362075.2041	795883.522	761504.0771	518605.668
PF3D7_1361800	6913864.765	7136213.022	29261630.05	2182340.891	1908558.901	1888239.31	2357501.964	2699596.552	9120130.985
PF3D7_1414500	56998.07324	51192.84375	30981.71631	42715.09619	28799.80225	33663.03906	42033.97949	34258.47119	85484.66992
PF3D7_1321500	18610.98682	58104.13184	19189.36328	46416.06348	15635.771	35753.75488	53565.43066	65049.13086	63286.17578
PF3D7_1138600	8791.456055	5038.714355	9184.168945	9327.294922	5241.270996	5136.833496	11844.36035	7370.348633	5722.943359
PF3D7_1464500	60266.94482	52489.05908	56847.9707	64340.19775	61047.14746	57254.22632	68475.93262	89051.50244	86846.52979
PF3D7_1237200	62164.05469	47338.45898	264614.9644	238680.3193	193223.6147	208367.3018	131830.6963	123543.2178	212064.6523
PF3D7_0415000	715465.7278	767665.4238	3056344.771	962760.217	938590.8623	892888.0503	1289535.999	1253506.825	1146473.04
PF3D7_1246200	66167986.76	70535682.59	28616080.46	25972617.79	24373091.2	23375098.08	41705765.23	37861630.44	54874668.87
PF3D7_1039100	457275.8125	443965.9375	251870.7813	748852.25	697564.1875	700225.1875	1126965.375	1073875.25	574480.875
PF3D7_0724400	19431.54102	12000.46729	19885.64795	50515.82227	32659.26563	37480.00879	60374.50586	52855.7207	34334.16992
PF3D7_0207500	243061.4814	190301.0454	1625957.731	1038540.684	1015273.202	950430.2329	1716141.801	1847392.226	1637535.277
PF3D7_0828800	91786.95605	90777.56152	637842.2236	55852.70215	56029.88867	48062.63428	49820.2832	53904.63867	475857.4531
PF3D7_0914700	1859346.394	2047412.978	6331760.924	1977273.496	1813335.183	1815443.829	1393579.611	1584568.425	1477740.943
PF3D7_1312900	1179881.547	1322622.325	7700369.112	2150962.281	1768415.176	1847198.69	1915381.261	1962019.227	1971694.763
PF3D7_1224900	100597.3906	98161.76563	656285.625	110803.8047	115711.3086	110383.3125	162694.6875	150464.4922	108923.0488
PF3D7_1457500	139334.6875	144385.5361	757051.7549	123932.2637	126128.791	122091.8818	180375.8896	178511.5234	141024.4141
PF3D7_1314000	6602.827148	11520.49121	6371.423828	5626.181152	7819.478516	5296.413086	5380.718262	7939.411621	3022.408936
PF3D7_0422500	309472.9043	247178.9741	1356881.384	540643.6943	358319.4126	361444.3828	708714.314	738949.0806	406459.521
PF3D7_1457200	5600461.297	5722292.047	572029.6021	4965295.938	4610926.406	4693196.063	4996329.25	5023374.719	4682672.781
PF3D7_0826700	16727901.71	16523940.26	71545970.57	14078253.38	13818547	13571771.22	9503567.201	10230774.31	9407217.071
PF3D7_0819600	920046.2251	853486.5801	3414131.996	564190.1211	532989.9888	553616.6484	496930.4648	528789.043	838546.9331
PF3D7_0528100	480083.895	447287.7622	2326932.73	490566.7725	600546.8345	570162.4873	463542.584	475665.4268	711289.1816
PF3D7_0621200	3830860.384	3868659.112	14578110.48	7539040.829	7256373.661	7153486.465	8359289.439	7386949.306	6002911.628
PF3D7_1012200	38473.44629	33984.61621	36706.98779	36353.12646	31530.90283	43515.37256	29637.17529	26394.38379	428559.5898
PF3D7_1023100	17946.63672	16868.15234	19304.40674	42478.3418	19012.43823	20120.9292	16975.93311	15491.89844	14660.2793
PF3D7_0419700	409325.2407	429965.7529	913000.3184	102948.8818	80806.70557	89700.11426	99636.98291	63801.08398	58530.26563
PF3D7_0402100	689076.9189	721572.2114	1348575.013	550518.0576	427759.3511	412125.9458	533279.5396	449934.6716	329265.9551
PF3D7_1125500	30333.54932	35502.5166	30192.81445	30668.69043	28291.47461	34359.63477	25445.93311	34623.44336	29524.15234
PF3D7_1142400	65095.49023	61198.4292	451701.3047	81363.16211	84870.57471	94890.02539	62391.42676	85211.2666	72128.73779
PF3D7_0717400	24144.86914	35726.42676	31919.62891	59965.8916	48624.26367	48555.36865	36316.8667	46690.33105	50852.62793
PF3D7_1352700	159569.8755	98371.90674	56314.51367	180681.1689	227917.0313	213438.8472	170349.7317	155037.5405	179802.8306
PF3D7_1320500	54154.28516	56623.09961	52869.26563	51521.83008	52073.06885	42483.69531	71076.79272	63242.10352	51582.97607
PF3D7_0606600	110193.7456	149363.9526	99585.01563	230913.8027	256960.583	382348.1387	421356.2964	290180.1128	186171.481
PF3D7_0213100	1101429.433	1096976.47	3555235.507	2122210.138	2041837.037	2062841.146	2810657.79	2719173.423	1830326.822
PF3D7_0709000	1211467.509	1145163.637	2751935.673	1420809.264	1436610.18	1458224.249	1039726.337	1174391.437	1144236.143
PF3D7_0301400	5637.39209	8821.685547	5245.755371	7357.368652	11670.27637	6310.484863	52645.56641	45133.80078	7203.587402
PF3D7_1122300	68808.3623	19227.10938	12290.02686	11629.36377	16588.82129	11612.35742	12277.1875	24494.24414	12377.72705
PF3D7_0524300	4862.101074	8587.189453	73358.59375	13790.0791	18235.30664	16657.52148	11846.24902	19006.18359	11043.27441
PF3D7_1235300	74581.90918	74639.53027	138905.6035	120205.374	144208.3711	155067.4463	169691.9785	156548.0967	117044.3594
PF3D7_1402500	19561.53027	14404.93555	20382.65332	45754.79102	58788.93359	54397.0752	107454.2715	29533.31738	72534.30273
PF3D7_0832200	19368.15381	27585.78076	332982.3555	28232.75	33244.34277	23272.43262	40247.61133	32985.68652	16694.10449
PF3D7_0111400	90493.69482	96203	79406.97803	234243.5708	216343.7764	231190.0498	445915.2026	430349.4702	233915.1704
PF3D7_0804500	76919.95361	96013.81006	141375.0146	139928.6641	102659.2979	104460.1099	100948.1396	106076.3271	145267.689
PF3D7_1137300	467202.0386	338140.9243	1898189.556	521512.98	452732.2539	493747.6384	263632.7854	398864.6827	368618.6133
PF3D7_0314100	97760.70459	109914.1509	42088.94189	78914.60645	71214.51318	68340.80615	75033.04346	161536.3887	79065.89209
PF3D7_1009500	6877.074219	10761.60547	11740.78027	11923.74805	6272.840332	7680.408203	6505.10498	9422.043945	8787.681641
PF3D7_1236100	1579256.769	1557994.167	3143767.979	2611595.756	2524613.135	2595754.271	4059469.354	3649919.496	2353839.9
PF3D7_0208500	354175.0698	360962.0083	1908320.126	419257.769	398770.502	396567.7876	817832.752	732547.2856	463110.0527
PF3D7_1423000	40834.07422	13658.5498	17322.26367	54840.62549	40359.4126	39448.55029	22444.40332	29842.91992	17653.83252
PF3D7_0308600	123050.0391	62119.71045	152917.4648	109719.8027	96225.28809	104603.7314	80162.5918	77733.87988	50000.69824
PF3D7_1437400	37644.29248	28272.59473	38029.32617	117008.8066	93590.13672	105256.2773	81184.24268	100410.6357	104867.3535
PF3D7_1227800	31333.07568	69912.5752	35732.64307	74485.11304	84170.81201	86026.61133	66999.32617	79827.20068	49060.02148
PF3D7_0409600	86710.2793	69164.65918	187160.9917	231866.1826	186990.1392	205142.1216	137592.1006	158515.2075	194079.5557
PF3D7_0618300	3825641.715	3724565.863	5117799.078	6759250.213	7266220.564	6925960.825	5115246.097	6510077.564	5713300.656
PF3D7_0802300	23948.95752	27143.3208	21665.26318	35930.52881	54015.12598	53926.74512	26548.97461	25701.60156	23530.2168
PF3D7_1334500	114877.2852	98983.375	953190.7007	1619543.364	1566018.863	1598819.252	1650089.896	897868.4438	1236192.053
PF3D7_1431600	240045.918	229276.439	201176.9922	194515.8324	166005.1738	206696.293	199531.4253	266158.2871	282676.7559
PF3D7_0601900	20610.25537	22240.73145	22635.15674	127493.8203	128664.2109	168796.6367	239982.5313	103415.7305	145818.0898
PF3D7_0316600	1809886.537	1895406.063	2590043.2	3079028.438	2783789.266	2903008.609	2662680.426	2985130.426	2639204.703
PF3D7_1129000	4347105.281	4478999.983	2224411.475	5086583.128	6285714.094	5544446.873	5091180.413	5699466.848	5604413.813
PF3D7_0812600	53710.10156	39692.34766	6005.796387	43111.69531	47446.89453	45676.56641	89413.23438	79273.3125	54563.74219
PF3D7_0630600	72929.11768	68692.10986	217230.7437	107837.0122	188833.5479	57362.11694	89706.23389	97925.06299	120866.6523
PF3D7_1100800	5222.080566	10810.31641	11687.87695	34478.12891	34199.93359	33040.54688	47944.97656	40332.75	26723.78906
PF3D7_0503200	40698.20166	38742.17725	145124.0977	93560.56592	63686.25439	76983.72314	96642.60205	101312.3975	82608.44141
PF3D7_1446200	6706312.273	6637446.782	23424372.02	9058368.938	9231902.662	9112360.945	6713600.106	7778119.47	7754231.53
PF3D7_0519400	1824143.419	1863772.99	1936901.218	2316245.578	2462321.421	2425832.892	1529877.811	1661477.688	1646060.662
PF3D7_0212400	765913.8071	845765.6631	5394713.836	999544.9927	802265.6274	834057.3364	549636.1025	732082.9204	842732.3584
PF3D7_0914100	232015.085	238607.1763	299403.208	433329.8882	434168.0361	418168.5806	348889.771	426585.7993	425538.4258
PF3D7_1354500	1061702.397	1094125.203	3422707.454	1653923.875	1611011.75	1699053.791	1269422.16	1479631.505	1422357.862
PF3D7_0934500	2128175.608	829144.8374	951816.8721	1006409.009	1013705.14	1000792.385	3331492.317	3238940.265	1157287.802
PF3D7_1125800	112058.7285	118181.2881	26250.68359	30408.42188	20603.90479	22813.30908	28143.47559	23449.3584	46045.99512
PF3D7_1443100	36648.29053	27430.20654	22523.36426	22639.6748	25632.0957	24426.17773	39050.68359	39900.67773	36742.85645
PF3D7_0610500	148470.7637	116330.6377	1950649.351	206069.9746	174100.9883	164427.3682	115206.6968	133478.0518	123730.2158
PF3D7_0318100	177831.5894	118438.4639	830573.2627	257176.2461	256426.9771	254030.5049	181892.4028	212805.7744	174414.7168
PF3D7_0215000	122106.0176	142230.4863	61214.92676	94100.04395	68366.8645	105082.4353	109561.5266	135480.8765	147813.2896
PF3D7_1250300	111478.4497	128607.2949	595839.0322	213279.8789	188304.8193	207562.8301	181389.9453	220947.1104	238489.2129
PF3D7_1237100	36466.65234	45343.77344	9660.682617	17107.49414	16428.96289	12925.57813	12458.89551	26169.9043	75367.125
PF3D7_0306900	1330452.703	1486977.352	3637153.687	1202675.344	1040902.707	1124432.758	556314.6738	599208.0337	723873.0488
PF3D7_0927600	135189.1777	83045.08643	603768.1758	329227.5251	319147.2113	319226.8438	557103.3789	613187.4468	416449.6582
PF3D7_1037500	262736.8198	168776.3794	2998104.591	173716.6602	339180.9305	169513.0654	180080.2734	170210.9098	1275481.182
PF3D7_1312600	550328.2939	576888.0811	809083.9678	329625.6704	330046.7354	289437.6968	355495.835	369567.6387	638642.1665
PF3D7_1367500	33744.97168	25313.55615	22822.32715	33468.43555	33321.48877	32795.64795	29437.16602	34074.73438	37348.74365
PF3D7_1408000	5824198.629	5345233.151	36460155.52	15542607.85	15218237.66	15065294.37	22014091.64	19635402.59	14451543.61
PF3D7_0312500	23722.11133	29915.54883	29019.50781	61421.35742	56518.85156	63302.34082	53519.27344	62231.74902	36085.0918
PF3D7_0613700	189735.7539	158489.1636	600592.4473	190800.7051	167992.0283	181035.8516	164350.2393	181230.2959	231598.2871
PF3D7_1202900	2092857.481	2170062.994	14838339.86	1652740.348	1784747.947	1764433.289	2083245.616	1540883.929	2178612.41
PF3D7_1250200	10442.82617	9582.805664	7131.380371	7242.515625	5810.751465	8578.834961	9196.981445	5722.974121	12407.74023
PF3D7_0823300	224084.3354	225613.668	762733.6895	372756.8689	369432.5894	324105.625	349079.2012	312165.4751	356466.4541
PF3D7_1239000	7880.125488	5035.699219	5338.672852	13200.26172	14368.51074	14529.60547	8330.719727	6652.503906	21045.09375
PF3D7_0108000	2648766.526	2648997.118	24218080.8	3597563.832	3125030.866	3000654.297	3308391.484	3657734.434	3663436.016
PF3D7_0715800	83106.28516	74515.08887	324823.0381	108851.25	127574.3506	147210.2383	176651.0576	202960.8789	126413.4648
PF3D7_1018200	84958.7334	92511.76953	81739.87549	112566.7312	109887.8682	101778.0659	137672.5679	154763.8525	339010.0056
PF3D7_1367600	240839.729	242186.7598	34412.52197	301656.3633	299870.625	311465.8984	180741.3594	233189.5879	145589.6499
PF3D7_0517900	14434.90723	16704.95166	547609.9375	23493.71582	19808.75195	21424.26563	30540.05566	36368.34375	82301.55859
PF3D7_0611800	54480.9248	60386.78369	61663.64111	103701.0481	106309.6646	80347.7373	119985.3271	130431.9561	67015.81296
PF3D7_0411900	211338.3936	175917.043	65834.74365	236676.9331	151509.8384	177618.2573	216595.1533	234362.3555	238166.8174
PF3D7_1138100	181431.1309	173840.29	846416.21	176509.4707	156271.2881	161171.1807	207141.6074	192546.6201	130821.082
PF3D7_1303400	5470.688477	9545.15625	7689.966797	60818.35547	9437.69043	6392.48584	111088.6563	102390	11689.22656
PF3D7_1012300	115650.5752	115309.2979	810459.9307	94552.54199	98560.69531	91782.54004	114617.3467	115624.2646	143028.2217
PF3D7_API0290	11750.96191	6734.918457	37368.87891	2525.377686	4150.378418	3603.384277	3018.869385	4460.848633	5559.34375
PF3D7_0205600	5287.902344	9226.234375	171026.9844	4844.869629	26183.71289	16636.50586	15020.26758	20404.5	16060.375
PF3D7_1434800	737242.5942	646858.8105	190498.4736	1498326.826	1394766.201	1390982.788	2386496.349	1838928.904	1202761.209
PF3D7_1435400	342720.6553	340329.3408	308132.6821	386128.7617	388845.0469	377991.9844	305832.2764	309065.0972	383715.5
PF3D7_0619500	536212.5161	439953.8296	781411.8467	928651.4077	910707.8892	922852.1357	692450.0825	864589.0117	842156.2004
PF3D7_1340300	36149.74219	21488.24707	28858.96777	49575.66699	39724.17969	47599.11133	35914.3877	27312.3833	28642.40527
PF3D7_1419700	1845903.754	1857795.828	8652465.547	2007446.511	1758114.397	1759372.292	1330923.253	1547340.708	1610219.428
PF3D7_0529000	208406.4468	211600.7832	1461612.119	176372.6108	155156.71	182153.8384	126351.1455	160016.6387	167883.7412
PF3D7_0915400	14844393.14	15003294.57	74048217	22601019.58	20509405.48	21030129.32	17026982.89	19616421.47	19655976.22
PF3D7_1426000	853666.625	841432.2798	7946433.279	1955513.709	1935080.474	1919884.327	1513616.253	1622541.122	1375571.68
PF3D7_0714200	218218.9307	225368.5845	687545.5117	153729.0332	196264.6528	120230.99	390660.9785	353368.79	292855.0269
PF3D7_1246800	363530.8809	394115.5596	1755422.638	505209.127	488112.4819	455101.4194	416146.5439	440790.2954	482618.2197
PF3D7_0111800	21354.43506	19403.28467	15374.61182	149845.0391	149682.9063	145340.3828	129046.1328	147920.2578	88945.61328
PF3D7_0413900	339849.248	354662.0889	1554231.076	429077.1479	363774.0508	385268.7368	338505.9771	447438.7837	534228.876
PF3D7_1430100	52450.07129	61712.32129	319225.1157	113497.0801	108927.3691	105279.9004	71773.83984	88000.18164	86799.37305
PF3D7_0212300	655641.6563	591181.939	1494606.594	839867.3794	922084.3364	889565.9746	655344.2637	681260.8491	698156.6797
PF3D7_0317300	149097.1855	150904.8447	345902.5923	281225.6968	265759.5366	219640.4397	402390.0923	354710.0747	302626.1123
PF3D7_1127100	1871396.778	1712239.503	13816067.22	3880803.365	3908981.027	3638432.604	5088601.577	5064528.421	3913768.807
PF3D7_1364000	7078.219727	7975.499023	5802.321289	5852.299316	7294.300781	4940.690918	7482.960449	10908.24512	21616.58203
PF3D7_0410600	404521.2539	477708.2974	2036119.752	605204.0459	518818.8037	501754.5933	235746.9834	327285.5991	483747.968
PF3D7_1402200	81955.92969	61054.53125	484710.2188	43036.28125	4815.291992	33076.00391	45023.44922	4889.147461	82234.82813
PF3D7_1462700	45411.41357	40262.81689	92569.97363	49076.02686	48494.47803	44396.67041	130768.3398	116662.3242	62547.72266
PF3D7_1440100	102043.1938	100909.4321	249166.5376	270004.1318	213639.4014	200024.8726	542059.1533	381922.7	220006.3096
PF3D7_1025000	416138.5288	393328.6174	793542.4146	217781.0981	206559.6064	210814.8936	190599.8369	214668.1499	377064.0996
PF3D7_1410600	3983785.261	4108463.361	1324514.581	4655389.606	4686903.181	4498307.347	3686141.933	4498395.518	4397337.397
PF3D7_1105300	28289.03223	36953.8833	38844.31396	85037.54639	75086.01611	79073.02393	91846.25488	94717.82422	121601.5146
PF3D7_1436800	18340.56006	14276.16064	14863.5249	69141.96484	34542.05664	77079.58789	67524.26367	32815.39063	75474.54102
PF3D7_1143400	882433.793	941246.5547	320950.3691	1523113.25	1648673.852	1580627.68	2002201.906	1925949.828	1645576.012
PF3D7_1208900	126231.4854	129611.9033	217657.8447	646694.6626	651823.8247	694013.2319	878283.3013	884398.6245	812806.3696
PF3D7_1205500	107199.688	135783.917	631475.1138	81140.90771	91926.80566	86309.48682	87693.97754	84390.31445	86094.08545
PF3D7_1338700	30050.15479	32742.85938	30435.81543	134841.417	99524.70605	134449.7617	104991.5864	128567.918	84636.61133
PF3D7_0703600	27169.68018	28229.50781	23869.30908	38677.09668	46178.20801	37145.27002	99962.76318	88656.91357	101397.6841
PF3D7_1251100	9044.697266	5779.905273	12699.50391	12504.63281	5708.390625	22546.2207	28815.54102	27425.10156	20016.87695
PF3D7_0405900	77876.06982	84567.33887	73672.3208	82531.9165	77145.88281	72692.16113	78085.6499	81841.87012	472870.4863
PF3D7_0816100	67912.47656	9216.597656	211232.5156	5099.232422	11170.22949	6040.09375	6475.312012	11001.49219	37839.14453
PF3D7_1358800	9693758.8	10139380.15	35715638.69	15886610.1	14927329.68	14809566.03	12611951.8	13967652.08	11849963.49
PF3D7_0722400	4621866.424	4520178.998	11563218.58	4791173.384	4890505.672	4717016.676	3953486.063	4197420.604	4215922.377
PF3D7_0912900	564919.9219	419072.3452	1308260.973	160125.9307	121101.2371	122941.3418	108912.4111	123008.4453	153199.4966
PF3D7_0708100	304108.8047	212802.1367	797090.7603	322505.5781	340995.8047	325592.0469	351788.0234	329546.9453	115103.4282
PF3D7_0626200	5158.63916	11664.06738	6292.996094	8665.682617	9642.472656	6896.13623	4879.617188	8440.178711	6591.826172
PF3D7_1311500	1760947.23	1767899.023	2674045.636	1675142.617	1703678.156	1704627.976	1430655.03	1368142.654	2197970.474
PF3D7_1366500	2198968.675	2017438.011	1788667.838	3160184.283	3189798.258	3177967.33	2596825.892	2546566.952	2430334.524
PF3D7_1313700	34132.06641	46235.90039	9996.061523	114340.1484	113125.3008	112000.4336	149420.8281	136222.4688	112417.1289
PF3D7_0102500	393472.3394	357201.5293	4076482.778	192210.1807	202337.7654	185174.5	141171.8667	193217.7236	1229050.098
PF3D7_0212500	367573.9468	418013.8623	611982.0737	307606.3774	262391.4614	328304.3535	206736.9641	324283.854	273701.1475
PF3D7_1302800	3349354.981	3099655.1	8530532.738	3168409.722	3499268.312	3367618.314	2673802.451	3051593.664	2372164.713
PF3D7_1106200	6009.966797	10011.82129	7331.526367	25107.41602	24454.72852	23622.66797	5684.897949	28217.98242	29412.21484
PF3D7_1331700	1082340.312	1227687.637	1843144.492	1465561.752	1379506.056	1396431.514	953099.6738	1110994.503	1388610.581
PF3D7_1412600	105732.5767	125816.46	417037.8623	225660.5098	202467.7568	215464.0576	168226.6201	176180.6592	150485.0156
PF3D7_0204700	984798.3579	1090400.981	369397.5518	1188700.64	1044087.145	1070408.727	958722.4731	1063697.272	1233227.214
PF3D7_1134200	62107.22266	57935.00781	95999.48682	67998.57129	279905.9531	176179.3589	49816.56201	127273.1191	253962.2634
PF3D7_1252100	8542009.687	8600060.119	25261628.58	2440294.698	2046817.163	1964986.229	1618698.355	1978508.998	9740752.978
PF3D7_1032500	43345.16064	47602.15137	10745.84082	69424.85059	70223.82031	73678.54102	75707.30078	90126.44922	90007.32813
PF3D7_1305000	92448.15332	82758.35693	203868.7417	191197.4414	169882.5679	165731.4238	165537.729	193180.9116	202547.4116
PF3D7_0803200	60353.45752	75351.46826	591640.5996	99694.65674	98104.66699	92259.36816	212207.0835	208495.999	337779.7051
PF3D7_0907700	1422875.861	1283015.321	3824770.921	677858.373	623464.3848	518494.0518	358308.75	431759.6064	569687.8535
PF3D7_1010700	337592.3564	353403.8237	877133.7676	520545.918	535919.4609	558159.5371	749575.375	596168.1445	552197.2451
PF3D7_1451500	63028.9585	98533.6084	18163.68408	139546.4141	117902.5625	120147.8672	197514.0469	178781.7148	118583.6191
PF3D7_0624000	7655769.175	7752828.654	22704492.71	10027755.45	9866185.244	10083746.83	8481945.755	8640039.301	9983802.488
PF3D7_1355800	156079.3438	150805.0469	615057.3125	128490.4531	127276.0078	125870.5547	161428.5156	130131.3047	110438.1406
PF3D7_1112500	14846.59033	16849.13818	17579.82813	44325.51172	61223.77148	58486.32031	18004.8877	41981.13428	40974.47461
PF3D7_1106000	393675.2622	460591.9009	661331.0342	568166.6245	502126.3096	508250.0752	331983.2969	360197.4429	408030.9937
PF3D7_0932200	15026721.27	16886446.64	36995702.76	8124387.309	7933693.322	8059665.975	14345153.56	14086109.46	17496726.61
PF3D7_1216900	275287.8999	178985.0015	130094.4712	759573.0605	777097.4268	953458.5596	979615.3838	956618.0918	546559.1323
PF3D7_0622200	15580.76074	45217.17383	325792.0059	131222.4023	103554.168	103446.8311	93628.77734	108625.4746	56224.47949
PF3D7_1103700	918727.6074	903091.4224	3120339.512	974228.4609	1013375.664	1039553.384	923461.8823	875757.7358	707654.5054
PF3D7_0821600	181467.5234	147661.7427	1612980.751	256100.4463	217928.583	219640.8154	173492.8105	212442.5469	187817.5771
PF3D7_0606800	280580.2283	281159.8555	2223056.608	676964.3618	572431.6431	541434.439	1650794.352	1491483.132	1227559.319
PF3D7_1403900	273009.9453	223687.5977	2751804.688	360301.2969	328766.3438	350840.9766	269828.4727	321995.3672	274444.125
PF3D7_1433000	12151.28857	22107.16699	13294.021	13737.19434	17476.61719	15872.26855	24431.80078	18108.95264	7358.617432
PF3D7_0914900	41163.16846	30897.96777	25287.08838	56361.59863	63697.0791	63710.75879	103307.4316	109391.9414	68435.85352
PF3D7_0935900	687620.2856	648861.8584	151034.8076	1182277.836	1134295.356	1208236.653	1345342.905	1190186.66	1111315.338
PF3D7_0919100	1483012.195	1281522.185	3980668.307	938547.0039	1003295.791	1013845.038	1002389.451	1170782.98	1234180.722
PF3D7_0309500	2700772.955	2640705.436	5312261.409	2244452.573	2294316.606	2349138.485	2284525.351	2563684.326	2657129.146
PF3D7_1229400	7017233.246	7336499.528	1373641.799	5749590.935	5553590.711	5353260.492	3409498.354	3228056.264	3367060.011
PF3D7_1342000	2258956.636	2256580.576	4199430.776	6167090.115	6161799.66	5893609.348	4879171.797	5024982.739	4431602.353
PF3D7_1031700	5536.632813	10867.74609	6754.108398	28912.52148	29300.9707	31649.38477	60392.78516	56905.35547	50070.12109
PF3D7_0624200	21055.30859	19734.85938	107801.9941	22008.46289	18132.98535	17773.27734	19252.97559	21155.70898	20069.28271
PF3D7_0419800	161666.2832	163541.3945	158084.6025	95816.34961	71107.62988	94839.30859	65095.78125	68105.65625	88733.87402
PF3D7_0829200	447441.0781	458628.9844	1192351.892	716425.9219	658482.7969	665696.4375	487345.1563	496103.4609	451061.9063
PF3D7_1003600	707339.2124	699756.1436	6316384.718	161420.3306	547760.479	178838.9897	80402.625	102639.3711	2526262.681
PF3D7_1412800	469345.9316	476078.7773	460748.3096	391235.748	364086.1348	385075.3359	331842.4844	380752.209	371640.0117
PF3D7_0729300	22870.39258	12795.62109	14886.37598	31338.1582	15481.1333	19452.75488	18275.52832	18549.8667	14365.01758
PF3D7_0930800	16550.71045	19039.12061	21073	21108.81641	18817.85449	21552.37793	19530.54785	17302.55078	21148.87305
PF3D7_0403600	36266.74951	29853.63916	30565.7251	54065.08398	57426.41064	60842.99805	63455.1748	111981.3867	34716.84668
PF3D7_0815800	105707.0454	144672.5957	556632.6084	324209.0674	190834.9117	187242.7737	384644.6576	304119.1582	337383.9729
PF3D7_1014400	9554.672852	8863.358398	7832.375488	15168.96387	21115.95313	20254.09375	11001.95898	16998.06641	9356.001953
PF3D7_1117100	422295.5669	414744.4351	1766021.924	406021.2759	395708.3535	367042.2344	492649.0732	465812.5415	553958.3613
PF3D7_1146000	74234.32861	84247.99902	99450.83203	172546.9346	196767.582	194571.0498	137525.6421	149088.5264	88628.93311
PF3D7_1239200	253154.3442	237963.6885	238458.2246	1148790.369	885823.1208	900978.3904	1895047.592	1749068.332	520305.5317
PF3D7_0500800	5200474.098	5255429.229	19727104.87	20161601.06	20184880.74	19963170.11	44866795.42	38599653.09	25305041.92
PF3D7_0316700	335112.7109	289863.8608	130574.1401	253402.4878	291273.3687	286541.2651	405823.4575	469918.1787	501746.9663
PF3D7_1207100	77115.83105	51656.54199	28757.64795	121534.498	76157.17676	100645.123	112940.248	119778.9922	62336.65479
PF3D7_0518500	188240.8926	123102.0239	42256.33252	183441.5898	126238.6631	75050.17041	189907.9707	149566.144	216853.083
PF3D7_0629700	40765.34814	33702.51758	35036.20752	87695.3042	61034.15039	60384.01221	64427.00293	73281.93799	99545.99121
PF3D7_0618200	1095786.947	1493678.922	5678379.146	1782605.238	1574218.988	1583034.41	2291148.652	2265571.078	1445727.611
PF3D7_0306300	2264734.664	2123331.203	12169747.05	3209944.422	3367557.508	3132927.961	3908337.414	3791189.789	2623234.039
PF3D7_0812700	105159.5649	109549.3438	712429.6514	175884.6211	145373.4189	142024.1035	221839.9883	199858.709	134172.9551
PF3D7_0919000	14489807.97	14601724.37	45243543.13	12172867.36	12499175.02	11579996.92	17441967.8	16304750.56	13685877.22
PF3D7_0818900	72665957.05	72414109.16	247003597.5	136440553.2	132812650	131898278.3	195544890.2	177559910	105004722.9
PF3D7_0104100	78299.83154	61010.87158	565595.0386	74095.49072	78003.37012	71196.97754	109959.7334	92456.84277	197354.355
PF3D7_0810500	83148.75098	128474.52	112801.7769	171853.8613	139198.7944	161612.3535	174992.6367	187156.7012	143229.1885
PF3D7_1215400	53101.34424	58302.90381	195662.5942	55063.23193	58077.17285	47145.38818	99832.95898	86396.45313	117388.9541
PF3D7_0702400	191305.8662	201216.1201	21834.97705	321574.9209	311602.9076	301010.7256	574451.7393	529885.2065	344057.5439
PF3D7_1227700	233203.5649	95560.81006	185733.0366	149543.5332	197814.0532	232780.6211	247798.4487	160549.5884	279953.8545
PF3D7_1444400	96060.11719	111419.6016	783624.875	5160.09375	12819.93359	14181.06152	8486.769531	5281.033203	6282.354004
PF3D7_1032900	45436.80469	50879.19922	7195.186523	5091.929688	11154.23145	6031.442871	4594.76123	8965.899414	7536.85791
PF3D7_0711000	1056158.441	1105729.008	9620778.337	1631579.835	1685912.644	1633150.219	1612700.663	1530125.163	1904595.903
PF3D7_1359200	11181.9707	5381.047363	4996.043945	10835.07617	9423.863281	8686.34375	37334.10547	6225.555176	5233.287109
PF3D7_0506100	59273.85205	79784.83496	156091.5605	112182.9995	63032.88574	79393.09082	47679.53223	56792.92188	26506.68701
PF3D7_1248700	297488.9131	269553.8574	1540088.057	405019.9663	466490.8135	481964.5308	729083.1279	670992.4712	562457.9482
PF3D7_0625400	194889.7285	171879.9033	630186.4067	70105.30029	61338.52783	61916.73584	73275.7124	58329.30273	66398.62061
PF3D7_0822900	202534.4697	185033.8242	408099.6802	126624.8052	111540.2441	123343.5059	104591.686	114337.6978	632571.8516
PF3D7_1466800	57534.95605	46731.50244	33265.28613	89736.31104	140085.875	132735.8721	53464.15918	52731.4541	40122.99512
PF3D7_1218600	713304.2388	519302.1392	1408785.739	867638.7354	1002869.782	1043122.85	849401.6338	1075462.467	702039.8521
PF3D7_1139300	34243.79248	34138.26367	39278.625	53487.71667	48888.78564	74068.34497	38599.03027	29643.52246	38573.59766
PF3D7_1132200	3499903.023	3389006.671	13253106.85	5033860.871	5191350.459	5107544.857	3581988.596	4155249.216	4143654.038
PF3D7_0708500	17669.11621	26567.92773	16996.69238	49657.95117	33034.54395	28809.49121	38568.02344	46378.34961	35905.82031
PF3D7_0202400	57686.80176	219792.7778	425872.4834	254473.8081	279080.8184	255464.083	107865.9512	111971.8911	306504.9321
PF3D7_1110500	41156.20801	108474.3438	321111.5298	216179.7822	204536.0648	204867.2769	201710.0244	228502.3535	259398.5615
PF3D7_0720400	619377.2915	328294.4048	1023027.865	578280.4292	644524.8125	634669.6699	477047.7451	562719.4951	507523.3052
PF3D7_1118000	47125.57861	46865.34424	17538.33496	55987.40137	94022.08984	81253.83984	162001.3047	133465.1016	100594.4531
PF3D7_0423700	377647.1172	359978.873	13305.77148	354276.2285	325991.377	293780.9316	2135013.516	2068912.773	1220626.68
PF3D7_0802800	470646.6987	440622.8047	552048.5366	80748.09375	168180.6377	154531.0938	221880.8662	235905.0693	559526.7168
PF3D7_1455300	370027.3545	337823.9023	1949821.773	80856.07568	62164.89746	60703.41309	58426.88232	59778.32129	433135.3408
PF3D7_0501500	8833663.666	8325651.043	78573948.65	1122223.618	1020803.034	1075712.197	735471.0479	929441.5571	7624604.055
PF3D7_0110500	66194.1416	74523.34912	68298.16797	96268.80469	93624.7583	98524.04199	146319.9248	142833.9272	94575.65259
PF3D7_1311800	19214058.99	17866628.26	65907467.87	31323843.9	29934273.85	30977277.39	27286135.48	29402394.33	25506960.84
PF3D7_0720500	42892.2373	12163.7334	19760.77881	54587.6123	49943.45898	47138.00293	52301.39453	52496.86914	45158.27002
PF3D7_0113000	54102.44287	68955.22656	423639.2627	325413.5176	272502.6504	260984.775	359279.6157	339220.395	250985.6738
PF3D7_1458300	151970.4858	119986.1016	551051.7578	81460.20068	112858.4468	103835.9897	109453.9341	137605.3926	247089.4893
PF3D7_0622800	656993.5542	724633.5493	2704553.107	1134941.115	1095605.242	1037222.591	862234.9106	1026940.842	933574.3223
PF3D7_0604100	55652.24951	41801.18311	45057.03271	77439.98145	71317.5	93607.66211	168084.1948	153900.1216	183478.8784
PF3D7_0422600	13885.13525	17739.72656	16595.33008	14436.52686	17867.2417	18669.19287	33233.39941	37040.66016	22387.7666
PF3D7_1420900	47035.08594	33484.25049	356959.376	44882.26953	37381.61768	37638.16016	34974.7417	29197.2041	62776.96631
PF3D7_0931100	90575.27344	91461.8501	201079.0684	99416.76221	107489.9688	92454.11426	67792.52783	89332.21143	53980.33594
PF3D7_0725300	15961.37305	4990.558105	9272.792969	22742.34766	26860.87109	26754.90234	14149.98047	17942.68555	11126.55566
PF3D7_0710600	654581.5313	681368.625	21341.84766	1139499.938	1097743.935	1129336.734	786849.2402	942604.4551	931970.5107
PF3D7_1408600	6820782.853	7120635.176	26911902.32	8498943.43	7936012.853	7719063.94	5149306.844	6299096.42	6012148.701
PF3D7_1436600	323425.8325	339413.6489	245788.6235	77885.47119	74475.19287	67585.93604	72093.07178	76702.48535	483442.1982
PF3D7_1352400	114277.7563	110566.5708	82655.64355	243318.9526	159821.5127	238143.0159	185515.9663	258584.0146	280421.3599
PF3D7_0313000	213608.7012	233677.3633	462777.7676	167704.9277	177426.873	169251.1504	314937.9336	311490.9961	237630.1172
PF3D7_0813300	6176720.84	5668779.694	1211048.529	11530015.46	12148835.8	11941568.49	13441161.98	13462229.7	6751580.974
PF3D7_0729900	989958.25	829144	1343066.25	143375.7188	153180.75	158299.3281	98755.22656	92691.09375	111324.6797
PF3D7_1230900	10964.61426	9486.551758	9310.006836	9024.21582	6093.094727	9080.128906	7219.020508	11601.1709	9655.176758
PF3D7_1459400	1649345.456	1718970.166	7590803.153	753393.4546	626423.8662	654112.9536	790686.1558	903536.1538	1345145.71
PF3D7_1019900	139360.0918	131505.8691	549916.8101	27311.56494	39068.78223	33576.50293	34539.21191	34741.10645	195049.0454
PF3D7_1134100	1867553.335	1755504.95	9609445.583	1742189.065	1736843.192	1686274.657	1791679.459	1827287.127	2039275.113
PF3D7_0107000	159058.7378	171994.2163	424785.5479	787871.5176	675697.0728	710123.5352	1627090.271	1492820.793	940759.1016
PF3D7_0302900	1724969.459	1860213.48	11702180.85	2762911.007	2439112.257	2432226.801	2330588.477	2899403.786	2828332.827
PF3D7_1249500	416487.3086	390629.6899	2427412.877	738567.7109	722837.1016	724979.9453	1168838.828	1148017.641	685008.3828
PF3D7_1004200	11689.80957	14189.25293	182950.125	22177.77148	16053.49609	19140.89648	10637.68457	11626.66309	27277.24414
PF3D7_1021500	10923.89941	28770.74023	18721.63623	31928.16162	32694.16504	46668.53711	27956.89014	33527.64355	23614.48096
PF3D7_0813500	13088.61133	18529.65479	12874.30322	52464.85742	65324.7832	50551.7832	71175.41797	77262.37695	67644.42969
PF3D7_0830700	12466.67578	7966.679688	9213.617188	22207.10352	24411.30078	25269.52734	23310.1875	26051.43555	18762.32813
PF3D7_0619400	19597268.67	20268499.45	98795719.65	24156417.9	23438686.01	23349519.12	27655181.05	29759498.65	30746103.53
PF3D7_0505100	228105.1006	230339.2769	31382.00977	769059.6307	764232.4912	722510.6033	1072970.104	1061905.387	669310.1465
PF3D7_1471200	97113.50879	93407.08789	1206920.969	75499.37061	70237.41846	74171.99512	80563.85059	90763.35986	93955.48096
PF3D7_1361900	8329618.01	8241126.674	17195665.57	9626446.948	9536019.265	9684987.25	13503053.01	12806839.49	10163549.77
PF3D7_1360900	923571.3433	696428.9688	2089179.601	1105424.4	1122769.087	1141055.764	1344111.605	1249049.706	1228641.069
PF3D7_1136500	1170654.201	1217577.519	793184.8242	969263.4639	938996.4297	971982.1641	764587.0156	862874.0244	1283277.299
PF3D7_1357000	167545376.9	165333391.2	584348597.5	199864143	196058896.5	195540691.9	149597183.8	172245759.8	168454673.4
PF3D7_1408500	30657.64941	30372.64502	17288.69336	73021.5166	59519.3208	61168.46387	67163.5752	55452.85986	15840.64355
PF3D7_1319300	210863.6729	166562.6709	404772.8301	205664.0864	152348.1128	242590.1016	115252.8306	123738.9839	114771.1226
PF3D7_1217900	21842.76318	25564.33496	12193.91211	40781.56445	51750.84961	36581.60352	32478.05078	37872.34961	68791.51367
PF3D7_0507800	283097.5996	240824.8594	1145488.496	287872.8403	305593.9697	302932.771	282998.6211	311485.7109	314485.1841
PF3D7_1345100	499626.1309	416488.0664	435040.646	233353.1943	247503.3364	249436.7056	188838.4873	211812.5181	176376.646
PF3D7_1313000	38118.875	41228.17578	238504.0156	8240.083008	33710.37891	9760.462891	57168.99609	52583.57422	62808.13672
PF3D7_1341300	3114132.438	3192271.875	1487439.109	5278182.5	5560427.859	5573827.469	3731520.977	4317360.051	4183979.25
PF3D7_1469200	12134.94824	47697.5918	193053.8618	13892.05664	17315.04736	11728.10156	12828.83838	22263.48438	23800.1709
PF3D7_1458400	358970.2617	361020.7266	955230.4312	516471.4453	529489.0313	522936.4453	179954.2617	422481.7896	458539.7578
PF3D7_0803700	359729.7529	351954.8765	670018.0308	759502.855	787354.209	769832.7837	769183.9111	989104.0586	768298.5698
PF3D7_1234900	106606.0688	99131.67871	42007.86816	407572.7002	354630.6392	346709.1289	674261.1055	606488.4385	365420.3784
PF3D7_0218400	9632.436523	6246.676758	11750.55762	14904.23926	5281.841797	9767.958008	9111.43457	5362.852539	10044.55957
PF3D7_1417500	886279.0776	857642.2402	774172.2949	901142.1621	870165.498	853320.25	478202.502	785951.8188	787931.5068
PF3D7_0702900	27401.25342	51611.05811	413760.4985	102888.0325	91902.49414	84315.62402	186893.1118	166001.2539	86017.04199
PF3D7_0807000	50280.26172	43208.72656	488487.8125	37370.58203	40135.94531	36647.08594	25478.00391	28304.97461	25519.01172
PF3D7_1355900	21415.92822	34729.38281	115941.4087	57723.91992	51574.54395	57796.55664	74904.05957	69923.95605	61804.11523
PF3D7_0627800	631914.7847	661978.8232	222736.8359	472181.377	580800.2207	557217.666	451343.6782	520495.0229	591418.6797
PF3D7_1230400	377183.5615	529184.4219	15773.34814	580998.6406	606132.2188	611553.9375	755082.9531	729582.875	633521.6875
PF3D7_1423300	133420.2734	107651.9805	80045.3291	15969.6123	19721.81543	16404.78613	11769.37744	19417.95508	91347.11328
PF3D7_0106800	490218.377	575022.3652	203743.21	350510.6436	376858.2881	388362.9736	423377.8535	481245.9399	605327.5195
PF3D7_1211700	238355.2974	252824.8101	305438.5957	1518658.441	1787545.296	1663027.491	2092293.306	2187101.055	1220028.728
PF3D7_0320700	321837.1348	312229.4844	512981.0601	331282.7119	193349.916	194494.3872	212681.7466	253489.4849	377352.6553
PF3D7_1032100	57441.7207	89564.13037	35999.96289	49880.20813	29915.97778	49837.24146	55538.75098	36784.9458	34794.20703
PF3D7_1355100	247421.3701	206413.5391	221553.8823	1753065.483	1799350.454	1784351.921	2005203.671	2237758.674	1285112.881
PF3D7_1324900	134167725.2	138502411.4	612181693.9	214150128.5	200178433.8	200250168.8	148022472.9	168008759.7	170820343.6
PF3D7_1426700	323769.2227	436653.9067	1553240.214	288630.6123	331486.2939	286536.9858	212860.499	274535.2725	494027.4551
PF3D7_1118600	16910.875	18282.229	17807.56836	31877.82617	25042.46484	21139.96045	15004.01221	18144.91602	19282.0791
PF3D7_1244700	6885.072266	8199.236328	5643.989258	6016.474609	7613.966309	5789.455566	24610.79102	17761.63086	5388.128418
PF3D7_1456500	70355.71826	62534.1167	86939.25	254702.3076	228986.5656	247793.0432	180921.2773	278832.9238	285810.4194
PF3D7_1202100	95956.37988	113264.9282	237549.9595	142700.9551	118980.7529	111418.5879	98659.84424	121374.1494	153573.0723
PF3D7_1027300	21138436.59	20189460.88	60321277.71	9624306.908	8648774.157	8470654.541	12545227.85	12742627.05	26400989.72
PF3D7_0813100	19794.5957	27935.16016	27060.86621	22372.5874	21222.41113	23992.92676	29466.63916	24316.60254	55122.83008
PF3D7_1474500	304733.2197	420677.7285	248445.5	449935.957	309078.6699	406219.1895	815323.1399	772132.4688	839220.9976
PF3D7_0109500	11280.5498	6465.307617	7157.649902	16652.86719	12947.67773	10960.23145	16986.69141	15738.46191	7623.444824
PF3D7_0607700	54690.78955	54407.4668	46384.94775	68554.69141	52879.08154	70830.37158	126814.5991	98458.09521	76202.07227
PF3D7_0303700	426629.7559	435066.1436	2257572.934	461767.1719	346888.8853	411310.5977	516644.0498	481367.4717	602889.2871
PF3D7_1328100	547000.1943	459576.1094	33735.88574	456837.9077	383153.147	346484.9146	426297.0586	533386.0703	468361.5703
PF3D7_0402000	457126.0874	398330.7773	4215619.451	3620853.938	4163274.234	3694400.188	6490332.391	3981239.422	2823064.063
PF3D7_0824600	186816.374	178226.0547	990599.2227	218463.4395	192563.6074	199056.1973	170531.2539	202944.123	165243.0176
PF3D7_0609000	253366.7383	262458.7319	1547000.022	441174.0918	473799.1824	376470.9639	382365.2349	435288.249	417151.396
PF3D7_1148000	114853.1401	110122.9839	37397.25977	143056.2129	155341.376	146534.3965	161137.0586	122351.2056	123649.4697
PF3D7_0516400	148339.6787	130995.2642	56372.99268	208206.7085	209994.9453	188400.584	401888.3535	372725.7407	389088.4028
PF3D7_1333400	561057.6426	397611.0942	1074606.836	910943.5283	1044357.23	959545.8115	403550.6167	529466.6187	752140.1055
PF3D7_1224100	31892.74512	35789.40332	31834.04443	33812.01025	28431.15381	39738.07813	39481.10547	28528.72607	62497.54346
PF3D7_1446500	125917.8682	131316.6953	104836.4468	323800.1055	357592.6953	364402.6489	533402.0244	454496.9312	285827.1494
PF3D7_0102900	1421962.182	1418164.294	740348.6245	2594082.337	2601933.628	2680478.466	1806218.187	2193940.13	2341404.3
PF3D7_1104100	100811.3164	156221.7852	116888.3003	127604.6777	104581.9707	106085.9375	185632.7305	164146.6211	123656.9941
PF3D7_0501300	2452696.97	2331361.637	2564690.68	5117604.229	5282608.662	5077642.648	7954315.896	6913937.088	4614885.287
PF3D7_0827900	32625961.7	31940270.65	154320942.2	41881789.14	43235606.09	42883532.52	74259339.28	66692209.46	42766736.5
PF3D7_1459000	875229.5298	1094695.602	4456602.703	1100474.959	931076.7002	958392.8423	688998.5498	1025854.513	921098.7603
PF3D7_0532300	255398.4014	210113.6953	524449.1431	1299524.85	1355986.809	1380426.357	2101474.824	1592835.918	1201611.231
PF3D7_1027400	59184.20605	54307.90527	15840.88916	85704.11133	83665.88086	32742.20459	64676.99023	68023.99023	85059.86328
PF3D7_1473700	372070.9521	181642.9585	102011.4756	55882.72266	53025.08008	40231.76904	46792.48926	72301.87646	58315.25049
PF3D7_0322000	30570791.26	29979579.95	237116359.8	55314472.52	45745469.24	47516774.64	49033755.04	48483034.61	38447585.36
PF3D7_0729100	116869.7476	107536.3843	177137.7852	261641.5884	261709.2524	233385.4473	290375.6343	257894.4219	273788.2441
PF3D7_0936300	140789.5811	46770.76953	23374.71631	22546.78955	25317.42334	21168.58545	23328.96094	25552.56348	28271.53662
PF3D7_0516800	87342.64307	81146.69922	85502.31006	160182.8584	148029.8286	147619.7222	379956.9648	331214.2822	134813.6226
PF3D7_0923900	1904431.475	1924283.895	3847748.676	925928.7959	996181.2837	1010123.4	973064.8496	1062742.51	799172.6353
PF3D7_1126500	74974.1709	68366.67529	217534.5225	148040.7969	134422.2988	132707.6563	90842.96729	100017.4077	74258.40332
PF3D7_0312300	33877.76563	30833.59326	146749.6182	69051.54492	94232.93213	95363.41211	124408.6641	111656.3105	76275.71484
PF3D7_0523100	377123.1938	248134.1611	373825.729	310845.8384	317110.4355	370298.9824	242629.627	262392.3667	295721.5645
PF3D7_1434600	178886.0923	211643.7031	60231.27783	497562.6753	446093.1738	470506.9536	688950.5483	593370.3018	305610.0635
PF3D7_0621900	255251.2749	244632.4346	1684486.569	336947.5273	259275.8716	271957.5601	188571.085	232763.7227	266946.7114
PF3D7_0818500	194541.5488	199684.2983	19909.46875	111617.7559	109278.9629	121829.1514	149491.0381	140067.7437	162037.5754
PF3D7_1429600	47350.32471	35800.73096	48258.85791	82006.10156	98991.55273	104101.5762	120049.0566	123426.9165	63540.80566
PF3D7_1128200	540804.4478	561256.6831	67239.30615	828790.5088	869391.7344	829417.4619	1288813.363	1191147.203	811290.0977
PF3D7_0602400	304436.4053	271418.3682	742537.2939	525488.3418	557787.3711	536746.793	577288.8418	644419.3926	442615.6836
PF3D7_0603500	102663.8691	15369.08154	1300060.427	114387.4878	92199.36328	16694.51025	131714.2598	155775.4995	154008.8755
PF3D7_0603300	150733.1504	137664.9263	885157.7783	243278.7266	232018.7549	230701.3018	198189.8354	227863.1855	193824.6255
PF3D7_1028700	75540.74158	88353.80615	81924.96631	84905.77881	135927.6641	84205.43066	152483.116	88993.50415	271656.4186
PF3D7_1318100	21720.24902	11008.04297	17528.83643	32810.87793	37065.81592	42912.71289	82839.03125	65073.37207	13157.75586
PF3D7_0407800	111290.3125	137615.7939	485721.374	134645.3711	165362.9473	153956.5859	183358.3008	198798.1724	480907.4399
PF3D7_1320800	209324.124	220771.8101	1354021.099	262971.8066	230020.0859	225444.313	375594.7188	314792.0059	303984.2783
PF3D7_1225200	96454.52979	242911.7417	79787.32031	217903.1133	249207.5693	109417.1274	461492.6123	322599.8916	285487.5459
PF3D7_0618500	383702.1704	376942.877	342326.7925	191778.6948	200712.6675	224580.2764	243239.9619	299571.5386	509731.8438
PF3D7_1344200	6072147.494	6358486.647	26473341.69	5449425.803	5119633.656	5195810.743	6352895.393	6473027.804	7642624.055
PF3D7_1110100	27582.19824	12192.64258	12985.76221	8570.819702	6860.416138	9608.437256	12978.64063	7798.569336	10109.70898
PF3D7_1108500	162230.7725	170999.0044	1133918.464	36757.979	50204.45508	38083.59766	196312.6064	55680.41992	197852.2314
PF3D7_0203100	577926.0625	547768	5242.144043	1170730.375	1116681.625	1068709.25	837545.5	902691	755579.4375
PF3D7_0822800	41618.99463	95110.01807	121199.6802	127227.7617	129102.4277	112975.7803	114519.8809	131676.2002	121172.4878
PF3D7_0517400	2263340.674	2102325.432	8964019.179	2755028	2550324.423	2591930.055	2857100.042	3070972.132	2880388.153
PF3D7_1107800	335640.3931	279532.4995	1762337.229	373297.4995	424173.2146	323452.437	441554.686	268989.6138	1753529.474
PF3D7_0504000	38942.78174	43315.27539	47050.38818	91551.42773	67092.25977	91910.91113	71548.81006	95400.67529	88845.68945
PF3D7_0627500	8582573.958	8691045.611	30112946.62	10394181.48	10401816.31	9892456.985	8905525.872	8798720.44	7243709.362
PF3D7_0907600	168675.9312	151881.7397	432760.9077	205718.9517	258510.7729	234550.9121	128842.7017	213685.2568	146680.9253
PF3D7_0413500	403171.6528	424693.54	3998150.775	286966.9375	255751.7017	256377.9814	283319.8594	333231.5947	464982.6953
PF3D7_1419300	904196.0234	930187.8516	2885745.922	1091093.789	1050296.297	1043997.156	1010128.094	981701.1406	771769.7266
PF3D7_1251300	717797.8291	758946.5586	1307995.247	1032810.092	1052956.434	984010.4268	1204314.784	1217384.665	1395925.06
PF3D7_0505500	236499.3901	217731.0435	835381.2964	1145015.821	1109123.881	1083246.006	1266090.509	1366068.861	1040115.403
PF3D7_0829300	179845.7285	247691.7891	1835772.583	234003.6406	200418.4922	205849.3711	114025.9077	115191.042	145959.5547
PF3D7_0307200	4962326.666	4994420.001	8176505.587	6954422.228	7392292.053	7289070.23	4678778.304	5413218.912	4806139.688
PF3D7_1124800	177784.6621	163310.4063	41018.38916	248198.5645	230287.0762	215480.9712	249300.8572	230983.311	110374.7944
PF3D7_1409400	142613.5469	168333.1602	204193.1787	81658.83789	84253.89502	90424.78613	81212.24854	101767.3716	419968.8203
PF3D7_1463200	365455.9761	419200.5254	1796417.639	537582.6162	545939.7168	546690.6152	447874.7197	544334.748	496737.5186
PF3D7_1452700	4843.916016	7580.013184	6105.056152	9332.875977	6841.452148	10050.8125	12169.0459	8345.526367	5913.252441
PF3D7_0603400	154729.9063	109605.8428	279828.4087	216358.1714	256605.6143	292781.7637	209030.8516	221232.0334	152043.377
PF3D7_1439700	122393.3027	143444.9668	370981.7871	192605.041	196035.9961	184274.6128	147641.5894	196958.4746	223341.4365
PF3D7_1129900	262842.2017	202838.0781	1008996.011	540254.7915	465836.7529	506251.7246	369522.0156	338441.9668	408440.3008
PF3D7_1223100	10557868.42	10579500.45	41950647.57	3479980.539	3126658.81	3487510.712	4608128.747	4186264.13	9232788.829
PF3D7_1247400	777286.4761	733056.6973	864095.4575	2905685.24	2759399.406	2797062.591	3138429.17	3033542.492	2063342.698
PF3D7_0728600	13112.42773	12968.73877	99864.7373	17885.4707	11191.80908	28327.04395	27387.04883	26594.83984	14235.72864
PF3D7_0723400	51780.61035	81527.2998	464099.4258	71925.56787	86970.29712	87916.48633	153746.5732	132929.6904	72713.59521
PF3D7_1136000	12033.90625	22710.27832	12933.09961	9861.624512	12962.64551	16815.51074	32054.86426	34831.15234	29222.7666
PF3D7_0816400	62651.69775	42854.88867	556626.3608	94530.86816	81436.06641	85150.40137	178041.4648	163753.332	159398.6416
PF3D7_0629200	1551719.15	1621918.639	4511111.394	2356387.946	2277222.706	2442504.111	2364485.179	2485821.811	2460170.672
PF3D7_1357800	2905215.005	2978819.307	5266193.991	4686777.949	4226637.073	4064372.416	2608572.725	4069362.726	2927883.953
PF3D7_1324400	196031.541	249723.8335	520221.2324	177703.2939	169606.4648	151516.5127	245180.5508	189694.5508	174594.4404
PF3D7_1368200	1479451.943	1481900.275	5193267.12	2771810.498	2907585.289	2711626.107	1937593.233	2327846.857	2454789.202
PF3D7_0208200	17849.89844	13806.21948	13548.55322	31774.28223	28279.75391	24087.92236	12969.20068	16745.46777	11445.62305
PF3D7_1323200	1359988.332	1337043.957	1792613.552	1645888.614	1586042.824	1631530.016	3111997.555	2725101.463	1738525.877
PF3D7_0809900	16816.85938	9772.976563	5859.55127	58756.59766	44975.19922	47876.64453	41790.80469	49676.73047	16057.93945
PF3D7_1241900	165154.2402	143022.2739	255007.2651	148664.228	192339.9849	219387.1108	422057.959	401530.9902	279325.5472
PF3D7_1358700	1587939.172	1631649.664	5131330.847	890758.7793	842333.165	833190.5234	775165.8135	942983.3032	1255586.858
PF3D7_0903500	149792.978	127509.7471	101609.7793	182048.2329	176388.0166	169986.8711	357827.5891	363394.3726	177732.2542
PF3D7_1025300	219016.6841	198452.2471	962914.374	352537.8564	354790.1382	331672.7354	465065.79	429972.7734	347810.8374
PF3D7_1127000	849452.6592	889968.6479	1541271.116	1846421.44	1792413.058	1791144.91	2752584.039	2449867.319	1498333.711
PF3D7_1107100	10166.16406	22943.78906	17204.16309	14056.58447	14018.20068	12017.89648	34744.72754	32482.79102	24081.12695
PF3D7_1426100	4323537.906	4421291.523	6994013.419	7326604.063	6696148.688	6957873	8829729.938	8099383.609	5003529.734
PF3D7_0902800	4723.929688	7392.251953	158613.5625	66240.32031	56874.17969	55695.41016	51869.51172	53071.30078	25400.51758
PF3D7_0318200	444835.9673	438705.5713	606719.5278	813725.0977	845965.4878	800184.0063	826900.8247	850049.8472	878105.1736
PF3D7_1001700	101535.8535	128610.0728	261269.9092	103514.478	93762.28027	93766.43359	164079.7275	115985.9512	304629.3086
PF3D7_1349100	16676.74707	38194.79395	10881.98389	22592.5957	26302.54395	25073.02344	18292.97754	30341.26758	57881.83008
PF3D7_0934700	48315.68945	63086.93652	179714.9517	112249.8774	110647.9746	112422.4556	116072.7256	118185.9531	130939.4346
PF3D7_0629100	524683.9219	485156.8384	1665408.525	738815.7646	641648.6992	740745.4434	594408.7588	712868.6177	445464.1797
PF3D7_0404700	49947.32178	63225.64893	62292.89893	58292.38867	53421.50439	68779.24316	88782.41455	55714.41797	176332.9556
PF3D7_1323600	147009.7412	197661.6162	853117.2388	953865.187	906535.3823	893592.2886	1409169.976	1351344.845	723116.0933
PF3D7_1208300	57973.0625	62848.51221	280918.2856	330529.4453	319699.2441	354675.3281	577306.8774	552147.0166	433891.8652
PF3D7_0411100	30031.74609	16560.71045	24806.46777	18871.29346	43036.82227	45167.61133	63122.74219	57714.17188	53484.41992
PF3D7_0905900	179744.019	167182.4507	72475.9209	221013.7266	178822.1851	201546.4922	230705.9429	217186.5483	305271.645
PF3D7_0501000	1236646.474	1062696.872	6307466.612	4376864.025	4339674.657	4479603.873	7509010.808	6601814.057	3784886.782
PF3D7_1130400	3784278.252	3277476.118	10969450.22	3341172.66	3531127.488	3422914.516	5995067.658	5731290.891	4982920.829
PF3D7_0602600	5262.621582	10727.03711	11778.61621	32444.47656	25415.58008	23419.11133	26100.20117	9452.407227	21483.9082
PF3D7_1427900	9242886.791	9246047.412	38712921.14	15867216.72	16133884.26	15694504.28	26484287.15	26281072.46	17858558.39
PF3D7_0724600	18804.33154	18191.9375	21571.16309	21614.55469	21480.84277	13202.35596	20570.66016	21510.03125	12956.63721
PF3D7_1456900	27308.07617	24834.80518	17640.44971	47048.16895	67242.24365	61825.87988	70391.91553	54833.22021	61602.60156
PF3D7_0612700	130193.9536	114989.5205	1222083.333	77430.13849	94947.90869	91334.30469	258724.9863	221887.0645	779200.7676
PF3D7_1450700	6190.293457	9720.171875	7551.505859	15831.76758	9267.761719	6277.38623	25994.39453	21445.76758	13271.94727
PF3D7_1134900	8324.308594	6960.188965	110195.2813	9547.359375	16312.73242	14203.38867	36544.20313	35688.8125	36470.32031
PF3D7_1239800	287706.1436	282031.708	201895.271	515088.1533	523522.0327	446137.3833	409767.3125	556180.6475	1159001.495
PF3D7_1143100	27541.13428	32095.13623	37110.4707	42815.89844	30114.10547	28396.84668	33150.79248	32326.854	120233.0059
PF3D7_1438100	1158421.264	1143161.462	3884808.775	870521.2725	802733.7559	780015.6875	744675.5645	810942.7061	1279434.76
PF3D7_1236300	7825.333008	5000.68457	5376.053711	20194.6543	17298.56445	17864.36133	15982.56738	21269.25391	18484.44141
PF3D7_0731600	840466.7803	785994.2366	5228410.324	2541652.46	2322543.968	2289820.326	2614914.782	2814142.82	3237945.025
PF3D7_0103100	133150.3887	126085.48	34327.80664	123347.1372	121655.7217	111859.7124	91523.81738	83488.95117	96661.87939
PF3D7_0307700	51271.19336	50292.68213	49304.53271	64038.31006	71233.16992	74697.8457	141894.1318	119405.6211	111610.7104
PF3D7_1414400	1075904.676	473162.2266	3260922.117	421117.25	501557.1563	427788.5933	1113603.046	991566.8975	653563.0215
PF3D7_1114100	218199.8364	219052.9727	398714.1128	229346.7119	231878.5889	234401.1724	265361.9629	304815.2207	303060.1367
PF3D7_1461400	656438.834	597774.3252	5513456.821	259013.7778	258085.9644	251303.814	330859.9146	329531.48	2653237.765
PF3D7_0515800	85363.16797	26542.78174	669168.228	189236.166	190494.1211	197621.7939	290158.2285	250406.1738	187484.502
PF3D7_0620500	21953.63672	22363.8457	203636.0781	24653.13672	23312.75391	20481.97852	21780.9043	22555.65039	20754.87891
PF3D7_1441200	5926936.12	6027302.412	25665176.55	8407355.241	8676236.803	8073697.228	5961594.133	6943836.203	6197925.35
PF3D7_1471100	4755756.338	4916624.313	9636081.261	11956483.06	12356209.7	11970765.18	12924539.23	11245204.46	9651573.326
PF3D7_0608310	318219.1089	333260.6162	725088.3325	435158.7905	379136.1362	374113.105	281686.6885	330241.9209	359279.1118
PF3D7_1360800	2708069.848	3052129.894	10003585.18	4150059.398	3801856.069	4003348.208	3453557.808	4003090.822	4130180.902
PF3D7_1201900	18449.58496	11005.53174	21467.05273	17867.54297	14335.33057	14007.91699	55602.72656	50914.95605	31249.30957
PF3D7_1206000	11718.73047	5134.576172	5235.865723	6997.387695	5614.08252	8288.477539	11084.88477	6524.395996	47311.75
PF3D7_0106300	1780859.45	1665234.256	2491398.542	1319657.261	1387478.698	1341781.493	1291177.049	1362232.228	1831976.726
PF3D7_0416000	4936.82373	8613.679688	8521.553711	13782.54102	15084.74902	13263.3916	26512.91406	23428.20117	17806.07031
PF3D7_1424400	5421203.078	5547239.148	12499950.21	10088347.75	10048315.13	10029214.79	6949854.281	8373831.016	7206052.56
PF3D7_0827300	13280.30225	21961.79395	18426.55469	28119.05371	31757.75	25141.27197	44798.26953	38831.42432	21462.94873
PF3D7_0715200	86683.56836	88608.18262	85991.64648	111726.4512	137186.4976	154361.813	342131.1387	236937.2539	131743.2778
PF3D7_0403700	51874.00928	49402.5293	123338.5723	70021.22559	67260.771	70283.22461	58920.61914	55758.37061	76423.28662
PF3D7_0406200	425292.9883	434056.4531	28823.58008	174416.0342	137877.1294	196744.9932	201333.728	138974.4829	245674.1987
PF3D7_1470900	1091225.091	1134833.386	2821346.471	753850.6602	728173.5586	689065.6152	577120.6768	663759.3975	863643.4331
PF3D7_0903400	770964.6973	960946.7485	3231516.683	1064084.61	1169758.023	1113500.115	812252.2715	926265.3076	1416832.726
PF3D7_1138800	67342.78613	22681.47412	19898.28125	21177.28369	62823.87598	36422.32324	57318.68115	62420.24414	57770.98291
PF3D7_0707600	8030.083008	27774.23047	6582.604492	40262.45313	36938.40625	11890.66406	55261.81641	52309.74219	37231.28906
PF3D7_0526900	117922.3916	165564.5566	2052578.237	135562.3843	110435.8359	121697.3174	122887.2153	140329.7744	141528.5942
PF3D7_1103100	4139243.499	4275719.483	25477221.5	9682536.381	8815101.752	9220231.361	14473868.27	12124267.97	7090374.551
PF3D7_1328500	212208.3809	141737.5137	613082.1724	439351.9819	502452.9731	536492.3728	754210.3516	762587.5269	549285.1553
PF3D7_1315300	23630.93359	23029.9126	1875846.602	161387.127	94721.02441	103067.3564	179304.5957	173275.082	411767.3281
PF3D7_0310500	139130.7539	143002.354	796735.6997	220569.2559	240282.0674	941232.7505	160445.3145	229207.4756	876386.9604
PF3D7_1212400	7634.998535	7393.889648	6258.736328	60442.85156	63338.23047	61984.20703	60830.57422	74402.67969	61719.58203
PF3D7_0810300	734696.793	813503.4473	190378.9224	109662.4565	114391.3486	138908.0996	57674.76855	74931.89648	364033.8223
PF3D7_0708800	8657686.602	8697007.195	26562144.04	11856188.7	11719697.38	11553368.55	9913523.027	11051685.91	9990387.083
PF3D7_0604300	13590.33496	7809.712402	47134.76563	12065.86328	14393.4248	11530.30566	17926.1543	21217.56641	6377.233398
PF3D7_1121700	183459.1919	186050.252	41111.90674	265807.877	236882.6904	243239.8945	228448.7104	260312.3271	188278.6191
PF3D7_1323400	420366.4653	437020.8984	530360.7012	859855.418	821130.9219	934533.334	642926.6274	666991.9951	590733.833
PF3D7_1342100	305085.5068	449671.8169	1204411.847	313759.2183	518070.0747	550779.2988	306506.5112	403606.1343	826329.9033
PF3D7_1326200	8440.129883	54028.58594	6918.736816	107222.7422	108656.2422	107089.4922	86199.97656	105412	118054.8672
PF3D7_1136900	71781.95996	32672.72949	463138.9683	70230.21826	73904.67725	73589.54199	753459.6216	969433.8462	897988.6606
PF3D7_1437200	840826.5669	976072.6128	3619164.46	2733547.303	2728600.881	2663646.819	2834151.781	3114498.303	2995676.458
PF3D7_0822600	2329170.999	2167415.064	7447006.472	1828705.704	1848772.887	1829845.708	1863493.941	1636716.92	2628715.778
PF3D7_1419800	566801.2905	573956.5986	7477761.646	1866535.866	1595419.375	1551597.484	1673093.444	1892173.165	1432762.79
PF3D7_0512200	169646.5347	167997.6191	380073.5923	479123.7061	400219.9019	429559.9961	250848.5962	308526.4922	304745.0715
PF3D7_0507700	383870.583	337572.6177	1768391.213	552553.3564	536351.6621	514487.6924	471549.4131	503653.7637	603737.8613
PF3D7_1364500	21857.0105	57856.3457	31142.4707	78134.58301	68297.27197	82826.50098	27399.73633	45284.31982	58001.50586
PF3D7_0616200	73586.04834	77975.99658	624464.4302	170409.1841	187575.1675	226121.1162	361154.8496	341281.3057	308200.2266
PF3D7_0722500	54097.22363	89615.07422	37847.2832	86343.07764	84302.81299	85671.3335	244909.166	193283.5811	84035.08496
PF3D7_0206800	27470.06641	31021.39258	8844.625977	18739.54688	16174.1543	18143.7793	52034.01172	56830.34375	167759.2813
PF3D7_0917000	27963.74756	35136.45264	32126.6084	144274.2471	112792.7783	117317.7446	171979.4243	186127.5063	197034.3037
PF3D7_0218600	9211.264648	5279.322754	8765.594727	28779.66602	7685.29834	7649.770508	5267.274902	7034.440918	11770.36426
PF3D7_0705500	172759.3242	151748.1143	594958.6421	102220.6372	115561.3481	109551.1147	143297.2217	144910.8086	156508
PF3D7_1004500	54441.43115	58771.3623	233097.6455	219323.1631	225097.5	207439.3975	426880.0977	443311.6221	365934.6299
PF3D7_0811500	80522.68457	80045.0376	56032.07129	105631.8579	97930.35889	105148	80176.12451	84418.31982	79516.05029
PF3D7_0419500	74605.07324	68668.21582	735159.5444	92997.82568	78076.58838	93676.92969	116707.6113	128400.8809	146607.1953
PF3D7_1128900	23916.28174	21464.79443	16563.41553	18661.61426	26271.0625	23577.4375	25670.2627	31370.69629	66450.1709
PF3D7_0909400	376466.583	339586.3716	1007404.617	372963.6733	350049.1846	350443.2612	402586.8979	432816.7686	342441.6016
PF3D7_0704400	6434.983398	8772.724609	5275.032227	9226.870117	8086.434082	8889.519531	9240.294922	8006.253418	12987.98438
PF3D7_0528000	74595.12207	64729.67383	39390.08691	437109.4668	355790.6318	338471.1553	563514.2817	570002.4629	151162.1514
PF3D7_1223700	474717.7246	520171.4209	1832181.315	655173.2842	691289.8594	656668.8291	612366.7241	638632.7939	739894.8364
PF3D7_0708300	45689.93994	23358.26221	59862.99219	56973.24121	51217.9834	49685.69629	40447.38037	27034.84375	29618.85742
PF3D7_1231800	134362.8618	153768.2524	91455.53223	322597.1514	292647.2544	307809.9956	287257.5508	261460.6221	67966.79102
PF3D7_1472200	46166.96484	39854.28467	29990.79346	61186.66455	84578.5	41503.54346	34335.89502	39416.73242	33027.58008
PF3D7_0530200	55654.57813	52291.82813	4820.966309	46316.00391	39640.04297	42066.46484	32717.95508	34530.60156	48836.53125
PF3D7_1346100	1193356.568	1107063.745	5914206.708	1592067.817	1374526.554	1481110.747	1501741.644	1486715.082	1937566.521
PF3D7_0808200	57864.01367	42073.30469	221631.5664	22187.75342	28819.47949	22958.12988	28339.99365	28742.79248	119120.7871
PF3D7_1420200	12966.59668	18883.57422	21219.67578	18589.32813	193932.8779	169770.2871	344589.4902	302055.8667	42886.44824
PF3D7_1319400	48476.09863	35433.72803	33546.98047	179510.6846	161787.5684	78850.30859	197699.6162	256016.8076	176689.9819
PF3D7_0205900	2423602.716	2426340.355	2987737.126	2252208.229	2172520.492	2193037.912	1859337.733	2296675.702	2850516.423
PF3D7_1355700	34923.4834	31882.84375	10381.51807	40599.01172	43311.55371	38096.51416	31371.0293	32487.98096	18248.90527
PF3D7_1468200	16242.6001	12882.11328	116319.5293	23016.9082	18519.39014	14216.58398	28995.52881	30046.53906	25016.4082
PF3D7_0918900	501583.6577	509914.8071	1078547.275	1651157.425	1557117.284	1531618.433	1310153.814	1337012.778	902802.1846
PF3D7_1014900	187852.8052	160710.957	317968.5742	188680.2651	188615.3848	182067.7773	373564.3999	251693.9412	942884.8015
PF3D7_0913300	55977.86572	45552.99512	31228.80615	87949.6748	87955.49219	115747.3203	44175.56348	83806.08008	74825.33789
PF3D7_1103800	110388.7358	114934.875	151676.3096	282688.5398	334639.6858	302268.9027	265725.1494	296358.5527	253503.6787
PF3D7_1371900	19894.18994	25957.52734	19877.49316	95963.79102	79558.89648	69064.96191	187018.6094	71083.56348	69087.27881
PF3D7_1123500	1018201.359	1072231.048	6251997.475	887334.7256	791226.9678	828842.9248	936153.8354	1152271.696	963582.1494
PF3D7_1306800	24277.29297	13543.09424	18105.80322	32580.81055	28020.16211	30319.46973	52651.08203	45001.27148	33516.27051
PF3D7_1437800	10317.3252	5913.24707	7825.887207	64659.21094	59640.51563	63579.75	62392.22266	67211.33594	72282.22656
PF3D7_0315100	1663727.521	1451095.376	4004384.422	1658904.213	1607179.005	1780759.631	1142738.877	1258249.425	1349413.768
PF3D7_1010200	25883.25586	43079.36816	485976.4092	94468.59473	36067.76904	61135.73389	27723.06787	30756.01758	70228.49902
PF3D7_0923200	6783.141113	5356.360352	75202.05469	7299.634766	5856.578613	8646.493164	10896.80859	9930.932617	5257.406738
PF3D7_1010300	4619258.557	4304402.01	16061257.38	1188527.433	1273483.04	1231380.087	925060.7485	1027238.368	1505492.959
PF3D7_0614500	2675108.683	2562599.522	24609.70557	4793696.398	5036577.375	4925377.658	3369132.867	4305772.18	3588688.107
PF3D7_0522600	19128.44141	25475.84277	141110.8281	29180.49219	26748.46533	24552.7002	24350.52539	25720.84668	119807.7617
PF3D7_0102800	11837.70752	19653.29102	12020.4917	30204.4248	26396.93652	23789.07227	28635.48926	30242.88867	26846.36377
PF3D7_1303000	25759.05078	25470.66602	127388.6953	30529.6875	23238.83594	27900.07617	30980.28711	29483.38281	23939.12891
PF3D7_0904100	34210.61621	25915.52246	159611.5391	57260.25977	87335.05078	72076.97656	128152.209	127679.0352	66780.24023
PF3D7_1328900	71738.92578	100593.3018	24488.1665	219163.2417	430770.9102	227553.5171	427531.6016	386222.8594	259024.1836
PF3D7_0412200	65547.38867	20858.75537	141991.1836	102795.6113	53514.03418	79438.90723	26785.09619	55299.79492	45326.44336
PF3D7_0820500	211889.0156	193228.2534	474276.5156	112834.5063	109002.7441	104826.0298	131746.6963	129171.1499	161385.5283
PF3D7_1433500	2366820.156	2753196.09	7880084.146	1074667.439	1173436.238	1159195.034	891171.0513	1157647.763	1411976.16
PF3D7_1144000	8333945.235	8370391.744	16862227.08	14362330.55	14679341.6	14341529.42	20881176.77	20427562.97	11521816.09
PF3D7_0910400	45934.84766	115091.0952	70383.69043	151213.0825	90101.95313	145421.3589	70106.32764	230413.2407	162394.2344
PF3D7_0314000	41039.78613	42768.26221	25446.48926	37909.93994	34641.54053	38766.63477	49850.3291	46043.14453	55761.05957
PF3D7_1228800	37636.21533	59408.0459	199971.751	88718.37451	84410.23877	83962.32324	110699.0996	107791.8384	134202.8423
PF3D7_1237600	14797.17773	17663.49512	18347.08984	17562.14307	31665.54004	26948.76758	14226.41504	13396.6499	14162.31055
PF3D7_0923800	617902.1255	650788.8496	964888.9951	731772.6094	786866.6072	762432.6528	737795.1797	865916.8931	841422.4551
PF3D7_1442900	117394.0498	128572.4702	416443.0518	163635.0679	159245.6841	174256.4736	114854.2275	152921.7549	249202.9941
PF3D7_1420600	174445.4473	160169.2568	218415.8862	496928.4521	460845.6758	399588.897	348905.8916	444875.9194	268608.21
PF3D7_1226300	4287072.799	4147009.022	3521148.828	2879477.795	2841672.583	2933849.783	2227013.637	2702333.752	3073038.829
PF3D7_1336900	265536.9116	300187.1191	211038.1699	676610.2695	580585.5278	503492.2988	447904.1768	548000.2773	631077.1069
PF3D7_0220800	45674.58545	41444.51172	49433.56299	46922.9751	52629.14063	79225.11279	45575.38379	54871.27002	427886.8291
PF3D7_1128400	3372706.313	3578712.423	777377.9619	3520763.299	3217175.66	3336047.849	2863666.828	3381932.403	3496284.513
PF3D7_1417700	40545.20166	35344.63965	33233.50293	122686.8516	131858.8628	162483.4907	234676.8311	212213.8315	119053.0967
PF3D7_1329000	139993.8281	159864	5039.217773	188479.875	142472.9531	141372.6719	161784.7344	165925.9688	781116.4375
PF3D7_1313900	55130.28516	59382.23242	216015.7319	83259.74219	44343.03906	64966.6665	64490.84668	64558.44189	54669.01123
PF3D7_0729500	38381.91992	31629.39307	138208.3047	60397.51953	37218.42578	45761.09473	40585.96973	38724.3252	38493.97998
PF3D7_0601200	19925.35449	16500.01123	263761.542	127686.5801	147713.1953	141881.8926	188299.3828	154039.9199	105561.4932
PF3D7_0510100	159757.5469	178493.0396	439359.5347	544396.4929	549929.439	554521.0327	945994.4296	832436.9905	420460.3694
PF3D7_1022400	627586.2998	622793.1069	265400.3481	979443.3027	979287.1514	946460.5986	1790600.259	1570925.212	925261.1919
PF3D7_0626700	2181730.552	2122037.588	2066647.225	2255899.316	2657231.702	2476573.307	1979407.015	2342346.424	2340524.315
PF3D7_1443300	4703.510254	16206.91797	10527.23242	27082.00977	21363.85156	19722.48633	25654.70117	20639.07813	23110.90039
PF3D7_0213700	19789.92676	11342.35156	16440.47803	93389.94531	97547.03516	95836.16797	145806.8477	107563	71843.03125
PF3D7_0503300	675461.2397	689027.2178	1745811	1492130.532	1477241.569	1501576.681	2609003.68	2267533.905	1309383.304
PF3D7_0308000	38418.91992	69029.29639	23793.85693	111713.4961	110151.6094	108110.5527	52923.54688	83560.94922	115883.293
PF3D7_1141300	127380.9473	118769.1055	542163.5396	335802.8228	263888.5054	264430.9683	373696.2632	395924.1597	406518.2031
PF3D7_1134000	7952152.333	7023214.028	36802473.96	27336526.26	26225274.4	26044567.92	41603357.54	35241547.54	16679732.06
PF3D7_0606200	168506.0303	135024.1328	1939879.281	130463.5674	132526.0142	124399.5508	327399.4961	284988.9258	261688.7554
PF3D7_1311400	186747.7109	204254.1333	199609.9429	218132.9639	209491.9932	155974.187	194449.9863	147876.7876	268091.6865
PF3D7_0416700	51848.36182	47576.84277	23054.82324	84564.23633	44081.30176	79562.58789	125345.6191	89986.91699	84022.42383
PF3D7_0520200	34165.63525	43161.00586	27738.91895	291874.8291	224379.9736	256367.4829	221626.479	224993.4561	250904.6055
PF3D7_0924400	25394.98438	39726.6582	158142.2085	54295.75928	48492.30176	22351.55029	42805.59766	64476.55176	54597.87646
PF3D7_0729000	113388.8701	102560.5181	192815.3975	92715.47461	137761.9883	117162.833	172007.459	145419.4326	118419.0444
PF3D7_0813400	3753983.499	3708096.721	2323552.691	4323917.062	4367829.446	4338815.971	3738099.565	3881031.268	3036776.66
PF3D7_0804600	18809.72559	12190.26709	15419.14063	49569.78027	66432.88574	59446.74609	19885.28711	10386.22021	42789.69287
PF3D7_1462800	169823004.9	168294442	507517042.2	232709998.3	231570051.3	210597496.2	167548865.3	201048228.6	191483052.4
PF3D7_1206700	205071.1274	139872.2271	176138.0732	299956.5728	356561.4585	387796.2197	373426.3975	377566.6626	240076.7134
PF3D7_1422800	40068.53516	124634.3457	179757.2295	194935.2734	243528.9688	247239.4863	160157.2764	228095.5625	86662.35693
PF3D7_0208800	206282.2563	206971.3447	237389.3687	77482.61157	84457.81836	76853.42029	43562.79688	33337.87646	73231.73145
PF3D7_1444800	67045945.29	69099762.52	75564083.5	60064905	60838510.59	58904096.83	49450317.07	51616348.67	51378981
PF3D7_1453200	11186.80859	6411.581055	171352.5625	15964.31152	5881.027344	8682.587891	26686.97266	27360.57227	41373.00781
PF3D7_1304900	455499.2139	406182.104	1747184.32	584776.4028	526295.0781	554283.3223	819118.8931	749404.509	430555.5078
PF3D7_0803100	7979.393555	5099.135254	5272.256836	7234.352051	9075.801758	8435.325195	8435.664063	6569.743164	6244.522461
PF3D7_1107500	22631.94092	23856.30371	19869.18164	69267.70459	62888.87207	58235.87402	38645.33643	47560.19873	48168.53223
PF3D7_1318000	6412.170898	10034.10059	12592.02539	4683.785645	10260.16309	5547.992188	6065.347656	10105.17285	52730.5
PF3D7_0418500	220902.5625	212582.1953	525616.5366	258475.2891	272620.5	261002.0938	353193.8281	306362.5547	275391.7266
PF3D7_0726300	13776.30908	14232.97705	10359.91162	18445.24854	15900.5249	17849.5708	20391.16309	29902.46289	18269.5127
PF3D7_0503100	7581.665039	11864.18555	10649.66797	36943.63672	24361.01953	26471.78906	33146.60156	8546.420898	45903.1875
PF3D7_1345900	58057.33447	65246.49707	465833.458	188196.6216	238481.4277	238693.4854	429358.2148	325258.5166	236593.9038
PF3D7_0930600	11170.06982	19642.6123	17070.05322	12900.41504	35081.66992	26506.25378	30097.89697	37113.80566	28512.87158
PF3D7_0613300	121511.9048	156790.6113	244686.7188	69747.35449	100690.5308	64857.58252	79640.40869	81512.54297	410713.4365
PF3D7_1340700	147782.9204	173015.4858	935751.9316	277629.4858	320853.1055	395031.5625	402853.2451	419107.085	579319.1777
PF3D7_0409400	28407.59717	34707.93311	34487.04932	167937.8838	205719.9575	200115.1187	298914.0332	236394.3179	67927.75342
PF3D7_0802100	65592.31885	58015.14404	54374.61377	56299.87158	57203.55078	48641.05762	165278.5718	127428.2354	105927.0171
PF3D7_1306200	303036.8379	262199.3628	551471.5474	278562.791	279379.4033	270820	285013.7666	320102.5479	349804.3594
PF3D7_0905700	10901.06543	5178.607422	8936.071289	22538.89258	4736.29541	8759.054688	43223.47656	40382.10938	24409.7207
PF3D7_0904900	453772.1489	463417.2764	2524222.047	660162.5877	603841.6417	609331.7816	877898.2842	907406.5659	985728.915
PF3D7_0617800	33780502.16	32624974.48	328385825.9	14697436.51	14576139.88	14501357.83	27001746.55	24028488.76	35706683.81
PF3D7_0716400	4969.594238	12107.77246	6062.380859	6043.397949	29158.59375	31675.31836	52392.43359	7554.314453	14352.97461
PF3D7_1236000	56610.62939	50310.30908	274054.0796	222814.248	123710.5151	125757.6445	257777.4063	248939.749	134008.4058
PF3D7_1339700	133957.0083	143596.748	175445.9395	207175.1777	199115.2681	196491.9102	462952.4023	458790.6826	260679.6753
PF3D7_1120400	10543.26563	12451.9502	95691.01172	17060.67969	12174.62207	15677.38525	10893.90479	14438.1709	10140.2207
PF3D7_0815600	1321870.75	1341099.372	4267258.126	1436525.916	1524246.063	1506552.731	2320818.982	2055327.455	1408125.71
PF3D7_1443400	27586.87939	41773.79297	462973.769	94870.2373	129378.3096	122218.8994	73189.26465	111220.8428	94610.61963
PF3D7_1434300	3236704.012	3157792.438	1928695.351	5655647.296	5893590.311	5675610.671	5415240.25	4945294.809	4446457.088
PF3D7_1369500	288125.6426	276388.3242	1083392.217	331230.7002	429695.6797	405970.7988	327042.1709	401977.2949	296546.6719
PF3D7_1237900	603309.3062	598660.1973	2796203.457	207051.5796	204901.4385	204780.2998	96338.20801	72016.1665	219038.5479
PF3D7_1336000	11289.24219	5329.916016	5043.972656	15078.21484	10911.09375	12428.20117	12760.90918	11795.52539	12261.37305
PF3D7_1367700	1313715.5	1264526.571	3522011.039	1748939.966	1856492.796	1698346.553	1379533.461	1546335.374	1522552.752
PF3D7_0617000	208755.2344	182563.6768	206207.7183	320141.4141	302923.5234	293863.5996	213749.7637	237854.8848	237008.1855
PF3D7_1460300	925469.4375	889882.3125	565990.8125	4260434	4679980	4621941	6652629	5750240	4204238.5
PF3D7_0317700	18225.07617	20513.80859	98814.89404	19163.40527	18243.08887	16609.34961	12885.83057	17984.16162	16436.37158
PF3D7_1212800	50640.57715	47845.875	285555.4072	57188.19775	45699.26221	53907.22217	102465.4082	111077.4766	94660.02734
PF3D7_1418000	262118.9355	258763.0142	795197.627	328780.3306	311953.6611	294295.1035	437147.001	412050.9331	360691.6475
PF3D7_1361100	2229214.976	2362296.168	4643765.036	1333388.557	1222699.231	1189983.299	1191835.613	1352725.515	1659267.46
PF3D7_1461600	16820.07471	20554.79102	11511.73291	40161.18945	17587.81396	13901.47803	45435.86816	41604.09766	16797.06641
PF3D7_0921000	83809.24756	42250.65869	19688.42383	123889.9443	170038.8145	160584.4785	373035.4492	267966.9053	116092.4233
PF3D7_1119500	24827.64307	21992.39258	17582.1416	33971.73438	37810.62793	31951.91406	37899.81641	46824.40039	48097.80664
PF3D7_0918300	1316128.926	1358066.129	2293535.405	1808130.371	1796643.548	1781612.118	2200398.085	2093595.566	1460884.551
PF3D7_1139900	177570.1104	137146.0239	668283.3472	128609.2197	133928.7212	124550.6318	95891.83203	75609.63574	81426.01904
PF3D7_0713700	654804.9932	617224.3208	270097.4604	677424.3145	662690.5146	592924.5107	1204460.693	1046604.096	959594.3247
PF3D7_1107000	134964.873	39772.5542	13946.46533	237877.8315	229250.6665	223832.8555	182282.3784	249372.4321	230389.1807
PF3D7_0927900	135122.3643	123717.7124	40904.64404	182677.2617	161046.1563	189421.5518	154586.3047	157255.2476	235027.3359
PF3D7_0820200	33336.04541	30767.88965	130254.6445	48566.73584	54411.16357	40438.6543	42282.30615	53123.74902	49498.69727
PF3D7_1250700	6183.829102	9730.333008	7543.619141	81608.28125	83937.94531	5752.855957	128516.5625	9400.081055	107259.0078
PF3D7_1132800	5453635.377	5584238.074	6854726.938	2505892.902	2818223.08	2542552.74	2753221.541	3144861.823	7112575.277
PF3D7_1230500	25152.59766	22468.13574	27505.02246	52169.00977	48637.37988	52660.5166	37036.28906	33787.92383	35736.34912
PF3D7_1140400	54209.0127	40275.08398	21512.37402	37019.80029	37526.83301	42669.83008	67772.73975	68878.96777	257437.2588
PF3D7_1333800	242539.2588	161653.0986	194080.0522	546108.4668	506117.208	581858.3438	776174.2603	787690.1133	483292.5762
PF3D7_0909300	242179.4399	241022.1436	14710.79443	302070.6362	339344.082	349629.4648	484484.4609	465832.9063	284352.751
PF3D7_0714500	265525.7266	228086.5801	57470.24902	384609.2153	382546.1553	387706.1895	608720.3896	524206.6914	366282.6963
PF3D7_1233000	5631.024902	10025.2334	12603.16211	7356.362793	5151.907227	5908.805176	5231.338867	4834.100098	8186.377441
PF3D7_1356200	6692.619141	10472.95996	12064.36719	69954.25781	108196.9141	84573.16406	78550.54688	9681.724609	49041.76172
PF3D7_0718500	526669.4302	517065.665	3802538.665	1209217.541	1064942.032	1019704.746	1407222.893	1315260.705	946218.9351
PF3D7_0512700	327063.9727	315984.1763	896771.2954	453603.0664	432167.0273	421584.4102	281562.6523	333689.5977	330344.6172
PF3D7_1404800	43270.30078	35912.77344	11628.07031	7973.243164	9937.842773	6731.256836	5492.435547	9331.59375	11100.93066
PF3D7_1248200	32536.86377	40684.20801	31129.74512	34122.28662	39411.2915	53268.89746	58352.88867	47060.89307	34292.62988
PF3D7_1308400	61657.78809	53677.44238	51995.99951	94411.38037	84262.45898	88577.14453	95798.17139	103905.0249	121714.4741
PF3D7_1404100	223829.7319	198856.6401	175294.0459	564704.9556	591114.6318	564831.9619	792336.2391	689890.8999	590661.9932
PF3D7_1451000	14278.03369	20501.24609	14873.69043	17189.51758	13033.75391	14194.65967	19935.84863	18534.06006	15617.92139
PF3D7_1141700	19925.9082	21857.65918	89948.13574	30095.82568	36852.92676	26634.14404	42566.78467	61855.23633	48794.23193
PF3D7_1135100	149526.1802	153417.1865	1225013.595	108707.6304	105366.4653	106142.3896	141699.3857	156312.0068	670783.9253
PF3D7_1237700	3860593.806	4132572.359	2174526.339	3317983.991	3376176.355	3211742.731	3481276.87	3591938.134	4910611.226
PF3D7_1033900	8591.02832	5489.993164	4896.900391	12999.30469	6009.835938	11114.27148	43085.80859	33865.26172	24274.375
PF3D7_1038000	2403784.633	2457433.688	916150.8447	2521132.144	2101042.516	2615373.403	2196114.19	1701322.763	2720017.696
PF3D7_0922200	33501336.57	33002397.92	76042362.34	80138865.24	81013131.46	80291672.92	58938044.26	64094883.36	70443159.57
PF3D7_0727400	3095735.271	3568546.211	13243550.67	3153977.994	2990822.045	3037192.781	2519801.3	2581999.462	2744222.584
PF3D7_1244600	761616.5981	664464.9028	1572552.364	571579.061	642809.2275	569396.2515	660375.0396	765014.4102	1062479.455
PF3D7_0610200	79631.14941	80187.12207	322496.1665	180142.9923	177056.3323	157769.7566	203799.6934	196529.5408	154419.8462
PF3D7_0728800	8942.625	7023.189941	6589.086426	19766.47656	18776.41992	22875.50781	20633.55078	24282.65234	13016.6084
PF3D7_0924700	175504.708	166118.0386	341588.2949	156897.1724	166523.3398	164143.6074	101318.0967	114725.5098	136212.6777
PF3D7_1133400	743005.3174	665072.2515	3043328.157	184979.9648	166658.167	177581.9204	284982.3716	241180.8379	1778806.921
PF3D7_1447000	11179788.71	10659981.53	35220605.77	13263100.97	13883300.84	13385021.05	9477784.416	10776285.82	9630227.278
PF3D7_1466400	448144.2178	526854.3491	2794928.137	812869.2251	644491.5093	738439.6992	1191396.66	968232.9336	623281.0835
PF3D7_1468400	22497.03027	11595.78711	16484.29199	17664.90039	11621.45264	21492.10059	20047.57422	11799.7002	96171.69922
PF3D7_1225800	2853290.005	3280439.835	15090394.96	3687185.119	3400172.931	3445675.603	3279703.301	3735666.28	4104850.214
PF3D7_1473500	30935.7959	51138.13574	210060.4634	103337.0308	83800.81738	88210.58154	140434.7754	129419.6191	79327.98926
PF3D7_0612900	242916.0161	251674.9497	72239.34912	622640.3931	720373.6973	641602.9395	387513.3174	385913.1348	169422.7065
PF3D7_0618700	75332.19287	84024.60254	36834.6665	135472.3105	156479.2808	142951.1338	269795.2031	224669.9697	176518.2729
PF3D7_1029900	7153.817383	11194.66699	11286.59277	11081.26953	9470.40332	9655.604492	23264.15234	33056.78516	30909.39258
PF3D7_1218400	72598.89844	11099.66895	147400.6641	91899.76953	71549.42969	79984.92383	126740.5078	141034.8477	176080.3047
PF3D7_1216200	1571861.48	1616954.513	3249294.689	1883505.056	1763381.056	1814587.196	1232718.154	1485859.828	1528258.599
PF3D7_0931000	59376.11328	38537.07813	24567.13232	57593.4502	34772.85742	33422.15869	25604.76904	46844.09717	47848.78223
PF3D7_1026800	7479341.206	7346845.325	13266751.41	6305659.145	5898277.485	6169603.015	4377216.888	5112100.902	4408563.225
PF3D7_0730900	33709.34473	41350.13232	44409.96875	43442.40332	42673.04199	45650.59375	79483.14185	82724.84131	69374.43652
PF3D7_1110700	333304.7822	187553.7051	169819.5518	103702.0322	86219.94824	94727.66748	186553.0205	180404.9233	282764.853
PF3D7_0815500	35962.93115	38086.8252	580792.4937	91933.01855	93447.5542	95142.40869	226512.6367	170213.2661	47997.7251
PF3D7_1458500	37860.20459	41899.16504	36560.83838	40778.90723	48670.83252	37114.30713	94841.46875	66277.39307	46163.38037
PF3D7_0811200	283710.9863	280853.1558	475770.8682	382703.9385	678973.7446	611913.6904	457060.6772	618383.022	571268.54
PF3D7_1008900	5693639.855	5356124.836	9593420.549	7432696.417	7199059.846	7312292.337	13010845.3	11001733.05	7365783.395
PF3D7_0405600	76888.89209	31769.72607	149511.8706	106091.9702	160256.4424	145278.3193	225077.1748	259588.8691	119754.0122
PF3D7_1253000	21059.8418	24004.19775	26662.40918	35638.88086	26806.58057	25046.76563	24284.22998	26725.35889	26910.74316
PF3D7_1015200	1053781.388	764303.1636	779638.9771	1583950.869	1421882.299	1464726.636	1109490.361	1432696.819	1180109.344
PF3D7_0314700	39525.1167	41459.25	38120.31348	37396.49976	38002.88477	37729.30957	28866.34717	33984.83691	37934.28955
PF3D7_1330300	19139.97314	31303.74023	23331.10742	63388.46313	47785.0415	51025.06836	65616.28809	72578.79395	51275.6936
PF3D7_1466100	27283585.55	27379683.96	2010536.086	7445427.16	7783164.138	8726569.286	7764135.293	7721765.946	7107552.501
PF3D7_1415400	54352.61279	52569.32568	49686.24316	176930.1875	156745.9937	163305.6865	233791.4834	244588.9658	179388.9004
PF3D7_1309500	169668.8281	173933.5781	1429286.75	252877.6094	214175.2031	213827.7969	244432.3438	231881.9063	197043.125
PF3D7_1304300	9706.100586	6202.566895	11834.12207	14622.41211	14160.13477	13250.50586	12899.35645	14785.21191	7595.812012
PF3D7_1311900	5315103.948	4951619.822	19572736.82	6532102.096	6814161.657	6598888.787	7756740.529	7429548.079	6872935.093
PF3D7_1109900	1746952.885	1882139.349	196527.3931	2276741.569	2155640.417	2203105.245	1670838.216	1891005.893	1545727.504
PF3D7_1331800	1441275.385	1289162.657	3934142.45	2524592.508	2472403.069	2499343.724	2043276.336	2020325.789	1484920.8
PF3D7_1329100	171867.0908	153082.9365	1324085.071	670631.1245	584107.1094	621320.3286	601112.7144	647123.8574	780255.2656
PF3D7_1219000	18901.73438	12737.90479	23058.12402	20405.46851	9501.256592	9764.651001	27859.63696	9301.96875	27927.96191
PF3D7_1222100	33825.11035	26238.89404	137151.3965	49823.30957	62655.75977	53468.03076	19322.31836	49381.88477	29956.50195
PF3D7_1001600	131136.7495	104693.5083	407835.1338	271258.8447	263726.9209	234197.0649	674599.3086	606311.9878	363760.9126
PF3D7_1401800	920743.0576	664794.4922	4260304.837	840665.9033	1064099.271	1049827.799	1190224.23	1411747.238	1616802.973
PF3D7_0311800	68214.67285	53161.70947	29060.87158	111456.3179	89518.4248	91409.24609	86838.1709	91623.854	96171.53271
PF3D7_1233900	17506.69434	15642.86768	11852.34814	17001.98926	20551.86133	26164.53613	19789.49219	19000.68506	23076.90918
PF3D7_0820700	116287.334	144852.2065	894292.8105	143190.207	199463.6729	151529.1738	152614.1519	163286.2056	188789.7656
PF3D7_0708900	18585.56592	22326.12598	14812.5835	17276.75586	31488.73633	41068.91064	15867.74463	20020.8125	18520.70898
PF3D7_0320800	427650.1655	439905.6499	1979611.821	862648.5234	824846.0259	790866.1426	728460.7268	854503.7739	713276.7085
PF3D7_1449700	12513.53906	7996.626953	9179.112305	38114.16797	33370.01563	23836.98438	7117.524414	11438.0625	9792.860352
PF3D7_0930400	8759.507813	6444.692871	7180.544922	4729.01709	28561.49805	34613.39063	9260.385742	5762.428711	6855.025391
PF3D7_0627300	27340.26025	23749.51758	28876.12207	39757.4043	33068.91797	79077.27246	189603.8438	160453.0547	26751.14307
PF3D7_0823800	1092260.92	1031877.825	2724902.215	1321241.931	1188144.212	1293581.659	1413489.505	1609499.518	1511399.587
PF3D7_1323100	1605136.457	2066849.434	1919276.806	3482475.344	3487417.103	3378940.037	2450000.079	2923854.358	2656740.012
PF3D7_1357700	102258.6313	105999.9517	102364.2969	111579.0283	52112.95313	55414.10596	37265.93945	48689.52441	45425.90332
PF3D7_1465900	11036115.28	11503982.85	39006215.6	12539581.16	11623014.8	11583485.06	9071405.248	10367837.61	9151011.668
PF3D7_1031300	31024.1084	20024.57471	120702.374	65907.0376	93036.12061	93184.91602	137958.7803	146037.9561	77111.87305
PF3D7_0103900	346483.4111	303011.2109	1594787.455	484200.2144	480224.2676	472806.2163	447876.3271	428979.3008	422977.542
PF3D7_1130100	1774487.59	1974054.363	1014248.912	2584725.548	2547235.653	2378591.93	1770125.062	1913943.97	2014991.801
PF3D7_1475600	110658.792	130570.0757	232795.7407	101875.0522	86143.86377	89753.55957	93440.04956	199524.6172	111795.3486
PF3D7_1201200	17987.65234	24224.48633	8174.805664	12236.61816	10032.7207	6795.520996	6338.780762	10186.60059	10995.95117
PF3D7_1115800	761767.4922	781766.5898	25768.12891	137154.0586	199287.2881	175478.0063	281084.4111	243100.8447	179151.1812
PF3D7_1344900	65721.04297	65957.19629	14539.20557	113778.2461	95536.15723	84499.22217	75925.12891	87524.64648	107961.9756
PF3D7_0404600	10691.1416	6127.496094	7552.253906	12582.25977	6153.685547	9085.132813	20661.33984	6060.727539	5003.57373
PF3D7_1318800	1572773.259	1530251.596	2638855.215	984889.002	825375.7466	831283.1128	794827.0122	875733.6313	1168642.623
PF3D7_1306900	133125.3711	133069.105	376075.7559	88048.70215	73368.17822	86565.90527	99818.88086	90928.90723	112367.1982
PF3D7_0913700	8743.283203	6456.651855	7167.244629	9423.837891	14090.06934	13335.1377	11944.83691	11943.23926	5272.35498
PF3D7_0813900	6895205.352	6679761.018	20023271.65	6207614.734	6364790.563	5897187.431	4452625.887	5109667.577	4577444.728
PF3D7_1116700	1775071.902	1864902.613	3668216.523	4585071.94	4399155.606	4522043.588	4779519.583	4187432.679	3002010.591
PF3D7_1416500	10870572.21	11872043.54	32533272.95	2507841.377	2410507.714	2453090.12	1835869.656	1966260.668	2381383.06
PF3D7_1140200	428222.7749	334899.7212	149074.0361	1602508.768	1488527.531	1512171.737	2688961.879	2391957.795	1840461.37
PF3D7_0719600	2877745.824	2966510.414	6177932.07	3959745.539	4298913.656	4104750.313	3055253.626	3866481.44	3308888.393
PF3D7_1108600	26033096.46	26422113.34	57382739.29	30070903.26	30024612.18	29351833.39	66747707.56	58982156.12	47090264.13
PF3D7_0215800	39727.34766	35501.02637	37139.3208	64470.27051	67036.08203	62563.44482	60862.53613	66600.66992	34177.24316
PF3D7_1105100	124642070.6	120351539.3	262173868.3	45741950.44	47865035.44	47085326.74	71430523.15	69114387.76	103038711.1
PF3D7_1209200	877087.7383	791431.1094	1076926.229	877391.1523	825805.4297	833301.5078	1018556.906	928746.9102	630625.5508
PF3D7_0903900	737001.7666	137051.3267	36455.69775	1406531.469	1440825.527	1386230.559	1041978.104	1101174.113	863914.207
PF3D7_0526500	78372.84668	57694.87012	236993.8203	68281.3623	131079.332	114636.8125	102500.7734	125005.9766	97852.86719
PF3D7_0308200	1710536.679	1699427.992	7976020.772	2695481.569	2548766.582	2530445.102	1741255.241	2167909.195	1779002.131
PF3D7_1447700	257466.5273	251267.2314	349179.9658	247591.2651	269295.8887	199764.3745	149609.5537	177116.1606	289493.1636
PF3D7_0704100	76525.87451	82139.35645	69808.1709	77248.50342	80533.83496	81718.76807	111766.1533	135962.9653	360900.0466
PF3D7_1210600	136426.2705	138342.2124	607074.2358	127107.3237	96937.29297	99283.55029	74007.17773	96268.4624	81940.29541
PF3D7_0903200	2301603.999	2190898.933	5568923.605	2844226.266	2766616.172	2758899.328	3714538.02	3509149.473	2811574.316
PF3D7_1035500	31246.40283	32079.3291	184190.207	30354.04443	34943.96973	31928.97949	31148.88721	31229.52881	240056.8077
PF3D7_1450500	9792612.762	8638590.207	11413859	2482454.839	2122925.68	2486115.063	3975009.758	3310125.732	2042008.789
PF3D7_1232300	15168.79736	15692.34814	15129.63428	24281.87891	25332.9043	20431.51807	30061.46289	25309.95215	24047.62012
PF3D7_0322100	26100.75879	34851.00781	400655.2427	26249.50488	22345.44775	35094.55078	54443.09668	57080.28711	20003.95508
PF3D7_0302200	2475308.672	2428267.407	7372222.301	2766861.461	2474888.498	2576373.513	2143915.459	2658346.934	15662728.25
PF3D7_0205500	305442.2993	302856.6221	1211507.61	540813.75	471963.9316	494429.8027	765002.7852	704382.6973	448602.3115
PF3D7_1406200	423480.498	436393.6313	2372076.154	549948.1851	512675.9297	448438.666	519482.8989	501934.5361	454726.4331
PF3D7_0810600	1870750.738	2336887.087	3225674.318	2609941.131	2597166.605	2539608.002	2393613.462	2600733.679	1762548.617
PF3D7_1346500	16507.14941	16639.38086	235566.9473	18317.85938	28484.10156	23485.88623	17451.04688	16291.71729	24683.6543
PF3D7_0611900	8961.867188	6299.171387	4694.268555	52281.93359	56466.39844	53219.19141	45538.65625	51222.60938	43075.40625
PF3D7_1412900	11706.47754	6709.422852	6897.226074	23685.11523	5619.958984	8297.154297	31939.0625	34406.59375	20265.32031
PF3D7_0505200	280131.8145	394607.1567	1030834.694	237473.1836	351561.5244	314787.3452	390662.9106	372716.2173	405852.1187
PF3D7_1419200	514092.2681	559675.6279	857237.0264	759970.7344	716521.8311	743888.2197	651614.1406	735793.8442	668714.0825
PF3D7_1438400	66890.39404	59320.59521	30750.30469	94582.87109	88649.74023	67541.875	67975.86035	82458.83594	76428.34912
PF3D7_1031600	79334.27344	84214.31445	65746.75342	801792.647	555014.2136	799238.5193	289856.207	785372.9858	481795.0603
PF3D7_1218200	56331.02148	48033.63379	248086.2891	97313.21826	82519.80957	95574.0332	78203.23828	79197.27441	77224.01904
PF3D7_1439000	21184.47168	13096.91162	16293.31152	16380.21924	22758.30029	26567.36035	46006.81445	56365.59961	15568.21582
PF3D7_1448600	134801.6055	124518.4111	252012.8931	125689.105	132122.2729	138162.5347	193132.1641	186645.1553	159497.9678
PF3D7_0320000	32068.3457	26769.7207	4731.957031	40539.05859	47277.48047	44252.80469	86149.29688	81345.10156	53245.41797
PF3D7_1460100	173964.2969	174122.6406	207530.9219	48392.625	39641.73828	41299.10547	12681.77344	7464.300781	61248.46875
PF3D7_1117700	39840146.13	39464313.3	88554390.75	41518388.72	36800514.49	37231913.23	34595099.84	36710170.37	41684864.25
PF3D7_0407900	5305.679688	11340.8125	6472.370117	22206.125	16427.39258	18880.83594	21890.52734	21831.87695	14693.9502
PF3D7_0216400	44980.15771	44504.94189	156150.8369	66234.94189	69950.89746	61045.2085	52204.61987	75238.17627	45613.07715
PF3D7_0203000	19690.31299	27622.58545	132674.5869	20004.72607	27209.42432	23821.71582	20201.11182	24025.16455	25440.36475
PF3D7_1019000	300156.335	332119.3516	308574.4995	385533.8682	388216.9023	370202.8115	612328.3455	542743.1465	494001.0825
PF3D7_1201000	248891.8555	412351.9102	628777.4438	1251957.629	1104933.92	1121112.01	2996791.153	2545728.692	1571152.701
PF3D7_1249800	35025.71484	30011.73926	35285.92676	52750.31201	64244.63281	39774.2124	69584.15967	62739.2207	63238.9541
PF3D7_0300900	405284.6631	12188.07471	15879.90088	16127.37256	501729.3809	15220.25928	31634.88672	21700.65332	16764.97803
PF3D7_1473100	24035.28711	17414.93359	160440.0156	33594.35938	38331.54297	37064.85156	28788.57031	40843.32031	33966.09766
PF3D7_0904000	215190.8525	202467.3784	1407152.397	483254.21	476275.2324	473834.8438	178840.0298	385758.5537	388256.186
PF3D7_0629400	12292.03223	12539.28223	9344.523438	87338.70313	90515.3125	87004.80469	92490.10938	87229.15625	59528.61719
PF3D7_1123100	79095.77441	61739.82275	44882.53271	52923.31543	62279.62549	84686.30835	73587.32959	68416.99854	81234.10864
PF3D7_1454700	2191120.065	2342467.19	4519437.555	2651656.701	2472336.206	2454339.217	1781120.124	2188426.817	2664942.553
PF3D7_1008400	2980058.757	2649319.956	5913464.612	2388701.219	2451456.421	2353581.444	4454717.931	4188802.34	3401817.275
PF3D7_1435500	61968.01514	91462.31836	179404.4087	151700.2197	164009.0283	153712.6069	366781.2339	278601.562	224276.5483
PF3D7_1231100	3261962.945	3304199.007	8791488.172	989760.5605	1303457.619	1263173.28	857762.2896	963766.4028	1576757.083
PF3D7_0807300	1353147.27	1369135.28	472084.1255	1086839.011	1099830.024	1119001.53	1064820.795	1179183.839	1319136.435
PF3D7_1124000	77969.7041	121690.7944	196201.8286	164698.1021	177781.1807	179723.3657	217299.9282	274360.6309	276933.9209
PF3D7_1219600	166823.7744	195259.8037	680563.688	197920.3882	125496.2959	135882.9897	121203.5327	126210.1792	261623.9692
PF3D7_0523400	271500.7383	286207.1787	1258285.645	289331.5498	288931.5215	279311.8799	261271.1543	299135.9473	411349.7539
PF3D7_1234800	312737.29	243915.4556	677387.7612	623534.0566	602449.0439	605878.0151	253001.2222	393790.7988	413145.2378
PF3D7_1229500	3081240.304	2999706.043	7342160.737	5277077.297	5142733.715	5118457.501	3632292.942	4411631.683	3880420.93
PF3D7_1457300	4563643.556	4928129.125	19134388.84	5840737.992	5434129.044	5248442.391	3259593.715	3835595.681	4193835.12
PF3D7_0304200	487315.4004	443823.0347	205436.6563	126384.4741	216348.9565	175927.082	124839.792	142476.75	259213.0889
PF3D7_1368600	93972.42188	20881.00586	24571.96729	121725.9053	127089.2168	131038.6597	225301.7661	185693.0669	30594.48779
PF3D7_0310600	164031.3779	150944.7036	1258547.201	159567.8301	166719.8472	156091.7334	134524.1323	142123.2217	117485.8013
PF3D7_0721600	3000424.702	2825431.781	1841795.258	4980928.055	5686165.269	5128383.239	4643903.996	5318731.418	3743874.68
PF3D7_1129100	4808153.934	5011838.995	7113090.285	6825899.738	6671361.053	7123054.518	7879956.811	6676249.67	5186029.6
PF3D7_0420100	5867.026367	10236.67871	7170.48291	26884.25977	23058.95117	23865.5293	9737.126953	10939.31055	12536.08105
PF3D7_0812400	3380727.029	3754136.127	7742015.336	4951233.29	5225744.214	5101819.445	7000181.496	6413891.4	4832524.456
PF3D7_1120000	2257263.465	1944869.873	2065113.529	3163922.21	3135657.133	3239976.636	4653545.839	4394826.836	2793274.441
PF3D7_1226700	10345.65918	7684.317871	83967.89844	27696.7168	20895.17188	22319.89648	17283.39648	15051.66504	12063.23633
PF3D7_0610400	30037606.83	29045088.81	2799876.094	11073370.15	9748989.422	9404203.715	10812248.28	11146268.16	19241975.45
PF3D7_1474800	4655462.652	4982018.707	15915280.23	5371577.461	4842104.49	5125283.995	5726159.584	5565129.022	5650905.841
PF3D7_0818700	26881.65283	34641.95752	29797.40332	78612.71973	61231.95801	72527.28662	64217.66357	72752.33398	57253.50488
PF3D7_0916500	6542.114258	19491.36914	5362.852051	13082.29688	16952.99023	16512.49023	13586.48633	15941.56445	14196.62891
PF3D7_1418200	24681.6084	22688.56787	20978.33105	37649.19043	42493.22998	43269.56152	59154.64404	57228.80176	45004.61426
PF3D7_0611600	56348.35938	42397.92773	44096.24561	45003.76123	55583.1958	47102.2793	57024.11133	111723.0493	166894.668
PF3D7_1307900	22995.92773	11209.9834	16871.14355	16910.41162	17827.25439	16766.48047	18425.70996	23433.77539	31604.30078
PF3D7_1008100	399747.8333	418835.2964	1558556.837	380485.1316	554420.2367	489535.2522	489964.196	485431.7505	500002.4678
PF3D7_0317600	2332263.737	2490881.082	73172.74512	4047457.898	4099772.651	4122289.242	3297645.578	3666095.211	3035386.059
PF3D7_1012600	2271389.805	2309224.327	3661646.08	2654596.56	3069855.25	3148330.322	2096660.867	2374933.769	2396804.473
PF3D7_1006200	10741437.03	11275956.85	28394673.44	17885226.51	16508830.4	16962592.31	27151814.8	22389027.64	16896161.03
PF3D7_1415300	288002.2715	304406.7383	1321771.335	376333.0039	322939.9683	301166.8291	224586.5796	246008.1123	226378.3945
PF3D7_0103300	26803.2085	23177.7666	18450.74463	54706.88721	36924.65088	44484.89063	34693.86816	32249.00684	43532.04443
PF3D7_1105500	27556.82617	35909.84473	174405.5044	139033.8662	125216.5977	125805.6084	287974.1445	270893.8789	160048.0928
PF3D7_1013300	489278.751	530286.2881	1290382.97	636987.0996	698234.5039	607132.3511	486586.1348	602320.8574	622021.0278
PF3D7_1325900	67262.50781	73056.72656	7106.239746	31580.86914	24886.08594	28294.79297	20761.13477	23074.70703	25256.16992
PF3D7_1460400	37905.91016	34383.48438	437652.3125	82918.44531	79742.35938	80124.19531	117891.9844	119981.8828	95870.71875
PF3D7_1202600	60966.87061	85368.22656	36012.35352	96591.125	84599.15625	92870.03125	162804.4395	149472.0039	129099.9414
PF3D7_1446900	60734.04492	31920.45313	30439.84082	99301.86719	32438.18506	93350.27148	101337.623	91428.26563	145784.1377
PF3D7_1322200	78144.83154	90424.42627	103653.1641	158030.9766	177522.6777	180334.7051	182779.6865	238040.7163	192430.6265
PF3D7_1021600	3161673.345	668560.7036	1841403.171	1300522.899	3148857.031	1283363.847	1945215.216	1794534.044	1311231.35
PF3D7_1426200	208866.123	232733.8149	202591.1016	434029.0879	370829.5835	393106.6216	288732.1069	358342.1836	389904.0825
PF3D7_0801800	302549.3057	320365.9819	710551.7808	1393431.634	1426756.6	1445389.218	1492221.511	1524075.421	1296671.979
PF3D7_0731400	11911.84375	7612.120605	9642.769531	21461.33008	20298.48828	17600.21289	12656.30273	12015.82617	9321.985352
PF3D7_0518000	22914.02148	27707.68506	25145.02637	24759.18164	22830.11816	18900.97949	23007.72119	25952.17822	16606.90625
PF3D7_0608800	23011721.66	23504908.18	109594062	143361387.5	147671186.8	141823394.1	147942987.4	143574165.3	113213933.9
PF3D7_0109200	66480.16162	53444.35938	601452.3599	130148.9883	116053.8622	125566.9724	141762.9832	138753.7217	106047.5527
PF3D7_1429800	1314663.794	1241852.158	5931313.377	1206635.438	1120179.936	1119918.299	962598.4814	1126657.826	1503370.679
PF3D7_0730400	120140.7734	124004.9824	1690352.469	34546.54736	29679.71826	24732.62402	27600.86719	25400.6001	242928.0859
PF3D7_0818200	11336585.27	11486925.47	5776407.218	12985251.95	12473950.48	12974580.03	23706996.2	21373192.03	13236753.98
PF3D7_0302100	210451.4102	223128.4951	64025.36084	174160.0494	149175.0366	136615.5557	182968.2979	144898.7134	223881.2451
PF3D7_1470700	19977.72998	25333.08887	17172.5791	66160.55713	36823.21973	40880.76563	47235.4873	20120.57813	32028.43896
PF3D7_1035200	28646.81641	22195.00488	21039.57324	23650.97412	23918.73535	23549.91797	72115.43262	73715.79785	88455.45557
PF3D7_0627700	998538.603	1114561.467	2060088.333	1655772.394	1446383.703	1649323.922	1222125.684	1676269.727	1322591.233
PF3D7_0831400	38599.84424	38624.91113	41457.66455	304802.9434	330490.4863	341730.4102	419430.0684	267068.5454	223414.8945
PF3D7_0530600	20470.01416	13081.11621	14474.98438	9776.632324	26499.17285	19616.87549	26096.95264	28803.43066	23806.32227
PF3D7_0315800	11905.35938	23292.92578	17685.67139	47198.76953	42804.93652	36678.17578	74843.66992	63244.66406	34862.7832
PF3D7_1417200	272552.458	120995.1934	90709.54834	190569.5259	215922.9883	219909.8926	331936.2676	217315.678	257450.231
PF3D7_0703500	2161179.54	2472408.848	4586860.961	3467842.866	3254039.588	3206099.744	2837676.437	3092894.823	2667023.085
PF3D7_1105700	97883.64063	73872.76123	322157.165	101006.3494	101155.8848	180126.8192	89950.05713	150133.1514	156749.2979
PF3D7_0703700	5997.937988	9385.887695	4930.424316	336229.625	349465.7813	346462.0313	334596.9063	342007.9063	238926.7188
PF3D7_1125600	49229.9375	36476.63672	532551.5	37528.23828	5912.849609	39925.94922	57750.94922	47162.57031	82365.14063
PF3D7_0526700	16644.35303	14024.6499	150738.6719	40480.0625	31344.92383	30305.44141	33700.58984	34041.73242	28147.13965
PF3D7_1343000	70477180.28	71749079.25	196660958.6	188632323.5	174950603	180937525.5	258920073.3	245110348.2	215527546.9
PF3D7_1447800	124948.9985	104077.5117	97076.15918	222022.3899	474034.8877	444066.6948	250594.4612	478835.8708	452124.7236
PF3D7_0923400	14993.66797	12936.56787	11199.92578	11077.04102	14594.22656	13381.54736	16484.56396	12930.27441	11733.76221
PF3D7_0931400	502830.0659	604086.1563	1939863.335	812841.4297	782236.9785	762026.25	941883.7422	962513.4941	920107.9727
PF3D7_0803500	11011.26172	9859.660156	12427.14063	13238.42871	10968.91211	14486.4834	10137.58594	9901.02832	23109.81836
PF3D7_1311200	49729.6377	40413.12061	19187.23193	87758.42188	84960.65625	85114.95703	60824.9043	78243.38672	87443.35547
PF3D7_0207800	64595.35107	56933.11816	59512.68408	68146.82471	73228.21143	80126.32422	144279.0024	142725.939	110100.9465
PF3D7_0910800	114778.9473	123116.3633	372085.833	134557.7046	132128.9458	131711.1919	132551.7588	130094.1152	142342.1902
PF3D7_1474900	157122.8608	201445.1255	412179.9175	484961.6245	445234.2505	474944.7393	691164.7432	601885.2749	440784.9883
PF3D7_0916800	763102.8491	902079.127	136925.3813	185908.4849	204007.8438	201898.8848	219037.1045	189301.7266	166206.6338
PF3D7_1113400	5495063.732	5127925.974	19170790.7	6381140.508	6297364.443	6218838.01	10920511.99	10194287.77	7139140.736
PF3D7_1330400	764006.4023	670773.1865	1464547.891	605768.7539	681249.3398	712091.4688	899849.3711	1069182.449	1264488.363
PF3D7_1409600	135696.3516	138772.9287	387235.3003	162283.5439	194298.3872	176445.9683	129210.1123	198626.6006	253315.0073
PF3D7_0613900	63880.31982	64418.25928	68929.80566	102909.1826	83334.16406	67669.50293	73557.54297	54928.80615	267141.9531
PF3D7_1039700	7208.526855	12577.30566	5836.061523	49934.27734	42401.83594	39671.69531	70698.84375	66922.33594	31603.02734
PF3D7_1211400	450135.0498	495943.8252	1262906.023	460899.2124	463780.0527	448322.4634	585373.2134	585896.5635	393814.6885
PF3D7_0211200	90741.02344	104652.2764	26708.00049	1510991.328	1510760.711	1370416.797	142580.3291	170777.8911	1658852.734
PF3D7_0730200	21807.37891	13066.99658	18095.87109	25931.91016	50709.83789	45096.52734	35796.99805	59438.0957	30064.37598
PF3D7_0513800	119846.3906	121839.5078	894096.625	187096	167084.3125	175219.1094	164156.3906	187429.8281	194708.4219
PF3D7_1443700	5533.990234	9655.604492	7602.00293	9210.27832	5635.563965	6319.36377	4525.644043	4874.998535	8173.754395
PF3D7_0420600	126080.7544	125135.1641	375082.4985	324578.377	329947.6943	321026.8086	726553.0015	630408.6396	727694.897
PF3D7_0823200	2258214.752	2379630.023	14492759.14	2301997.302	1925754.07	1966510.411	1201534.24	1149260.036	1191159.066
PF3D7_1415200	14976.90674	86848.76514	19193.21436	67198.625	16158.74365	74939.91309	76012.5791	66758.51416	51077.71484
PF3D7_0802600	32041.48779	48808.07471	107254.5112	29024.3291	26732.9668	31738.81982	33905.29102	34597.48584	256247.6553
PF3D7_1014600	407156.335	397659.896	1297355.021	487216.5425	469736.3169	439150.6692	844652.4614	740887.6431	600877.1538
PF3D7_0204200	382600.5415	403430.2695	682853.0645	242506.769	270238.1189	249418.1746	368337.8801	356512.0039	363669.3906
PF3D7_1309400	35623.26514	30507.50684	41208.01563	107047.8867	57851.0127	57362.18408	214425.2949	161720.4854	81925.94336
PF3D7_1432900	37686.36865	24209.75488	31655.80371	43278.8291	35014.63232	41058.18018	228134.4766	183045.8711	139791.0864
PF3D7_1315700	23082.21777	33855.83545	27959.04834	84203.7041	34572.44678	96363.29688	42456.00928	89368.13232	77187.20117
PF3D7_1450400	51779.8252	45183.98047	57623.95801	65618.43164	53630.90674	60183.65869	74399.09863	81197.7998	61608.15381
PF3D7_0106100	760763.894	855039.5781	1463263.364	941952.6885	893487.3325	908789.251	843979.7368	943765.27	1006312.574
PF3D7_1339300	5444.249023	10369.16895	12185.12793	12970.17676	9483.523438	5362.008789	5755.557129	9778.634766	8467.227539
PF3D7_1477700	260184.6821	260267.5918	37219.51367	36924.74707	32536.29443	34260.93018	29556.01367	32813.67529	41243.104
PF3D7_1147900	113031.8682	92836.04785	171669.8062	112349.6621	128000.0698	107364.5698	122680.5249	147482.2842	135819.1465
PF3D7_0605100	1640582.062	1395085.425	2276424.283	1471894.764	1507535.914	1438424.706	1418869.245	1464445.169	1213802.138
PF3D7_0616300	21427.44824	12255.6626	89288.93164	47119.75342	48204.17114	55262.3457	74233.07861	71583.42627	46794.23438
PF3D7_1468900	213381.0669	206144.8887	185087.73	394511.3311	447771.4189	399299.6084	339355.271	421230.4551	369811.2642
PF3D7_0629800	28417.84131	39596.25586	344298.9063	117439.2422	88397.12793	82495.66016	64062.70166	71019.81348	90075.75391
PF3D7_0813000	406388.3232	80342.14014	206152.2871	72557.23877	192500.6025	174257.0542	243014.5342	225295.5186	45753.21973
PF3D7_0422100	402481.5566	401377.5342	487561.6362	430486.8945	467328.1436	451896.2607	455657.8457	487276.5801	467635.2104
PF3D7_0908400	24575.57178	24275.71582	25887.44434	56017.13477	48828.18262	54212.68848	67004.36523	125950.9746	126018.5059
PF3D7_1020900	3249630.5	3373955.219	12789232.25	2964207	3026813.594	2951407.313	2752312.813	3216144.594	4158289.75
PF3D7_1034900	4807359.228	5365643.99	11985124.34	6552242.121	6267360.046	6249353.136	4403536.864	5278128.198	6550306.118
PF3D7_0406100	3979579.371	3942036.12	18944693.27	4292305.396	4366173.407	4216805.375	4469651.027	4581913.097	3777647.269
PF3D7_1149000	1075391.125	984507.0796	1263318.882	4857088.355	4746374.811	4516242.813	8957343.696	7342483.656	4119518.162
PF3D7_1405600	435832.7402	205909.2593	3658365.812	2391538.287	2436041.824	2480651.346	2002884.167	2364522.029	2154871.742
PF3D7_1110400	1091360.578	997102.1758	1459765.375	1142441.006	1158787.312	1152202.441	1705913.36	1527872.864	1077532.223
PF3D7_0420300	115748.6328	110271.8213	83317.81152	41403.44092	37190.81689	45077.55566	45337.15918	33838.26025	38834.52002
PF3D7_0813200	41565.21582	11091.84668	9700.689453	28808.62061	64946.63477	30804.86523	59243.03809	60911.67578	27947.74512
PF3D7_1366300	75285.21631	64356.52979	67958.5752	110375.2026	94445.18213	84818.67285	88037.26709	85774.02734	128287.6084
PF3D7_0306800	3889597.34	3752257.691	10317703.97	6498045.333	6370914.666	6386957.7	8191916.666	7621473.725	5065665.745
PF3D7_1465300	12525114.88	11889172.76	187530.1104	3036473.789	3741275.188	3144944.572	3993577.938	3784712.871	3956874.571
PF3D7_1417900	16764.72754	17302.28467	12389.97803	35649.26123	95315.53906	38575.41895	129922.1875	108598.9727	28581.8667
PF3D7_1317400	193569.0156	187382.9219	1098364.875	843815	794122.5	785977.3125	1399958	1248682	655638.75
PF3D7_0623100	118128.7031	67348.13477	30331.7998	116823.627	120554.4863	119282.709	188054.3516	164418.1484	113235.7461
[truncated: 133 more rows]
