# Supplementary material for: A new mass spectral library for high-coverage and reproducible analysis of the Plasmodium falciparum–infected red blood cell proteome
Source: Gigascience. 2022 Mar 7;11:giac008. doi: 10.1093/gigascience/giac008 (PMC8900498; doi:10.1093/gigascience/giac008)
Supplement: giac008_Supplemental_Files [file giac008_supplemental_files.zip › Supplementary_data_sheet_5-experiment-2-relative-abundance.csv]

ID	Experiment 2 - (Rings - 1)	Experiment 2 - (Rings - 2)	Experiment 2 - (Trophozoites - 1)	Experiment 2 - (Trophozoites - 2)	Experiment 2 - (Trophozoites - 3)	Experiment 2 - (Schizonts - 1)	Experiment 2 - (Schizonts - 2)
PF3D7_0304400	118928.7578	4966.863281	215701.0938	241104.4375	233841.8281	85907.83594	98401.25781
PF3D7_0630300	14690.69629	15908.47656	17824.09668	15828.24902	12511.06348	61372.92773	14454.54053
PF3D7_0407200	92961.60938	5803.565918	105680.6797	108126.9531	118564.3828	59091.27734	52768.99609
PF3D7_0207700	70105.0083	329658.9697	88054.45654	69885.34326	88628.25928	208918.6315	213494.187
PF3D7_0209400	133641.6353	1159328.854	69469.42139	128310.2153	80430.60254	248117.2681	252687.7542
PF3D7_1117300	2656168.094	1273855.553	2071718.391	2092771.328	2195574.188	2438351.715	2183280.844
PF3D7_0412000	43204.36963	329263.812	50962.03906	42368.69287	50666.73096	94944.20361	85015.11914
PF3D7_1006800	7568844.094	5894681.724	12237327.76	12748374.7	12340782.05	10498380.69	9956085.414
PF3D7_1007000	11151.15332	7505.868164	13830.15039	10098.6748	15979.56738	6466.205566	4949.018555
PF3D7_0107500	604893.2886	1344399.334	1801035.235	1511109.979	1387398.62	599434.0723	701969.7344
PF3D7_0920900	44110.04102	90312.93408	21567.42725	38399.62744	30883.54834	18853.15137	21525.03906
PF3D7_0819900	705994.208	7271676.29	799680.4624	763432.8706	840306.0068	995385.4702	998350.9375
PF3D7_0415900	2993781.239	3089781.048	3766765.061	3879606.676	3865356.775	2439957.91	2435483.07
PF3D7_0214100	1780887.693	9637539.139	987503.1123	1008321.261	977839.981	2191810.181	2148877.75
PF3D7_0717700	2592374.742	11258033.28	2200326.952	2354258.259	2428869.521	4875911.515	4800517.136
PF3D7_1322800	18658.50195	122756.6172	9014.024902	18788.36719	12841.98193	16710.69385	75773.01221
PF3D7_1106700	34280.3916	17227.85986	12339.34033	17213.31592	30235.68359	19715.97559	44026.03906
PF3D7_0109400	132164.4497	662775.2246	250768.9072	202123.4971	212511.8091	501013.8966	488559.5291
PF3D7_0621100	74750.82568	173905.1079	15429.03174	11352.46826	13341.00293	87995.14844	92314.39453
PF3D7_1028500	15917.14014	13076.1709	9936.916504	28163.61328	40549.60352	48850.62793	13203.5835
PF3D7_1342400	1004882.539	1496918.043	1034377.914	1141822.227	1041206.258	1105007.417	1119336.625
PF3D7_0500900	42571.46191	500747.4795	37581.47998	34050.77783	75736.21973	171551.7148	161311.4219
PF3D7_0722200	304085.457	1565041.982	140727.9277	139781.5728	126549.7915	799806.5623	879222.1147
PF3D7_1235500	15745.95898	4380.379395	24257.48242	22567.04102	23552.36914	26024.19531	24670.6875
PF3D7_1006600	21464.74219	117222.5513	40309.91992	49064.31641	45389.02832	56065.41406	61204.60352
PF3D7_0319500	24587.26367	192151.1484	40755.1377	33298.43408	40397.71973	34574.52051	32298.54297
PF3D7_1443900	155819.3511	329143.3579	436889.522	302944.9565	410239.4248	858778.2505	871995.0215
PF3D7_0519700	446340.252	797715.9463	836236.665	846277.082	850696.9043	567253.6016	518810.8945
PF3D7_0906500	381166.6597	2087207.262	321234.9639	353800.3477	339139.2007	145789.7788	160752.3066
PF3D7_1317600	24232.22412	269147.1499	18194.6709	17475.20605	25921.34277	27172.25146	35404.44922
PF3D7_1126200	20277401.79	87856008.56	34654185.39	35441643.15	34239426.03	28012357.41	29027005.42
PF3D7_1246400	287715.689	38520.6626	83360.53076	92521.99805	89162.86133	966039.6396	971245.6111
PF3D7_1242000	5289.986328	5664.426758	11644.76563	5666.930176	8173.676758	32841.05078	42132.78125
PF3D7_0911100	363425.4307	749709.8438	339288.6421	297410.7441	272034.6016	605043.1914	518438.9551
PF3D7_0707200	51721.49512	16812.69336	24750.18701	32148.01123	44957.87305	40479.52734	20345.44189
PF3D7_0602100	193273.6836	1354716.016	323883.0515	397498.6526	438250.9624	176549.9023	152266.9277
PF3D7_1459700	43235.72266	5306.244629	11932.79102	5333.139648	11124.26465	75773.61719	101601.2734
PF3D7_1245100	26836.68213	93442.73584	27323.90234	24780.17969	38927.45654	67170.03613	58265.19434
PF3D7_0316800	6652404.324	3149528.788	10576633.63	10898692.44	11759894.19	7018709.059	6418425.79
PF3D7_1366000	15663.76758	10838.67383	21285.96094	17284.98242	18642.09961	26676.80273	28112.34375
PF3D7_1026000	122441.0903	178804.1504	446201.6875	369677.4072	361984.4268	423574.9531	417170.7871
PF3D7_0919800	113128.0229	1283034.948	46189.36768	51236.01172	46262.68018	226263.0342	152564.334
PF3D7_0216600	17753.23242	16483.47949	10099.62109	19908.75	14388.59521	17799.6377	26164.3584
PF3D7_1017500	97494.50293	1305785.425	33889.2124	38289.50195	47065.11621	292586.1299	364483.7031
PF3D7_1354200	19601.37451	23954.99609	22324.75977	25178.79688	16483.66602	12574.93066	14858.68604
PF3D7_1353200	169679.4863	36102.79053	1113798.063	987455.7266	906225.4844	165102.4482	199100.2744
PF3D7_0610800	1994841.113	5324057.977	2288827.283	1880645.723	2077955.147	2217921.646	2223244.478
PF3D7_0914300	15739.70605	14518.38721	29472.21191	18820.03662	17447.97559	28797.42871	35764.08887
PF3D7_0918000	2486258.283	40834152.55	637891.2471	651600.2124	694470.9619	9323864.296	8642268.618
PF3D7_0410900	20561.56201	20783.66602	20274.21924	20782.35547	23327.50732	21384.5498	24596.10156
PF3D7_1113700	251739.7075	462496.918	197628.0708	255108.8164	211456.8926	409062.5508	347769.8774
PF3D7_1130700	122212.3135	226763.9644	120689.0093	119481.7773	116513.8413	274703.1191	249361.2483
PF3D7_1310300	60966.16846	370471.3184	65886.3418	73133.85596	75821.44922	157790.6426	124523.4785
PF3D7_0502100	20577.2207	11677.0625	19981.5957	19830.38672	23440.01367	60499.22266	52166.33594
PF3D7_0311300	121305.4971	746827.5649	74150.21289	76990.86377	68858.57227	186506.8101	129956.708
PF3D7_1129400	31623.89014	28021.18994	28556.23633	57720.87109	57514.85938	27025.96436	14500.9165
PF3D7_1215000	364207.7422	2479263.072	163220.3359	152609.0249	144174.2998	410677.4258	476044.4727
PF3D7_0607000	433140.3345	578159.9307	671273.2861	651108.8618	713588.2397	773153.4043	883361.8735
PF3D7_0519600	33767.66748	39554.35449	50766.94238	53430.09961	64624.08154	113790.0459	89582.54541
PF3D7_1460600	640270.3789	1274696.232	132154.2632	127287.7134	127878.2549	457912.248	428358.8184
PF3D7_1425200	22605.33008	56601.18457	19451.04004	22977.60742	17858.55811	33828.49609	32315.98926
PF3D7_1321700	175869.9023	693882.9502	188104.7207	373705.7988	392833.3418	280276.9219	261657.2871
PF3D7_1033300	4440.366699	6717.193848	12514.85156	6751.240723	4348.64209	9929.705078	5530.088867
PF3D7_0820000	29876.20898	25894.5752	77783.46045	65836.31836	57186.82275	59035.78247	55553.99512
PF3D7_1304500	577877.8169	1054374.694	499181.4048	457474.5591	497475.2261	1214537.425	1122066.021
PF3D7_1316600	296419.9375	888505.6318	160163.9292	86164.16943	144236.1729	467505.0664	536839.043
PF3D7_0623900	7222.80127	11588.1748	10033.30859	11646.91016	5093.819336	36664.07813	24273.8125
PF3D7_0704000	20876.66504	14889.36768	21837.81836	23450.05957	16490.93213	30695.36035	34476.1709
PF3D7_1437700	175184.1636	531687.4609	68499.47852	51841.49561	73831.71289	223300.9263	174198.3301
PF3D7_0723300	21063.36328	18078.72607	14822.64648	16741.59668	10404.29004	19049.54785	21335.40527
PF3D7_1307100	21862.04492	16764.8877	65604.95898	70472.49219	65746.19873	11378.979	24285.09961
PF3D7_1110300	7162.744141	11685.33789	4110.012207	4662.268066	5206.327637	5707.987305	8920.571289
PF3D7_0532400	97463.67236	180827.791	132720.2727	187245.2451	194136.4453	257087.9912	227465.9463
PF3D7_0527500	1670470.601	1571545.204	2919905.795	3146683.878	3075259.42	4277089.551	4397812.281
PF3D7_1345300	11225.30566	7818.607422	4726.360352	12825.41504	7549.69043	24987.96094	23181.17578
PF3D7_1237500	94196.05029	156523.355	170042.6001	123034.9302	176283.9282	269269.4209	280169.7324
PF3D7_0716300	77362.17822	401914.998	320599.4351	292828.0605	324218.7876	350597.2993	316828.0454
PF3D7_0317500	31833.73438	34724.66406	119561.2954	111284.9697	28306.39014	41827.09814	53991.51697
PF3D7_0904600	36291.48096	42345.00488	34708.38232	30543.16553	36206.86475	64660.37402	49500.54248
PF3D7_0920800	3338776.726	10373961.46	4346701.608	4224279.859	4368298.913	2732893.796	2689383.39
PF3D7_0716800	2514955.132	12514026.17	3752163.746	3481326.703	3675100.574	2486858.383	2492206.047
PF3D7_1009200	17485.53467	13374.47656	30756.38867	31081.56641	27591.67871	13292.08691	11692.06836
PF3D7_0921900	164563.3105	64574.92773	189076.1768	128515.0786	199626.5659	296402.249	283706.584
PF3D7_1463300	37680.95752	33770.23633	38344.87549	33816.875	41865.1543	121108.8965	129527.0049
PF3D7_1244800	213839.9502	204466.73	394611.6211	288863.8755	427853.146	367465.0566	423915.6016
PF3D7_0622600	82962.38867	1697833.625	43327.16992	45447.3125	53317.2373	153082.9023	144912.4961
PF3D7_0803800	1128895.328	6598360.167	550123.5674	406299.5098	432062.8252	1488130.028	1281542.499
PF3D7_1438700	122226.5068	685938.1294	68168.10352	71339.83545	69672.33203	521203.7534	465951.2109
PF3D7_1335300	614438.031	9230258.278	366950.9155	343438.291	378101.1094	2089813.35	2017830.01
PF3D7_1221000	56527.32422	165844.5449	60141.2168	55676.39307	63883.19141	150210.9224	279461.6816
PF3D7_0312800	1095299.602	24635.70605	1887371.706	2024478.125	1986782.408	1298587.664	1380784.034
PF3D7_1433400	160807.6563	551907.5498	171527.521	88737.57617	97757.10303	156285.0752	154276.4316
PF3D7_0909800	67914.03906	230981.2188	22091.01367	10228.38281	14115.64746	8013.145508	4462.711426
PF3D7_0710100	25056.40332	25230.31836	56499.38135	191118.6992	84993.54053	48067.6582	25052.83203
PF3D7_0208100	15455.77393	18330.74805	28171.01123	19030.42773	25601.58545	46100.33521	59122.99023
PF3D7_1226900	48015.27539	639252.1035	189735.4434	209382.959	1053940.405	336419.0903	414631.2012
PF3D7_0509800	5193.986328	5742.56543	7215.049316	5771.672363	10279.04102	14242.74023	12520.39258
PF3D7_1241700	311923.623	458242.2095	126509.3076	115803.5576	106553.6904	476499.2222	503711.0735
PF3D7_1429900	21385.28906	5591.157227	11797.36621	5741.192871	8280.789063	72403.42969	67740.03906
PF3D7_0410800	107289.1235	426174.1743	137066.0049	118648.2603	120167.6968	534171.0696	543258.7112
PF3D7_0922100	976537.7402	3693522.938	1595150.903	1533570.822	1474764.208	937257.0166	887996.6506
PF3D7_1132300	248102.8862	79216.74512	39048.72363	125863.2773	131668.3081	400824.8081	297278.6396
PF3D7_1471000	8623.277344	10625.58691	6207.743652	23411.20508	19776.10742	3968.715088	6924.031738
PF3D7_0922600	2225697.378	4718469.842	1468381.168	1554539.396	1637628.683	1805037.096	1771313.819
PF3D7_0516200	5927790.556	270392.647	9032779.885	9334236.193	9428098.396	6491824.94	6389554.666
PF3D7_0206700	218752.7412	948041.8745	223336.7539	269558.0215	222523.1318	334200.5488	360025.7891
PF3D7_1029600	24097689.85	78164671.4	14369983.16	13755826.35	13830053.9	36010850.74	36409451.81
PF3D7_1125200	13769.27734	16629.39746	25342.95508	19404.8501	26419.00586	14631.31348	13613.65771
PF3D7_1466900	177052.4229	126952.6919	321307.176	226480.3062	242197.1709	358542.9663	324400.2197
PF3D7_1436200	93522.13916	238484.3091	85202.31982	108117.8018	112589.8999	265103.8297	183980.7161
PF3D7_0805600	7112.437012	4590.847656	51350.13281	4567.695801	54798.3125	32425.05469	35408.61328
PF3D7_1320900	252029.2813	4333255.5	416316.9063	425514.875	488251.5313	393498.3438	348290.9063
PF3D7_1209900	11911.7041	7026.625	5896.557129	7062.240234	8400.628906	6369.723145	7206.141113
PF3D7_1310700	310015.0146	2692760.594	140210.0005	155892.2798	154475.0254	1200638.777	1103369.879
PF3D7_1448000	65309.33984	13271.85693	34729.79297	34619.50586	162378.293	11920.13477	17605.95996
PF3D7_0823100	34346.26025	12456.94727	81701.32031	76424.64844	80826.03125	78622.25781	82318.3125
PF3D7_1114200	64774.33984	15495.29443	123402.3242	107473.5352	106568.2754	35208.8125	43023.45361
PF3D7_0322900	7565217.068	13802643.61	13921678.98	13408214.32	13461543.27	11323314.98	11001717.02
PF3D7_0918100	9741.938477	8591.625	4822.474609	8635.171875	6870.419434	15545.31348	14351.75293
PF3D7_0934100	6716.835449	4440.604004	10404.37207	11193.34473	17638.3457	5696.939941	17803.96094
PF3D7_1430700	46610.30078	280037.4141	35862.10059	31995.06494	35624.22266	64769.75439	56528.34595
PF3D7_1206800	41819.04639	186339.835	28692.57813	29507.90088	18589.15454	69467.65625	67379.9248
PF3D7_1420700	2641573.965	3325140.096	6526320.461	6568065.541	6878625	2632679.223	2489828.629
PF3D7_1419400	92460.25977	46448.55859	110346.1509	124507.6162	126937.6482	114572.4136	118062.0337
PF3D7_0522800	4627.877441	6445.028809	65636.9375	6477.696289	9158.697266	10349.02344	58107.13672
PF3D7_1019400	2360276.338	6862768.908	3781250.465	4047623.709	4351122.457	1247063.938	1178661.741
PF3D7_1435600	56195.39063	460162.6318	58158.10986	52957.07764	52246.19141	219052.6741	202257.7393
PF3D7_0518300	1557840.748	3781389.224	458714.3428	452724.7749	824856.5342	1673698.651	1650116.685
PF3D7_1023200	9029.749023	9668.900391	6821.967773	18288.03906	17706.66211	14674.08398	7609.128906
PF3D7_1344800	987399.6121	4601815.598	1726416.886	1653255.037	1616102.688	1120388.266	1195421.275
PF3D7_1222300	25021570.02	106590377.3	20331764.86	22287119.49	21860931.46	28036589.37	27322674.15
PF3D7_1017300	20667.75684	29013.95117	25518.06982	145128.938	148352.7524	69323.58374	70586.27588
PF3D7_1009400	13898.96436	22160.39063	20220.35742	31679.64063	25391.86914	46603.62158	43078.93652
PF3D7_1028600	218312.606	198123.8281	66426.75879	46253.08154	48035.8418	410642.8613	411836.6831
PF3D7_0616800	498055.979	3024784.374	495795.6661	492341.5601	499488.189	807823.4385	844264.5654
PF3D7_0933600	429627.439	2112415.438	190652.0864	341750.2905	289843.4111	389783.7314	274131.5645
PF3D7_0423500	249775.752	1422435.232	65685.38232	31493.54102	30010.75391	1345944.387	1384069.477
PF3D7_0415300	69056.06689	705750.5376	108901.3159	134094.2793	135024.0039	128880.4404	87881.14453
PF3D7_0806800	1019054.027	2969448.603	1474105.911	1522229.763	1570017.178	1267315.777	1345194.301
PF3D7_0628200	127899.1782	47472.3877	98902.80762	119618.6665	104639.958	61207.54541	126273.085
PF3D7_1119300	13123.53662	735381.2803	173536.6641	149972.0913	126145.7505	55980.44287	62223.82715
PF3D7_0711300	25647.19824	186668.2456	193055.6494	23912.46387	19440.41602	18645.22852	51682.5752
PF3D7_0105800	61062.51758	55807.47412	57815.05908	56647.53418	43921.40576	130499.1924	109931.4927
PF3D7_0822100	46464.9375	66060.21289	28721.90234	80737.83984	78074.98242	46901.34668	21299.48047
PF3D7_1237400	39200.06982	277104.4365	18010.19189	19960.28711	25755.15625	63658.82227	58502.55664
PF3D7_1149400	71906.04297	954581.0068	924904.1797	947484.4922	940672.1094	135327.2559	132471.1284
PF3D7_0827000	24401.11182	30326.50293	44937.42969	122933.9766	122993.751	33892.04883	26270.46387
PF3D7_1140100	583246.8911	1499933.761	599761.3813	787942.3438	721417.0586	1125606.995	1115612.172
PF3D7_0322400	7059.716309	4625.131348	5082.164551	4601.806641	10010.35254	35724.32422	23078.14453
PF3D7_1468100	1468282.839	7014972.253	2809046.553	2528103.466	2780078.31	2904138.48	2647327.406
PF3D7_1312800	39510.28223	143295.8354	26773.91211	31921.771	31442.82373	82003.43604	61602.68213
PF3D7_0507500	241800.9902	1350767.65	94677.46533	103761.9404	80717.10303	603289.2136	697906.1665
PF3D7_1107400	35031.45313	333315.3403	37240.46191	25913.24707	30256.22119	130346.7832	127924.9189
PF3D7_0810800	1162262.028	11241302.41	1288067.649	1336635.332	1447660.015	2188204.294	2089252.253
PF3D7_1438000	410007.498	1005663.029	286735.6157	343858.6055	390582.8755	472686.1309	446759.0391
PF3D7_1348600	65284.37256	93846.25586	23742.42529	15011.08887	22841.854	270196.1582	238965.4453
PF3D7_1203700	13309121.27	129781964.7	11095360.08	10773250.18	11320979.11	15206915.63	15387511.38
PF3D7_1113100	294275.6646	3455439.294	304300.9873	309636.4922	355474.21	283195.1064	261819.9165
PF3D7_1033200	1220034.857	15029591.05	5165094.707	5060206.643	5099006.061	3771038.673	3747661.547
PF3D7_0702500	471009.051	1474700.727	4561485.463	4327286.195	4566626.01	1449264.711	1541638.153
PF3D7_1362200	778877.355	1300691.642	1555049.536	1450484.351	1430549.09	798655.6987	972486.4619
PF3D7_1113300	15738.80176	14611.45605	14808.26074	14613.7583	14378.97168	18754.40527	31200.62598
PF3D7_1138500	1607202.781	940312.7446	1131285.624	1222223.803	1309085.601	2263004.835	2134662.784
PF3D7_1421900	8437.538086	170720.9219	7300.785156	9970.125977	5124.556641	36011.21875	35518.70313
PF3D7_1421200	2846657.661	185416.293	4679913.031	4321103.85	2999162.9	1180389.256	1831431.551
PF3D7_1136700	23337.99609	384284.2813	11353.5791	5780.404297	7969.287598	30746.13281	30178.26172
PF3D7_1443800	15166.94092	18040.20898	12055.50244	18131.64746	12026.2832	37977.76563	26429.33398
PF3D7_1352200	6158.038574	5873.176758	25546.13477	27817.46484	30284.05078	7534.816895	4821.287598
PF3D7_0724700	33354.34961	133314.5522	15557.36523	26108.81104	26718.7832	35269.26025	37444.37256
PF3D7_1122100	24164.01953	165214.4219	8546.054688	7993.300781	7464.525391	37428.52734	29462.32227
PF3D7_1446600	749792.0127	1320610.934	287116.3589	292323.2607	290791.6079	1935707.783	1985137.287
PF3D7_1121600	1222978.852	15545243.42	4005095.513	3754807.12	3809115.143	2418992.471	2468814.088
PF3D7_1002100	427402.0693	566254.3677	1639764.278	1715293.456	1755680.9	587955.7842	524419.981
PF3D7_1216500	19875.7168	92474.80469	9230.515625	7109.925781	6479.069824	8049.570801	10295.58887
PF3D7_0509400	18674.50635	25724.6958	63720.28125	58258.25244	55895.05518	20794.0752	25093.9541
PF3D7_1405900	56034.20313	58576.72607	196636.5054	219324.084	234023.3057	64516.09668	93135.11377
PF3D7_0532100	556333.0952	34408.54248	1498662.97	1278921.368	1317755.298	866303.9834	841224.3154
PF3D7_1412500	1570153.581	739310.6079	364486.8789	13224975.6	13338858.12	1912842.134	1494528.012
PF3D7_1322000	220618.5176	131898.5513	85632.13184	101937.4844	75476.82813	310196.3848	350307.6719
PF3D7_1001200	40383.03125	45983.43652	173527.7676	188909.498	193333.814	78686.02539	97599.10352
PF3D7_1002900	861421.5225	197141.9722	698005.2446	650118.9819	744513.4507	1016550.588	1007672.321
PF3D7_0105200	61306.62549	288538.1831	190494.2109	185450.5044	172936.1653	175190.4644	166242.5723
PF3D7_0932100	19972.35742	20274.52832	18968.91992	20377.29297	41398.84668	44964.11377	56382.71289
PF3D7_1011700	138093.1689	87949.51025	264526.7708	280600.3271	194728.1841	417189.1904	415579.3657
PF3D7_1308100	22496.42188	18370.2959	19566.65576	18412.30176	23168.21338	30131.84131	38525.65088
PF3D7_0517000	9535855.69	3448781.087	17375514.75	17560201.92	17577436.19	9381222.488	9671396.285
PF3D7_0806300	24622.74658	26149.47266	14850.40039	25663.96875	26856.09131	29749.01172	29635.21509
PF3D7_0524000	13847662.01	64417439.01	12185737.15	12308812.51	12824600.82	16979506.73	16082202.27
PF3D7_1249300	55286.58008	54504.12939	73236.87549	56773.82373	50547.50635	97802.88867	67037.94775
PF3D7_0816000	118762.9741	34616.29883	195557.7744	237782.2598	196478.3311	78679.65381	70603.17627
PF3D7_0318700	17397.58398	228942.6133	12675.16699	21214.82324	13036.37158	49374.96191	92892.0625
PF3D7_0104500	245702.4263	826292.0093	401171.4678	351558.8608	284029.8721	339934.6904	284154.5391
PF3D7_0629600	6612.416992	4938	20634.27344	20177.16406	22424.45898	8297.678711	4107.320313
PF3D7_1312700	31334.03174	28194.52588	155024.7764	141617.0977	135318.543	67250.63965	107849.4795
PF3D7_0727800	100347.459	95733.06885	222781.3813	151626.3271	141342.21	258994.6328	267226.0962
PF3D7_0305200	75969.32422	669590.8687	111483.0684	85866.35718	102386.668	186967.3506	204667.3955
PF3D7_1338100	838220.9937	3120757.929	487021.2427	510841.5347	527835.396	1538856.896	1478469.487
PF3D7_1108000	26644.21924	14676.25684	87487.65527	92479.51758	90670.61523	66829.98438	93153.12891
PF3D7_1407200	94766.16211	44781.25098	53325.67676	33297.46484	20370.75586	61380.51416	38016.35742
PF3D7_1216400	9060.151367	9701.455078	6964.019043	9284.979492	9287.552734	8090.618652	9716.766602
PF3D7_0308700	45701.2041	53430.62256	48747.48682	53310.91895	52583.729	102389.5044	92154.7583
PF3D7_1241200	50153.1875	39316.8457	153890.7412	141318.6021	166874.6465	88928.12207	165076.9907
PF3D7_1211900	3025750.253	5442511.829	4128984.126	4212290.834	3984602.855	3338810.5	3871511.127
PF3D7_1408100	7518538.075	51824609.82	13763713.45	14527384.87	14871920.87	19774189.91	19173312.29
PF3D7_1332000	199866.0122	748594.1313	172328.335	171628.2295	200386.0938	248106.6074	223799.9932
PF3D7_0617300	117774.1577	715041.3301	12360.26318	35858.44629	12149.0127	136359.1538	145609.3145
PF3D7_0526800	16351.58203	20547.38281	17639.14502	22466.29297	15576.21094	27205.00293	16763.61475
PF3D7_1445600	20566.82324	14697.90527	45343.87695	35180.54004	39658.14844	29794.70215	23714.62842
PF3D7_0504800	28115.75537	425205.1133	34031.9707	31807.41211	32615.64111	85599.37915	70291.61487
PF3D7_1022500	122251.5679	277421.0532	65897.47363	59643.84229	27190.65381	77673.21045	100080.9092
PF3D7_1002700	42185.62451	22977.73438	24206.23535	22910.1167	22608.41846	70907.60596	75035.30566
PF3D7_1033100	147449.5967	160863.5645	552688.644	561628.6318	498980.5005	198869.3042	299230.7427
PF3D7_1006700	156108.8262	538031.6572	579093.8774	562842.0381	585695.5195	183579.7651	163972.4868
PF3D7_1124600	5179441.23	13887274.31	1749079.473	1930032.525	1803578.434	8603392.618	8660138.054
PF3D7_0903700	7509298.524	44170013.03	1848168.219	1908542.064	2143997.966	15087541.69	13541306.17
PF3D7_1451800	364448.6541	3321036.567	681306.4565	644421.782	696588.0371	1624178.025	1633773.579
PF3D7_0628100	96091.31982	412519.5117	63356.80127	60752.01074	51523.28906	360324.4863	305609.0791
PF3D7_1358200	27421.35938	34388.28174	39343.57471	41620.31982	26395.48828	35704.37256	37226.30469
PF3D7_1309300	42508.04688	734236.25	55914.08203	59869.21094	66901.97656	58495.19922	55621.90234
PF3D7_1451200	45396.42529	44856.89746	63639.30981	85450.64209	102439.7256	53403.76025	38518.30762
PF3D7_0706000	2320868.182	8369381.86	1634977.92	1489092.358	1479847.22	3293711.853	3094342.31
PF3D7_0402400	24321.70361	25033.81055	104681.8613	75728.05176	92919.68652	121624.2471	116799.3984
PF3D7_0215600	10703.33496	7819.90625	5298.387695	7859.541992	7548.436523	13378.42969	7248.503418
PF3D7_1455200	166236.7407	254532.6621	94274.40967	78408.54053	90702.42041	271864.4282	254464.8938
PF3D7_0703300	25771.29688	9620.500977	136603.3594	182110.5156	151782.8438	69014.11719	45081.85938
PF3D7_1411500	8711.209961	10518.3291	50481.16406	58199.42188	68498.67969	10931.37793	24463.32031
PF3D7_0913400	59192.7334	14960.51953	70218.59521	97850.02148	88996.9707	51400.70801	53971.48145
PF3D7_0616100	184702.2031	11404.0459	407256.9063	337788.0625	346750.375	61510.79688	61102.97266
PF3D7_1409300	470209.752	211981.2515	59273.21729	108910.6953	113750.8228	1200312.759	1104249.668
PF3D7_1230700	371609.0625	1290116.734	205159.4688	223759.2344	230829.0859	409660.1875	391747.4531
PF3D7_1465200	8216.050781	124151.6016	18784.2793	21013.07617	25370.21484	16352.8252	12468.89941
PF3D7_1027100	31005.23389	31729.23193	139185.1738	150640.5039	155991.29	48471.33594	28506.07227
PF3D7_0514900	7403.180176	336698.6875	26510.23633	23851.18555	10497.36816	37834.25391	35312.41406
PF3D7_1408700	55574.71631	230559.6641	56127.37932	32725.99854	60230.05957	64399.17822	83749.30859
PF3D7_1315400	78102.95459	38479.48438	69672.76855	95250.08984	68232.82568	40985.8877	44465.41748
PF3D7_1142500	3114655.578	25296710.85	6004658.293	6172512.343	6718841.946	3830396.199	3709086.321
PF3D7_0415700	28870.40234	215206.5264	20171.14307	18384.78638	22450.60693	59949.43848	51570.97144
PF3D7_1135900	137354.6636	994768.2661	62462.22656	66860.91797	65546.53174	148110.7959	150477.5654
PF3D7_0717500	345585.5039	557152.0303	87916.71045	52375.57617	73664.98828	355139.5117	356626.6797
PF3D7_1358500	73747.59473	46514.69336	217403.5605	204231.3936	152446.0771	253226.3594	206340.8247
PF3D7_1023900	606541.189	1704732.325	959466.9536	896082.3999	941397.9199	960854.0898	903046.4365
PF3D7_0612200	57134.51611	52324.0127	46525.20264	60342.42676	51439.84766	126646.2012	106780.0122
PF3D7_1442100	171547.3047	261008.4766	106389.2007	85848.79395	122269.7603	373658.1323	366731.9121
PF3D7_1320600	1537971.692	3737401.225	956166.4668	993205.585	1218738.179	438994.5679	497300.0774
PF3D7_0505900	13065.50146	14758.68555	41010.7207	16460.27344	36978.08691	61982.21484	54598.82178
PF3D7_1142700	73437.05762	239518.7012	64349.01221	81823.81055	101440.791	56280.84863	37078.96729
PF3D7_0831700	22649929.06	29194362.93	36178021	35034643.04	34190729.98	31614730.22	32860242.76
PF3D7_0311500	28730.16357	10443.00195	58857.68945	64641.57422	46318.91797	28530.86548	44890.36523
PF3D7_1343700	3453255.775	7785903.014	2510923.077	2483329.178	2499616.218	2543368.576	2712585.833
PF3D7_0409500	11972.67969	11181.24121	10398.46387	7614.443359	5279.205078	13198.12207	13905.8418
PF3D7_0218500	247631.6079	981274.3403	297130.0293	252314.2217	370099.6455	147019.6323	170339.8906
PF3D7_0720900	9910.648438	8445.369141	4905.989746	8488.175781	6989.400879	12608.40137	4398.467285
PF3D7_0319200	53134.78809	223564.8037	57486.55225	46814.47852	55695.46924	52736.41357	65445.04492
PF3D7_1308200	685163.6528	3855389.814	1710539.384	1356257.517	1696467.272	1678520.219	1708817.95
PF3D7_1302000	41832.2041	157358.5273	475847.1191	467091.9238	474226.4414	30232.36816	106540.5615
PF3D7_1330600	48414.91113	201438.1382	57696.23242	41667.72852	39865.16748	95508.15332	146755.0703
PF3D7_0217900	195278.7905	1175954.149	74363.19043	56195.17041	54690.26025	452252.311	464385.2129
PF3D7_1025600	25485.2168	8918.375	7396.069336	8873.399414	5191.437988	51595.82422	65208.96484
PF3D7_1039000	9669.449219	13544.25977	42603.75488	17069.95557	24134.7002	37159.16357	13492.02173
PF3D7_1364400	240332.4473	19982.375	45807.28564	47826.41602	56161.11816	139319.5522	195517.5933
PF3D7_0731500	441197.2129	3637853.339	228597.5254	290525.8901	293571.874	1737632.802	1696192.602
PF3D7_0612600	4836.905762	5179.274902	4538.410645	5153.15625	8939.319336	7911.134277	5124.954102
PF3D7_0410300	9722.836914	4705.959473	4090.088379	4682.227051	9838.416992	14157.0332	14502.85938
PF3D7_0323700	111493.2871	1387870.439	176343.7207	186277.6367	204412.7559	185143.5381	157381.8433
PF3D7_1125400	129771.6997	581362.3022	207995.5366	348332.1816	366216.8169	155875.2412	141879.4492
PF3D7_0908000	52268.3374	651187.8237	52983.58887	50943.71924	53248.41064	386654.9063	273717.1436
PF3D7_0608700	1715158.917	3897728.243	2220356.429	2320483.835	2375932.334	2541627.011	2687012.994
PF3D7_0613800	230533.2686	805441.9888	240620.5986	239862.502	235307.4229	847614.2219	781439.0162
PF3D7_1249100	514324.1484	684388.9092	955606.875	665280.8354	865224.2061	672348.1616	656568.1855
PF3D7_1203900	947796.9727	4115126.184	835900.4053	874664.5137	891606.8477	1529243.446	1337849.868
PF3D7_1145100	578017.3083	3458722.796	441078.6597	453529.4229	477188.9678	795639.3804	672019.3257
PF3D7_1364800	2464204.085	1537810.646	572704.3301	553069.5967	581381.6167	127536.437	128077.6812
PF3D7_0210900	534842.3647	702188.8276	957702.0947	904448.9258	959818.3965	716597.998	662399.8711
PF3D7_1224400	12875.0127	9522.984375	41229.26563	28770.10742	33462.25391	12073.92871	7725.719238
PF3D7_0306200	386388.064	2893694.897	466259.4829	468057.146	493524.6865	770971.8813	705376.1548
PF3D7_1369700	554841.0469	2526993.249	771755.1211	759768.1841	813065.479	464607.3228	467403.6455
PF3D7_1019600	40896.23633	302361.917	36152.16992	41016.5625	35386.53711	107363.8003	98042.25244
PF3D7_1427500	130603.0938	747568.667	99326.98535	104160.6191	100749.1387	435483.2954	579398.2207
PF3D7_1456800	4514163.351	8746455.101	5913606.835	6306199.418	6385993.207	3919212.647	3870254.263
PF3D7_0406400	535498.8633	1944629.97	568722.2461	533647.8164	532179.2285	658359.7461	673926.0391
PF3D7_0804900	643255.1758	3343882.261	405219.106	396937.75	465609.4648	747437.6475	717923.9302
PF3D7_1005500	13362.63965	17258.04248	16266.99268	9361.675781	14481.40771	40553.5293	34763.5332
PF3D7_0625600	13775.46338	130335.5083	24912.86133	24757	32713.5498	22703.58887	19403.03467
PF3D7_0506900	409876.813	3303477.061	156186.7617	199291.3682	142371.3999	1599322.389	1536168.908
PF3D7_1368100	1313152.672	5038666.699	716221.2954	894972.3413	807747.4785	1544741.208	1601693.439
PF3D7_0316300	68859.57568	40893.67139	36219.80518	40977.08691	42390.81934	201028.3164	227334.625
PF3D7_0508800	234843.283	2627804.797	176215.3044	218230.6567	213855.8193	295766.3801	220106.8483
PF3D7_0719700	6886556.922	42026773.91	10554818.7	11715989.67	11202150.21	8422947.607	8671700.204
PF3D7_1320700	31947.24365	175525.8677	23617.00391	28991.59717	33646.36035	28956.54492	54471.6123
PF3D7_1111200	13628.44141	107430.7734	16279.32129	25160.42773	29688.51367	23366.10938	19161.02148
PF3D7_0714000	31230000.68	103002095.5	22147993.84	23247843.52	23400103.77	28742606.71	26232508.98
PF3D7_1343100	24422.19775	22086.1958	17530.0542	24179.07129	22212.80566	28952.53857	29617.91748
PF3D7_0307100	5853744.296	12755195.87	11796127.96	11915226.66	11313109.14	10117105.13	10453843.74
PF3D7_1308900	185998.5435	174416.5078	285958.2744	161861.9785	192014.7559	193789.3535	290733.2969
PF3D7_0923000	242361.9473	27316.53076	344525.2847	339876.9565	298621.4844	287195.748	260545.5518
PF3D7_0110900	26301.03809	178628.5298	37766.61377	27304.17871	21613.1333	35192.32324	38596.29785
PF3D7_0513300	11840710.26	27530541.53	9712529.232	9304142.484	9445723.944	13149032.16	13461679.88
PF3D7_1401600	919848.2515	4010472.831	369228.4482	618278.3501	545932.1099	1775868.048	1822872.572
PF3D7_1340900	128990.5859	11390.84473	222349.6094	225558.7031	257374.8438	156943.9531	138316.4531
PF3D7_0614900	9465.201172	5250.004395	4477.268555	5223.52832	8818.886719	15589.91113	19855.15234
PF3D7_1323900	8643.072266	9683.949219	51917.96094	47080.91797	41620.25	17816.7793	7949.547852
PF3D7_0217800	523367.373	341003.2222	651567.2207	616470.9707	613125.5918	278611.4048	262160.23
PF3D7_0729200	10138.73047	291230.6563	6075.776367	17545.71289	11967.47168	44859.16406	40625.38672
PF3D7_1031200	126502.5615	682811.3687	52488.13184	49770.74316	55589.38818	449438.6621	422859.9297
PF3D7_0108800	5017.630859	109714.3672	6970.071777	12968.57129	15216.95117	12076.01953	6249.020996
PF3D7_1332500	89614.97656	4558.617188	103339.1875	88345.69531	76675.17969	67615.69531	69305.51563
PF3D7_0828300	56901.57959	1096669.742	150241.8789	96703.30908	107449.4775	342577.4756	325410.3682
PF3D7_0904400	154895.4292	620331.123	38240.05859	44088.56787	49142.31982	166683.9551	226791.0039
PF3D7_1242700	8249857.168	26158430.66	13388722.46	12580489.71	13203466.1	6300098.306	6512025.201
PF3D7_0626000	541459.4653	503326.7505	123898.4268	262798.311	259800.4307	3407045.39	2967217.033
PF3D7_0106400	119607.479	53310.94775	248237.0879	233675.8213	244311.73	110609.4028	181430.4487
PF3D7_0603000	5721.696289	5212.930664	7948.099609	7598.605957	9784.099609	4559.617188	7125.873047
PF3D7_0610900	303856.8706	109766.2065	1188975.295	512519.3413	659518.3311	275861.8906	1104074.428
PF3D7_1228600	886257.9878	3599416.794	177363.4102	171291.3501	173848.7622	4044737.137	3881765.882
PF3D7_1105000	49717268.41	132551989.5	13816079.23	14379540.82	13396211.63	24104472.59	24642589.69
PF3D7_1010100	21245.36523	87004.47656	6931.421875	5075.645996	9874.966797	11103.83496	6214.369141
PF3D7_1453700	2420178.22	10281820.06	3188100.492	3395244.337	3390256.07	2891798.523	2721857.683
PF3D7_0525100	4040661.175	7990635.589	2418601.004	2320925.564	2500986.486	2945572.096	2591358.551
PF3D7_0617100	147675.002	25229.4585	169520.9297	141462.2964	141314.1338	184978.6812	195375.4033
PF3D7_1410200	419592.3882	1878637.826	1166630.268	1104203.478	1077199.014	729640.8762	686096.4121
PF3D7_0525800	1133812.444	613782.0205	464717.9238	378949.9092	392460.2383	4687864.563	4844761.37
PF3D7_0914200	383646.2627	63377.71338	545252.2163	634563.0527	593226.1309	72030.5625	192461.9417
PF3D7_1214100	539278.2031	38365.73877	47281.5376	38417.45605	35200.60303	164285.9189	124872.5483
PF3D7_1212900	102123.8516	487524.3901	190047.731	218093.8135	259570.4082	135497.606	122259.1729
PF3D7_0807500	1858515.644	3298422.313	1305419.954	1282236.161	1386715.985	2520422.25	2578828.443
PF3D7_1200700	97680.70605	148064.6538	157600.5684	147550.8457	118568.7065	38199.99316	38403.7749
PF3D7_0805700	121565.0249	116416.9565	103812.1597	107990.3198	120922.8667	590502.4995	641522.0156
PF3D7_1317800	3529678.626	3203537.375	7041769.77	6391443.453	6509900.491	4941876.161	5394478.649
PF3D7_1133800	75175.1875	368679.5703	211048.9121	127499.8535	118696.8813	387702.7329	461289.2129
PF3D7_1421500	26542.54883	20230.78711	77071.77051	81569.41992	62750.42578	50507.68994	69275.68066
PF3D7_0821000	229312.0591	1192570.051	136727.7798	130259.5605	139164.5923	1492271.499	1531843.409
PF3D7_1203500	100128.3052	108167.5942	74113.23047	80521.77539	73866.93726	122560.646	53777.69385
PF3D7_0308900	81439.31836	211666.6318	69852.05371	80181.62891	85440.45166	70282.74414	161982.9658
PF3D7_0323000	277766.6362	103774.1567	350308.272	319024.5024	373708.2651	376078.4819	385781.4404
PF3D7_1468800	40109.3125	19898.21387	46696.83984	30504.25098	10567.84082	18349.09961	20202.27734
PF3D7_1454400	4385954.431	18643732.9	6847229.659	6929845.777	6771240.871	9386324.834	9285057.417
PF3D7_0509100	72825.40137	62245.9375	81555.54199	70826.09277	81724.86084	132510.9762	141731.1738
PF3D7_0731300	79273.60352	228738.5933	893863.5913	1035107.028	997623.0232	164872.1011	130124.7153
PF3D7_0717600	29818.2373	31813.75781	31634.11279	31569.63916	25079.08008	49839.13184	304436.8984
PF3D7_1455500	223710.2837	647907.4004	121677.4302	101125.5054	164498.582	503414.6772	474736.6147
PF3D7_1463500	73163.70703	166849.3779	21162.31836	16690.80762	22286.8916	64939.01367	76125.89844
PF3D7_0414000	98774.89258	89426.73145	91186.91602	91237.00488	89397.62207	276165.5366	284043.1191
PF3D7_1212000	1122774.122	5731246.271	703500.7749	884303.7217	886597.7559	2087200.372	1977483.287
PF3D7_1404900	705660.3909	1410592.723	966628.2524	717051.2026	1010643.694	442595.8369	474649.8809
PF3D7_0316900	18608.66309	18840.32324	15508.18018	18836.65137	11255.56104	19107.93457	12456.14307
PF3D7_1306600	67118.31885	245573.0396	81096.06445	73062.11523	53002.2832	179283.5728	193468.792
PF3D7_0310900	30073.07227	35778.83008	38160.94043	37570.74072	27912.07178	54447.96533	64052.23584
PF3D7_1456700	323959.1348	1061845.511	178936.9722	173640.6851	229729.9775	606799.8491	512454.5537
PF3D7_1363400	26297.70215	29844.09082	24533.83008	29880.14844	24277.73682	53933.1582	41339.47168
PF3D7_1238100	666442.1094	2557424.122	906744.9414	911122.2852	848654.0664	1115635.413	1059231.82
PF3D7_0604000	7265.858887	115327.5703	10093.12109	11577.89063	7246.52832	5790.160156	9048.992188
PF3D7_1305900	15507.99219	13477.89453	16323.87988	15238.29639	20475.48242	16032.88818	9603.084961
PF3D7_0614400	13206.3291	10839.27881	19489.95557	10842.03271	20808.12402	27077.64502	32179.7334
PF3D7_1472600	88374.06738	451321.9536	67441.27783	70257.50586	69373.72754	226633.8486	188757.4048
PF3D7_1351000	12328.38477	28698.44189	18816.06982	43913.14551	20730.41504	6892.867676	11935.79932
PF3D7_1129200	550256.8267	4890689.408	297983.5596	306255.9844	332840.7822	907387.2407	902885.8066
PF3D7_1104000	1121213.601	2263244.096	1098886.845	1134347.663	1211667.193	1961643.583	1911389.917
PF3D7_0114100	53859.61377	604998.1582	745138.9414	893620.1309	740011.4492	338494.3643	298496.8818
PF3D7_0830500	353192.9736	1315380.688	1382694.445	1368661.555	1440820.458	409510.272	354952.1074
PF3D7_1323300	10157.36426	9020.783203	25725.01172	8975.291016	5132.50293	4542.171387	54562.66016
PF3D7_0727200	31822.1543	27976.8208	29105.35059	83266.5459	83766.19482	30567.78223	21559.61377
PF3D7_1116200	1001652.336	4855394.238	1132086.638	1234563.652	1325955.539	797737.8672	777750.4961
PF3D7_0519500	65849.16504	21709.15869	100510.8999	42226.20605	25583.95703	80892.64014	64608.85449
PF3D7_1024500	6639.916504	4492.044922	9277.324219	4514.813477	6511.925293	12800.28027	15569.7959
PF3D7_1104300	45553.20605	15844.60449	18313.13037	14536.4585	56981.93066	20169.83594	11872.7915
PF3D7_1407300	15065.57031	17359.28662	20824.96289	39264.91406	39259.4668	26609.43359	24649.04785
PF3D7_1347200	243516.3896	20651.62305	482282.8774	522360.1982	491991.1377	485452.748	475260.4976
PF3D7_1119000	244543.6201	1480969.965	325099.7559	351771.1797	368481.1943	685273.1841	615158.5708
PF3D7_0814300	7428.168945	11267.79395	14005.75977	11324.90527	5238.65332	5151.391602	9249.724609
PF3D7_0109800	469687.1484	1126320.025	317150.042	448924.6396	415059.3145	749424.1509	611594.5361
PF3D7_1247500	20539.48926	16591.3877	9706.687012	16675.48291	16715.58008	26124.04199	16103.01416
PF3D7_0408500	47285.82373	294109.3999	35335.81641	47176.74756	32797.52734	223661.187	238782.1777
PF3D7_1120100	24343493.5	111617688.8	24192151.88	25853477.97	23843211.21	31981324.56	32124171.2
PF3D7_0604500	1613801.592	7095631.599	2402827.6	2207910.877	2308716.049	2471468.248	2489363.041
PF3D7_1432700	33183.81836	408819.2241	23780.41113	26118.16895	28949.27393	158268.668	124136.8027
PF3D7_1410700	1073323.953	8814050.856	395151.9912	463412.2217	515934.0781	1414295.855	1273195.845
PF3D7_1235900	5850.748535	5580.844238	11819.16602	41890.03516	39381.29297	34114.07813	28350.25586
PF3D7_1333000	443401.9937	1830369.507	623260.2578	670888.2969	644226.835	745230.5361	766662.9209
PF3D7_0217500	3416121.851	15468725.42	1478595.568	1323320.142	1345192.246	3039343.364	2958010.775
PF3D7_1016400	38771.94189	233143.4102	107015.2969	141253.5034	156808.3853	64960.95972	57891.12842
PF3D7_1333300	44275.28076	90501.39746	60918.22852	109967.147	57155.31812	144661.4385	128340.501
PF3D7_0817700	319562.8594	777955.3633	147275.2554	132870.5371	145567.4136	1503495.803	1505772.327
PF3D7_1239900	4778.909668	76941.59375	5066.984375	8907.283203	7265.193359	9282.554688	9527.838867
PF3D7_0111500	416162.1274	2282106.925	173679.3558	177283.6982	175123.8179	838272.3291	787924.5986
PF3D7_0603100	6267.985352	210423.7969	9827.824219	4782.714355	6898.331543	34287.30469	40512.62109
PF3D7_0306100	37065.16895	25732.58252	36059.40039	38988.54004	45839.90723	41842.96826	34405.34814
PF3D7_1314700	12571.02637	337717.1543	23592.20996	21660.30225	27610.80029	49581.11865	46930.36035
PF3D7_1136400	127675.3853	43054.3623	109803.6499	95945.18359	96386.02734	297091.9746	146189.7903
PF3D7_0417300	41685.10938	133899.2466	107953.0039	105202.0879	135585.3984	53154.8501	83690.34375
PF3D7_1227100	91703.02148	327934.7041	407031.9077	278778.5908	382361.2451	257114.4834	191921.9907
PF3D7_0404900	106558.8135	111129.022	117149.9971	108374.4517	86987.55322	750990.4063	724122.6172
PF3D7_1415000	33580.07129	32287.8877	32217.12939	34384.32568	30304.92725	134004.8042	100597.4902
PF3D7_0505000	35319.74609	652380.4375	64568.69141	81215.30469	84783.94531	57029.07422	49330.45313
PF3D7_1324700	481415.4727	646700.4648	290645.3223	266803.3242	270439.0288	569783.9463	556376.5664
PF3D7_0113900	49803.52246	19715.32617	441781.6318	406822.582	473631.0273	127472.7109	126896.4858
PF3D7_1462100	28425.15283	22450.24316	25162.30762	22436.96533	21979.90625	61305.98242	32732.27246
PF3D7_0104800	61599.29492	21973.1084	12012.72754	21862.29785	23661.50098	101169.8019	7073.374695
PF3D7_1368800	11231.71191	105655.8281	8085.510254	8116.776367	5675.369141	8543.21582	7107.588867
PF3D7_1367000	575671.6523	2037709.031	408316.7813	400647.583	402847.8984	1306334.242	1403416.79
PF3D7_1246300	84929.14209	376696.8784	50265.51807	47271.53516	63218.72607	65433.29004	48161.05444
PF3D7_0915000	8386.669922	4828.569824	4868.041016	6004.728516	3852.70459	39808.38281	5429.746094
PF3D7_1439900	10461391.59	31844892.02	9678429.101	9620600.867	9595002.828	13570304.3	13288427.6
PF3D7_0911900	237621.4038	20267.0415	286845.0508	242843.355	237744.8447	275429.3223	188317.2969
PF3D7_1145400	3924131.043	15717370.32	1724461.497	1853135.423	2098647	5065360.981	4909838.386
PF3D7_1406300	143953.3013	277797.4995	111362.8496	104003.9199	82146.1665	359013.2695	435990.8164
PF3D7_1412100	60905.69189	55563.2959	69836.42578	67702.8335	66841.77246	272943.2192	286613.4243
PF3D7_0108300	1231157.091	2697292.7	1399286.636	1773844.578	1810565.737	1547339.422	1682768.794
PF3D7_1427800	4399.89209	6778.98584	6111.960938	31132.82617	22700.75391	9839.194336	24235.5293
PF3D7_0709300	298320	86732.59375	20723.19922	17268.05664	17273.39258	1600525.625	7239.645508
PF3D7_1205800	70770.95947	287483.252	77406.67139	76828.09912	73368.69141	92772.48926	81132.15332
PF3D7_0501100	76525.67725	246599.5938	39685.19824	48804.49414	46624.54492	46079.74512	53533.75586
PF3D7_0310700	9741.197266	113005.2813	10385.60547	11251.82813	5272.677734	5118.150391	9190.038086
PF3D7_0802000	309444.5396	1054540.033	1473636.428	1484740.591	1594449.495	1076926.553	864939.3589
PF3D7_0318900	33659.96533	192474.189	158468.5078	79695.68848	33913.60938	59226.64453	70208.875
PF3D7_0525400	12057.70215	6941.544922	5968.828613	6976.729004	8503.591797	51599.69141	43892.82031
PF3D7_0415800	75141.33594	921787.9375	11633.24902	13161.66113	10835.96289	105225.9453	100274.9922
PF3D7_1435100	9712.832031	9433.641602	6992.095215	9386.067383	4907.881348	12188.27637	14284.3291
PF3D7_1128000	196487.8853	51920.396	115172.8179	122561.8843	135593.3813	175823.7974	138168.0232
PF3D7_0528800	99816.61914	16271.01172	118603.5869	27293.32129	129782.2852	90760.54688	12707.15308
PF3D7_0204100	239587.4653	625704.2788	150942.1372	150887.1001	177811.1411	573787.7383	582569.4551
PF3D7_1219100	1355610.676	8531381.083	1872916.784	1905707.114	1839422.135	3232215.062	3367199.638
PF3D7_1149200	6058121.866	5233676.976	12121606.39	12499313.86	12136732.58	1184886.418	1103307.406
PF3D7_1351900	11977.30566	6988.13916	5143.114746	7023.559082	12659.48438	19248.98828	5736.559082
PF3D7_1345800	80582.75977	345973.5884	58168.02783	74882.92871	90637.35938	110865.623	88044.77441
PF3D7_0406700	30826.21191	19642.09814	28659.79932	19668.55469	28517.50391	40090.40332	29078.57446
PF3D7_0515700	1075873.354	11507111.66	309007.9194	376844.8706	376579.0532	4637435.822	4216528.246
PF3D7_1446700	78586.29346	801158.9927	59136.07764	68158.61768	63356.10986	387743.8853	339976.3496
PF3D7_1037300	1961839.818	7809005.375	3340289.406	3356681.723	3445832.164	3152245.409	2983238.262
PF3D7_1118400	162979.4619	391387.8916	46249.33203	50709.66016	52749.15332	113964.1362	205402.9785
PF3D7_1451700	38507.33838	43128.32422	33553.99805	38890.5376	19696.33105	64009.43555	138871.5166
PF3D7_1431700	1331454.24	715375.3711	1850965.546	1901444.452	1834583.55	1293485.882	1395636.266
PF3D7_1348500	47516.17578	341052.6948	10013.09131	10257.5271	14297.98877	64841.64453	33500.95752
PF3D7_1309700	533782.75	1765944	163223.0313	126858.0938	160893.6406	862743.3125	779856.125
PF3D7_0808400	767065.8047	4594756.515	505140.1807	518917.1113	538813.5205	1262435.469	992586.6221
PF3D7_1014700	50605.78857	334254.1714	268787.605	230153.5752	230621.1768	204786.6465	181688.6343
PF3D7_1028400	135523.498	507482.1196	324084.5469	352796.478	358052.1357	77192.27441	75088.68896
PF3D7_1349200	2274310.531	8895882.569	1921115.719	1950101.097	1968294.855	2410231.156	2487750.191
PF3D7_1344300	170440.1504	1217915.489	56381.85205	47516.23633	54423.90576	181635.6914	123888.2612
PF3D7_1414800	316689.8394	133249.2217	561585.6743	531164.2595	536484.9116	236865.0625	281774.5103
PF3D7_1248500	11994.79395	4576.992676	13644.43457	23150.20117	20236.02734	4997.100586	8770.041016
PF3D7_1007700	193790.2896	426665.0215	1101519.742	953533.4951	902123.7324	499634.0825	933141.1934
PF3D7_1336800	129877.2534	364573.8687	171391.8989	156515.9395	167608.0327	122091.3413	135275.022
PF3D7_0529800	55285.01563	55466.32422	69170.78613	62219.55225	56083.90771	107755.8838	144546.426
PF3D7_1437500	19561.97754	18481.23486	21549.36133	18495.75781	10940.41406	6908.120239	9202.423584
PF3D7_0927800	27220.13281	364718.5039	18570.7793	14806.81543	13035.17432	107760.9063	112022.6816
PF3D7_1368900	53846.1333	1040227.594	81473.09473	93618.36523	98317.67822	89664.7998	98454.21387
PF3D7_0817300	53751.8418	47013.91309	177858.4019	96879.86816	168540.9736	46466.03809	38474.20068
PF3D7_1312100	30423.84326	131579.416	29862.91016	31316.67236	31925.04346	82689	72250.08203
PF3D7_1127600	2449054.3	6009918.716	781868.8423	969680.5488	837197.4253	1623188.887	1638192.896
PF3D7_1452000	1556726.256	8073393.741	349982.7681	289122.4238	339398.1187	3497824.177	3632251.744
PF3D7_1133200	122964.606	368345.6699	98315.14355	113193.4531	121185.6289	439486.4316	424243.0811
PF3D7_1108200	11992.81836	7640.187988	8633.416992	7601.657715	6059.95459	5955.310547	90922.86719
PF3D7_0907000	191185.2861	21853.646	291826.9414	361380.5625	382270.2344	180948.1455	168374.7471
PF3D7_1310800	93964.35693	39168.42871	146823.8455	146729.1931	170635.1689	188125.0898	179491.9722
PF3D7_1354400	22929.7041	679372.019	47916.74463	43046.65332	85869.95313	127566.2852	97845.97656
PF3D7_0320100	157885.2505	1909079.019	151141.1147	162762.0142	148514.3242	149694.4663	159311.3115
PF3D7_0520600	76089.71777	18618.46094	38759.87354	64760.00586	32628.86768	47936.7583	62406.90234
PF3D7_0817600	33380.98486	25405.4375	29939.03662	27768.42383	32330.40283	95371.32617	64313.13086
PF3D7_1424100	9326068.792	6847001.673	16124596.28	16192290.28	15130716	13084289.08	13589155.78
PF3D7_1449500	159781.1016	379310.5259	165873.6445	166842.165	183662.0659	463767.252	446426.333
PF3D7_1464600	1651748.33	3493827.227	2683099.132	2621778.697	2647289.352	1550325.809	1541590.113
PF3D7_1001400	26949.35889	10579.81738	122622.4585	115188.4497	119169.5537	22152.75098	9283.965942
PF3D7_0921600	24554.729	21062.12842	43161.88867	45306.75195	41604.95313	35660.49805	24496.18994
PF3D7_0821800	1128822.839	87776.8125	1271782.602	1305787.379	1355977.844	1543928.734	1769660.492
PF3D7_0320300	2291179.512	2424675.702	2703100.324	2639653.768	2654587.27	2409733.706	2266762.987
PF3D7_0804800	202369.1758	36258.06689	181116.0386	243510.6802	247572.4229	220808.6782	252294.3213
PF3D7_1407900	20418267.09	72532101.52	11066381.44	10890743.66	11485399.3	4857894.619	4590389.282
PF3D7_1311300	60756.78125	8593.075195	11675.72754	8549.739258	5927.660156	56046.82422	51624.97266
PF3D7_0826100	157607.4951	664140.7168	216385.3604	237807.168	284763.0366	292680.1067	287718.1968
PF3D7_0530900	35915.72119	393421.1318	40084.57715	44253.31201	31108.42188	117576.4253	152609.7813
PF3D7_0606900	54459.84277	23710.31787	41840.37109	22803.97021	21553.03076	28156.60986	49912.29565
PF3D7_0807600	119346.1865	48203.18359	241991.1392	220357.3501	291392.8574	177096.6387	168904.3223
PF3D7_0520900	7142213.778	7003490.829	4086178.438	3917734.957	3871476.74	13582154.23	13743721.54
PF3D7_1461300	5987815.338	28620918.55	10937760.02	9905331.461	10588778.25	9188596.647	9441463.071
PF3D7_1366400	23774.99365	27614.84229	24713.729	25419.9834	20764.04712	23044.98828	25952.06738
PF3D7_0909900	75896.4668	361813.729	42526.646	55195.31934	47088.34033	100398.5601	76138.854
PF3D7_1317000	72952.77734	904673.9126	60630.54395	85713.06299	104582.4292	101841.667	75918.65967
PF3D7_0210700	47051.94971	12837.33154	16527.27637	12081.11572	31512.60156	35886.93652	16963.49316
PF3D7_1215300	1175120.684	662623.5923	2957406.867	2838969.109	2978952.688	2213579.215	2126102.746
PF3D7_1347500	14731605.26	28386122.08	15614513.84	15324996.93	15042773.99	13933599.39	13873280.77
PF3D7_0815200	323497.853	2437638.625	311122.8984	198208.959	263790.8862	520110.6787	585430.6318
PF3D7_1321400	12908.44922	52155.49219	8096.949707	8800.885742	9024.323242	13015.49023	9480.538086
PF3D7_0602200	149064.2788	209825.1489	280703.0293	293902.0967	309338.4946	319776.7168	265503.3027
PF3D7_1332900	3090754.137	4958130.835	2774443.396	2780709.73	2880319.739	4875303.392	4372154.785
PF3D7_1343300	42731.51758	76241.10156	35843.32764	44305.125	35382.29639	91879.53418	90809.00293
PF3D7_1142600	749934.1909	27818.30322	1250888.813	1213551.569	1334034.34	1219761.042	1221596.497
PF3D7_0310300	86874.81152	48016.50244	91965.89258	151717.1714	93659.25098	68319.86572	57198.32349
PF3D7_1107300	917564.8447	2731364.931	1475772.042	1427454.919	1443790.165	1254239.867	1343360.712
PF3D7_0519200	5345.313477	5579.992188	22239.14648	23355.70117	19264.10547	18587.56445	13910.14844
PF3D7_1025100	23682.68555	190200.7031	13651.16211	12722.67871	4401.341797	27206.69336	25027.11914
PF3D7_1027800	5483259.615	3310041.371	11152100.5	10684091.62	10478170.31	7016627.388	7897190.052
PF3D7_1010600	1932493.186	905564.1382	2093362.1	1947304.429	1969379.868	2759522.081	2871873.349
PF3D7_1341200	6649015.438	10941978.37	10354951.15	10161572.27	10368476.56	5475530.181	4681429.406
PF3D7_1357500	23978.51758	18199.68311	28753.39648	18153.46484	25439.4043	34161.30615	30309.88232
PF3D7_1204300	15241718.15	39051516.83	16103420.43	15324611.76	15433248.26	21428802.66	21194211.38
PF3D7_0913200	8656591.438	18061884.35	8042036.269	7991724.468	8229659.752	10527345.39	9879579.89
PF3D7_1442300	1282703.26	3598308.352	718954.5562	1020643.562	1041573.89	2032000.348	1779704.539
PF3D7_0719000	113358.5283	629155.5122	135657.0381	169388.2949	196407.1953	188104.7075	189078.5215
PF3D7_0907200	38766.88477	170312.4092	25718.33936	15393.12354	32505.24756	38451.93945	57016.25
PF3D7_1131100	129080.5288	1067611.214	95241.92871	95173.57178	90788.35645	149269.7891	155557.105
PF3D7_1118500	996351.0703	1263493.148	2111879.471	2065295.243	2147681.82	840635.0947	844202.7998
PF3D7_0901800	22091.55371	22119.17871	20543.21875	19565.57813	34798.29102	59598.38721	73859.89648
PF3D7_0917500	20766.87354	26530.85645	39927.31348	24914.50049	28025.71973	70205.43018	73155.44922
PF3D7_1033700	638919.1011	5292456.797	1160330.906	1330582.373	1351129.255	981469.2222	817216.2764
PF3D7_0922500	53520544.6	181974166.7	51301055.68	52027431.77	52440656.76	83843033.73	75140162.93
PF3D7_0808300	226907.5283	640217.1465	123580.2158	143336.9473	128000.7329	384116.0957	422480.7383
PF3D7_1353800	1074123.337	1714788.903	665209.6743	757256.4668	771729.665	1782800.726	1727736.11
PF3D7_1325600	11819.70898	4510.183594	5211.689941	7117.207031	10265.47852	27087.4707	22759.81445
PF3D7_1229300	590656.3716	3884775.499	299495.8188	265171.792	193364.6348	2199504.198	2332616.892
PF3D7_0729400	11722.85352	10342.89111	88651.02344	74739.90625	22858.50879	9204.48877	14384.98291
PF3D7_1021400	43671.20215	21067.21094	50927.83691	52731.46387	49196.4917	48437.72998	48087.45117
PF3D7_0819000	53025.32813	370323.9688	63459.14453	66249.47656	82335.09375	41809.30859	49005.17578
PF3D7_0104300	84090.93604	676604.2241	81867.31641	29317.08887	72396.58545	29299.94727	22859.31714
PF3D7_1212700	1540970.604	1806086.507	2187810.178	2329290.955	2357623.801	2137557.438	2001573.801
PF3D7_0606100	30317.07813	26705.71045	66758.44238	59686.45996	62267.87256	41377.07666	36978.35938
PF3D7_0503400	1413583.016	4523294.451	245280.7461	252654.0947	258279.1816	720552.2656	752374.3242
PF3D7_1359000	17969.71729	19602.10254	10626.40723	19607.14746	10708.76074	10884.43066	18032.94629
PF3D7_0626800	25308933.78	59868797.68	17096362.31	16832662.01	17493143.73	30538689.68	29718804.32
PF3D7_0618000	1157255.048	2946074.743	145407.9731	153743.187	169292.1978	1211441.423	1143995.433
PF3D7_1116400	44823.91797	10824.03369	54175.6123	68236.08594	17479.9707	15469.45605	19037.69775
PF3D7_0623600	17209.479	286581.6875	13118.27588	41358.21533	42117.23535	103060.918	99253.80859
PF3D7_0212900	54976.7417	14276.76709	11848.88037	14341.69531	14486.26855	81262.40234	57819.98828
PF3D7_0104400	650594.4248	15759.34766	1300367.396	1236822.682	1117432.452	667601.3848	882770.8359
PF3D7_0512600	1325096.59	2742446.066	1108358.988	697172.5771	632117.2251	840405.5024	813497.3784
PF3D7_0209200	4623.123047	12115.68652	18748.25781	7027.165039	4872.036621	5505.239746	22692.51367
PF3D7_1402300	569975.6895	1719455.37	435712.9863	392610.4893	403916.1753	683335.3242	845655.042
PF3D7_1343900	194736.626	178811.1455	199498.5215	206914.5415	177243.7803	201339.313	203701.833
PF3D7_1303800	51455.73584	21556.74121	29516.52539	39633.82422	21704.68066	40816.86523	90650.83496
PF3D7_0705400	230721.3291	1121254.463	157360.77	186701.7837	177383.3706	1357254.199	1297156.227
PF3D7_1352800	12750.34668	13652.85205	19404.91797	9443.411133	13620.6709	67631.49609	74331.19531
PF3D7_1338300	4966496.391	16689993.71	4154123.481	4137980.898	3994072.438	4089553.219	4141495.039
PF3D7_1223400	405964.5432	1017667.918	462884.6372	375429.1313	520258.6294	411651.5051	329948.8149
PF3D7_1221200	17548.5498	12614.16699	43264.05664	12492.48242	51293.22266	76406.86719	78134.62207
PF3D7_1345700	1463722.425	8666855.15	1293107.798	1299941.459	1444280.164	2104380.499	1951636.18
PF3D7_1251200	376599.1353	2223555.064	140763.4067	132016.2583	132014.0601	1313690.758	1176453.501
PF3D7_0704200	85125.55664	33584.83252	108366.0977	127810.9395	143479.6504	108577.9888	84473.8877
PF3D7_1017900	629633.8877	1338169.66	183013.7793	310771.542	275936.5015	507577.0854	588752.5352
PF3D7_1004400	265656.0913	172371.6406	2386909.21	2343212.791	2347046.035	882126.4111	873919.5933
PF3D7_0606000	111781.7607	186713.1304	116075.6016	127573.0034	116257.7905	205582.4858	155914.3115
PF3D7_1123900	1481788.822	10560168.2	2992085.886	3397286.577	3453580.547	1862761.093	1831993.288
PF3D7_1356800	27823.54053	32594.34766	23849.18311	33259.45264	33693.2627	54396.89404	28480.13843
PF3D7_0722600	4898.103516	6089.459473	26870.04688	23392.52344	23387.55469	6226.062988	5652.539551
PF3D7_1124700	907692.4653	6335180.249	2510622.409	2522469.034	2650653.583	1969896.648	1866157.5
PF3D7_1248900	927549.2617	1036358.251	558312.9839	583202.7148	604030.1577	1225383.402	1236420.836
PF3D7_1235700	580183.5679	2067586.732	457478.0273	583154.8755	429333.7627	1043733.825	946897.6802
PF3D7_0919400	150626.8418	2002195.666	37425.36475	36877.11914	36528.23975	499555.8154	464008.5562
PF3D7_1121100	632851.0313	1944094.402	517570.2959	457658.8501	468109.1968	985962.4468	957351.6558
PF3D7_0220600	13594.30664	16564.35938	44979.82422	48151.06738	54654.61523	13657.98096	31760.33301
PF3D7_1333600	14685.59863	15689.69043	27603.2666	15658.05908	35555.13477	15520.14404	14601.60938
PF3D7_0615000	34188.60547	9378.55957	47956.66016	64352.625	51171.59375	27103.0293	26125.78711
PF3D7_1001000	23714.68213	14056.1543	64458.83691	37633.35547	40932.30664	26334.27637	16850.45752
PF3D7_0720200	93624.79248	18311.14844	104501.6582	93515.8584	96208.18164	113289.8008	105626.8545
PF3D7_0513600	147876.3667	254659.4678	144510.3022	161994.5645	121365.0737	607512.8894	476843.4517
PF3D7_0527900	57949.76123	49565.94531	47814.90332	100472.9575	111856.3311	68616.24854	51357.35718
PF3D7_1464200	29347.80469	12672.81641	36327.79102	45039.98145	43218.81738	13546.29736	12023.45117
PF3D7_1243000	26466.40869	302548.0132	32269.45166	26734.11963	30394.44287	107027.3271	57629.30957
PF3D7_1225700	63360.10645	226873.4956	73045.01318	54054.88379	55729.58057	71202.14795	234908.2049
PF3D7_1209000	81430.16895	277461.4531	70969.83398	83746.87451	86858.78955	81536.32422	63192.98096
PF3D7_1124300	121957.7998	554379.6187	287384.6489	311207.7627	200355.2568	308816.5009	304534.0518
PF3D7_0518200	395829.2314	45283.00293	175778.7349	158934.5483	162864.9482	784130.2412	793829.5967
PF3D7_1439600	52887.57715	676010.3701	42924.37207	33739.8623	33200.8501	105147.4512	98125.875
PF3D7_1128100	559521.0894	5750648.344	604616.3135	624766.9961	495124.4824	892986.5371	893496.5859
PF3D7_0725000	9804.75293	9156.621582	18099.64746	13253.75879	9189.025879	43876.66211	22370.98486
PF3D7_0721100	552736.1675	2330815.372	1555566.764	1663737.68	1595421.908	3631458.508	3140227.873
PF3D7_1410400	19999697.74	56442504.09	2364110.662	2158597.018	2373560.434	19646002.07	20009843.87
PF3D7_0305700	1724484.697	6477236.798	878705.3369	1016666.012	1073942.498	1921641.732	1977309.34
PF3D7_0814900	670205.0488	767250.7939	461757.4604	483770.8257	468561.228	1623302.865	1363278.832
PF3D7_0304500	13412.17383	96807.9209	13074.11963	21397.07813	19321.2124	20025.47803	19056.16455
PF3D7_1351400	3209495.254	17306572.87	5371404.938	5361909.483	6102782.663	3701841.495	3351152.654
PF3D7_0110400	74030.69385	153610.4302	157477.3711	142565.9028	146977.3149	80275.17822	87245.7207
PF3D7_1354300	43944.3855	21058.6377	89748.24316	133822.0469	116464.1133	21476.89404	37894.18359
PF3D7_1137400	43071.31152	33918.23291	158462.0166	94805.17188	82584.46973	94402.30371	94111.77637
PF3D7_0912100	10625.59473	9923.203125	11716.75488	8579.783203	5948.489258	6721.595703	28220.71875
PF3D7_1417800	310023.3687	1275550.77	250949.9185	255425.8975	254770.4922	2152018.943	2097335.567
PF3D7_1350500	17111.2373	20712.53809	17311.88037	20721.50391	10138.25439	45921.71875	38976.19775
PF3D7_1326600	6822.206543	6371.232422	6503.120117	4762.015137	9264.780273	10468.89453	78937.15625
PF3D7_1110200	154220.8018	59033.00684	230422.6909	226586.8833	219308.1528	173723.0835	150348.6523
PF3D7_1458000	237089.1772	192033.1489	433037.8789	499769.6211	481589.9053	230708.4102	239808.2939
PF3D7_0704300	350516.6563	2290879	240225.0269	240212.1816	249682.6694	1776235.012	1743224.311
PF3D7_1238800	2491195.57	7869287.544	1766171.199	1595022.368	1807008.939	2501375.051	2418474.672
PF3D7_1309100	885756.5313	229213.2246	1347952.391	1126482.204	1132728.201	1169921.781	1211013.703
PF3D7_0519800	22348.98535	21220.16064	246194.0078	144034.2866	171093.3135	90790.02783	98640.42773
PF3D7_0710200	240143.2744	401129.5122	139435.1689	151506.8701	143978.311	249053.8042	294677.6626
PF3D7_0926700	297294.6167	1230948.161	230516.7368	280729.1812	279579.3787	600907.686	609031.4209
PF3D7_1342800	78435.50098	416198.415	151936.4399	127145.6714	190361.6934	157573.624	148085.9966
PF3D7_1211800	8112392	4149634.624	5817470.189	5943089.977	6015856.373	10419483.01	9740282.164
PF3D7_0513100	68473.21436	222721.0454	29960.31396	24126.4458	36305.21582	326992.084	332124.1416
PF3D7_0316500	88236.86816	1003016.349	101934.9468	82240.83301	85949.25488	491898.731	481087.9409
PF3D7_0516900	2494494.767	1857994.833	3783657.62	4271498.198	4138542.158	2771408.97	2825940.077
PF3D7_1251500	92748.9502	246828.4326	453603.8423	512820.168	459849.5752	66541.83057	60914.09082
PF3D7_1018300	64117.67285	636640.8594	136318.666	96269.99609	92009.76172	65120.63965	129763.6694
PF3D7_1454000	18282.02539	19014.99512	42854.57471	35081.35718	29498.22412	28617.74268	30259.59619
PF3D7_0709100	14321.59277	16038.1582	8287.52124	13755.71777	15073.36035	23082.44238	21163.2627
PF3D7_1340600	314273.9756	88283.41113	533613.043	523200.5955	490895.8779	560572.3098	561464.5215
PF3D7_0824200	17114.56299	106371.8633	12345.15723	12839.4502	20399.4043	59566.52344	51512.33594
PF3D7_1011400	1182681.414	5935196.695	292578.6836	294253.8804	363543.4131	283185.1099	328472.3711
PF3D7_1245800	61682.25391	7644.005859	61886.00391	40691.89844	38159.28906	52281.14453	53866.16797
PF3D7_1412300	1845606.696	1588996.743	1311639.099	1332713.852	1332741.071	2938009.397	3212211.883
PF3D7_0803400	22814.18018	21960.53174	22459.99414	22556.88477	23310.40137	54393.04297	60307.32227
PF3D7_1350200	88448.38672	16377.49902	97045.86279	97608.17725	107584.4082	33883.13184	14594.13623
PF3D7_0504600	244772.918	129814.0908	143509.0127	72626.30371	72362.23926	202545.7676	216561.2007
PF3D7_0417200	1224940.119	5800951.388	429785.4131	433456.0903	448878.5337	2119599.41	2100006.952
PF3D7_0932300	387162.7061	3175965.92	430422.115	411289.0537	340389.333	727813.5693	689609.7959
PF3D7_1012400	19321441.25	96376934.4	17604107.04	18298456.12	18283208.44	25898395.6	26065691.42
PF3D7_1207000	221868.6392	89048.65625	85750.03711	91252.58594	104285.1089	403505.809	459552.3564
PF3D7_1104200	966503.4595	3006942.321	1164769.176	1273715.674	1357109.37	1484373.773	1292226.094
PF3D7_1445900	2311822.74	6719090.867	3095376.48	3085507.865	3116373.034	1928266.937	1830801.58
PF3D7_1464900	139093.5376	54103.39014	288120.1343	174934.4453	153824.3379	100084.4922	219192.9727
PF3D7_1004300	469799.4731	577064.6753	804346.3662	654522.6475	746465.1025	466498.3989	480350.0498
PF3D7_1124900	641386.6875	20874.76514	967582.1719	1023758.516	966884.3965	303415.8442	297218.999
PF3D7_1477300	88631.00781	5843.684082	42560.76563	46943.48047	43495.3125	11413.99219	6356.723633
PF3D7_1346300	2298115.276	1796450.495	3352594.043	3289707.203	3305227.273	2224883.566	2197711.152
PF3D7_0305600	182253.5508	97762.02441	91431.27295	105796.668	79095.08594	797559.8877	733105.1187
PF3D7_0207400	67474.51025	411869.1646	30682.78906	38406.15674	29855.03223	29800.40076	42412.72461
PF3D7_1463900	432170.5688	722535.4839	124974.9966	106388.6934	118753.2554	643821.7944	637284.9658
PF3D7_0115600	21931.53125	15267.92871	96744.16016	115921.6602	104035.4414	18764.94727	10510.54346
PF3D7_0621800	1795373.975	2290866.786	2193907.57	2175125.386	1973927.846	1999146.579	1956140.472
PF3D7_1242800	806184.9829	3301706.864	394881.1138	378360.7085	413821.3105	1097298.582	950718.7324
PF3D7_0512300	21497.95068	18874.55859	34040.73438	36282.29785	38683.56738	36061.74414	34706.98047
PF3D7_1030000	122282.5068	25625.2417	179508.0361	184725.2773	176608.2925	176797.8018	163235.8057
PF3D7_1444300	1221364.635	5107493.042	916377.0015	1011238.562	1029028.439	1285554.729	1228463.509
PF3D7_1426900	68186.39844	993032.75	7250.899902	42835.12891	49620.39844	120712.8516	121309.4219
PF3D7_1327600	117711.6719	699695.9375	55105.89844	55431.66406	58866.01953	72315.53906	62611.35156
PF3D7_1405800	133569.0674	346333.0693	445276.4414	427319.6484	464856.1172	29401.79443	42917.98535
PF3D7_0203700	43108.70996	14652.69873	172879.918	118562.7451	117110.2568	27363.01611	20161.7207
PF3D7_0807200	24424.24365	212838.9302	166985.3203	102500.4746	172163.6484	50842.74902	23530.38281
PF3D7_1408400	4566.275879	11966.70801	20484.93945	7114.648926	4932.69043	5573.776855	51170.83594
PF3D7_1029400	10950.58789	13043.36328	89142.69922	88367.31104	21593.67188	19775.15869	14915.49072
PF3D7_0610700	19946.72852	9244.270508	41235.12891	41571.3125	41240.3125	24563.38672	28323.75
PF3D7_1341900	441337.4004	872303.6235	513297.4111	616427.7798	534118.189	912896.4136	956474.8296
PF3D7_0816600	854167.2749	2201276.403	1061457.643	928143.5601	949400.2324	1275193.829	1263842.978
PF3D7_1143200	30913.2749	28430.14209	24775.91992	26775.69385	30844.65869	108679.5979	153007.626
PF3D7_1138000	494341.561	289205.7993	165120.9932	160247.792	292011.0742	459994.5909	549425.7014
PF3D7_0917900	89622079.45	124947895.7	102335013.9	105110912.8	102529926.7	161212417	158688208.4
PF3D7_1445100	908047.7788	1246179.374	638899.7378	705053.394	663076.6743	1116226.864	1058443.555
PF3D7_0206900	17869.80322	16765.73389	22238.19727	16794.4834	13593.99609	13321.03516	48864.73535
PF3D7_1346400	41951.08691	51986.95313	61900.22021	52000.82031	42492.8833	76063.125	285505.5786
PF3D7_1472900	45267.38477	19574.89063	51292.1875	64501.05273	61966.1543	23318.51172	25592.5752
PF3D7_1342600	863889.835	7706032.085	207141.459	185061.3394	208304.582	1916649.127	1709996.239
PF3D7_0605900	343175.9688	4696.774902	223077.7656	198535.2344	196975.5625	56077.42578	58294.57422
PF3D7_0921200	21617.92188	71729.26318	25557.32275	54687.25586	56226.60156	27613.96973	23608.74609
PF3D7_1459800	6462.525391	6486.98584	18448.54688	25005.50977	18856.11328	22731.23828	33944.92578
PF3D7_0108500	2417659.016	186093.375	814011.1055	799244.3828	819868.8281	678352.3477	868524.7969
PF3D7_0304100	45265.02588	45814.45215	55140.93262	49945.66016	59652.90088	246708.7354	307514.0767
PF3D7_0524500	12181.94238	6870.75	6030.330078	6905.574707	8591.211914	9233.408203	9647.541992
PF3D7_1315000	97345.67285	31464.55078	133604.0508	133041.6113	133952.1777	112547.0176	101550.5469
PF3D7_1244100	234648.9282	1780093.369	150682.377	149055.9222	190406.5562	248374.6104	196565.231
PF3D7_0703900	11261.146	12749.23633	28862.68262	22725.74707	27833.4043	20936.22168	8149.411865
PF3D7_1335000	21392.55518	1029242.372	28176.15039	27202.93896	17448.40332	28293.05322	32098.86719
PF3D7_1240900	146115.1333	162458.0986	840796.3934	843430.6807	845178.5352	168681.7012	201861.874
PF3D7_1235200	20007.58105	18709.96338	17205.9624	18755.78174	27155.75537	22528.20654	66359.9585
PF3D7_1455400	197647.2852	13265.43359	152426.1411	172739.3447	160090.2886	152734.834	140302.709
PF3D7_0617200	2732582.222	169737.7466	3703248.094	3599428.242	3579298.715	6077021.249	5871383.03
PF3D7_0728000	2181514.771	1150121.975	1987812.876	2251198.924	2003963.609	2971273.336	2774419.268
PF3D7_0416200	12845.45996	4979.463867	21441.36133	21341.18945	21592.96875	14104.34961	7459.975586
PF3D7_1453800	1182376.187	3117385.767	776846.4082	734742.7227	723805.9526	1303015.216	1316395.714
PF3D7_1423700	391251.4038	439033.917	893350.0371	873010.3042	807977.1167	683655.5737	719466.3837
PF3D7_0936800	821872.9038	1149611.982	8582622.671	8265800.369	8465306.582	1225728.283	1135014.533
PF3D7_0516700	155578.8696	233100.3467	131412.9253	120893.1548	132917.46	217811.6128	209704.1367
PF3D7_1459600	268511.7402	817141.2095	253674.3032	302604.3936	302560.9697	459844.4932	368171.9487
PF3D7_1315900	136690.3677	408187.5376	146252.043	129508.0918	109417.6904	322374.9658	363347.6479
PF3D7_1347700	888943.0322	6641469.16	176841.0867	289165.1191	327883.7402	360249.108	328227.5802
PF3D7_0904500	97346.90234	240240.9766	98501.23438	107889.5547	97676.03516	202889.0234	211121.8281
PF3D7_1304400	98761.22119	841952.0376	76412.71387	80880.71094	82378.34717	157942.1914	134878.4004
PF3D7_1120500	157519.3525	413923.4868	87802.3833	94397.6748	92265.62256	87787.81152	61021.76587
PF3D7_0402300	55139.25684	387668.5703	39043.94141	31804.2666	36303.66943	67335.00049	51749.07397
PF3D7_0303200	309409.3477	987700.1763	68770.60938	58330.27197	66551.3623	348602.4834	313117.6924
PF3D7_0720800	284489.7549	2799934.45	193863.2578	221330.689	216638.4126	721126.541	640973.9531
PF3D7_0705700	1316507.566	63442.98682	2948152.516	3154979.906	2827658.781	1729192.798	2072320.277
PF3D7_0416400	126477.0332	1231738.096	100452.7031	97125.81982	86408.07568	235281.6343	343380.3877
PF3D7_1002400	1219630.28	103199.5825	1638062.63	1639316.027	1559320.485	1282129.735	1307519.568
PF3D7_1356100	72726.53809	28831.66455	28994.32715	28800.7373	31942.67188	103749.1257	108460.3345
PF3D7_0913000	109033.5752	9732.125977	362316.9336	404722.2305	388736.7773	13090.38965	8911.436279
PF3D7_1362300	69271.04199	38175.79199	186796.7539	116313.5078	127839.7935	75577.0376	136465.5488
PF3D7_1003800	487382.9375	1141528.174	1061709.25	949522.0156	854449.832	828120.2261	867249.7476
PF3D7_0927100	28549.42676	146346.0137	21452.71533	21741.66553	21145.43018	40483.30908	37047.69238
PF3D7_0914600	25432.19922	8080.378418	8163.098145	48655.49219	53609.28516	57439.01953	9105.006836
PF3D7_1224000	525087.9478	183134.2813	535739.7264	522681.6709	626964.1108	801670.7661	767857.3848
PF3D7_0317800	240996.8218	1181012.128	332184.4199	319585.7861	299040.4341	512841.5044	529352.2417
PF3D7_0112200	99000.11182	211271.3008	256511.0254	382153.2085	223659.6353	576842.0396	631256.5547
PF3D7_1220100	10713.58105	8552.451172	7712.516602	30846.22266	5413.558594	4790.900391	9256.864258
PF3D7_1428300	4499351.972	2889369.881	4085218.223	4586485.27	4144271.618	5036318.066	4647442.274
PF3D7_1111100	82584.74023	652609.9639	66874.36133	63829.74756	70829.00879	263872.9385	309060.4346
PF3D7_1247900	11442.95703	7314.462402	48992.03125	38835.36328	40325.73438	9118.886719	5078.524902
PF3D7_1329300	44212.22266	41583.45947	46190.96631	46646.09668	42936.75146	118673.8076	107761.3516
PF3D7_0215400	74260.25098	925897.6465	68126.05566	77011.85645	91819.87109	107300.0205	96078.93896
PF3D7_1365800	17910.27344	18732.9834	16502.7041	18827.93359	12631.06836	39573.74414	22342.59473
PF3D7_1019700	36864.38525	34449.26563	32524.93018	32680.32324	22829.8501	64539.26514	35979.5625
PF3D7_1218500	2517066.434	9677650.744	1628645.328	1344798.274	1575448.619	957918.3467	951815.542
PF3D7_0925900	4881424.909	17971737.08	6420615.701	6674722.319	6653528.233	6939644.809	7277031.534
PF3D7_0802200	3357585.377	9035256.377	2249574.827	2120498.158	2204143.539	7431886.516	7575200.478
PF3D7_1007200	200288.9102	1141800.188	47353.51465	59087.24707	45213.07227	274833.0176	263011.75
PF3D7_1407100	1298036.877	519234.6455	2839688.123	2699396.711	2646458.02	920446.3604	967106.7129
PF3D7_0912500	486424.7231	52399.55127	784374.7222	817210.7598	860727.1563	772256.1875	710468.1064
PF3D7_1017100	56292.58203	568854.9375	5931.920898	7020.137695	8451.010742	297751.7188	285081.375
PF3D7_1466300	3594065.603	4538825.086	1631342.544	1668712.406	1702674.982	3548109.354	3672718.213
PF3D7_1355500	761878.9048	1948169.25	766891.9292	632954.6289	804275.8745	1249179.891	1159717.962
PF3D7_0920100	41813.52344	593327	98296.72656	100690.2969	93592.53125	80193.86719	81250.1875
PF3D7_0934800	2143770.808	9349358.307	610289.5063	474227.8442	469627.4077	2411779.776	2596311.74
PF3D7_1419900	21536.41016	17881.32324	20397.11133	23124.45898	23715.46582	14073.08691	21993.73828
PF3D7_1416100	1736557.018	10776403.12	1392151.371	1385027.64	1535692.594	1612254.095	1469676.76
PF3D7_1422200	6170.375488	168908.2969	9983.291992	4858.373047	7007.457031	23390.61523	17607.67969
PF3D7_0323400	11958.03223	17893.13184	14618.98877	17983.82617	14169.35693	10733.21045	20738.11426
PF3D7_0306400	1100984.038	2319632.25	312305.2241	272243.9321	180173.9092	1162020.061	1163279.946
PF3D7_1332800	143385.4277	348431.6152	271475.5605	278118.6133	294779.9819	50915.00732	56672.24414
PF3D7_1359300	33147.34229	21809.96387	44022.62109	38996.65479	36018.62012	31391.42383	22204.87988
PF3D7_1401100	144627.3027	851797.4561	28044.40967	26442.64111	27555.62891	32577.51611	35083.86523
PF3D7_1232100	2227206.919	9927443.451	2822464.301	2672669.208	2751310.679	3432831.958	3526525.506
PF3D7_0214000	1453460.998	3943472.938	1547133.123	1728609.071	1755069.808	2387176.436	2002331.092
PF3D7_1125900	178678.8848	15749.47168	60902.07324	219092.2383	254606.0078	327377.7813	418555.9219
PF3D7_1015800	194522.292	2277458.27	82023.89258	62294.43066	86021.98779	1449114.903	1256372.771
PF3D7_1116500	555685.6084	5048522.244	414993.1563	440274.0332	466683.6885	1151875.574	1036022.115
PF3D7_1448400	19298.22949	122614.7007	248766.9941	733014.3594	774505.0449	237513.0015	214272.5547
PF3D7_0917600	198408.938	326072.7441	210345.3066	333636.5938	357500.4434	202728.2275	156724.0142
PF3D7_1036000	13371.59912	15966.56689	18574.70313	16047.49463	15914.71094	16969.62793	27793.90674
PF3D7_1456300	12023.00684	6961.576172	14419.57617	6996.861816	17924.15039	9581.128906	9045.90332
PF3D7_0818800	5087.124512	6418.580078	53407.46094	53268.35547	49088.67578	6383.645996	11462.33301
PF3D7_0904800	440427.4263	1816768.982	163357.1563	195810.0552	233379.8579	912713.293	755995.0278
PF3D7_0936600	30507.03516	32412.24609	28106.09961	32630.88477	35482.10547	12756.70508	9956.558594
PF3D7_1216300	412475.2266	260644.9199	198292.3638	306660.2979	266153.208	344763.29	323349.3369
PF3D7_0707400	96907.92822	76502.24316	372265.6299	338462.6304	374019.7119	182171.811	168245.0723
PF3D7_1410300	9498.65625	145592.2344	4627.188477	6318.998535	9114.185547	17992.07617	15586.33105
PF3D7_1307800	11219.88184	10478.20508	11096.14941	8125.334961	5633.414063	15116.91113	15612.88086
PF3D7_0919700	109930.3716	279078.8271	194510.9475	167650.7251	187218.5322	149849.0801	175910.9185
PF3D7_0405100	93188.07227	1221333.216	73074.37305	82836.7002	86670.81885	143408.7461	132456.3545
PF3D7_0202500	1476107.452	49718.65625	224245.7881	158400.7588	202905.8794	137696.4717	151893.1611
PF3D7_0315400	10961.16895	10846.22852	11746.56006	30055.74219	33161.31152	29296.18945	18665.55908
PF3D7_1242900	77279.83594	618172.9375	205961.7344	183964.2188	225897.625	147826.0313	130897.4141
PF3D7_1119400	29448.41797	302460.29	14038.43457	19684.64258	17031.61914	28111.51074	38083.09766
PF3D7_1410000	198523.4185	473286.2012	280081.4119	292705.8374	295588.5806	276077.3081	344871.7808
PF3D7_0218200	15508.8042	15349	28154.36084	27811.20557	32844.70801	40702.75195	40999.67188
PF3D7_1144500	20247.02295	17436.09326	14013.05225	17259.31787	28168.31348	39923.28125	18087.2627
PF3D7_0811600	450407.5444	3945738.555	610949.939	622198.5806	604668.5059	2379024.117	2311097.207
PF3D7_1307200	11014.34375	138050.0781	14998.12012	11715.58301	15732.83301	19364.75	16036.74707
PF3D7_1354600	34873.69922	195535.0625	99877.03906	98778.92969	112981.1875	12843.12695	11415.05566
PF3D7_1239700	257915.3623	2088628.517	895612.6387	873084.415	828871.5771	1220505.938	1115453.853
PF3D7_0423600	19422.31689	21305.75879	25725.43506	23131.20703	24174.17969	239458.7827	82361.23633
PF3D7_0711400	15484.56934	221688.21	31789.9502	14400.8335	19202.34082	23614.13721	36719.70557
PF3D7_0501600	8262987.891	14947170.33	809500.6895	658625.4243	788743.4966	4874590.892	5204073.958
PF3D7_1218000	18699.81934	291790.9375	13461.66797	12434.04248	15755.979	40238.53516	44894.69727
PF3D7_1244200	14914.43213	15089.39258	26017.29102	20258.49414	13250.65283	14976.87207	15552.58936
PF3D7_1434700	9923.598633	8434.34668	4912.400879	104993.0703	107262.0078	10820.59375	6923.750488
PF3D7_0204900	112306.9766	231725.7412	72628.54492	50157.39014	15803.35791	83178.65625	82538.58398
PF3D7_0303000	1751335.5	8446951.908	1186420.678	1163952.191	1263819.281	1328641.161	818621.0552
PF3D7_1205400	5736.727051	5199.271973	7968.97998	5225.624512	11353.1416	1478.050293	1141.23938
PF3D7_0526200	35123.45654	36458.5376	48301.271	36428.41357	47457.68457	183225.25	652174.2939
PF3D7_1115700	859194.751	2870393.094	6467099.997	6277962.391	6422748.969	2398434.516	2501854.141
PF3D7_0508300	101315.2188	149504.1406	116157.2734	105165.3281	103884.1797	92467.07813	87461.67969
PF3D7_0830600	39467.32813	285597.3125	12124.20703	11596.42578	10853.15918	6138.599609	8151.151367
PF3D7_0527200	653665.2793	5669155.103	441470.0498	441483.4917	406073.2778	798323.6265	794430.4156
PF3D7_1451100	19781878.21	43912953.91	21681442.42	21740064.25	20297182.97	24166110.23	24871808.29
PF3D7_0607600	56737.99268	586806.7651	52377.33252	61323.49658	47655.86377	252284.9248	256429.3633
PF3D7_0312400	349014.0498	4403908.132	198282.2529	192945.0986	225948.1167	1060655.091	980584.1763
PF3D7_1301600	102867.6963	490927.4053	53277.38818	48663.58984	56633.27002	310702.0327	261680.7593
PF3D7_0110800	33727.18408	28167.99414	77289.97119	44116.36377	75520.26563	36445.79785	98333.25928
PF3D7_1436300	1994057.183	8166150.678	3166514.802	3436035.151	3639220.06	971123.7544	1067245.818
PF3D7_0626100	19126.81006	22672.58789	23403.97803	22642.97412	20001.55957	45492.90283	70177.16602
PF3D7_1108700	663589.2529	1647959.718	879762.3496	829194.5791	831094.748	1402390.027	1417754.273
PF3D7_1212500	464213.3325	1938285.035	264165.3091	292771.2554	371172.2783	522037.0576	382230.8013
PF3D7_1203200	85608.59375	622675.6875	70144.78125	81474.46875	88883.69531	85890	72424.64063
PF3D7_1121900	8974.584961	11119.78809	10455.93066	11176.15039	5308.380859	12988.72656	14244.4873
PF3D7_0323800	24968.10547	28183.06152	23548.17334	28862.07031	32820.7915	66333.73828	21981.28418
PF3D7_0709500	203700.9395	25592.3252	29956.80127	27258.05078	19014.32666	191295.7109	180633.8828
PF3D7_1030100	151527.1982	567991.585	144226.2773	148544.9443	176707.1064	196387.917	168753.3867
PF3D7_0817900	8767653.249	11821323.73	4098201.227	4039012.985	4001258.736	11017893.51	10926057.19
PF3D7_0303300	337213.8027	248719.8389	603658.7612	571628.2832	494936.1431	334403.7129	313740.0083
PF3D7_0620400	12074.86084	15860.6084	13010.47607	17767.41357	15320.8667	64571.49072	66453.72351
PF3D7_1211600	821871.2773	1624619.223	242106.0693	239654.8936	205324.9634	1317534.649	1697324.292
PF3D7_0801000	462004.771	545320.0757	1439529.117	1331840.943	1429476.334	516582.4644	515929.1163
PF3D7_1434500	28598.45215	31594.23828	77531.27637	75015.88135	75584.90918	33180.27979	25891.18262
PF3D7_0935800	3967450.278	9286354.09	2038540.704	1985214.485	1976698.154	8899202.273	9272324.84
PF3D7_0521700	146894.4272	979259.1382	150791.3911	135300.8438	121716.7798	150902.3877	135135.9375
PF3D7_0321400	251184.3223	2348069.129	35021.76074	41249.63916	34509.06836	371095.5313	368974.0562
PF3D7_1239600	54858.95605	661994.2383	32773.10352	46481.29492	59744.61377	70377.94824	60656.31104
PF3D7_1434200	2339888.795	7358504.063	973267.3301	1021580.529	991446.415	3650611.133	3624654.609
PF3D7_0528700	65109.65625	11142.48145	59394.48047	83510.99219	69125.01563	53693.89063	47862.17578
PF3D7_0103200	22168.39453	12785.11279	47527.19141	52939.71875	55895.75781	62405.58008	61796.70508
PF3D7_1448300	11165.15332	7496.456543	5517.224609	7534.453125	10867.29199	11976.3877	11390.85059
PF3D7_0524600	56045.97656	155064.3921	22705.80225	29749.48291	40087.53613	70927.21777	73811.16211
PF3D7_1353900	4322719.728	20921927.2	2052192.371	2791337.687	2029055.42	3132007.453	2344842.035
PF3D7_0108700	182872.3157	1554322.082	188061.575	235713.2529	217297.3481	312655.5347	299967.1865
PF3D7_1127500	10429.75781	8785.188477	11936.75781	8740.883789	6060.183105	63052.96875	62988.57813
PF3D7_1458100	223213.043	20256.14453	142160.4697	167099.958	150050.481	252952.751	220929.3662
PF3D7_1226600	490645.7446	3904956.568	141459.3965	112931.4146	124719.7417	377702.708	411259.8149
PF3D7_1360200	220666.4901	1492851.189	296342.4512	310586.0674	344636.8281	218178.7539	214865.5762
PF3D7_1037700	337497.5957	1601440.306	349612.9844	308002.1763	356879.4878	84954.12109	60371.5498
PF3D7_1324800	145491.8374	426546.5146	59274.44141	50514.71143	62950.43066	205935.9966	189630.1357
PF3D7_0935000	34750.86719	8401.131836	29539.77344	24144.49414	27415.08203	10777.98145	6896.484375
PF3D7_0700800	22362.1748	19899.04883	55067.12207	54474.78906	55337.87207	13562.00732	14882.42969
PF3D7_1406800	272341.6875	526711.4258	63501.39844	58597.99609	58737.80713	1068794.531	869418.9531
PF3D7_1222700	401810.9507	1441883.187	50393.67236	59015.95703	90235.25391	1309042.379	1450581.885
PF3D7_1220900	559885.645	2665732.764	696762.8877	712955.6616	796984.5059	2219817.415	2099336.963
PF3D7_0301700	125266.2949	231046.9028	638547.4414	637142.9727	598077.6563	308922.5532	311927.4297
PF3D7_1403100	30486.59326	31508.10303	28084.50684	36721.15234	25771.31348	85366.26807	37537.27234
PF3D7_0319600	1673241.046	10860558.61	1848919.122	2120193.438	2190967.365	2404723.384	2123013.782
PF3D7_0409100	56057.62012	35674.91406	99592.9541	97089.14404	77164.94141	74314.38647	97479.1416
PF3D7_1107200	37059.83008	37278.89941	93015.97705	80118.18945	103354.0254	160893.3584	138860.9595
PF3D7_1442500	11703.33643	81995.99707	16257.29102	18332.42285	13882.95264	40391.64453	34213.63623
PF3D7_1461900	786946.0132	3215439.491	960230.7507	1127214.709	1140699.318	1414580.119	1341057.15
PF3D7_1338200	3754576.033	6280695.382	6090379.438	5957227.996	6089421.585	4215823.966	4151126.307
PF3D7_0527600	28009.04492	110365.4521	37260.65674	36011.6665	26153.9458	51026.18701	146872.4009
PF3D7_1003500	858698.4219	404935.2402	1959001.594	1786910.193	1879407.531	1264620.892	1309481.84
PF3D7_0309600	2430517.784	6792841.125	4384843.297	4627575.452	4216095.996	3399858.822	3612242.741
PF3D7_1132000	178603.6841	422969.8403	167763.2085	155316.5557	164219.7988	253459.5918	263967.4966
PF3D7_1105400	6462566.74	42670861.32	9664280.958	10000287.65	11404693.69	7521865.152	7037479.681
PF3D7_0210200	44255.87109	208240.1963	24520.85205	32081.52246	78881.26172	72382.56006	61493.19482
PF3D7_0509000	262948.3516	21294.12451	223586.3164	208897.4727	261997.1992	389755.0234	301290.9375
PF3D7_0707700	67546.04443	261517.9829	81965.85156	99383.14209	116419.9023	116072.0054	112495.4443
PF3D7_0508600	10017.57617	9146.662109	7211.474609	9100.53418	5061.868164	9815.648438	9753.74707
PF3D7_0817500	128242.7534	38379.33447	170795.3003	179860.7397	162837.2178	440967.9983	459209.0078
PF3D7_1311000	8647.129883	10596.27539	14990.07715	9992.067383	11312.89941	5191.191895	7031.586914
PF3D7_1233600	230872.1396	661711.667	135009.1978	178189.4951	201792.9521	345629.1208	309288.3403
PF3D7_1123400	429065.3481	1145574.146	339599.272	400493.5684	407149.3828	403717.1812	358597.8203
PF3D7_1366600	165620.9595	783447.686	243430.6636	270987.3149	247351.4011	193587.8467	148057.894
PF3D7_1332600	82214.86914	629774.2803	58990.71143	52525.21875	40966.93506	183545.8447	223458.6357
PF3D7_1326700	12429.44678	17944.54102	20663.22656	17974.17139	12603.00732	12370.69824	22374.17358
PF3D7_0933000	54790.95264	347319.7627	60941.89941	68697.84814	127315.5039	67433.88574	48404.32837
PF3D7_1035700	70614.59277	720851.8135	75023.61768	72914.01025	193712.9609	283865.833	249810.2341
PF3D7_1144600	118345.7783	31965.94238	103433.0581	105488.6475	146651.0596	150937.6289	150728.5703
PF3D7_0906100	36023.50708	35538.60889	33984.85889	35470.72314	40585.3374	75331.65723	82817.55371
PF3D7_0912400	1062958.498	3236329.958	645086.9282	758146.5454	781074.9019	1261459.875	1259886.379
PF3D7_1012700	237411.8203	432889.0098	129600.9146	145950.6558	98057.63965	392898.6797	347079.1655
PF3D7_0711500	854728.897	2797849.704	1909746.821	1893218.544	1938231.783	1586835.743	1518941.176
PF3D7_1356300	752757.6719	4167888.724	173148.7085	204767.2451	190530.0884	1416566.352	1425717.898
PF3D7_0305500	354090.6221	3875743.813	517331.0615	504838.4492	510597.6924	512838	604252.4487
PF3D7_1241500	10285.95508	8908.009766	39582.94922	8863.085938	50155.30859	29000.32227	20354.45313
PF3D7_1447200	20658.14941	353025.8384	37755.83936	32983.10645	47147.27686	113537.3359	29897.93164
PF3D7_0828900	102709.6836	576379.582	14524.37793	17222.1333	31005.41064	206264.8555	208577.4063
PF3D7_1421400	19357.65283	20034.99707	59252.75293	22591.15137	56007.50049	19365.3877	23247.24414
PF3D7_1126000	2217168.585	16094747.61	2363134.15	2078215.377	2256776.817	3277229.131	3072626.282
PF3D7_1022900	34824.94922	434207.2813	9195.790039	4528.474609	4668.618652	66559.67188	56470.83203
PF3D7_0220000	3493322.066	16488345.36	2673158.845	2483631.049	2741333.003	2785650.143	2796280.246
PF3D7_0813600	59783.34375	34374.5498	65794.67627	29969.00391	74913.38037	55469.55176	59156.62402
PF3D7_1235600	5164306.985	5721113.96	1459122.765	1514525.706	1414511.333	8703425.473	8362795.834
PF3D7_0719300	33880.39111	37754.8208	152395.5259	62945.20581	49477.39063	48462.94336	42239.44971
PF3D7_1425900	323658.2197	336894.4312	886316.3647	910313.2749	929880.3047	301643.6523	292370.3056
PF3D7_0716200	26385.33203	9718.376953	35647.95703	34726.19922	37314.67578	6863.26123	10726.05957
PF3D7_0716000	71754.6792	683029.478	82448.96973	77861.84814	68657.23291	80317.24902	60585.8584
PF3D7_1017600	10774.69922	7768.112305	14407.66406	21639.54883	23467.48047	15822.18945	13500.50977
PF3D7_1305300	266529.8159	99423.78809	170161.3008	153203.1982	284005.7153	351669.8608	241968.5552
PF3D7_1007900	3182530.433	6740246.37	4906638.788	4950388.231	4916919.208	3408382.941	3427972.042
PF3D7_1227600	58906.43359	251697.1006	62745.96045	67673.33301	58561.84668	238743.5293	273461.1914
PF3D7_1474600	470149.7207	987189.606	530254.3315	524560.5605	555209.0913	454480.0586	456139.9883
PF3D7_0905400	6317269.142	77205867.09	6390641.691	6355580.649	6464107.324	29575633.87	29573674.59
PF3D7_1352500	13806700.84	89563125.88	9568387.301	9834550.051	9775649.398	16349616.7	16351511.21
PF3D7_0918600	9679.061523	9466.554688	5678.172363	9418.81543	4890.817383	15469.51172	16035.30371
PF3D7_1140800	44315.8501	264946.4023	100737.9331	112207.9463	126257.3701	46643.48096	42158.60693
PF3D7_0102200	15658197.64	33909659.95	28693830.41	30608928.42	29757118.66	2526402.242	2536153.83
PF3D7_0810000	659527.6724	7135995.453	908651.2559	1070155.515	1295667.472	2662843.39	2210867.845
PF3D7_1033600	58389.27246	58913.23633	94874.2124	89737.22632	125514.9756	67163.27295	68211.21582
PF3D7_1458900	12320.27588	13197.77148	20421.13574	17623.57764	14333.97412	49056.18359	34237.8916
PF3D7_0517300	4460277.559	9100207.636	5066296.267	4865048.431	5013757.378	3323759.532	3600267.461
PF3D7_0521000	4542.428223	7188.251465	39270.35156	39162.62109	35963.04297	26771.35156	23535.29492
PF3D7_0912800	61407.08984	256903.5938	55963.95313	72765.01563	81685.14844	48047.30859	33161.29688
PF3D7_1345600	127791.1431	893808.2559	71806.29785	71982.8833	60934.83789	775663.343	2117489.573
PF3D7_1414600	44813.92188	509215.7188	41413.63281	39324.03906	50203.76563	44681.59375	39612.20313
PF3D7_1104400	5723216.087	17661478.36	6096370.242	6450283.699	6342157.279	6175064.094	6262064.604
PF3D7_0310400	623597.6672	7707719.801	657953.8257	263137.8086	295216.3506	2555792.271	2442824.926
PF3D7_0726500	192376.6001	626831.1733	240691.3013	293140.0664	270827.8511	379466.2061	370991.5801
PF3D7_0405400	843278.0117	2333685.127	987757.6699	809424.8252	984044.7798	856948.5786	756032.7773
PF3D7_0321700	5636.530273	6035.499512	10928.82617	6005.0625	7671.14502	29685.15039	25830.67383
PF3D7_1427300	97758.93311	102002.5513	98108.74609	103130.0479	89269.75732	352040.6011	321947.3058
PF3D7_1022100	6623.091309	4503.456543	9200.243164	4526.282715	39068.03906	5277.938965	8248.482422
PF3D7_0528200	914476.8096	1937854.771	1254737.521	1395206.729	1201878.577	1025548.912	1079153.645
PF3D7_0413600	1642200.017	7718881.184	1071575.407	806219.5376	1009355.776	1983007.583	1981557.446
PF3D7_0826300	13526.02734	19645.71191	16917.23096	18799.79199	13034.17188	22952.63184	26121.21289
PF3D7_1472000	6550.95752	4553.044922	13057.08398	4576.122559	13754.13086	5841.192871	10488.31738
PF3D7_1013600	59965.88037	60956.82568	58089.93408	59192.74268	66925.41943	288067.3105	327032.4326
PF3D7_1327800	309528.9409	570043.8647	467891.9854	524737.4272	569927.4297	364226.1245	302735.2461
PF3D7_0302500	616232.4468	3796094.121	787068.1621	858086.6816	785385.5161	3310047.408	3285050.396
PF3D7_1315600	15406.18896	15685.13623	18436.68066	14355.68457	12941.04834	29332.47559	21230.06348
PF3D7_1143300	103622.958	234184.6602	233282.8569	231708.708	226780.5264	154578.3525	158412.0942
PF3D7_1317900	19557.55664	4533.587891	95716.85938	117600.0156	119896.7344	20561.21875	20940.12695
PF3D7_1314500	106542.8018	130592.1167	121943.9995	156295.0029	138268.3623	98364.23389	102017.269
PF3D7_1472100	5769.683105	5659.256348	6537.204102	5521.244141	8181.144531	8721.28418	8467.259766
PF3D7_0109000	354903.2168	289656.6538	54711.61084	105050.229	53839.51074	699949.084	699642.9531
PF3D7_0914400	785505.751	5298976.731	260421.9849	237494.2065	252535.9634	1147000.758	1134209.994
PF3D7_0424600	3286875.625	1112554.445	7995920.845	8284052.699	7756741.738	3968523.245	4147467.485
PF3D7_1030600	94626.60938	16922.32568	126987.6484	105710.6523	88424.01953	106485.1875	110734.0469
PF3D7_1320000	413042.3843	1451653.63	434277.5835	419739.2393	403058.2163	245493.7861	398397.3823
PF3D7_1136300	1466706.394	643106.5742	1231196.599	1190852.296	1258472.96	2478269.377	2470101.008
PF3D7_0709400	9839.694336	10536.17676	6260.423828	8549.382813	4394.307129	10912.8623	7381.79834
PF3D7_1243600	580208.2769	130028.502	773397.5864	745376.0708	787699.7939	714146.2295	779151.4287
PF3D7_1223200	44301.1123	13917.13672	60680.27539	56426.34766	46745.79541	51263.73047	58511.63281
PF3D7_1314900	31921.06055	11444.86523	10158.94238	9160.841797	11619.64746	12236.95898	9739.640625
PF3D7_0822300	522009.2266	408918.4263	796235.3125	690048.6953	710456.4609	336029.416	217889.0127
PF3D7_1027700	82869.80762	215925.9727	62192.02979	45867.44238	58632.04004	608393.0215	572262.1938
PF3D7_1407800	11694253.49	63012405.37	9585843.539	9978898.782	10167119.33	9486201.918	9536570.976
PF3D7_1406600	73960.62891	72263.5293	259930.9199	265098.7974	262545.8423	131842.7354	333670.4692
PF3D7_0615400	172466.4883	24190.23291	30416.83008	119521.8818	19173.22852	360909.4067	335342.7803
PF3D7_1422400	21705.34961	217608.5625	55782.08984	54489.25781	60777.66406	20357.41797	22246.9375
PF3D7_1015300	161904.583	153952.0527	193196.6304	269912.9502	186485.6416	222145.6929	248351.0801
PF3D7_1317100	243925.9648	1382721.783	175930.5972	200443.7632	197807.7026	1826682.297	1930449.665
PF3D7_0220100	37055.12988	38869.64258	45965.80664	46565.16943	37647.59473	33163.12891	25593.71875
PF3D7_0806500	138321.3984	595302.4609	93474.42578	84830.3291	102851.2832	142777.7363	165174.3789
PF3D7_1116000	843950.8223	3402699.567	195350.103	176316.8843	209381.5771	2064885.245	1725089.565
PF3D7_1310600	761983.6895	83766.67773	676647.8369	747899.3115	800580.793	914689.04	945595.2012
PF3D7_1434100	71364.83252	447851.9771	209823.6069	225815.3149	256273.9463	108138.6282	124326.4019
PF3D7_0715900	108020.8237	169894.7983	48152.39746	43565.88379	46756.66309	118469.9014	87069.35059
PF3D7_1439400	55377.87061	862958.5127	51222.54785	47716.26807	55757.98193	79288.86841	110420.8777
PF3D7_1036900	758334.8169	306439.9482	1466626.666	1371938.646	1430225.531	1196579.32	1275670.977
PF3D7_0219600	538285.2383	2339886.444	355240.0425	337702.9312	236572.1367	821569.2051	891292.8398
PF3D7_1318400	80392.58398	224600.3462	81495.92236	81270.28174	79426.02637	382361.9736	291111.4556
PF3D7_0415500	95811.59326	31672.94092	201677.8145	187752.1182	174261.2178	107555.2153	123535.1426
PF3D7_1331300	402069.5195	1428388.739	270923.8306	272517.6865	257413.6885	740947.6523	909576.5156
PF3D7_1304100	492971.7705	1318642.672	187994.5103	199498.8374	202168.353	1078282.663	883958.5107
PF3D7_1213800	1478243.784	7557141.543	1348644.998	1414098.393	1431615.212	2404859.008	2674471.519
PF3D7_0803000	4514.849121	4574.171875	13097.2998	19119.98047	20221.5293	8957.674805	5731.728516
PF3D7_0523000	5330741.777	20998469.96	5950620.587	5871298.642	6072078.063	3502889.652	3228019.208
PF3D7_1335100	3074832.497	66640445.05	200410.7053	204407.9561	191357.1797	19317605.2	18150400.3
PF3D7_0218000	390061.2217	569596.895	135127.6069	111397.415	120950.0625	704650.6274	717125.7197
PF3D7_1014100	174090.1938	1486133.382	50233.95752	38406.17114	38782.35254	276373.292	231122.5078
PF3D7_1332300	8983.885742	10199.08105	6467.340332	10147.64648	21726.35742	38254.38672	37678.77734
PF3D7_1232200	205118.9414	201616.6982	63059.81006	126431.5723	110287.0869	229632.189	93958.7417
PF3D7_0212200	9118.865234	9178.672852	19958.16406	9225.195313	6431.002441	26868.36523	23540.83984
PF3D7_0929200	621404.8818	3776400.315	736423.1016	879101.8408	881284.7441	460261.4917	427504.5332
PF3D7_1325100	5002969.677	25294798.64	7813109.16	7878961.893	7798262.629	5690243.26	5790776.505
PF3D7_0920700	170805.1147	92141.27344	48675.42627	45830.92041	47100.82861	164239.0859	145255.8794
PF3D7_0508900	193227.7944	857669.2314	156136.8218	93262.40234	90240.77441	580818.0273	533500.2129
PF3D7_1123300	14279.40625	53107.22949	17380.54639	18588.19238	22340.1665	32301.12988	29086.16309
PF3D7_1432800	22492.71924	49694.08057	31400.8811	30429.44922	25876.25293	29759.72266	29027.88721
PF3D7_1416900	487305.7422	102172.9712	629252.6377	598776.1553	614990.3823	1127814.353	1094368.175
PF3D7_0210100	452550.3828	25221.84766	629300.1406	562290.8828	551417.3281	274000.957	280877.5078
PF3D7_1119800	94636.95117	21269.32422	158638.3281	163808.6387	184963.4844	114442.7012	108043.209
PF3D7_1210100	38755.15283	29857.52344	34941.71338	37376.51416	46567.97949	114751.4619	132355.4609
PF3D7_0110700	418209.6084	1089278.93	195360.0654	205707.707	230877.084	861232.1719	807689.8604
PF3D7_1473200	931956.728	7225540.567	1562720.797	1605302.59	1754821.58	2831362.636	2753874.406
PF3D7_0112000	164752.5479	586748.5557	86395.54492	77905.09668	164860.8428	289754.4932	270564.0269
PF3D7_0905100	95024.33789	199696.6548	177335.9624	146298.1987	148720.6719	189558.0186	159736.2778
PF3D7_0511500	169811.5146	163425.6035	258809.2842	247021.3789	261486.0576	201123.7368	195145.5015
PF3D7_1309200	99235.49219	25616.8877	26240.59912	25487.7002	16531.15771	41255.45557	31341.51953
PF3D7_0828500	14731.02832	10032.28125	6574.868164	9981.6875	4615.021484	21110.39063	20151.70313
PF3D7_1102500	355613.5928	1000863.903	253182.7173	290885.0991	330578.1592	131529.4961	118056.8984
PF3D7_0507100	11317513.56	37033378.49	19694679.23	19474932.94	20051967.6	15205861.03	14701875.29
PF3D7_1015900	60295660.49	344798568.3	62130356.61	63829867.69	69270575.76	89964412.25	84099140.94
PF3D7_1202700	34502.29639	26584.97949	74664.95996	73520.771	84341.90479	30073.43555	28301.81934
PF3D7_1122500	66869.61279	66329.61182	47215.87354	68883.60645	61740.89209	91291.16162	99631.28418
PF3D7_1476300	398448.2563	1493354.507	347335.7446	396073.3647	407838.376	1019855.305	936845.8115
PF3D7_1420300	11615.27637	7888.522949	15796.71973	7848.741211	5869.184082	5194.120605	2884.320557
PF3D7_1224300	11280707.34	27258829.93	20011843.55	19881602.35	20471688.81	12881022.82	12941287
PF3D7_1123800	7367.366699	192337.625	8361.285156	11418.37012	5868.940918	5193.905762	13933.01563
PF3D7_0215700	1107074.406	989783.8628	1758365.129	1629465.366	1915395.527	1373344.722	1376790.669
PF3D7_1361200	18275.50244	24522.15479	30509.73633	23180.98877	19484.11768	14886.61011	21902.23096
PF3D7_1212100	249836.7998	171927.8994	67257.28809	43362.76074	31464.34033	145161.9756	116794.0059
PF3D7_0511200	41471.70947	187421.0601	38731.4458	25161.90771	35789.89111	244342.2129	131669.2422
PF3D7_1406700	160578.5708	457768.7314	70887.72559	85218.02197	96137.51123	137198.0043	189273.0596
PF3D7_0529500	193627.54	453432.4873	145355.8618	191614.5327	191535.8096	170688.4578	190483.2178
PF3D7_0520400	333962.9888	4985360.979	266532.6177	243312.1797	297121.2295	385807.335	353315.7559
PF3D7_0503800	1129451.733	403399.7168	1514615.629	1598521.597	1646915.469	703830.3359	597870.1445
PF3D7_1360100	57895.34912	785868.1514	116290.6387	108367.6099	98079.2959	86374.99023	79671.66309
PF3D7_1238600	94095.12988	279523.2861	40647.15137	33181.73584	39969.29297	183032.6328	134250.6533
PF3D7_0209800	6281918.838	30317882.08	6282199.77	5609567.059	6077858.228	5025243.346	5450281.251
PF3D7_1343800	6389.665527	6841.943848	158696.8438	138355.5156	146168.7031	5988.640137	10753.07031
PF3D7_1329600	16063.35938	10767.87402	30924.41797	19974.26172	23903.29492	6194.330078	9680.637695
PF3D7_1035300	358309.4819	1830683.212	271236.8174	259991.5776	277001.6602	1407969.28	1534512.963
PF3D7_1335700	35703.18457	39937.02637	28713.49121	39933.6582	28660.40576	72225.97852	28812.26367
PF3D7_0211800	1684612.198	6744176.31	1399226.706	1292491.32	1283248.156	2138175.95	2198080.41
PF3D7_0928900	29617.82715	16592.26123	114892.7749	45326.16113	52323.14453	21678.75342	31655.43604
PF3D7_0207600	471685.5674	1943382.283	227969.8369	237684.8599	264596.8584	3284391.816	3209269.7
PF3D7_1413900	135277.1013	38907.37451	232538.0059	194166.0908	135889.1118	295085.729	300595.3115
PF3D7_0619000	62101.10352	1057142.388	52673.07813	58984.42285	63047.05566	125329.6055	123301.0117
PF3D7_0514200	28149.52344	19921.70605	26865.84766	19821.23926	16732.39502	50939.98828	46084.56055
PF3D7_0507600	231417.6997	909237.4287	268940.9067	339658.23	302857.8247	389786.2441	340582.3182
PF3D7_0933200	163679.1113	39877.73975	56170.479	68816.2998	36371.48682	350843.5059	294178.4683
PF3D7_0511000	2729481.927	10023383.59	2503707.417	2658818.097	2040170.328	4122798.088	4516141.207
PF3D7_1105800	1783343.336	14034766.11	2773050.995	2785641.774	2894078.55	2806368.101	2834869.658
PF3D7_1020700	55499.23389	71808.10596	94890.03662	108583.6338	131105.3496	58610.76709	55080.76318
PF3D7_0104200	511075.1563	16325359.09	569414.6724	682216.2793	690692.8237	2044451.875	1755253.995
PF3D7_1215900	176726.7432	872080.2153	188227.834	191532.7197	184425.9536	291362.7808	292474.7417
PF3D7_0505700	62516.14453	421056.9512	114614.9277	97622.96191	20850.33301	33504.42041	44863.20313
PF3D7_0510500	54133.67578	266584.7373	78787.62146	63323.28076	70313.89063	135440.116	113738.541
PF3D7_1326000	25469.8623	20797.75098	10872.3208	115639.4907	13361.42383	168451.3633	129635.6973
PF3D7_0614300	207068.2676	61067.53271	329735.1431	275137.145	287226.7363	560228.6697	622645.8745
PF3D7_1127800	21114.29199	214195.4014	42342.73145	43696.91553	44496.91357	30819.24707	31644.90381
PF3D7_1358900	137560.1606	821856.2642	123252.2346	132642.5547	177501.7954	121969.2153	130718.9583
PF3D7_0203400	24487.34668	25084.03223	17637.60449	33612.01758	20554.3999	105053.8193	103493.8662
PF3D7_0512000	678002.3027	392396.5093	643045.5591	641126.4092	667163.1787	1398467.191	1357474.917
PF3D7_0306500	4838.143066	6164.928223	6720.742188	6196.175781	9574.818359	33411.87109	30934.99023
PF3D7_0922700	54222.32715	238226.8975	25038.61523	81450.86719	85669.9668	77041.05957	71640.00391
PF3D7_1111500	187246.5972	141403.0859	114645.5	114339.7178	125273.9111	378183.4609	372611.8662
PF3D7_0936000	532715.3525	458775.7251	4384033.17	4457762.767	4851001.874	1233000.963	1155376.871
PF3D7_0801500	13724.30469	18078.71729	89783.26563	101097.6465	105336.8887	16137.11279	15700.52197
PF3D7_1315500	61801.84912	21447.88281	102460.1426	84825.59131	101225.897	124108.8506	174216.6494
PF3D7_1012900	717063.4561	1796409.707	770288.9365	741996.5669	789032.3315	507946.2041	500234.5068
PF3D7_0720700	58711.77393	640730.8511	43147.96436	47845.31934	52806.01465	80144.13965	95798.76953
PF3D7_1302100	3199933.916	4383627.786	600973.9927	551831.6047	583774.9253	568056.8496	572302.8413
PF3D7_1351700	6288501.461	1352614.335	4529879.831	4720488.517	4543006.975	6915579.514	6567717.811
PF3D7_1209300	22662.71875	21699.17236	25263.64209	26116.42969	21260.46631	22642.51172	19110.53455
PF3D7_0811400	140889.2656	257071.5381	203083.354	143985.5098	156255.4082	260988.5571	300812.0137
PF3D7_0826900	13071.06055	10144.94629	13020.03809	10093.78564	21428.17188	11623.62842	15519.36719
PF3D7_1224500	79565.01563	89926.22656	32439.46191	38786.20313	53332.01709	551263.625	521933.7871
PF3D7_1354900	288801.3135	157022.7803	193712.9551	197302.2529	196668.71	220842.731	233249.9419
PF3D7_0217100	654429.6318	3773887.727	224279.2534	204966.3242	239664.5698	865412.0361	621611.0122
PF3D7_1230800	84120.4458	138491.0474	246872.8882	200625.4712	170470.1816	164034.2983	194279.3586
PF3D7_0320900	124189455.7	22662966.32	78363949.43	83869627.41	83317463.02	163923454.5	160421861.7
PF3D7_1011800	11602573.27	43047930.73	13387424.19	12803086.99	12728582.78	13584187.39	13517821.79
PF3D7_1140700	188062.7012	18002.69531	280791.1855	240989.6855	220165.0698	93734.63916	119171.1924
PF3D7_0302000	40831.62158	39074.61377	72876.68066	54187.24268	64512.23584	73898.99512	55504.30518
PF3D7_0214900	100138.3218	1337510.162	51414.01953	75673.79883	75997.20947	428071.397	319169.5503
PF3D7_0621300	40752.77344	40117.55811	105174.4893	940941.1758	598143.4063	50609.06055	29849.89551
PF3D7_1033400	4904515.077	43464816.83	6330596.862	6311059.834	7029836.798	7919209.848	7198547.319
PF3D7_0214400	19016.7583	22665.85303	112445.8203	107906.188	121353.3477	26369.51953	32650.53369
PF3D7_0823900	62718.87207	46809.7168	74055.00293	67213.34131	73996.91748	67901.58618	83422.91406
PF3D7_0106700	45724.33252	27490.51563	163721.7129	153810.5098	158860.3125	41115.2666	35874.03076
PF3D7_1365700	522479.0928	2432772.895	284931.2466	287207.8315	264726.7305	501852.0664	460863.6543
PF3D7_1013200	20185.90527	14252.33252	24608.53027	13458.93164	10685.45654	26443.2666	21416.04736
PF3D7_1032800	152224.6519	501757.8677	44442.32861	63541.78906	53594.66406	251995.3809	192665.2847
PF3D7_1326100	8717.018555	49738.83203	12108.9502	11597.90918	6147.603516	15479.9375	9478.948242
PF3D7_1438600	176822.6719	556044.6377	158042.9766	182752.8438	195264.0625	138207.8906	76991
PF3D7_1353100	63177.58105	29314.1543	401376.7344	391005.0625	398409.7227	57257.60254	58326
PF3D7_1252600	13264.92773	5210.272949	4511.410156	10630.60547	11897.14453	13157.44531	14865.89063
PF3D7_1353700	32379.67676	25850.83691	68128.02832	70914.02588	72678.5752	47852.24902	37923.63867
PF3D7_1225600	24283.80713	182451.8984	62937.88281	77226.73242	76886.875	52751.33398	48460.30078
PF3D7_0517700	1337810.898	5964830.21	1830336.379	1798960.933	1953660.042	1380184.546	1357716.682
PF3D7_0910100	1104773.312	2415430.508	666194.3394	619277.9995	534270.1401	1536702.814	1552869.634
PF3D7_1401400	403379.0938	10376.74414	124430.7969	116406.7891	113282.2891	11080.53125	3303.595459
PF3D7_1326400	38627.32031	11625.43555	47401.12891	35108.09375	5077.493164	65331.81641	54386
PF3D7_0930300	39120318.65	436764095.6	3916403.938	4050086.741	4438734.809	146000213	145714435.4
PF3D7_0219400	221990.8438	23933.32715	274317.2861	270459.1838	295540.6782	701981.2266	867868.6426
PF3D7_1025900	42824.76758	204122.0527	41855.09521	39987.77637	37667.34277	95939.98145	99676.41138
PF3D7_0305300	193841.4473	498039.7534	306871.4492	314385.9502	322104.894	165574.3159	152133.2495
PF3D7_1030500	439963.7915	2083462.776	293346.1953	292995.6196	349893.8628	508328.5	466890.5728
PF3D7_1331600	253787.8594	618518.75	105216.1641	110659.7109	110859.1641	595988	538772.6875
PF3D7_0415600	32742.41309	15897.58496	78589.37305	71012.46191	67955.24414	54649.30078	71244.14648
PF3D7_0527000	382149.2632	1809198.135	289695.4902	270801.7339	252135.6357	2508318.211	2472576.17
PF3D7_1001500	2595691.25	5776.848633	804013.5625	662878.125	678493.1875	39038.32813	40647.17188
PF3D7_0404300	305776.2266	4263622.873	408750.291	430229.543	464585.2188	555884.6777	532416.7715
PF3D7_0414900	467337.5352	5160655.453	40457.90869	46817.43018	50983.51807	632759.0313	606926.6733
PF3D7_1357900	920894.8745	3064004.397	2013919.682	2095758.119	2315632.453	1594861.325	1463756.706
PF3D7_1422700	26920.00488	35202.92334	34425.72412	66404.26758	64890.44775	33562.17285	62032.48218
PF3D7_1432100	980100.9214	2006563.46	1173221.167	1392383.378	1338105.232	1165389.114	1158859.391
PF3D7_0623500	173927.165	2477218.895	109118.8623	132106.2354	138733.2324	366756.7827	358296.8818
PF3D7_1466700	5434.334961	6008.483887	17902.59375	19979.0332	22094.12109	4683.443359	7319.391602
PF3D7_0309300	58165.68311	330799.5552	107704.1753	37685.65186	76630.12158	118609.1904	134006.0029
PF3D7_0929400	8725676.271	71574709.15	7808130.507	6502011.722	6804648.71	37423931.15	38093820.12
PF3D7_1028200	1838656.833	15305.1665	15974.20508	15336.54834	15632.35254	44914.19824	4313642.82
PF3D7_0223400	5118.325195	4779.984375	8667.99707	6347.280762	4400.663086	18247.71875	17882.05273
PF3D7_0308100	41594.93359	48269.91162	44401.96387	47247.39404	41356.31201	167872.1157	94083.41943
PF3D7_1310500	429105.4141	1145454.114	629562.1016	612420.7031	620020.7227	379134.7715	340807.9009
PF3D7_0418200	233041.748	26055.33154	324995.125	329606.9883	296106.3779	360739.2656	381585.3086
PF3D7_0210600	21933.9292	11692.12402	22609.33887	11633.15967	15869.91357	83805.92969	86790.05469
PF3D7_1021800	87055.29443	77931.76953	73315.40625	78858.39209	79959.00879	199840.332	208801.8223
PF3D7_1366900	1336962.482	5485278.462	1777394.466	1638621.355	1762461.084	2300522.306	2194321.852
PF3D7_0928600	5599.913574	150828.2031	61673.05078	70810.36719	89896.96875	27120.57813	24451.61523
PF3D7_1419000	40035.68213	31718.60449	38769.90674	32280.77441	35484.02539	90406.93213	102767.6411
PF3D7_0422400	15954428.43	80013615.05	29285286.97	29764756.18	27538655.62	18793303.69	20076230.97
PF3D7_0825500	56848.31152	26849.05859	143848.0039	100384.209	144691.3516	49557.54297	27216.93457
PF3D7_0113200	14099.86719	16061.33594	69223.65234	70148.77148	66477.41992	54089.64844	54612.22852
PF3D7_0932800	674841.1787	5042252.705	437674.0337	416294.5913	479253.519	1279425.796	1088215.204
PF3D7_1126900	531370.6426	1222106.062	513520.5679	565495.7817	517090.3154	165906.5317	160863.4692
PF3D7_0403200	204871.459	32171.10107	188573.499	303834.3662	343577.4248	147949.5635	93203.85986
PF3D7_1452500	30561.4834	21907.10938	20276.43164	21853.12012	32099.04492	96929.68848	101704.5332
PF3D7_1330800	200829.5356	789806.8335	1127163.497	1035651.166	1001281.169	132074.0303	123365.6831
PF3D7_0308300	61072.16113	293559.4849	141726.9858	64023.40918	69276.64697	217950.916	191552.3853
PF3D7_1462300	964210.2791	5468226.037	973679.3877	856404.9365	1063063.302	1133396.334	986689.3263
PF3D7_1107700	46308.50488	16392.97412	12591.33057	10636.91455	22614.65234	19678.62109	10959.49121
PF3D7_0628300	1030377.789	4995169.766	621422.3579	689116.0195	744780.5547	413325.6982	345862.1919
PF3D7_0520000	8214731.872	13811103.59	12306780.95	13439611.06	13282451.41	11028031.66	10988969.39
PF3D7_0824800	19688.81445	21082.44434	21979.93652	17093.02246	26966.07422	27214.65039	25041.97363
PF3D7_0302700	10661.12207	10631.87207	5147.912109	10578.25488	7334.059082	24771.06836	24714.17188
PF3D7_0209100	47860.61133	26352.09863	21607.16016	26393.55566	20893.18701	52726.06543	49418.86816
PF3D7_1209700	19561.78223	122903.7676	18504.89111	33435.94336	33239.69775	30281.84863	33957.84863
PF3D7_0723800	250430.8569	1582964.349	200708.7842	202616.8296	212011.1699	953710.9922	864891.5549
PF3D7_1449100	47969.37646	39024.48242	45919.7832	36140.21533	30010.13525	112947.373	117195.29
PF3D7_0919900	181277.9883	159500.9932	151826.3232	160795.0894	174629.7139	614818.5596	425961.1025
PF3D7_1021900	475359.2656	420076.1343	393011.7676	396362.21	422400.1626	1384588.632	1274592.647
PF3D7_1460500	120762.3428	127100.9746	108754.6187	159961.8477	111608.5396	183456.9146	195517.6042
PF3D7_1210300	23896.72656	21187.69678	78154.71094	70047.77734	71325.94043	67295.04492	32097.61719
PF3D7_1465000	187037.8984	1745631.216	80643.29297	98665.3252	92394.31543	192790.9863	198071.3086
PF3D7_1253400	32010.11816	67302.77832	26560.19385	23041.30664	18643.09229	48123.21777	43077.31494
PF3D7_1445200	40819.92383	24944.56006	154582.1191	167558.957	174849.4473	40582.2085	48940.98291
PF3D7_0611400	226609.3062	507082.8477	262021.7422	277857.2607	314563.5894	263591.3799	248819.3486
PF3D7_0730500	24010.19531	28845.62451	34614.11768	28148.00928	26916.52979	28351.6084	50776.27246
PF3D7_1436000	3681756.086	11252123.59	5225767.083	5371005.36	5311465.303	5033525.433	5030871.217
PF3D7_1414300	3921663.769	19942351.11	5676356.967	5174266.214	5681731.995	4990545.23	4783127.479
PF3D7_1206200	2674638.265	3570014.317	4141525.828	4233648.246	4411322.683	3650737.028	3536471.215
PF3D7_0508000	326891.2007	1876243.49	86135.84863	73997.17529	84977.354	1065493.266	997850.1396
PF3D7_1450100	895227.5649	6285140.939	707460.1421	712760.0239	781950.3999	1342871.472	1299052.297
PF3D7_0401800	773049.2485	3943934.271	11518790.88	11820509.08	12856243.35	3211843.77	3145383.804
PF3D7_0218700	88176.06445	634307.4419	149800.2188	102725.5947	116518.6294	116905.3271	78599.47754
PF3D7_1359600	43501.93701	231421.4956	51528.68506	57638.37646	53422.24463	146882.6709	138030.627
PF3D7_1334200	128452.0996	60360.78516	201373.3354	262395.5488	242072.1934	326177.6318	384884.0342
PF3D7_1371800	29019.49561	26815.88916	38972.19043	21067.08154	15202.31885	22669.54053	24496.46704
PF3D7_0811000	55909.27344	38585.30713	42739.00146	36142.10742	56987.0127	107768.1973	75885.41553
PF3D7_1133300	16945.60791	16372.02246	27076.94141	16396.11328	30390.30322	47150.75293	32356.08594
PF3D7_0904700	78500.79346	14474.69287	56249.09961	34353.75195	48576.47949	232432.4453	254376.6211
PF3D7_0814000	3336471.052	613164.4546	7091230.469	6414799.025	6699005.611	4209880.353	4314482.264
PF3D7_1367100	69589.98145	1628803.669	126626.3066	186539.4346	175995.9683	91076.94531	96776.70142
PF3D7_1353300	27149.1001	185305.939	26477.24316	22841.5791	16777.33203	30458.70264	34451.42871
PF3D7_1430300	32444.74219	26882.91748	25034.7793	27169.25342	18871.1499	63538.89307	37304.95361
PF3D7_0821700	1000162.912	9144263.772	1832507.629	1732811.848	1977717.868	1306459.633	1271789.859
PF3D7_1353600	192799.7656	2217990.4	223279.0225	228275.3945	271497.79	326701.4668	312544.54
PF3D7_0529400	234362.8252	1480253.276	226565.9302	223797.6489	211717.644	1097895.742	1147389.003
PF3D7_1237000	97552.39648	751688.8086	70733.96094	56889.71729	65386.39551	165148.1797	156480.2188
PF3D7_1303200	561520.0073	5179619.33	194966.2334	269049.7681	242598.1055	325897.7388	410481.0342
PF3D7_1148900	10184.32813	9511.104492	33793.3125	8951.52832	32935.04297	7012.82959	10959.80859
PF3D7_1141800	28134.80127	21000.80811	21231.66846	21027.73389	24185.88623	88981.55762	107166.9795
PF3D7_1028300	5279.631348	5649.410156	91377.86719	87023.57813	104075.8594	7247.741699	4637.597656
PF3D7_1310000	49741.01367	23470.95117	22761.36816	23409.19336	29141.49707	38239.50195	23768.08398
PF3D7_1130200	6637937.784	5464100.21	9736964.837	9503893.37	9176544.944	8001829.321	8553521.682
PF3D7_1323700	155825.8882	1942342.689	29891.32959	34765.63965	31901.76807	778255.2813	748467.0918
PF3D7_0202200	17871.88574	17429.03125	19844.18164	400187.792	424064.7842	9420.911621	63359.9209
PF3D7_1372000	519383.8438	416717.7188	67309.92969	89631.04688	93961.96094	3406385	3042329.5
PF3D7_1117900	49537.76172	135647.7754	41128.88525	41492.36719	46300.76221	92269.98438	82913.47754
PF3D7_0826500	894604.3496	1381874.499	387998.1006	412063.9404	428471.4541	2082841.772	1839354.46
PF3D7_0709700	1223046.183	11015993.06	832679.6855	805479.6494	798998.2026	1984078.268	1833072.247
PF3D7_1213900	63427.73877	58188.36963	65870.28369	90273.95117	89418.7002	163328.1289	162389.3179
PF3D7_1111300	22778.87891	18750.75293	20075.0625	17000.36426	13485.21924	36686.19434	24226.90625
PF3D7_1012500	21238.9917	25538.26465	19247.59912	20338.93945	21308.35596	111860.752	67311.5752
PF3D7_0933100	7353.350586	4440.44043	5293.546875	44628.48047	41821.45313	9227.450195	5904.348633
PF3D7_0812100	53073.80322	241468.3159	70343.3999	57751.74072	48515.70264	118394.4844	134790.1587
PF3D7_0731100	60228.2041	57699.11621	310251.2275	302566.7109	340411.1543	118753.1899	107301.9409
PF3D7_1219900	152004.1748	16744.43604	122068.3599	130823.6123	114166.8804	228435.6094	225691.8906
PF3D7_1457000	270557.207	284070.5039	241239.1602	283737.6953	252843.1211	870848.0938	865807.3594
PF3D7_0624600	1129248.867	4288833.493	1508066.038	1425554.061	1588279.671	2385691.976	2420413.327
PF3D7_1440500	17078.57471	14042.99609	37373.93164	13972.17676	13297.21338	11767.7915	21129.98633
PF3D7_0909600	51651.31836	486679.7158	25495.83301	36002.98535	29895.02783	134792.5308	140696.7705
PF3D7_1358000	17023.79443	93361.36963	11832.70117	21459.61914	12240.30957	19342.76465	22848.31348
PF3D7_0907400	16643598.49	2326772.596	7932114.603	7136347.586	7253129.662	7228179.3	764888.6643
PF3D7_1213700	285231.2461	78958.53076	220313.1982	254296.7671	221776.0332	88238.13232	86712.25098
PF3D7_1438500	59421.31055	29627.44189	93056.88379	77385.73633	93949.41943	99949.02637	98496.49805
PF3D7_0830400	1380362.672	7406307.011	1349634.195	1472827.711	1446617.531	1365739.594	1305716
PF3D7_1205600	692398.7126	2742382.904	546077.2031	498156.521	529750.0088	1730801.117	1691290.941
PF3D7_1349500	369300.8232	259828.5786	47973.59766	56500.77588	72561.60449	1116146.268	1006666.693
PF3D7_0320500	250446.9316	838109.5234	230703.8066	262571.4067	263932.1953	359194.1724	391662.8203
PF3D7_1334800	82404.07178	395986.0151	67605.54199	66948.79248	75350.95068	721890.1248	743218.9163
PF3D7_1332200	61209.35889	85890.15381	48748.64014	43064.68164	43296.63721	97875.13721	114261.6279
PF3D7_0706500	442380.3989	507790.5938	866812.7729	778249.3623	776337.5557	531997.4221	515968.4976
PF3D7_1245900	52953.34033	16658.92822	61929.98877	112162.4766	103064.8428	158060.5488	50540.08398
PF3D7_0317000	1155927.502	4661590.507	733217.6045	737969.3945	774196.9497	1350023.728	1387591.864
PF3D7_1015600	3624367.154	4724931.918	7505812.371	7347991.401	7684977.277	4976629.928	4904327.094
PF3D7_0527100	434763.2969	2776808.941	297202.4531	314351.668	289221.77	695069.0625	775966.9492
PF3D7_1008700	11222505.41	65805811.56	3229963.856	3482038.522	3382937.099	20022065.07	18925674.98
PF3D7_0524700	63934.16602	16459.28271	192367.1724	164268.0762	160075.8584	103437.7207	98310.37109
PF3D7_1234500	59171.40625	5696.042969	7273.978027	45616.02734	43439.28125	60089.44531	56477.60938
PF3D7_1142100	300551.3936	1147376.952	249070.498	228939.0713	231658.1089	224769.4119	264432.6558
PF3D7_0317200	194299.502	52713.91846	47765.30566	54968.58252	318598.3052	148131.1694	118374.7344
PF3D7_0816200	63186.50293	250747.9502	39456.97461	34111.47949	43386.58691	118910.6953	185119.1152
PF3D7_1008800	506572.5669	354980.9019	1333926.516	1317863.51	1416074.211	585144.1572	475318.7793
PF3D7_1351800	68814.20459	39158.0127	88754.27783	76292.91602	78389.78613	88191.33496	74380.0127
PF3D7_0417500	307459.29	1946453.77	156285.606	159876.9897	181400.9224	897079.518	837360.6445
PF3D7_1130500	45999.3291	184482.7031	10523.36084	16183.08887	20727.89063	100418.4951	55849.75391
PF3D7_1213600	89129.29248	25764.30713	66019.00244	46559.84814	53556.59375	53281.97363	66772.08105
PF3D7_1439800	798363.1318	5336729.245	930841.5103	850123.9585	784024.3701	551318.2695	553515.1304
PF3D7_0916700	5233847.592	12787684.83	4329787.559	4144222.932	3972140.877	2008809.535	2037808.546
PF3D7_1016300	226230.8364	66408.04102	791721.6169	628346.111	690341.9893	665761.8799	848596.0527
PF3D7_0629900	225613.3418	912499.6084	215259.3389	272438.6992	302956.5371	219027.2012	193113.2471
PF3D7_1460700	4172420.693	1350507.016	7273829.088	7371879.308	7165509.106	5281158.189	5241142.244
PF3D7_0515000	18775.98389	116391.8931	38394.50586	12386.1377	23902.93555	43884.82324	47423.42676
PF3D7_0318300	36194.82373	15600.75391	33216.57568	16164.54541	15787.87842	57363.15625	50180.75684
PF3D7_1414000	1263725.724	7961441.851	362838.9189	328889.1274	365232.8408	1761479.265	1977110.977
PF3D7_0907300	67197.0166	191604.8838	24322.06006	22642.24072	46301.3667	83616.3457	55285.60547
PF3D7_1329500	276515.4863	783605.7002	202883.4766	76182.81104	205160.6504	25532.07959	22163.88086
PF3D7_0511800	10270649.76	38966396.08	5898698.784	6164659.729	6458982.218	13290003	12656171.81
PF3D7_0723600	23031.09961	6030.35498	58468.50781	46312.26172	45843.08594	34361.39844	45926.65625
PF3D7_0910900	13479.69922	17505.82617	13385.4248	17417.54346	22122.50977	19479.08984	17256.7417
PF3D7_1330000	25937.28516	9046.461914	16003.85059	9000.839844	17421.96484	55499.77734	52494.25391
PF3D7_0708400	37853566.89	52307719.13	69371566.34	70244266.11	67059039.23	72797155.15	72348099.48
PF3D7_1362000	108197.999	885456.9717	13863.41992	16243.74805	14496.4248	118401.7266	100090.8887
PF3D7_1365500	134738.3018	521932.2915	211415.0195	170944.1226	187674.437	182254.9629	177030.9404
PF3D7_1024800	280428.7373	394999.5503	102806.397	149643.8945	191625.6387	100430.6719	107254.2837
PF3D7_1350100	3893189.504	9474055.528	4155829.387	4348766.713	4233983.806	6924934.225	6897622.069
PF3D7_1325000	367061.1523	129716.9365	363991.9453	545406.3906	552921.6953	632504.7422	576868.1641
PF3D7_0704800	22322.41113	620828.4658	19880.86328	19381.89893	23641.78711	83433.9707	77858.49316
PF3D7_1326300	6687.708496	7161.083496	20446.94531	4482.549316	6465.389648	5721.751953	10273.85059
PF3D7_1033500	30455.98291	23068.00977	41720.16602	29810.09814	35035.53174	44017.11523	48338.1377
PF3D7_0419600	3589253.146	1672678.972	2416922.868	2569459.553	2519626.88	5131426.164	5113288.332
PF3D7_0929900	5432.674805	379899.4063	11338.91797	5518.089355	8975.373047	31599.86523	36616.18359
PF3D7_1407500	289410.4565	332518.3594	369979.7793	371292.1929	376248.0391	382016.127	396293.9971
PF3D7_1201500	74671.59375	90897.78516	31239.88818	79499.11523	80220.26563	60163.71094	52409.98828
PF3D7_1304000	240617.5981	338220.9424	40060.521	45054.81104	44857.50635	136381.5869	129346.9072
PF3D7_0726400	58241.70801	37802.26221	54833.2915	32136.35889	55060.32275	100684.3296	94752.40576
PF3D7_0308500	119426.0078	8175.788086	108745.2031	114974.4531	113466.4141	191734.1406	153195.5
PF3D7_0204500	363404.7686	3382381.614	265691.1411	293676.457	297528.0215	496887.0313	513096.4893
PF3D7_0807800	1415616.897	6412818.795	964112.5737	1042651.13	974037.7783	2367197.978	2374050.835
PF3D7_1134800	533009.126	1056723.202	244128.377	311115.9326	348446.5068	550918.6948	489331.5112
PF3D7_0416800	4486056.585	16506719.64	3228463.98	3219234.301	3417114.686	4934747.96	4984394.216
PF3D7_1471400	100968.1953	22114.23828	58670.2168	77550.04102	62248.08545	143361.7578	160550.4219
PF3D7_1445700	1524162.791	5095272.788	2810028.67	2863888.722	3013924.338	2024523.629	1918940.261
PF3D7_1364100	229580.5083	1088598.918	153462.8618	143105.2041	146170.7939	1824293.07	1798269.362
PF3D7_1004000	6477133.906	1821276.87	10419127.19	10863658.52	10682905.75	7710218.211	7759581.206
PF3D7_1135400	279377.9541	704494.7148	106789.5596	62422.68018	105601.79	923393.1787	940559.1328
PF3D7_0505800	853568.0996	67456.854	1608236.519	1509341.967	1557319.054	3654530.439	3930874.182
PF3D7_1226400	11250.45605	10521.92627	20227.96484	11579.23975	19893.81152	60960.31543	47976.67383
PF3D7_0812500	154907.5647	46117.06201	234000.5986	239859.7349	246558.4863	94246.2666	174989.5476
PF3D7_0414200	13518.20117	14878.0918	14386.14307	15870.83936	15211.13086	54654.00195	48254.93506
PF3D7_0524400	383849.48	327402.0078	578097.3232	641568.394	595533.8545	499920.5986	486899.9751
PF3D7_0422700	184954.5757	48845.3457	209469.095	214977.98	177088.7456	171509.3916	203436.4316
PF3D7_1351100	316192.3984	39661.52246	203730.4619	202906.2437	206093.3428	402248.8203	342038.9048
PF3D7_1116100	74922.41992	492193.7769	32031.95605	37862.62646	31746.14258	103933.7373	147470.6553
PF3D7_1231600	16227.97803	24007.45117	40484.08545	57369.05371	43713.60352	42427.2373	42548.08838
PF3D7_1328200	5360.987793	5563.677246	7447.03418	5591.877441	10609.54297	11988.43066	3196.651367
PF3D7_1118200	679823.0139	5299993.609	9770975.12	9813916.572	10205334.76	3556243.221	3464396.9
PF3D7_1037100	185678.8555	444036.4648	303402.3623	277454.4248	320353.4731	201410.2793	248526.4805
PF3D7_1018500	19336.52539	18201.94141	36294.01563	23180.69702	27988.74658	29077.54688	34681.68066
PF3D7_0212100	74243.27783	1202232.73	73672.12256	82296.88379	59625.43799	167094.4292	164519.6962
PF3D7_1136600	36541.50586	12588.88379	97879.34961	110782.041	112222.9297	12519.48584	14913.61475
PF3D7_1361600	6630.623047	109203.3359	4773.268066	4899.606934	9401.918945	17384.21484	15087.97559
PF3D7_1468700	11683741.75	20875336.42	9840635.336	10179350.43	10025587.98	12403601.08	12033135.69
PF3D7_1119900	26712.45508	316425.2188	30770.3457	15617.44629	26164.63281	40300.03125	39645.08203
PF3D7_1202200	96863.14307	1146753.94	76575.6582	96754.73535	15637.93994	187823.6328	193129.7773
PF3D7_1115400	1221108.995	3835563.643	838179.4346	633030.521	675732.4497	2459288.829	2557779.86
PF3D7_1144900	2729079.51	10932139.38	1891882.47	2153889.045	2104792.167	4882992.264	4623360.991
PF3D7_0106000	4896.88916	10247.59375	11345.85742	8378.880859	5760.187988	15067.92773	11017.68652
PF3D7_1359400	1448963.429	75135.41699	3227155.051	3372721.783	3212304.797	1870521.199	1798500.158
PF3D7_0725400	112361.873	2404334.479	10805.04004	17800.63867	15393.58154	308909.5117	294257.5059
PF3D7_1126700	77274.78271	918343.9585	71574.95605	63953.50879	65980.90967	196444.604	198219.6934
PF3D7_1105600	435683.3838	932197.8218	689870.457	550636.8296	509231.9336	316560.9404	468112.0444
PF3D7_1441400	2220184.872	11231665.97	2026259.961	2002935.23	2082426.595	2580707.411	2446691.048
PF3D7_1147300	34954.25195	135294.271	34037.30762	39831.09473	40856.75879	294570.292	68018.67334
PF3D7_0810700	8758.429688	10461.62207	13538.09473	10408.86426	4425.622559	15846.25098	12243.39355
PF3D7_1321800	7905.446777	10587.52051	10981.58301	46997.39063	54300.00781	50967.83984	9845.543945
PF3D7_1136800	68091.24121	361282.2998	101893.3452	105920.8076	113485.9243	94675.65381	112956.7271
PF3D7_1420400	1813776.493	7928972.078	2007983.857	2026568.192	2095194.272	1982187.476	1982031.978
PF3D7_0606500	51310.90479	16862.5625	108606.9077	126638.416	117191.7998	47081.96094	36640.0332
PF3D7_1431300	34049.49561	11766.93408	62363.97168	96262.16797	112338.5391	12264.66455	18513.76563
PF3D7_1349600	87950.05029	762890.0186	82078.73096	74376.77881	89017.61719	431738.0918	444793.8896
PF3D7_1361800	5341564.79	28510513.15	780094.8145	763223.2371	943010.4004	7900170.38	7501964.212
PF3D7_1414500	54013.31396	26795.00684	52930.15332	43098.86963	45219.37061	86332.56592	75209.59961
PF3D7_1321500	18312.62549	11710.56836	50642.7666	65701.16162	56250.36719	58208.49805	65873.88672
PF3D7_1464500	47780.17725	50265.86328	47726.87842	50574.45605	38711.05957	79197.71558	83425.56494
PF3D7_1237200	62638.64697	214571.9673	234655.0591	262732.3525	260798.5146	207847.9546	86052.271
PF3D7_0415000	638864.6294	3433298.822	379627.0049	462061.5625	437534.7524	1069932.737	984785.5327
PF3D7_1246200	57225778.16	28160755.24	14895198.17	18274239.67	17781783.68	49803025.09	55712517.87
PF3D7_1039100	363615.75	144331.9844	488484.2188	541151.4375	600232	542682.0625	512751.4688
PF3D7_0724400	18981.89648	15859.80469	38334.31738	43060.84229	229405.7773	38577.5293	36073.01563
PF3D7_0207500	172865.6177	1242819.688	156181.3716	144127.3232	180835.6621	1487535.964	1506777.557
PF3D7_0828800	105385.0688	792566.9731	63980.15186	69028.05811	64024.87549	417178.1392	339550.2168
PF3D7_0914700	1656977.024	7626027.966	2079315.693	1999843.882	2340842.42	1417831.486	1301458.248
PF3D7_1312900	1119347.359	10040035.13	1299985.076	1361695.058	1510291.168	1826824.009	1597661.968
PF3D7_1224900	78374.93359	758337.5	121044.3477	105605.8203	114747	102893.9043	98576.46875
PF3D7_1457500	106891.4917	666301.8008	28386.88867	15559.20117	16461.67139	157358.6318	153536.2441
PF3D7_1403600	7523.562012	11124.92676	10451.10059	11181.31543	5305.928223	37689.47656	42901.625
PF3D7_0422500	221439.1143	1558586.349	434063.3462	458219.8477	488694.6138	415701.2925	436955.52
PF3D7_1457200	4572438.828	521455.73	1888648.367	1882524.984	1959201.961	4133104.031	4132918.75
PF3D7_0826700	12944153.83	71188550.76	13627301.57	14085594.1	13423253.81	8409745.535	8176085.682
PF3D7_0819600	813437.1426	3716210.744	703407.6758	778307.4834	724792.543	792371.9907	829333.2803
PF3D7_0528100	356627.25	2321396.227	330006.3276	354440.1729	333754.0005	652576.4019	634468.8904
PF3D7_0621200	3063740.162	14899427.08	6904258.445	6758368.201	7022783.478	5326968.45	5037447.839
PF3D7_1012200	39345.65381	44053.82715	34644.63232	44066.1748	41501.375	438761.2344	298561.3281
PF3D7_0906600	11009.50879	11610.42676	229471.2734	208739.1641	211529.3828	19466.73633	11539.09131
PF3D7_0419700	370558.6836	26885.55273	404374.4048	413267.833	480633.3096	53783.91504	94994.85938
PF3D7_0402100	761542.6445	1885827.434	1699972.311	1968294.487	1826638.515	320606.3833	439681.2236
PF3D7_1125500	43130.67725	28119.15967	21074.55225	26293.52881	31404.82959	23571.10889	23993.86914
PF3D7_1142400	47398.66895	391543.3164	50583.25195	65687.82129	61886.63086	69691.19141	65614.39941
PF3D7_0717400	10330.60693	11602.3335	25456.34082	20606.3457	26038.1582	25861.19824	27789.99121
PF3D7_1352700	138906.3564	43391.63916	161040.8965	178339.9995	207690.7402	166048.3301	162419.4888
PF3D7_0606600	132731.7114	182657.7085	352419.7007	388061.1411	371673.8523	183008.0371	169189.7856
PF3D7_0213100	1033978.609	4171001.446	1363806.912	1434397.941	1352637.294	1779298.574	1773303.665
PF3D7_0709000	950879.6152	2537534.494	1489668.167	1407145.384	1405544.099	966494.373	1052941.247
PF3D7_1122300	53450.14844	112960.228	19696.41895	25418.95117	18259.69336	18518.91992	33059.58594
PF3D7_0524300	5578.881836	47190.71484	12675.48828	12671.55566	10471.7793	12681.19727	14277.7334
PF3D7_1235300	71684.71582	140131.0942	136663.2773	145892.958	136910.3916	116684.0762	120112.0303
PF3D7_0832200	26255.49512	176764.937	134643.6504	161681.7485	163560.335	26638.61523	30615.07422
PF3D7_0111400	106814.9141	21325.11621	21647.51221	21349.28857	17138.12793	177147.875	185283.2588
PF3D7_0804500	95395.83594	61914.34619	63094.6543	65746.6748	64935.07959	128920.2471	112174.9653
PF3D7_1137300	387080.7324	1835412.384	760808.8677	761099.1289	785549.0747	350200.8112	325983.8257
PF3D7_0314100	76873.0166	70573.29443	48872.5957	83948.30811	95237.67236	71279.30957	132080.189
PF3D7_1469800	5616.299805	6013.836914	10968.19238	5337.675293	7698.777832	6813.277344	9221.173828
PF3D7_0522100	5863.408691	5568.794434	7566.525879	5540.710938	10779.77734	12767.14453	18219.48828
PF3D7_1236100	1427954.932	3220490.267	2712957.667	2700446.799	2724009.147	2173779.674	2246179.349
PF3D7_0208500	297057.5391	1769649.547	169701.0547	165058.0586	128770.8184	444560.4844	438411.1094
PF3D7_1423000	20965.60107	25945.33301	113155.4209	113206.0693	177879.668	25890.30371	16884.56348
PF3D7_0308600	160791.1143	251786.1313	146235.7607	162729.5737	165713.4531	85353.32764	83832.77588
PF3D7_1437400	49156.95459	39910.74707	40812.46484	39762.2168	34904.23926	102707.9697	99065.42285
PF3D7_1227800	64528.27588	36526.28271	152073.4761	142971.9023	148772.3745	51231.90137	46990.8667
PF3D7_0409600	41341.31885	140576.8486	53201.07373	34169.44629	37099.81836	176515.272	230843.8887
PF3D7_0618300	3462276.872	4883266.399	6176587.961	5925703.995	6035087.921	5978681.81	5713608.272
PF3D7_0802300	20493.82373	21183.9248	110305.7246	43703.22852	87184.2207	21032.93164	19939.98145
PF3D7_1334500	1072162.826	818760.4624	86829.74414	793026.6357	871141.8354	1106373.876	1079758.157
PF3D7_1431600	181571.6699	260982.5444	88504.80615	78654.63135	78287.88867	239693.835	195528.0664
PF3D7_0601900	21438.67139	27451.4834	186272.7617	155899.8438	214752.2969	123117.7227	124089.9277
PF3D7_1469900	5983.777832	5456.772949	46105.33203	461397.0938	8484.720703	7508.822754	4804.654785
PF3D7_0316600	1574781.19	2652017.554	2779788.352	3004974.241	3026440.693	2364821.759	2275683.445
PF3D7_1129000	3724722.16	2151117.296	6677779.38	6150541.838	5953553.111	5416661.219	5110126.472
PF3D7_0812600	38091.81641	5778.190918	11415.49805	5749.050781	24445.85352	61885.25	55897.26953
PF3D7_0630600	65208.58545	272241.3022	41847.56445	53323.65186	55576.95264	134157.9985	109031.2529
PF3D7_1100800	11198.83008	11991.51465	134819.625	108680.0234	121607.5469	22535.26563	22855.08789
PF3D7_0503200	34001.13379	167598.5415	33294.14111	31146.05615	28015.01416	76841.50684	60954.50195
PF3D7_1446200	5742382.952	19526538.57	5669327.396	5172292.006	5451610.267	7259257.098	7246579.735
PF3D7_0519400	1514126.498	1874213.455	2049815.465	1926228.181	2100405.916	1564513.751	1793276.266
PF3D7_0212400	834879.1006	6269782.923	637302.3193	679751.3506	717810.1279	820273.3203	740130.2451
PF3D7_0914100	236821.6836	500361.4536	252025.9346	215959.7778	241951.5889	460648.5703	476460.5293
PF3D7_1354500	900486.0078	2991703.709	920800.4957	971492.5718	1023675.072	1297157.543	1299545.233
PF3D7_0934500	685619.5469	611436.6963	1384791.923	750508.9634	1414308.386	1051274.349	1128889.24
PF3D7_1125800	70764.14648	13301.95313	14732.35156	16926.12744	9855.933105	28341.02051	33841.00488
PF3D7_1443100	21332.12744	19498.83643	17116.93945	19979.72949	27032.55078	29122.10986	43782.07129
PF3D7_1228400	7081.940918	7583.220215	8891.329102	11878.56738	6105.478516	5403.237305	9701.933594
PF3D7_0615600	7982.530762	4896.723145	4800.287598	6555.385742	14964.43457	23715.25195	21058.0957
PF3D7_0610500	88675.73438	1963044.75	110190.2188	104444.5	123212.9453	95897.79688	89103.07031
PF3D7_0318100	103802.7944	837931.7334	201281.2563	192862.2427	170321.3252	126444.875	137201.8828
PF3D7_1119200	9628.773438	9515.996094	36293.12109	39777.80078	39090.71484	7417.450195	11592.15918
PF3D7_0215000	131359.8433	55355.76611	62309.49295	76708.12109	70200.78955	139797.8701	99243.91699
PF3D7_1250300	92233.16797	635611.6807	66603.51465	63790.32861	59450.99609	212963.6641	184461.4082
PF3D7_1237100	35580.33594	9089.344727	4558.402832	9135.415039	6494.20459	71195.38281	63359.44141
PF3D7_0306900	1538627.844	5172320.12	1048460.43	1348536.945	1383908.59	772414.2617	709283.0703
PF3D7_0927600	99103.10205	565103.4097	85146.50977	122160.1284	104972.5762	396676.2429	430993.6123
PF3D7_1037500	185445.9766	3953327.746	111048.4302	138186.6411	108001.8125	1194901.822	1114471.766
PF3D7_1312600	484125.1733	662987.7896	209065.3398	248643.251	223322.5195	583072.1016	598902.8303
PF3D7_1367500	22973.68457	11511.55322	12181.86328	16816.56494	29110.23633	32402.43848	28548.479
PF3D7_1408000	4739723.418	42682383.22	7760366.231	8190085.987	8502223.387	13893670.77	13266268.98
PF3D7_0312500	24799.63721	55965.04346	61044.69727	72104.89453	60542.96484	32820.22852	41602.03613
PF3D7_0613700	120359.9614	286589.1543	79152.99756	85545.02246	68542.53076	195082.4648	207108.0723
PF3D7_1202900	1699767.25	13415910.86	1306059.47	1202686.779	1368176.584	2091613.216	2040843.929
PF3D7_1250200	6741.515625	4424.34668	5852.972656	5491.088867	4754.396973	11993.16504	10319.72656
PF3D7_0823300	258571.9976	1085233.685	293794.8984	311029.8818	353676.6216	348172.4688	403470.4395
PF3D7_1239000	5007.110352	6521.149414	10114.92285	6488.263184	7099.852051	19880.19922	11282.0459
PF3D7_0108000	2400711.998	26093908.74	1645346.168	1660600.093	1744638.068	3539224.699	3445300.685
PF3D7_0715800	76403.70703	366341.3018	45895.43311	50047.29199	48002.82178	113688.9404	141982.791
PF3D7_1018200	103830.2578	90416.21338	105147.2173	92067.96924	112264.0093	434643.4463	524864.5966
PF3D7_1367600	196893.6797	502898.5249	524270.52	573936.8003	594237.5283	156553.0459	150287.5498
PF3D7_0517900	22619.5708	543548.7383	16530.21729	33341.90039	29794.04346	81337.00098	72724.82324
PF3D7_0611800	24725.60107	25340.38623	69979.32617	60310.87891	63866.78809	38092.23865	45068.04346
PF3D7_0411900	254433.6479	35836.51855	36943.08789	93874.13477	32100.43213	235286.9639	275784.8555
PF3D7_1138100	155402.1406	928625.9375	131459.1406	140109.3594	133238.1563	129150.1016	125106.6406
PF3D7_1303400	7284.53418	185581.6875	111365.2891	93388.69531	110458.0938	9141.094727	5849.093262
PF3D7_1012300	71996.01563	707228.375	46054.65234	56201.62891	52955.35156	122240.3281	108908.5313
PF3D7_API0290	1498.795532	43099.10547	9013.828125	2452.003906	4576.23877	5976.596191	4582.797363
PF3D7_0205600	1882.27063	92377.64063	5958.893066	12085.55469	1088.231323	14745.85742	15753.6543
PF3D7_1434800	669511.9229	157453.1719	1191774.658	1210028.947	1125732.666	1122817.529	1290405.12
PF3D7_1435400	300465.4551	440060	594428.0391	551888.3438	555694.9648	362475.9492	309261.8906
PF3D7_0619500	301392.9954	408355.4395	409099.6001	428098.1216	282268.6172	716565.6455	661544.1138
PF3D7_1340300	38470.44092	34427.7417	81117.45068	70848.36035	74144.73242	25407.85449	38550.40771
PF3D7_0916000	10469.5166	7994.549805	5182.64209	8035.071289	7383.538574	8343.15332	19390.62891
PF3D7_1419700	1616131.122	9885778.411	2239601.626	2000233.552	2153201.043	1536959.277	1457997.565
PF3D7_0529000	192369.4927	1626215.858	197864.5889	248178.4658	222316.5259	162243.0815	168241.5889
PF3D7_0915400	12506352.56	84234131.64	13899465.25	14014982.49	14803610.73	17600996.64	16575563.82
PF3D7_1426000	640533.1543	9655299.471	1111807.556	1281660.649	1423860.239	1314989.724	1194597.238
PF3D7_0714200	239552.0947	682741.3184	142765.6299	234864.4473	141550.9336	288959.5723	253055.3208
PF3D7_1246800	384315.4722	2768680.159	634689.1328	696974.3418	707103.6763	537426.665	476927.0396
PF3D7_0111800	14576.61572	15510.60986	70464.93652	86285.85547	79164.93945	82924.90625	94237.07422
PF3D7_0413900	356188.0913	1575879.055	152962.6489	160220.2109	173205.9336	470617.7607	425959.9648
PF3D7_1430100	26138.48682	325610.9722	15077.90149	14904.91919	24458.40039	79645.49902	80180.5293
PF3D7_0212300	566530.3872	1425648.482	573331.6704	460548.2393	510767.9233	623101.6353	626453.248
PF3D7_0317300	132617.8311	607445.5151	276992.3682	209817.9434	252363.6807	262900.6543	286676.481
PF3D7_1127100	1265876.491	11019969.21	391791.7349	379011.9175	377546.4263	3168104.894	3327499.598
PF3D7_1478600	64699.69629	71550.41943	257718.9521	297267.4106	303820.8608	71187.76611	69515.29248
PF3D7_1364000	5454.34082	5468.453125	11293.87793	5496.17041	7927.381836	16938.08789	14643.57617
PF3D7_0410600	430499.8555	2253134.982	546083.4917	533206.3608	533097.7041	404803.4773	336457.8779
PF3D7_1402200	52134.72266	434172.1563	7371.604004	8902.849609	5174.265137	77682.9375	71897.38281
PF3D7_1462700	49415.91113	16980.37256	28824.51563	16894.46924	28634.75146	76627.27344	73116.86523
PF3D7_1440100	69833.55322	163115.2197	60037.88672	66903.90332	52141.21143	164625.894	174711.7539
PF3D7_1025000	313340.1147	965870.2412	284437.5044	295720.3506	316631.5864	341319.0903	297590.7886
PF3D7_1410600	3167868.322	1283740.854	3184716.096	3129762.347	3079167.754	4001765.904	4013822.914
PF3D7_1105300	37069.33154	96565.81787	31295.24414	24508.8623	32992.01367	107802.9297	115113.7813
PF3D7_1436800	14067.95947	191058.041	14836.21143	16635.83545	12889.66699	71296.84766	73564.63281
PF3D7_1143400	742713.2734	443038.6348	964840.5078	883275.5781	1054897.531	1491989.844	1271654.859
PF3D7_1208900	139573.2485	325516.4409	227573.7471	223546.9043	231280.5684	730648.6748	725743.71
PF3D7_1205500	97656.02344	898948.7915	55978.87354	47981.23047	51014.75244	72188.91748	64353.10645
PF3D7_1338700	13525.17188	15421.32471	13854.79297	15876.88037	14601.87354	87460.91016	49586.26953
PF3D7_0703600	28882.37207	75646.13379	31191.58301	30861.94238	23800.27246	137846.8496	177756.7666
PF3D7_1251100	12195.71387	7513.080078	8779.478516	7475.190918	6162.478027	18908.89648	31605.08398
PF3D7_0405900	91741.01367	109510.8032	105621.8403	117251.9199	95512.44043	501818.0322	477264.4268
PF3D7_1358800	8098719.722	41282901.41	13486520.85	13765520.28	14958326.42	10612103.56	10465591.63
PF3D7_0722400	3882813.059	11686719.78	3459161.73	3308350.284	3606235.572	4096488.429	3918757.683
PF3D7_0912900	335487.5791	1046735.935	148476.6938	127943.9355	169827.189	104242.0156	114986.1841
PF3D7_0708100	177949.1943	654180.1367	610115.2969	561163.2344	498931.2422	113810.0605	99015.97754
PF3D7_1311500	1814075.362	3209690.628	707429.8052	1029322.488	1023685.459	2531058.635	2654086.645
PF3D7_1366500	1840446.868	1558183.289	569133.7451	547904.2217	540718.9971	2220485.57	2440349.844
PF3D7_1313700	56895.48193	18943.49023	14576.25342	13889.20557	33018.69434	101680.0781	102637.4883
PF3D7_0102500	302255.4111	4143493.826	194453.1426	193358.6631	209719.1152	1102876.324	1066379.361
PF3D7_0212500	175425.311	1036908.391	235453.2378	204355.7432	170604.9468	273152.5303	434903.6445
PF3D7_1302800	2880532.83	7696200.024	3323609.787	3589599.936	3204850.106	2239885.661	2318480.426
PF3D7_1106200	34322.33203	614174.625	6396.470215	25697.9375	18776.36914	29806.10938	5734.758301
PF3D7_1331700	910220.9741	1939765.538	715962.5293	850637.8105	923393.1621	1278583.641	1066532.961
PF3D7_1412600	140104.1294	550321.9844	171915.6328	217045.5586	181241.3213	164667.5098	165614.9473
PF3D7_0204700	1012903.91	358992.2197	1100149.416	1201211.973	1243508.625	1189544.173	1123839.442
PF3D7_1134200	140922.8154	52649.94629	125906.8491	62712.83447	172908.7871	239795.9783	191202.0869
PF3D7_1252100	8274282.294	25289123.29	2890523.066	3088922.326	3391862.491	9904779.315	9975499.454
PF3D7_1032500	36620.30029	12174.35059	44293.58984	45573.59668	43288.28271	85698.17773	96949.79688
PF3D7_1305000	44841.99463	160229.0181	78328.95996	41361.81836	61187.11035	158387.3657	141903.0967
PF3D7_0803200	60836.81982	478217.6533	36482.24463	54906.77539	50693.31689	259948.498	234954.4434
PF3D7_0907700	1107997.259	3764804.793	1078730.905	947146.0571	1112811.699	560237.1621	549411.7959
PF3D7_1010700	307055.8887	938755.8979	483921.0574	431783.7593	470330.939	501211.2173	540939.2593
PF3D7_1451500	94954.68506	17279.6416	128467.6484	131060.541	132853.2207	112019.7422	113191.5527
PF3D7_0624000	6477688.612	22564738.92	5693810.637	4899275.056	5378817.744	9419680.021	9441328.191
PF3D7_1355800	114714.3438	463253.8125	153825.9375	141178.7031	155559.0625	92811.82813	97403.70313
PF3D7_1112500	16739.60205	137706.459	23594.16797	23352.23193	23327.12305	40923.94336	15895.97607
PF3D7_1106000	439937.5664	611027.6753	723601.8145	601712.4575	737638.1123	452421.4512	437292.3413
PF3D7_0932200	13540348.77	40374608.88	3094745.881	3713453.295	3953728.943	16133902.41	13834693.82
PF3D7_1216900	204214.7234	177624.6421	570587.8506	472136.8936	465720.7197	538755.0537	678079.0991
PF3D7_0622200	30883.74609	297408.7109	130912.6992	133346.7617	156296.8203	50662.97168	50086.88184
PF3D7_1103700	733408.0469	3271008.428	861502.6445	1069187.035	968530.6758	725026.9346	754232.2905
PF3D7_0821600	145499.8906	1918990.578	199948.2227	218079.1914	235497.8613	168196.3389	160250.5908
PF3D7_0606800	117506.4019	1769233.697	99806.37012	69701.13379	105241.2822	1018959.511	906537.4712
PF3D7_1403900	196403.0391	3035783.75	258388.8828	259310.0508	291414.2969	254085.8047	254744.5586
PF3D7_1433000	12543.33105	11423.05078	27922.42578	21287.53955	24608.88965	6705.176758	11848.22778
PF3D7_0914900	22498.99512	15565.88232	32497.78955	15487.38281	23968.53516	56630.17578	71773.71094
PF3D7_0935900	649401.7012	156116.7686	4661607.971	4475164.422	4327097.354	1007484.981	1079615.191
PF3D7_0919100	1109541.185	4546736.8	1400438.067	1200475.214	1405140.659	1172997.027	1167881.703
PF3D7_0309500	2320880.657	5888913.446	1124838.011	1120814.714	1173441.197	2522079.222	2786233.798
PF3D7_1229400	6246670.682	1178417.644	4397815.376	4410309.757	4531797.731	3471282.781	3292554.145
PF3D7_1342000	1851840.958	4632284.824	3189451.564	4125814.746	4272434.29	4090208.938	3879106.53
PF3D7_1031700	6375.408691	5953.970215	6958.868164	5095.743652	9914.068359	51233.16406	49331.62891
PF3D7_0624200	14456.09595	123247.5713	14206.87207	20505.59033	21957.33545	22324.25977	16743.04883
PF3D7_0419800	130341.6016	223098.3574	180469.3701	207860.0684	207168.4258	79284.22559	65626.83887
PF3D7_0829200	223174.0605	1214736.441	687801.5156	744252.125	779417.9609	376891.4063	303067.0645
PF3D7_1302700	21228.99121	17496.75781	15282.375	16791.40283	12479.56055	17078.74121	17045.75
PF3D7_1003600	450337.6348	4287952.382	145672.0854	175597.2944	208874.5273	1942590.866	2030437.299
PF3D7_1412800	379913.374	489152.5464	223111.207	208123.6279	171695.3306	347549.9199	367703.7871
PF3D7_0729300	20276.21289	19881.24512	23173.47021	28307.9624	69453.69824	24588.6416	26776.12061
PF3D7_0930800	20134.28223	17995.36035	9577.419922	18086.57129	13170.16846	14881.85352	22607.3252
PF3D7_0403600	11177.93066	11848.64404	18287.5166	297679.3608	11000.6543	11240.51514	82757.20508
PF3D7_0815800	118144.8428	547066.1597	69398.73096	99781.94922	110776.8525	332468.6145	408859.748
PF3D7_1014400	7423.150391	66403.86719	8617.192383	9432.203125	10081.44238	5311.34082	2916.651123
PF3D7_1117100	310630.9824	1550566.541	144610.2227	144772.0283	107380.8706	498748.5352	577074.5195
PF3D7_1146000	74743.31592	51101.06543	231001.1465	213479.3608	241656.7231	80903.90381	109315.3516
PF3D7_1239200	95779.50879	91147.48145	92438.09863	91602.9541	88472.18945	308754.5515	239627.5177
PF3D7_0500800	4790132.033	21810611.88	27023853.79	26911965.92	27114491.81	24831429.67	24704703.79
PF3D7_0316700	269148.7759	114062.3096	194323.8882	179979.0664	206092.5571	472681.293	479955.1685
PF3D7_1207100	50317.17725	216702.1206	158618.1602	142138.2363	152731.1797	57876.80078	45157.87744
PF3D7_0518500	125900.9365	66396.42236	251312.6279	216571.6157	260490.3154	257038.9854	206373.4438
PF3D7_0629700	33133.1333	37159.05322	38509.39893	39261.70996	37217.44531	85792.53711	50766.91553
PF3D7_0416500	17852.25928	15700.34912	13705.89502	15701.17529	13405.24805	22867.62598	55032.71875
PF3D7_0618200	1458149.131	7630006.115	1381732.137	1681118.457	1734935.5	1477091.479	1343339.684
PF3D7_0306300	1927601.549	10921140.22	2059424.094	1922284.601	2004759.502	2626626.894	2689624.451
PF3D7_1217200	13505.89307	13447.02197	94062.79102	69430.49219	97435.83008	12658.7583	14004.61426
PF3D7_0812700	141683.8047	1288933.598	201417.3311	211656.1563	236645.6514	170722.8438	165899.3047
PF3D7_0919000	12528506.06	45092775.32	12107501.7	11708883.54	11148506.76	12305587.66	11564582.82
PF3D7_0818900	61254363.93	272371114.1	107540406.5	108606993.8	105129436.5	97915183.35	102071996
PF3D7_0104100	47031.68408	488829.4419	29307.64209	26966.39746	25492.23389	154039.8462	146813.3906
PF3D7_0810500	123286.2773	20433.55322	53740.44727	125571.6782	122729.5845	134048.644	133570.0293
PF3D7_1215400	44894.88916	212198.8062	36808.12012	29900.4375	39377.53613	117314.0581	287223.3691
PF3D7_0702400	174069.2388	31882.84229	610041.2606	586485.0752	537228.7522	329180.0144	355976.8936
PF3D7_1227700	292483.3516	161380.4976	373076.5649	386438.8057	435833.7593	287802.6313	388093.8633
PF3D7_1444400	90608.48438	861318.25	9923.90918	4829.474609	12055.18359	6164.584473	117181.8828
PF3D7_1032900	46229.30859	6353.750488	56470.00391	60551.79297	63549.03516	10497.69922	5846.417969
PF3D7_0711000	947764.439	11022803.42	839982.3223	801311.8838	906888.3579	1802284.711	1681830.706
PF3D7_0506100	112329.019	142874.1895	264512.4399	281532.4971	260170.1929	35526.91113	48984.98877
PF3D7_1248700	296422.2881	1441593.989	355555.8027	443463.376	402180.7437	526618.7808	577719.5459
PF3D7_0625400	158188.5444	693125.395	318703.4678	271520.7134	284273.9873	89828.67822	81160.23242
PF3D7_0822900	190345.3271	445085.7905	100531.8262	119863.2715	117404.3438	660335.9844	537527.229
PF3D7_1466800	53248.85645	144953.5801	89378.70557	116783.6797	124899.7188	36793.95508	24195.54834
PF3D7_1218600	427025.7329	961344.3843	658227.4307	649811.7476	680704.3672	653159.9341	882868.0342
PF3D7_1139300	49507.66211	45403.20996	100833.8218	99938.22119	115611.5464	48498.18604	49229.64746
PF3D7_1132200	2854620.301	12328528.44	3094632.235	3190324.161	3214742.234	3911373.898	3712242.678
PF3D7_0708500	17151.07813	9413.235352	29248.42969	25124.86719	29579.70898	26193.94922	7727.319824
PF3D7_0202400	228182.6333	310255.9023	607711.4214	622757.4912	595406.2246	293950.8481	315695.1709
PF3D7_1110500	110732.1069	341424.2109	30043.61133	63520.24707	66423.11719	298303.6523	265953.3945
PF3D7_0720400	406683.9722	936342.1475	531392.061	560836.9844	512097.2524	609095.4731	578297.4771
PF3D7_1118000	70471.9082	25322.5415	41907.02246	31806.99463	42200.74365	108044.8457	141312.3418
PF3D7_0423700	310366.123	17607.15869	271751.7959	235542.0732	262262.8975	1153062.133	1280149.07
PF3D7_0802800	339430.5732	113708.6699	100730.8286	63740.53809	67666.84961	457151.4375	450627.5918
PF3D7_1455300	346836.4517	1665105.186	110204.1958	102840.9834	92759.08887	368955.1909	457941.02
PF3D7_0501500	7075750.658	85538018.37	814176.752	774847.8423	951871.9844	7311979.533	6762506.493
PF3D7_0110500	52055.84277	55691.39014	64551.3335	65670.74951	69547.12891	82570.2616	68753.29297
PF3D7_1311800	15890651.62	71738506.54	17079925.44	17776637.43	17273348.03	23912290.09	24170543.65
PF3D7_0720500	37796.07324	22825.88184	48024.71777	45033.63281	46156.4126	36359.79346	36680.63477
PF3D7_0113000	50865.81787	456399.2256	504249.2246	519709.0664	571609.6221	270206.0752	249518.1753
PF3D7_1458300	130014.7314	456510.3311	62492.47803	79600.26074	89663.01172	224992.0518	209702.3516
PF3D7_0622800	592209.9019	2882821.682	526787.3242	470386.7749	597424.9067	838045.042	900379.105
PF3D7_0604100	56759.90918	61111.10986	76720.12891	68613.58154	68512.07813	168363.7197	159000.1855
PF3D7_0422600	15753.62939	15423.36475	11340.7583	23213.39551	22337.91992	21148.55176	27023.77441
PF3D7_1420900	26385.28271	427344.4033	15705.00195	10609.13135	22374.39453	58032.44336	72295.45898
PF3D7_0931100	66000.84717	189783.9512	172066.4277	163340.8135	187313.1016	45171.0415	40961.86035
PF3D7_0725300	15380.50684	9480.15332	48358.78125	44882.31641	46654.87891	7035.725586	16172.88086
PF3D7_0710600	528462.8125	91125.17529	1012646.672	996436.0859	944764.4155	881768.9063	822043.4551
PF3D7_1408600	5932905.909	27287192.75	7947819.352	8166372.662	8528819.628	5743982.334	5156970.536
PF3D7_1436600	271294.6763	341140.7661	59197.55566	71287.75049	58648.71338	491297.2012	327963.1978
PF3D7_1352400	118842.7412	56585.22021	147113.9819	379506.8853	96937.45117	273312.5762	208617.2847
PF3D7_0313000	225806.1348	824110.2222	141593.2588	118509.8022	114438.7383	284540.0664	243298.4395
PF3D7_0813300	5022787.104	944876.6255	18624032.31	18752675.3	19059778.72	6652100.756	6696330.125
PF3D7_0729900	791732.625	1187607.875	795318.0625	840611.8125	660704.1875	105162.6016	127352.5781
PF3D7_1230900	10703.30762	10335.53711	7856.259277	10003.91309	10508.34277	8056.259277	4486.722168
PF3D7_1459400	1501471.397	8589642.693	1066677.969	1058921.253	1137723.978	1313532.565	1232340.873
PF3D7_1019900	83199.97021	511767.0151	31390.14893	28357.17969	40429.6792	174196.7974	142737.6929
PF3D7_1134100	1558954.981	10842918.62	791930.584	748768.4224	857266.2974	1875444.499	1764661.782
PF3D7_0107000	150837.2783	556609.5718	75645.51758	91616.13477	68528.95605	892421.6582	898877.3564
PF3D7_0302900	1489915.594	13825372.88	1045730.548	1033557.503	1171096.694	2607136.229	2290801.067
PF3D7_1249500	327319.4404	2800375.524	123554.3838	126175.0425	112549.6406	626540.6328	663716.0938
PF3D7_1004200	111452.373	251641.1934	136697.7363	93277.67432	101812.0234	125728.2939	116244.9004
PF3D7_1021500	33788.16211	33879.45215	74965.10059	78540.55664	100281.1553	35642.1748	36369.70313
PF3D7_0813500	12136.56689	11686.50439	14758.95605	10289.75098	15988.05029	51792.27734	24638.50684
PF3D7_0830700	8771	10446.62891	46420.60547	37197.53516	4431.974609	17723.78906	23842.02734
PF3D7_0619400	15841935.94	106995538.2	12216007.26	12233438.66	13567969.36	28063796.48	27486120.71
PF3D7_0505100	241725.0791	20522.52588	397392.8311	420289.3208	395608.5786	636183.0801	670631.0693
PF3D7_1471200	84989.4292	1383264.435	77459.10645	61763.93604	73598.06689	88538.78809	87036.06641
PF3D7_1361900	5942563.395	15808222.5	1854005.846	1831197.074	2031791.325	8681143.876	8357939.968
PF3D7_1360900	571541.0591	1682964.31	453192.4336	443844.1826	324392.4087	1143570.118	1259763.905
PF3D7_1136500	1512099.583	842738.4238	709302.8569	762602.8535	759098.5234	1612626.897	1609432.02
PF3D7_1357000	145922338.1	614778250.7	135829541.2	137542762	135359126.6	161031041.6	163782206.8
PF3D7_1408500	35054.7168	20490.49805	95237.0625	106863.6396	108406.6299	12069.56934	27467.08789
PF3D7_0715300	28005.63672	11488.08887	5741.679688	11430.15332	11309.40039	31012.6582	45578.66406
PF3D7_1319300	110631.6162	496319.3374	285081.3579	110994.4067	222998.5825	121955.2163	156785.9419
PF3D7_1217900	20709.01953	13300.80322	12461.61133	11363.51758	17753.64355	71761.91992	42402.39014
PF3D7_0507800	172567.1299	914467.75	170756.8213	193507.8984	208007.6909	293294.1069	246250.0835
PF3D7_1345100	394381.564	401162.4941	519008.4834	525332.0415	543903.9199	176532.4585	167638.2485
PF3D7_1313000	28914.86914	236571.6406	14048.31738	17150.41602	5428.332031	50966.77344	33163.21875
PF3D7_1341300	2615106.969	1239817.666	4755703.11	4849436.908	4745159.355	3903329.493	3906086.375
PF3D7_1469200	44069.31738	63966.86035	17106.37402	10810.17822	18910.54443	24417.21387	44528.75
PF3D7_1458400	230277.6914	858905.1563	238700.6875	237408.1406	268692.3359	372010.4492	322704.2354
PF3D7_0803700	222479.7676	656375.7495	165790.6133	156336.6382	156342.6563	675499.7305	639360.1113
PF3D7_1234900	77869.09375	24362.86035	74056.4541	77070.86621	68705.47461	280637.9419	304673.1953
PF3D7_0218400	15741.13525	14793.90918	43234.91797	50172.9707	53123.88086	15723.44922	15492.54932
PF3D7_1417500	790537.123	781343.564	1531613.636	1619756.344	1693018.973	865040.0889	750990.4238
PF3D7_0702900	42971.49805	518880.376	34297.36719	62359.47607	58133.41211	89028.75342	94512.50977
PF3D7_0807000	45165.54395	416980.4204	61648.39404	58225.8916	53756.4563	33329.28125	32680.53467
PF3D7_1355900	27184.78857	21454.4668	22393.74414	21506.86523	23348.17041	57183.23877	42109.04639
PF3D7_0627800	493229.0024	189768.9937	415146.916	378594.5063	370738.6279	559462.7224	597075.7217
PF3D7_1230400	531307.9375	74499.93066	388419.2813	429418.2813	424948.5625	779334.4063	804288.3438
PF3D7_0301600	20602.27246	19240.38379	16600.84814	13515.94653	16440.16455	13952.45801	26691.69141
PF3D7_1423300	107353.2813	76868.35938	23920.50293	19418.57275	21816.17676	112566.4844	97294.37109
PF3D7_0106800	514495.1123	208647.7573	163937.9897	75186.39648	152776.7114	624191.8711	629537.0322
PF3D7_1211700	213105.2456	286965.7876	191295.6323	221319.437	205953.2109	1062371.863	1064336.375
PF3D7_0320700	276756.4199	695383.0493	192923.7764	181749.5146	146611.7148	432332.0093	425696.6621
PF3D7_1032100	67728.896	37478.14307	58923.14209	55591.00977	65742.84277	29060.08179	37970.39771
PF3D7_1355100	164180.3169	166189.7671	165093.0752	168329.1494	161686.9971	1143451.018	1187289.113
PF3D7_1324900	120670446.4	702159018.9	87510909.69	92751085.51	92312164.16	158944860.9	154642963.4
PF3D7_1426700	336547.4824	1565432.241	186754.0054	126326.4053	140278.0308	424127.0796	421551.958
PF3D7_1118600	16950.36133	16015.86768	16670.98828	14730.21436	15956.15869	18385.98535	14422.90967
PF3D7_1244700	5301.502441	5676.757324	11619.47266	5648.129395	8155.922852	7217.842773	13550.7168
PF3D7_1456500	63515.33154	54070.69482	58987.98486	54003.89404	50300.69531	262081.4131	95628.70068
PF3D7_1202100	90430.61035	271970.167	58820.75635	81463.48926	28194.76611	169474.9688	125501.3945
PF3D7_1027300	17431760.27	69573411.14	9414850.945	9683740.938	10119963.92	25018901.81	24262564.92
PF3D7_0813100	37543.63281	30962.8125	35108.68701	30880.78418	32661.83643	63473.4458	54443.52002
PF3D7_1474500	343961.2476	397074.3823	420001.0332	454194.1479	442686.5625	788491.3521	587582.7041
PF3D7_0109500	11996.06592	62024.99902	41075.66211	14729.52002	17105.6709	12988.39502	18022.77881
PF3D7_0607700	234467.8818	54771.89746	56259.20752	59218.43457	458431.7148	79372.75195	78011.06445
PF3D7_0303700	336053.2295	2157441.261	215070.8945	209622.7666	243453.3022	552433.0625	464555.9365
PF3D7_1328100	388773.8481	36839.54297	240902.0767	151862.7769	220529.5977	352339.583	560232.063
PF3D7_0402000	326470.2856	3151821.444	5504021.063	5548652.25	5565865.031	2235290.313	2092787.477
PF3D7_0824600	151988.7256	1018041.053	184569.3594	171097.293	181114.2656	163068.876	160921.0781
PF3D7_0609000	241874.3228	1396921.204	382207.7939	381699.2311	380923.1897	419501.1179	397115.6836
PF3D7_1148000	15508511.64	38265.94336	42909.15771	58797.32275	62424.35107	96285.97656	121246.291
PF3D7_0516400	159696.2974	45315.81592	73790.62207	93923.54053	74339.10693	424731.2734	398593.4277
PF3D7_1333400	508845.7598	1314274.001	391986.4678	559593.543	564345.6016	719906.1328	898269.0781
PF3D7_1224100	37350.03662	40112.74023	37406.99756	41084.41309	33685.00586	66014.4126	42325.65527
PF3D7_1446500	113597.9644	441015.7402	194740.439	282597.3857	273366.123	266206.9009	271044.4365
PF3D7_0102900	1337298.816	707403.5342	1214424.089	1415244.797	1308848.296	2220798.589	2273455.38
PF3D7_1104100	131718.2285	93535.07617	133377.1641	140598.6758	138836.6914	119576.5176	115581.498
PF3D7_0501300	2056641.202	3191180.012	18045140.75	17563628.3	17029010.31	4616075.333	4729520.21
PF3D7_0827900	26641631.9	165013313.9	34644929.35	37132549.25	37035164.56	40866626.53	41139478.08
PF3D7_1459000	896404.0762	6091465.126	500117.8833	625577.606	625870.303	857223.0212	688570.7412
PF3D7_0532300	207594.7134	174477.4531	4468130.129	4267187.103	4373613.445	1086651.339	1157333.143
PF3D7_1027400	63003.28809	15301.47705	109623.5664	89576.45703	86189.19922	111840.7285	102714.332
PF3D7_1473700	385488.7349	64457.23584	1339432.418	1134578.26	1027980.66	73593.69824	96459.3291
PF3D7_0322000	25241517.2	274830402.6	25254035.38	25723678.39	29499528.77	36316722.71	35846945.89
PF3D7_0729100	81241.65967	153409.2319	97146.76416	78556.00098	80473.30957	247638.7437	253079.8311
PF3D7_0936300	183679.9961	20219.64697	19373.69141	20169.55029	105105.6675	24325.68359	19841.66357
PF3D7_0516800	29658.80078	34652.7959	23242.72705	38696.89893	34142.14404	50062.24756	37787.36328
PF3D7_0923900	1307276.906	2887073.452	1173938.925	1185482.42	1193664.493	579002.3701	672252.6777
PF3D7_1126500	64117.31836	227419.6948	177585.2002	206858.7949	223463.5176	77243.4082	74367.19482
PF3D7_0312300	26415.7207	132914.2935	23651.32129	23977.771	24173.06592	64638.27002	36555.96338
PF3D7_0523100	263038.168	464480.8164	363728.5327	274782.1646	274045.8052	278038.52	261388.4175
PF3D7_1434600	196093.7705	55193.11621	344275.0464	368057.7896	407965.6631	289980.1367	330815.6064
PF3D7_1308000	15785.41895	19553.06494	31790.83105	17935.53125	20365.69141	29137.74561	38256.55664
PF3D7_0621900	173673.8809	1698944.281	118934.5391	114692.1572	142171.4102	199483.7285	184167.5176
PF3D7_0818500	114821.2969	15986.65039	79970.36328	82793.7334	15468.82617	102950.4762	97168.2981
PF3D7_1429600	46041.56592	36804.71777	42380.47168	33450.18848	29816.4248	63362.85156	87367.38281
PF3D7_1128200	482336.9434	52977.09521	505283.3169	499801.3545	500703.5332	754792.0986	762124.9214
PF3D7_0602400	265545.0483	16246.48779	233684.9326	185191.5864	177068.5	486442.998	454232.7871
PF3D7_0603500	77321.63379	1741572.348	13820.23438	9919.003418	15264.45361	149213.5352	123690.7148
PF3D7_0603300	143572.752	918049.2563	253922.3237	296483.4351	273046.501	195234.1333	160701.7266
PF3D7_1028700	88071.07031	101560.3032	87634.76758	95451.60156	90877.47656	252912.3265	267129.2069
PF3D7_0407800	140740.0151	639077.666	104657.4771	116729.8169	134183.0439	464649.9717	620461.9463
PF3D7_1320800	229479.6367	1545282.517	111764.7129	135603.0708	142852.7891	296656.3164	250949.6743
PF3D7_1225200	130337.041	44300.99854	175219.9028	163036.2866	130505.8809	231243.0332	201667.4868
PF3D7_0618500	316269.4727	335443.2319	80644.40088	55006.2583	75289.4585	477167.8379	447198.6074
PF3D7_1344200	6198156.154	40954746.99	5198261.615	5646520.957	5812274.534	7856245.124	7542292.678
PF3D7_1110100	26689.13184	26824.66309	27148.88959	24870.41504	29728.82324	29706.521	35010.4635
PF3D7_1108500	152129.0703	1396318.02	32889.47998	39368.93066	32007.33594	206847.1123	202737.3574
PF3D7_0203100	642139.5	36912.41016	1290742	1226419.875	1107656.75	713756.375	844211.3125
PF3D7_0822800	102813.9658	124744.9717	153912.6094	153188.7412	134869.3198	126166.646	99855.40186
PF3D7_0517400	1862706.578	9199419.201	1915783.292	1911166.053	1876856.715	2700282.827	2475326.101
PF3D7_1107800	336414.332	1340814.553	1167084.656	1247581.267	1317048.844	1852350.833	1745236.901
PF3D7_0504000	30240.42773	24290.36914	30060.12061	31757.60352	31998.76074	66236.12891	58445.4209
PF3D7_0627500	7310879.354	28855166.24	7363759.52	7203937.592	7206411.613	6806524.704	6633977.907
PF3D7_1323500	22541.28564	335825.9399	143149.4868	157676.1558	150135.9209	150678.7383	146555.4258
PF3D7_0907600	113173.6396	456911.8701	94335.96289	101992.3257	108268.3682	120594.0542	167634.043
PF3D7_0413500	302601.4707	4179185.082	139290.6997	149119.3428	181304.1973	369533.3525	350824.0146
PF3D7_1419300	747594.1172	3210610.605	817803.2344	805431.3359	868065.7344	725809.5625	710785.8359
PF3D7_1251300	599310.3374	1195476.529	161386.8528	287027.9009	282258.9282	1270750.461	1143130.024
PF3D7_0505500	173131.374	942401.1606	141777.6421	131648.459	133072.9526	941984.3765	792646.8608
PF3D7_0829300	204295.4097	2066224.809	252914.4136	267694.0371	260062.9473	148788.457	154721.5342
PF3D7_0307200	3627862.519	7233988.931	7466539.916	6947423.42	7055448.043	4335194.511	4772198.777
PF3D7_1124800	126606.1753	35023.33203	484027.0537	548735.6758	557930.0781	82609.49609	61877.09961
PF3D7_1409400	197757.2554	29521.72559	62281.14893	77383.62549	85703.79248	544298.7754	424052.3086
PF3D7_1463200	369227.5933	1887750.522	136193.6758	137771.5034	149271.1592	482142.5215	458031.1655
PF3D7_1452700	5746.888184	5190.07959	7983.094238	2635.238525	3248.573242	5585.94043	7157.246582
PF3D7_0603400	102327.9307	310254.3789	270849.1128	215931.7002	233286.2227	119306.2178	188610.4839
PF3D7_1439700	127085.7754	365176.6191	30235.00732	40836.04883	45601.5459	211766.082	207818.6523
PF3D7_1129900	192696.5283	906723.2988	574893.0347	722861.3164	665395.897	392177.8062	385207.8447
PF3D7_1223100	9313607.57	41955838.77	2376273.595	2597049.729	2549449.592	8808134.885	8555010.315
PF3D7_1247400	449718.5332	719331.0405	1030352.985	953180.1509	945832.2979	1556171.809	1721827.73
PF3D7_0728600	10445.72266	12069.92627	17560.33154	12062.79785	17960.34229	12487.40833	22881.14355
PF3D7_0723400	68174.69043	425480.3496	72036.53809	123735.5249	120643.8125	80280.31152	90734.54199
PF3D7_1136000	40627.12207	22295.30615	25193.83447	18829.74561	30425.62207	40009.86035	34542.01807
PF3D7_0816400	22769.45068	700442.4531	20172.88623	18377.23926	23634.58252	193101.7764	157209.001
PF3D7_0629200	1422452.232	4357622.392	1839266.936	2075639.929	1852093.605	2338359.176	2443745.742
PF3D7_1357800	3053087.531	6156981.945	3018464.063	2983600.385	3734304.041	2834905.596	2969607.142
PF3D7_0707900	12929.02393	17139.92773	63958.59277	70546.6875	102070.0234	12890.19922	13716.60352
PF3D7_1324400	219350.7715	653909.8711	130217.0293	155888.0283	162928.2007	162112.0186	124917.6631
PF3D7_1368200	1285641.065	6435580.892	1205073.433	1374321.903	1180712.511	2272195.53	2268876.9
PF3D7_0208200	24148.01318	21478.62549	55105.72656	27957.58984	40622.07227	21183.27588	23704.02588
PF3D7_1323200	1128794.371	1583360.021	1156670.32	1150056.855	1049713.766	1514697.421	1810770.818
PF3D7_0809900	5509.61377	90025.30469	7653.492188	9863.458984	11951.37695	13930.48828	13329.97656
PF3D7_1241900	155111.2834	126928.7461	178159.8804	216978.4639	211910.854	382915.7235	372964.8943
PF3D7_1358700	1481921.434	5472990.263	1189053.957	1190435.352	1228346.621	1219602.954	1223604.832
PF3D7_0903500	135550.2708	104736.8184	191602.7017	180880.2046	193460.0044	176153.9603	566366.1133
PF3D7_1025300	241527.624	741073.5732	255873.3315	222762.8394	242913.998	335618.7491	321476.9873
PF3D7_1127000	722447.4053	1353239.973	1249712.747	1259095.421	1272276.641	1401273.829	1495178.83
PF3D7_1107100	16371.38721	13129.92676	12997.0625	13196.47705	18516.48242	27634.01758	36552.97852
PF3D7_1426100	3835940.68	7688390.295	5913351.281	6382040.023	6454468.281	4823805.453	5044063.117
PF3D7_0902800	5896.890137	5058.056641	8191.464844	5083.693848	11670.1084	37743.19141	36193.89453
PF3D7_0915700	40579.30078	263102.4375	21371.96875	22402.03906	21713.30469	20161.97266	8491.604492
PF3D7_0318200	329089.374	418337.9541	686866.1162	830441.48	880368.4897	834905.5344	746493.5171
PF3D7_1001700	102083.1284	194906.5034	64454.2041	60561.99951	72207.04053	274226.8633	240147.7158
PF3D7_1349100	32055.73633	10038.41895	16685.62939	12299.02734	15335.82422	53927.47852	39519.1001
PF3D7_0934700	53840.20215	335512.1016	59481.87207	76908.84912	73018.00732	112428.8457	134068.9561
PF3D7_0629100	406014.2856	1246658.607	172324.2051	205014.2593	210626.1289	439804.1167	615914.4082
PF3D7_0404700	82768.07178	82176.98486	67495.77734	83033.66553	75232.10889	158096.2168	236194.6821
PF3D7_1323600	189053.0918	430322.1479	191704.4316	277870.9668	397032.3438	669943.0728	627363.7236
PF3D7_1208300	64051.5459	741326.2896	195089.2754	110321.0986	66041.25879	414278.0942	343454.8696
PF3D7_0411100	18541.88281	14067.46094	22860.58545	18344.19531	26976.33594	50652.60742	39791.66016
PF3D7_0905900	225417.7095	71247.69092	149927.2583	160212.7402	142094.9771	274473.5332	306086.2139
PF3D7_0501000	1055593.005	8145985.565	9653855.652	9612986.597	10034406.91	4194210.758	4142110.029
PF3D7_1130400	2753726.534	11362626.21	1915759.52	1616898.423	1954177.786	4520278.437	4448232.739
PF3D7_0602600	11288.15234	12087.15918	5457.106934	7452.354492	10748.87793	20294.72461	6086.781738
PF3D7_1427900	7127559.348	38914715.98	3532604.343	3360895.997	3565551.765	15923491.2	15333880.12
PF3D7_1456900	43285.37207	17096.56885	30102.06055	17221.68652	27204.18408	102168.3008	110276.9072
PF3D7_0612700	104228.8101	978504.6436	73177.51465	62229.125	71940.17236	557278.415	530465.7832
PF3D7_1450700	7149.828613	4566.838379	16407.48242	16384.72852	14683.46191	12537.31348	5563.213867
PF3D7_1134900	10076.40234	144031.6094	4402.923828	9047.405273	6272.699219	43600.60938	50211.76172
PF3D7_1239800	250219.5103	191255.4443	229567.3062	230300.7852	212126.0991	1093475.401	576809.0574
PF3D7_1143100	35378.83887	31435.979	28123.56006	32558.14355	33851.92383	134139.5752	145592.0508
PF3D7_1438100	1123451.881	3491537.46	944313.968	861072.7627	815345.5889	1295288.836	1277453.869
PF3D7_1236300	5043.129883	126268.5078	10187.68555	6441.921875	7150.925293	15647.625	15295.33594
PF3D7_0731600	783812.8621	6522502.596	849559.7007	722075.8794	839884.3682	3392557.823	2953828.075
PF3D7_0103100	107764.7588	14497.70898	59340.13721	47715.57324	51783.28369	81260.76367	80668.82617
PF3D7_0307700	74032.60205	43891.22705	56084.99365	50401.83936	51243.06494	126799.7158	130048.5393
PF3D7_1414400	244694.1768	2264167.536	401422.8701	155491.0898	195862.0557	470025.0488	1116894.974
PF3D7_1114100	171688.3359	380135.7017	147501.9097	166503.2778	159764.875	287703.3799	317433.9785
PF3D7_1461400	511331.5762	5385889.637	108430.73	127537.855	109598.8169	2474904.866	2406615.211
PF3D7_0515800	20891.07471	20912.23535	101615.5029	82592.72705	25054.98486	172043.4746	177397.6895
PF3D7_0620500	18217.21289	210077.2813	29200.125	28549.35352	32208.85742	19964.29688	20784.85547
PF3D7_1441200	4863693.158	29323115.2	8368122.117	8800785.551	9114656.927	5833605.875	5621063.443
PF3D7_1471100	4259599.254	9134642.607	15174558.71	14751883.57	13498694.25	9104841.873	8800210.713
PF3D7_0608310	319494.0942	581606.5181	445747.7832	507673.9458	500854.0659	313344.5474	257909.895
PF3D7_1360800	2618487.411	11023085.56	2990906.552	2825582.417	2968501.176	3949255.925	3893750.498
PF3D7_1206000	10195.44971	10224.7876	16384.06201	12288.91113	15053.01025	43733.53418	93251.28516
PF3D7_0106300	1316573.232	2294359.262	1474075.78	1400847.55	1512395.156	1662549.463	1666153.051
PF3D7_0416000	8094.921387	11319.11816	12149.31348	8414.498047	6662.477539	18054.9043	18756.29688
PF3D7_1424400	4332119.413	13024146.52	8833933.376	9209646.824	9568461.211	6641059.999	6215387.591
PF3D7_0827300	17564.36475	101730.6348	34592.21582	31005.82813	32229.45947	21177.42139	14035.78247
PF3D7_0715200	71230.65234	72053.2417	59747.95166	78824.18066	66500.0127	108495.6323	125359.5732
PF3D7_0403700	55342.16699	127301.4575	106302.4873	99425.56982	74280.771	77245.84033	109537.7373
PF3D7_0406200	370919.3247	39484.11035	406427.6182	365265.5449	369778.1094	235730.8813	234918.1396
PF3D7_1470900	970455.2715	2947800.179	391987.043	430599.3574	414082.125	793211.4482	719944.7964
PF3D7_0903400	789947.0562	3463300.389	650551.9263	753918.3613	743137.7627	1392169.182	1263009.594
PF3D7_1138800	13683.86035	16073.50928	24992.01807	21601.29639	28466.97656	45249.63086	38133.11621
PF3D7_0707600	18690.10352	221275.7656	9920.928711	27468.0332	29274.91992	32283.1582	34884.09766
PF3D7_0526900	169344.1353	1821837.265	125843.8086	148371.5518	154300.2637	118643.5093	121997.4866
PF3D7_1103100	3455599.252	28138284.99	5721060.852	6288200.879	6773296.998	6676148.942	6182456.619
PF3D7_1328500	153420.3813	450185.6631	276909.5195	243695.4766	285544.4756	517861.5967	557882.9395
PF3D7_1315300	27475.83105	2714924.888	14608.39063	30018.24512	20812.08887	386763.252	273186.3975
PF3D7_0310500	80562.20264	490327.105	108640.7202	102871.4282	115369.7046	127575.2412	146293.2666
PF3D7_1212400	5895.548828	6312.852539	10448.67188	16382.83301	17185.44531	55094.89063	43970.76563
PF3D7_0810300	772957.916	194454.4155	168262.7925	192481.6655	163951.5981	375954.3027	465438.998
PF3D7_0708800	8058429.551	26904246.63	8772209.582	8872005.063	8392776.107	9919850.717	10104777.59
PF3D7_1121700	108372.5908	106838.1772	142478.1235	147425.6084	184197.7632	194340.9233	227472.1182
PF3D7_1323400	450586.6284	107630.4009	953658.3301	969365.522	936930.1387	683019.1182	646964.5776
PF3D7_1342100	362739.4116	553544.4575	114032.3062	135696.437	154824.2617	667312.8662	519495.6035
PF3D7_1326200	6535.098145	6997.670898	9426.125977	4587.228027	25795.10742	37407.25391	24726.13281
PF3D7_0710700	23416.36475	24291.4541	20916.29688	39661.13232	263524.3882	162255.5146	21164.26123
PF3D7_0601600	16825.84375	16630.95313	12781.43408	14061.87598	13304.88037	39157.60938	34705.9082
PF3D7_1136900	596393.9487	843421.5259	37439.16504	1098155.619	1103533.134	845910.292	79085.40869
PF3D7_1437200	865959.7207	2944427.37	425191.3389	395049.8779	185625.3076	2582281.863	2737602.235
PF3D7_0822600	1708863.916	5634790.712	935445.9541	690828.2458	927718.2212	2208370.913	2444731.815
PF3D7_1419800	222048.9141	2761982.189	227652.2827	214984.4536	219142.8022	716961.7109	691070.3774
PF3D7_0512200	136629.5332	573054.0254	154928.4775	254183.4473	149360.2632	201338.1245	194034.8872
PF3D7_0507700	301491.7588	1268594.313	308261.0356	329687.7192	287908.4888	541320.3613	534138.6035
PF3D7_1364500	62086.87793	199006.0215	28033.52246	54744.24756	65669.01074	56547.87012	44504.59766
PF3D7_0616200	82812.38867	631841.8081	82570.72656	82725.2998	72606.01074	314333.3984	365445.6802
PF3D7_0722500	42854.61914	17344.64063	83354.31445	32036.25684	76545.85156	108610.3203	105197.4063
PF3D7_0206800	16013.1416	10894.5957	1342.240112	10839.65332	11925.49121	109274.4766	105671.9844
PF3D7_0917000	112296.2964	42884.84473	47706.62451	47991.35986	55923.76758	163771.4858	190269.6516
PF3D7_0705500	148115.0806	615230.8184	93133.08838	86911.70117	78669.11182	177126.3325	195368.5986
PF3D7_1004500	65584.9707	228070.2354	63587.5127	70376.37988	70825.50732	343408.4551	335291.96
PF3D7_0811500	53095.88428	28828.76563	66184.61621	51264.89551	45801.55762	48243.85938	65463.49609
PF3D7_0419500	68609.24365	858975.8418	55744.94531	59492.72656	50870.0293	143781.5117	137488.7871
PF3D7_1128900	15549.3501	18113.11621	28619.18262	17897.09912	25387.03369	98801.63184	88855.63184
PF3D7_0909400	288635.7227	1179733.375	349525.4092	361396.667	345983.3867	300492.7583	287811.7998
PF3D7_0704400	11430.57227	11065.93066	9106.751953	11071.10547	17937.5918	21712.86914	19259.29639
PF3D7_0528000	49362.88379	31794.12158	132528.0537	181164.041	165968.4312	151451.4644	126890.2515
PF3D7_1223700	474010.7021	1965546.727	406249.541	373697.5259	369424.4863	687314.8359	700754.9116
PF3D7_0708300	34386.12354	63954.03027	18026.78955	25357.27466	20680.14893	29814.47266	21400.77197
PF3D7_1231800	132744.6348	190726.8804	149790.3306	147727.999	128062.8511	59208.64551	54875.42432
PF3D7_1472200	44683.23975	34306.76074	69139.10645	74444.94434	62412.54492	43839.42041	45832.83838
PF3D7_0530200	171092.6211	14822.34473	38452.59326	14824.24902	14180.07568	54931.83984	51752.84082
PF3D7_1346100	892487.0767	7427027.823	1367347.972	1254498.795	1413496.099	1932318.213	1868436.652
PF3D7_0808200	34517.75781	207471.6006	22815.92578	23616.57129	18548.81641	121123.3521	114014.9058
PF3D7_1420200	20278.86035	20082.91797	10557.67188	16634.36328	18195.72314	37323.12793	301760.4805
PF3D7_1319400	21108.22266	28572.91602	25226.99365	28550.21924	14090.14941	146104.334	154934.75
PF3D7_0205900	2084753.884	3325938.677	1230729.463	1230490.295	1374240.255	2800482.925	2860248.912
PF3D7_1355700	31330.65771	21708.11523	87974.32031	67672.80835	79575.86328	29758.9873	43033.41211
PF3D7_1468200	17708.20215	17651.47168	9431.237793	19800.93359	13436.37158	26415.45361	33786.43945
PF3D7_0918900	451277.8604	1891264.635	702076.0024	749804.0493	757184.7065	847159.0796	790540.8921
PF3D7_1014900	204994.6978	306365.771	198426.2109	186422.019	177863.4302	840871.356	845533.2373
PF3D7_0913300	36774.76367	93832.14502	59074.44141	56744.44336	66203.37988	85710.78809	84078.5
PF3D7_1103800	117254.2046	220022.438	134339.6133	88339.14111	122604.98	230194.5776	241790.4414
PF3D7_1371900	18782.8208	21506.69385	64783.94482	91221.62109	127529.1953	56444.00439	44693.10498
PF3D7_1123500	847290.2456	7962368.841	1203189.494	1053515.857	1145308.799	908543.7456	979918.3712
PF3D7_1306800	31405.39844	27167.04834	28047.97266	34620.8877	21961.12256	38132.17969	40667.7627
PF3D7_1437800	29588.93945	11285.01563	10302.8418	27638.56641	5230.65918	68281.24219	73714.64844
PF3D7_0315100	2154306.805	4207226.142	2693902.727	2833598.676	2781133.594	2524648.777	2294142.491
PF3D7_1010200	31731.45264	31976.15625	59184.60547	51224.41797	53922.42578	71532.24707	61823.54004
PF3D7_1022000	24303.80811	20865.61133	59431.78809	17711.14209	28419.04639	27243.57178	26878.3623
PF3D7_0923200	14083.21484	14153.23047	34834.96338	88521.08545	9534.53125	13026.94971	26603.46582
PF3D7_1010300	3796429.535	15472382.85	2641318.952	2631207.082	2693207.27	1526041.122	1668930.618
PF3D7_0614500	2140371.832	33923.41064	4510086.32	4045993.366	4186401.821	3341096.152	3668406.363
PF3D7_0522600	40001.77832	153890.7236	25195.09766	36421.24414	36256.74756	133655.5151	176955.498
PF3D7_0102800	4985.298828	194696.0313	6925.15918	6013.277344	9866.042969	15887.24316	11702.92383
PF3D7_1303000	22930.74219	118112.875	13704.32031	12237.16602	13170.7334	22614.04102	22755.23828
PF3D7_0904100	22396.78809	144941.0029	40578.10547	26088.86719	24641.36426	58894.39453	81201.72852
PF3D7_1328900	55311.01416	25525.52441	63595.8335	53719.58789	44586.07715	222404.7539	336035.8008
PF3D7_0412200	28803.18555	171428.8125	38319.31641	42402.43359	41901.72656	35062.47266	37370.86719
PF3D7_0820500	246110.646	518819.7993	195085.1533	235624.1904	245094.666	233066.8584	147974.9644
PF3D7_1433500	2055000.074	8845742.483	1295431.573	1504483.717	1604356.68	1348860.162	1360147.187
PF3D7_1144000	7092575.079	18332128.37	12998193.2	12650046.96	12501909.25	10885525.14	11341961.2
PF3D7_0910400	55607.2959	175072.5864	32604.83447	39250.78662	79621.79883	144774.9448	99233.85547
PF3D7_0314000	29016.25195	14199.35596	21653.26758	14271.32715	18289.0708	43613.45215	43025.66797
PF3D7_0613500	8959.65625	8367.389648	4951.710938	10175.08789	7054.538574	1692.946289	981.3040771
PF3D7_1228800	188017.6289	630300.8682	72094.25488	86945.22363	57644.09766	171590.7842	113135.814
PF3D7_1237600	12565.4707	10567.18457	110190.707	10363.64795	42389.20313	20160.47266	11911.78906
PF3D7_0923800	477747.9331	850294.6279	240121.1733	180578.4956	163318.115	702748.0698	722702.455
PF3D7_1442900	243409.9204	417262.8608	83993.92871	73616.13159	88805.28369	251092.8623	233020.6809
PF3D7_1420600	113482.0269	448309.7886	88703.79053	96279.88037	155219.1548	269914.6709	384109.8467
PF3D7_1226300	3400596.905	3330610.598	1573679.011	1607181.536	1597240.594	2853315.05	2862180.471
PF3D7_1336900	399181.6499	897518.4028	280109.438	332636.8564	242638.4976	590815.4692	485156.4448
PF3D7_1001900	5425.630371	6018.123535	138597.7813	5987.773926	7693.293945	4690.95752	7331.134277
PF3D7_0220800	46934.85938	50293.02588	39130.85107	50392.53955	49470.75537	348647.9351	345660.1489
PF3D7_1128400	2592731.639	830742.3647	1924752.433	2144439.317	2221713.065	3295445.229	3004172.146
PF3D7_1417700	13474.84717	141135.0015	13736.55566	17217.84424	22490.63281	118619.1953	55131.93994
PF3D7_1329000	178706.6406	5052.828125	143020.8125	235958.3594	211530.4688	672992.25	628313.125
PF3D7_1313900	109562.6411	1065294.675	132974.4434	211052.8735	245241.0962	190910.2466	68570.31885
PF3D7_0729500	23678.26807	147277.1255	36436.05762	14353.17432	34059.97119	28257.15869	37370.27148
PF3D7_0601200	59695.41406	278062.3906	998889.7949	1127410.168	971315.7686	368979.376	366058.2158
PF3D7_0510100	106910.9521	451081.4619	124865.8311	119609.3696	140634.4595	359835.0876	336927.1733
PF3D7_1022400	649508.7495	216192.2544	1523272.431	1439999.101	1461024.674	986529.0801	1022785.735
PF3D7_0626700	1916521.904	2218257.502	1283311.258	1312301.806	1281518.367	2327162.664	2273254.794
PF3D7_1443300	10058.0127	197624.4219	6124.536133	16097.71289	17122.80469	21831.6582	19564.35547
PF3D7_0213700	15603.66064	21623.63672	105067.0977	101464.1211	108868.4063	68532.32227	65805.31055
PF3D7_0503300	609071.2778	1914662.103	1770878.262	1750417.233	1857016.816	1251191.439	1197371.061
PF3D7_0308000	46243.57373	28123.23438	22123.96533	26097.86719	30267.30957	110139.1582	94584.98145
PF3D7_1141300	98610.26221	486811.4707	63632.12451	61050.43896	70427.47949	377243.3237	410610.2085
PF3D7_1134000	7291154.426	24969279.72	29810434.73	29499881.81	31201783.84	16957929.23	16576183.31
PF3D7_0606200	123680.0679	2185289.063	152728.3877	152063.7871	157275.8457	243926.7559	250021.5215
PF3D7_1311400	150474.1138	254967.2632	130877.6147	123475.6816	122584.752	259592.625	264038.2578
PF3D7_0416700	21840.70947	139078.1816	52467.48291	53760.27539	41886.14795	79371.58789	75436.13379
PF3D7_0520200	17960.27051	29507.05176	110511.3691	83831.56348	33959.21436	197503.1035	190095.1621
PF3D7_0729000	66742.80566	120775.4097	78758.96582	63694.93848	60658.72363	93938.33057	103371.4805
PF3D7_0813400	3163240.845	1878962.895	5145408.51	5159811.216	5140728.302	2946658.329	2941868.399
PF3D7_0804600	8230.24707	8812.806641	7484.666504	8768.363281	5253.625977	33277.90234	8348.293945
PF3D7_1462800	146094332.4	511556716.8	94193692.3	97254229.15	96484965.9	181171176.6	178850864.6
PF3D7_1206700	118136.1831	97697.46631	210560.8823	154726.73	136285.478	219973.7417	200139.2705
PF3D7_1422800	102845.7129	127283.1094	136414.6128	162295.5498	212924.0322	82437.05029	190738.9717
PF3D7_0208800	188748.4268	321329.1113	174513.1841	172514.2939	179263.6675	79449.25439	70216.32312
PF3D7_1444800	56704021.22	85782204.09	39574229.08	38992412.51	40293791.54	47492440.58	46957937.89
PF3D7_1453200	6825.286133	268038.5	9481.114258	4392.194824	4813.475586	39082.91797	30316.47266
PF3D7_1304900	362498.3887	2265742.173	561839.5029	647998.0234	605487.2803	414405.9863	433346.3052
PF3D7_0803100	4943.130859	6605.553711	9985.677734	38096.63672	35748.47656	6202.953613	11137.88672
PF3D7_1107500	11906.05273	10197.05273	23568.3335	25621.07275	22563.16602	34843.35547	35568.29102
PF3D7_1318000	12089.69434	6923.175293	5984.666016	6958.266113	8526.155273	22116.89258	27034.09375
PF3D7_0418500	166841.8242	525194.8955	124186.1602	53195.55078	108230.0508	243935.6406	225153.6953
PF3D7_1345900	56374.94873	601457.5371	51766.27539	66374.93262	63008.19434	192223.8804	258154.7183
PF3D7_0930600	16254.2959	13545.81152	33427.396	30949.52881	35923.90137	26241.28186	32150.72852
PF3D7_0613300	159776.8384	343647.2793	88192.20801	85224.58984	109273.5781	378679.2983	362075.166
PF3D7_1340700	239420.3081	1397986.045	54866.17871	61735.49365	73818.87402	532391.2129	611513.1064
PF3D7_0409400	28133.11133	25643.8418	185338.2339	156958.9131	162523.4805	52895.88965	23637.60748
PF3D7_0802100	51577.01221	49551.65332	58425.7832	53760.57227	52345.4873	110325.5361	139504.5938
PF3D7_1306200	349274.6899	535886.5303	165814.5991	155443.7402	167235.6865	460817.1777	463427.1855
PF3D7_0905700	8499.691406	9101.323242	7247.398926	9897.219727	5087.083496	21637.72656	24323.03516
PF3D7_0904900	348662.3564	2753028.431	202123.6958	186037.3477	214487.2925	867643.3651	743433.1616
PF3D7_0617800	28409826.91	337702509.3	14084234.99	14070783.91	15299109.92	33751803.71	32877863.87
PF3D7_1236000	55346.29834	55787.41748	37794.35449	57625.17334	53677.00537	124686.1855	148284.5203
PF3D7_1339700	106809.2178	176824.4121	81855.97803	71321.44385	78455.25537	216785.3105	194149.4829
PF3D7_1120400	12700.68945	113792.2876	52085.74902	54156.63867	51416.83301	10458.57275	18345.49707
PF3D7_0815600	1193967.663	3722355.372	1877212.473	1474988.603	1466070.949	1360116.144	1369306.929
PF3D7_1443400	42952.12109	567831.2388	31877.99268	20805.91455	41371.0459	83688.625	88808.3418
PF3D7_1434300	2589378.574	1708377.634	3700161.801	3740483.89	3706433.969	4041817.605	4097684.225
PF3D7_1369500	232085.0728	824055.0918	382731.8169	473942.1177	486748.2109	270157.9014	317029.5552
PF3D7_1237900	604505.231	3490525.961	410086.8306	437342.7095	420392.7705	230833.417	237131.4014
PF3D7_1336000	15146.18359	15703.91406	24659.58594	15624.71777	24598.521	16243.54346	19303.63477
PF3D7_1367700	1202334.177	3274804.733	1029658.729	1107444.432	1112176.349	1486720.189	1393336.079
PF3D7_0617000	245021.0684	430732.4146	453142.1484	440115.7969	422193.5391	294396.3438	289639.707
PF3D7_1460300	885091.1875	490896.4063	1862067.875	1794615.125	1594532.75	3971524.25	4134285
PF3D7_0317700	13649.38086	62440.41797	10398.06885	17467.01123	17241.04297	17332.83105	19381.54883
PF3D7_1212800	44251.93945	285731.7417	26031.79688	26451.93311	22708.03418	75831.73828	62362.55371
PF3D7_1418000	222487.2217	872312.8657	247106.4434	239359.7886	265948.5493	364398.1152	379520.0732
PF3D7_1361100	1969469.771	5380345.601	696891.6387	944806.8301	986020.8999	1478897.803	1584926.688
PF3D7_1461600	10822.59961	11758.80469	45528.04297	22568.12354	49122.94922	22416.2666	28861.24121
PF3D7_0921000	48201.84863	16780.76953	95399.36328	74154.39893	69216.26465	106893.0088	141718.9893
PF3D7_1119500	24725.96045	19690.37598	26147.5957	22505.89111	22931.10889	51415.94922	47434.52783
PF3D7_0918300	1127421.416	2160747.115	1684647.253	1632820.224	1690911.025	1380222.507	1373885.461
PF3D7_1139900	117565.0786	451063.4917	174822.0986	190361.022	224928.334	77402.21338	109042.7412
PF3D7_0713700	612394.9951	216645.1543	755557.793	675161.3408	756419.7295	957015.3599	941007.7715
PF3D7_1346600	11716.55371	154443.5156	7084.61377	5877.935547	10093.21387	16532.67578	4800.859863
PF3D7_1107000	121244.4629	227176.894	186452.0371	168857.3076	220155.7007	223184.8506	184755.5479
PF3D7_0927900	172188.3574	70096.84131	217348.5151	138284.1831	217808.0034	558639.9648	502940.2227
PF3D7_0820200	37952.95898	307412.4121	34793.91309	43946.53809	39531.5166	54267.36865	67249.10645
PF3D7_1250700	45176.32813	4571.743164	6211.795898	4548.6875	8849.738281	90555.19531	107063.8359
PF3D7_1132800	4766643.001	6909811.541	2594774.512	2509720.002	2314831.496	6496781.834	6418824.506
PF3D7_1230500	22855.43896	19901.52588	65480.85547	58015.56616	57471.73828	24948.11914	32205.88965
PF3D7_1140400	39309.69873	28573.79785	30320.94336	28652.08301	15393.66602	260273.0508	288416.6729
PF3D7_1333800	256960.1235	128417.2559	217033.2217	233615.2935	227584.5205	446975.7412	242251.8887
PF3D7_0909300	217858.0303	17282.29932	290331.3203	226630.5024	257406.7598	268613.1484	318294.418
PF3D7_0714500	190979.0156	43569.48975	177938.7539	181121.9951	165349.4697	336353.7324	378250.1191
PF3D7_1356200	11569.56836	7234.416504	111469.5469	78052.97656	80849.16406	45505.51563	5134.716797
PF3D7_0718500	466314.8242	4651879.163	447977.0098	406374.3994	468414.6602	906873.4639	914890.9512
PF3D7_0512700	214219.2383	619158.9238	207724.582	223561.8086	217091.2168	239384.1094	217926.5898
PF3D7_1404800	27986.00391	11928.48535	9376.258789	7551.486816	10891.86035	9639.097656	6167.749023
PF3D7_1308400	40049.729	42256.12256	38923.19531	53487.79199	45219.69434	95401.28137	87221.91211
PF3D7_1404100	186012.748	173511.978	470017.4873	440819.2285	398562.2402	542921.3682	573046.8433
PF3D7_1141700	13223.16211	13499.65723	12481.93701	17094.16602	17782.60059	39052.47754	11715.24756
PF3D7_1135100	150581.583	1410810.839	102599.4541	94168.53809	81394.78223	464062.2798	536728.4163
PF3D7_1237700	3020657.834	2116253.453	2350385.738	2297963.385	2217209.656	3755268.101	3912845.669
PF3D7_1033900	4581.96582	82101.65625	9256.083984	7090.286133	6497.016602	25716.5957	23417.80273
PF3D7_1038000	2039056.367	1119209.391	2068853.684	1512086.297	2452094.434	2566008.441	2772334.833
PF3D7_0922200	28060344.42	71658765.2	16105581.65	16134602.27	15897825.87	64690056.13	64731434.04
PF3D7_0727400	3097075.029	13638692.78	1999287.301	2304142.687	2335451.261	2536030.898	2439841.319
PF3D7_1244600	546169.5088	1424183.415	210193.9395	232598.3252	265058.29	890791.7227	863133.2969
PF3D7_0610200	116090.7803	312503.9644	133767.3384	201767.1794	157943.7075	198353.5928	172593.6149
PF3D7_0924700	140190.3921	347199.5718	192497.0459	166901.4888	187562.1182	144417.4502	138576.1948
PF3D7_1133400	919290.6865	3973581.854	164140.1421	164561.1807	140467.166	2477904.67	2355501.839
PF3D7_1447000	8139170.938	36344948.38	13331878.42	14025889.86	14493679.39	9039466.221	8812367.473
PF3D7_1466400	464641.8174	3372781.999	618190.9824	668391.4233	751880.3008	595272.416	549079.083
PF3D7_1468400	15671.06738	15078.58203	17887.60059	15002.53955	12555.63818	97654.86719	94838.34766
PF3D7_1225800	2679226.222	16067467.4	1453777.793	1424061.922	1510658.411	3666448.987	3514721.537
PF3D7_1473500	43045.51074	255757.5786	55562.04932	51815.76172	59890.18066	71887.15918	69975.91504
PF3D7_0612900	216105.4917	58219.29395	1018649.12	964969.772	913929.998	152085.5894	152121.1597
PF3D7_0618700	60052.74951	13887.04199	51707.30762	53284.38281	54166.40771	153174.894	148586.708
PF3D7_1029900	10804.03418	7747.020508	5348.23584	7786.287598	7619.453613	22663.3125	18568.07813
PF3D7_1218400	38662.21973	151774.1187	78213.47266	42445.58789	38783.36572	170718.397	177350.3027
PF3D7_0424500	22626.50977	15521.104	53526.33789	39758.50977	41715.27783	13806.81396	14379.88721
PF3D7_1216200	1349146.384	3079587.344	1598485.752	1571127.156	1564328.827	1534889.134	1482066.888
PF3D7_0931000	46038.58203	24223.54395	37398.30322	22206.66455	35955.35498	54527.73096	66436.98438
PF3D7_1026800	6556635.858	12822379	7414537.471	7755248.576	8071634.901	4690368.771	4443209.085
PF3D7_0730900	83185.29004	94960.69336	190971.6108	173006.7383	146292.4385	117464.6973	107995.8198
PF3D7_1110700	145815.5845	228051.897	58795.9707	56234.33545	57543.23291	245302.2949	265719.9395
PF3D7_0815500	24289.35254	161587.5933	36691.99561	27685.84131	34798.1543	50184.58838	154538.2344
PF3D7_1458500	23835.47412	24993.67285	17737.43652	25017.65869	20575.93799	26251.75244	13869.43384
PF3D7_0811200	232928.0881	478825.5889	429842.0928	460427.0474	417086.2627	758335.1963	552816.7949
PF3D7_1008900	4462529.745	9833442.645	7478811.676	7554434.621	7307506.91	6957656.33	6879091.784
PF3D7_0405600	28247.76563	21431.15576	108158.4795	54434.91943	71339.17676	110659.3188	172931.5674
PF3D7_1015200	769224.7627	810112.2261	912258.1367	933110.7349	872208.3872	1099741.666	1217794.301
PF3D7_1330300	22152.04004	17494.45605	34357.83643	40201.0752	49097.2583	64319.45361	41491.16968
PF3D7_1466100	19308592.9	1447152.26	25835901.08	36999688.14	32790281.35	6706271.954	6952009.608
PF3D7_1415400	37680.09961	33957.73438	125719.0303	72573.57178	72047.00342	156349.4116	150303.2764
PF3D7_1309500	175346.2031	1587846.875	258300.0781	283760.0938	313422.8438	218901.4531	181594.2344
PF3D7_1304300	11342.80176	8078.019043	13152.07813	12411.3877	15626.77832	5072.275391	9258.011719
PF3D7_1311900	4418519.806	16603630.12	4347509.613	4496926.101	4315407.183	6484553.625	6697034.342
PF3D7_1109900	1673955.457	193394.3662	2771666.445	2686314.156	2982038.594	1510845.975	1526095.262
PF3D7_1331800	1289334.636	4349207.27	3277558.697	3149507.049	3034496.285	1569030.753	1573848.35
PF3D7_1329100	149522.2183	1297821.424	266180.8716	300936.2275	308332.9312	753880.3433	733586.126
PF3D7_1219000	27796.48438	24368.32764	33342.81543	21766.66602	19022.73486	32834.48047	32362.76807
PF3D7_1222100	18486.74316	373435.9219	12751.50879	19032.80078	8950.520508	26734.56152	40709.67871
PF3D7_1001600	97299.09619	332975.9761	58864.44385	75022.03564	61758.77246	320598.021	285908.7212
PF3D7_1401800	447647.3506	2145197.629	211032.9692	169099.5874	157654.9404	1289123.395	1436021.18
PF3D7_0311800	50486.25488	173036.0581	37004.48145	21727.64941	28569.854	95376.7373	63624.87744
PF3D7_1233900	27694.27539	11937.30664	23071.42578	24732.14307	34967.89893	32942.104	20323.05713
PF3D7_0820700	122025.0596	1008957.336	59660.14404	48454.1543	49259.85303	175750.5137	160060.5874
PF3D7_0320800	350250.1753	1858124.891	302706.5669	303717.9453	327673.9702	642346.0664	641672.3782
PF3D7_0627300	19875.73193	22614.93359	16194.61328	21922.78613	24608.86914	16260.58691	22788.81543
PF3D7_0823800	840347.4697	2708146.161	924942.2598	1038496.923	988802.252	1329526.446	1381974.234
PF3D7_1323100	1868775.9	2440357.861	2861285.248	2735184.137	3412708.665	2493912.651	2461512.93
PF3D7_1357700	29524.58887	29100.17432	192666.2959	196548.0781	194545.2402	41181.18604	35536.73389
PF3D7_1465900	8911653.473	42392361.53	11783326.51	13114186.04	13599794.97	8080234.802	7536226.906
PF3D7_1031300	20760.81934	28271.84424	108221.0923	87059.50146	74585.01709	80265.99805	80934.29297
PF3D7_0103900	270618.5352	1746831.208	312215.3965	301800.0835	344165.2256	368697.0137	335544.0547
PF3D7_1130100	1774685.762	1030477.701	2278938.916	2421919.72	2351815.82	1889347.63	1789427.227
PF3D7_1475600	89558.53711	221785.8252	155235.21	109144.9458	122943.7163	97205.66626	79197.03564
PF3D7_1201200	24140.00195	11812.61719	5583.937988	11753.04492	10998.69727	9207.601563	5127.932129
PF3D7_1115800	607053.3975	31863.25977	275009.3125	237083.0039	244500.9355	173995.8428	175447.5537
PF3D7_1344900	61083.36719	6442.706055	83528.16406	49528.58984	56788.51563	93820.91406	80968.07813
PF3D7_1318800	1423586.247	2651318.684	1312230.186	1335397.188	1382766.46	1234608.181	1104217.002
PF3D7_1306900	13507.64063	16404.70898	153238.9805	155196.7578	157072.8477	89562.17432	81336.81152
PF3D7_0913700	6776.347168	4401.605469	9090.541016	4423.915527	6380.818848	5646.908203	5742.731934
PF3D7_0813900	5662959.906	18242187.19	7280689.508	7510357.035	7643763.813	4288438.598	4113831.944
PF3D7_1116700	1554965.75	2957174.522	3968309.636	3899638.932	3732520.12	2712481.936	2668443.103
PF3D7_1416500	9039879.002	34118505.92	3223159.356	3373706.063	3703297.079	2106837.496	2263857.974
PF3D7_1140200	406489.5996	123618.9424	730774.9048	896658.5293	878925.6431	1735859.645	1589693.431
PF3D7_0719600	2322134.199	6371102.999	3866429.797	3793156.84	4127053.539	3083881.014	2812448.949
PF3D7_1108600	21637925.29	60406622.83	16947301.28	16982614.76	16593400.91	41920805.98	40466237.27
PF3D7_1105100	91704482.82	279112966.9	50189077.12	51637895.47	52485514.97	97340088.22	89263384.46
PF3D7_1209200	685996.0508	1095447.177	779718	820975.2969	781177.7813	591997.6309	692771.457
PF3D7_0903900	798787.2798	69966.82764	1717422.186	1446736.912	1428600.526	915985.8037	1138214.862
PF3D7_0526500	87940.22559	27691.77344	98605.88013	98741.7793	78121.13916	106022.3901	145584.6841
PF3D7_0308200	1483446.179	8032425.254	1707389.935	1614726.592	1733278.218	1788056.496	1930986.948
PF3D7_1447700	295372.0049	503925.0107	235488.1104	261392.79	251786.6387	332083.9355	289504.7441
PF3D7_0704100	106834.7261	242409.6147	450728.8828	94391.70508	107934.4712	321407.2705	263184.4636
PF3D7_1210600	135457.6865	610426.6992	122915.1978	136483.7727	147235.2468	77501.3103	66071.96826
PF3D7_0903200	1970764.137	6237541.232	2248709.891	2312816.369	2458717.83	2623397.445	2678470.527
PF3D7_1035500	57441.41504	162783.5967	32154.38477	30700.08447	30367.56689	216468.1401	226720.1563
PF3D7_1450500	8869842.063	13043890.56	11773075.86	13037008.6	10377837.04	1922951.809	2171146.266
PF3D7_1232300	14332.40186	13090.98584	13278.46094	13157.33887	18917.38232	22233.5459	24993.37305
PF3D7_0322100	21640.06543	242763.0488	62403.65625	40291.66748	47854.7168	21010.90674	56290.8916
PF3D7_0302200	1729783.292	7133466.398	2551006.097	2859670.268	2990936.255	14618248.81	14381816.36
PF3D7_0205500	299150.0718	1846303.534	471595.8984	522040.2314	486331.3896	440574.5938	415407.7881
PF3D7_1406200	488565.8813	2385600.769	721315.9877	816027.7031	750830.1509	453253.0371	512195.5742
PF3D7_0810600	2040681.113	4426390.188	3816247.666	3142211.36	3251479.946	1709431.694	1854179.472
PF3D7_1346500	16976.6748	200624.0488	20983.10791	21719.16895	65771.41309	31017.72363	14224.12598
PF3D7_1445500	10250.32617	9572.741211	17584.14063	22142.41016	19103.89648	6967.67627	10889.24219
PF3D7_0611900	18331.13281	7442.408203	8862.84668	19112.80859	15734.53223	40691.08203	40588.99609
PF3D7_1412900	6514.226563	4578.717285	9049.017578	4601.925293	4594.103516	19243.7793	21138.36719
PF3D7_0505200	297628.4868	1037255.719	148875.3813	234278.2988	217290.0234	369713.1357	387740.3682
PF3D7_1419200	474670.1753	676623.6694	443409.5996	465980.7319	425571.9336	607223.0298	599119.1694
PF3D7_1438400	86701.25098	30119.40625	46945.31299	59226.86719	64765.54492	82193.8501	66475.98633
PF3D7_1031600	101645.3789	57516.25098	79725.73438	62701.9209	305451.3706	400164.0364	160799.455
PF3D7_1218200	41208.76172	285571.6235	71075.36719	76487.55469	69648.82813	65267.55859	64720.10742
PF3D7_1439000	26547.27246	24811.92969	26643.6792	22728.04688	20243.29639	21114.46533	237307.873
PF3D7_1448600	97329.36084	230680.666	183637.6865	145843.7725	166063.3535	149338.9639	182113.9624
PF3D7_0320000	23838.63867	4736.601074	4962.5625	6776.992676	9774.771484	50298.16016	50889.49609
PF3D7_1460100	111244.3594	192111.5625	71512.27344	78500.5625	83098.23438	43145.67578	35837.92969
PF3D7_1117700	33362045.82	92927684.58	24828363.75	25843274.54	26620208.13	39998790.05	36713229.43
PF3D7_0407900	6102.370117	5698.97998	7270.229492	5323.742676	10357.6543	11291.88281	12406.0332
PF3D7_0216400	47036.87988	105557.853	38181.58252	40662.53076	31717.4458	40901.99316	80465.37988
PF3D7_1205900	59995.00342	30089.45801	55478.14404	54259.25439	37984.00879	178072.2949	122777.8818
PF3D7_0203000	18263.39014	91667.19287	12147.22119	12174.14014	20127.60645	16578.68164	10682.05127
PF3D7_1019000	322179.6934	251750.6621	246845.7351	246654.3115	243776.0156	494124.3633	489582.4382
PF3D7_1201000	340521.2129	558074.8413	3275924.622	3507306.947	3393160.855	1446671.917	1240314.497
PF3D7_1249800	62926.44434	131311.9434	68734.09033	71144.23242	61689.48486	89742.55078	74935.21802
PF3D7_0300900	15065.07422	14190.37793	57787.61914	14262.30273	349702.9805	12005.35107	18762.23389
PF3D7_1473100	42529.98633	317842.3125	19447.99463	19551.47314	36486.22852	72706.91211	35623.47803
PF3D7_0904000	175909.3896	1644903.615	185265.0283	211875.9712	213198.5996	383951.8306	369921.9189
PF3D7_0629400	8899.041992	36248.72656	6406.262207	40707.83984	4496.673828	76681.14844	78080.71875
PF3D7_1123100	50191.95361	37101.87891	37096.92676	37159.95947	33873.63184	58139.27441	81376.9834
PF3D7_0625700	15348.21387	10802.80859	6105.905273	8338.369141	12026.81738	26930.55859	22177.06445
PF3D7_1454700	2114198.955	5961792.071	973873.3066	836128.7749	1001671.284	2809654.605	2527693.816
PF3D7_1008400	2428316.095	7925847.637	1730529.211	1670907.601	1796776.847	3779295.654	3904962.653
PF3D7_1435500	58862.64111	185475.9424	124273.1602	117135.6265	131557.8711	212692.8804	217836.8384
PF3D7_1231100	3023207.532	7733594.63	2448007.501	2394100.754	2452451.441	1420173.309	1472185.929
PF3D7_0807300	971191.7534	249489.2964	763690.499	843803.2339	818816.1157	1191244.215	1131060.13
PF3D7_1429100	11738.22559	10962.28418	10606.15918	7766.531738	5384.650391	5135.79541	8948.889648
PF3D7_1124000	80011.9707	190435.2427	84213.70557	79599.46045	92294.19775	288378.127	244863.2534
PF3D7_0730800	5685.708984	8299.745117	13579.91602	7347.25293	6270.866211	3354.591553	4475.641113
PF3D7_1219600	155493.1768	808592.8774	175003.9058	254718.0698	282260.9707	253137.1899	169625.4365
PF3D7_0523400	290256.5801	1316023.516	329904.1113	341120.3193	356855.6924	452285.75	387100.9219
PF3D7_1234800	218008.6958	826935.9663	543110.4585	467908.5649	321487.3711	413762.46	536191.978
PF3D7_1229500	2638956.677	7298066.243	2676216.621	3057692.557	3115153.836	3761931.758	3670750.883
PF3D7_1457300	3946499.923	22327949.46	2696689.397	2831618.362	3046076.515	3789057.901	3411350.853
PF3D7_0304200	346866.8447	50632.24072	327968.4053	342909.9316	341558.4717	244196.6265	370934.0396
PF3D7_1368600	31422.22168	25138.56494	160136.4839	138567.4268	144683.2881	21657.27686	109170.2773
PF3D7_0310600	194779.2051	1333170.271	659923.5078	390325.0234	636265.897	131175.021	349008.3677
PF3D7_0721600	2665836.518	1597864.237	6661736.606	6200542.457	5880669.525	3667548.599	4051898.17
PF3D7_1129100	3572277.254	6862036.566	4701268.875	5208281.117	5016589.352	4685988.796	4589389.219
PF3D7_0420100	6779.491699	4816.307617	11229.78809	3111.736816	9613.006836	8507.334961	5443.570801
PF3D7_1453900	4702.106445	11733.83496	35510.44141	31593.54492	33043.76953	5364.455566	9632.297852
PF3D7_0812400	2904200.952	7501311.995	2952321.411	2853035.557	2757375.36	4205588.313	4332310.063
PF3D7_1120000	2124601.823	1967866.988	2707421.628	2327066.836	2183313.404	2585125.132	2866329.266
PF3D7_1226700	7071.80957	107043.1328	27723.02148	30669.87891	34918.50781	11395.50879	10975.12793
PF3D7_0610400	32172753.69	3797714.922	15263002.57	14831798.46	11550588.89	17977115.66	23044182.16
PF3D7_1474800	3770853.861	17963719.73	2615686.473	2877589.045	2852735.234	4853914.005	4485094.502
PF3D7_0818700	28234.74268	97019.68213	36767.36621	42727.33887	40323.37744	51550.44995	51484.00049
PF3D7_0916500	5030.408203	5386.474121	12245.6582	5959.354492	8595.454102	13410.8125	12604.33984
PF3D7_1418200	22456.8999	21563.60449	25547.51074	18033.7666	19975.65137	37470.39502	36023.77148
PF3D7_1201100	10927.11768	9606.198242	56957.12305	52334.14258	61225.1543	9911.873535	15490.5
PF3D7_0611600	41751.89795	169079.415	47243.46924	57514.90234	47246.70557	147117.124	172602.4058
PF3D7_1307900	20885.60742	19445.30225	20669.3457	19700.36182	18397.646	38206.48145	35757.17871
PF3D7_1008100	284027.9546	2010228.52	343422.8872	384083.3887	557758.0059	459455.8179	619019.9482
PF3D7_0317600	2312405.73	70105.02197	3923201.622	3584586.057	3669917.805	2996069.766	3145163.988
PF3D7_1012600	1924997.682	4129813.583	1678903.247	1716163.492	1204064.859	2099455.988	2502353.097
PF3D7_1006200	9357280.066	29583723.84	12642664.89	12874747.69	12911505.28	15460205.12	15266425.52
PF3D7_1415300	258388.3613	1259179.654	438194.5156	439748.8701	491211.0898	215774.0225	206796.2378
PF3D7_0103300	18693.0791	14541.14551	35533.45508	35117.5498	26799.35352	41524.48682	39384.89453
PF3D7_1105500	19770.30518	176200.6436	22489.11914	21324.17871	26562.09521	122915.6641	119641.75
PF3D7_1013300	432328.6807	1284108.311	487209.4141	425916.5732	412826.6572	553923.7939	560914.3828
PF3D7_1325900	49342.29688	4440.427734	47005.42969	57290.67578	64820.24219	23858.18359	22182.50977
PF3D7_1022700	9114.667969	185550.2031	4511.961914	9229.444336	6428.04248	11780.92676	7538.236328
PF3D7_1460400	24563.06836	409897.0313	21944.64648	19282.29102	23829.11914	80233.97656	70834.52344
PF3D7_1202600	47778.35107	25588.89648	36913.08643	36430.1521	33054.35034	103203.6816	110101.4082
PF3D7_0302800	24329.92285	24957.85059	135618.7061	119322.2607	47823.021	49320.2666	97025.08301
PF3D7_1446900	59196.02197	21964.53955	67129.54492	22005.94238	16998.00146	126316.9717	118962.6895
PF3D7_1322200	78168.97998	194795.5605	94475.73096	81849.8042	104560.1396	196162.3682	239301.0361
PF3D7_1021600	487980.7773	1576825.374	334962.8193	372226.6436	311164.1099	1091832.3	1065066.386
PF3D7_1426200	172100.5562	213623.8335	200812.8906	187351.2549	202028.1147	325671.7764	268363.167
PF3D7_0801800	278247.147	797051.8623	438916.9746	461192.2681	487078.3442	1210337.773	1304605.832
PF3D7_0731400	9190.943359	9969.311523	27246.03906	29566.78906	35792.11719	11533.37793	7379.837891
PF3D7_0518000	18278.18066	20185.63574	13158.1377	20083.83887	15070.47559	10413.54858	13740.45313
PF3D7_0608800	20031921.34	114324602	86226684.18	87931790.69	84628154.59	103475425.7	103254689.5
PF3D7_0109200	58669.03418	734358.1816	68671.41992	65808.98145	71400.8042	93426.28857	96777.66113
PF3D7_1429800	989257.6182	5660569.05	703649.8774	693975.6958	788573.2725	1311270.818	1241321.643
PF3D7_0730400	114561.8535	1798512.5	21735.1167	20253.2959	17629.50854	256156.2813	246097.6406
PF3D7_0818200	9070007.404	6645653.31	6121098.114	6117798.23	5983095.873	11766567.24	12681796.47
PF3D7_0302100	172234.2964	33470.36816	58922.98633	58868.27393	62079.89893	189627.5586	196226.8022
PF3D7_1470700	11193.88379	11109.39844	17610.1377	11609.22217	13925.95752	29717.4248	11313.81299
PF3D7_1035200	20113.80615	13176.96338	12794.61719	17472.63281	15419.43506	73347.90137	82815.35059
PF3D7_0627700	870216.3125	2440416.547	591818.8267	640138.2964	633140.2573	1236555.846	1208387.914
PF3D7_0831400	43801.36523	51175.61035	609963.0273	371721.8174	628073.0488	234149.103	225337.7466
PF3D7_0530600	13704.24707	17071.9917	20020.53418	16985.89648	11391.10498	24368.46777	15691.74365
PF3D7_0315800	16858.86279	10727.52002	40885.71484	42201.18311	35643.52539	32933.0459	30034.21875
PF3D7_1417200	123633.3755	199841.4834	296649.5405	171852.4102	188086.2544	225703.8589	421573.3223
PF3D7_0703500	2037399.859	4629159.509	2822014.082	2578735.977	2920307.576	2324240.673	2282418.892
PF3D7_1105700	107444.4204	27405.25391	119555.8163	184608.0791	182220.9019	196021.2734	182846.7012
PF3D7_0703700	127870.7891	6464.144531	197414.3438	199956.8906	204822.4844	225701.5781	228537.0625
PF3D7_1125600	38595.27344	466603.1563	18513.10938	4429.817383	20096.42383	77806.03906	88921.64063
PF3D7_0526700	16293.04102	137407.4282	20744.60547	13859.98682	18329.99072	24609.13477	24638.92627
PF3D7_1343000	62598669.33	203296173.7	26433705.14	27646334.75	27388057.82	200938442.4	196351899.2
PF3D7_1447800	61963.55078	110040.1245	79943.82959	187033.4712	198216.8594	392425.3652	151611.0549
PF3D7_0923400	5020.197754	6504.148926	7357.092773	6471.348145	7118.40918	6299.662109	11311.53418
[truncated: 172 more rows]
