# Supplementary material for: A new mass spectral library for high-coverage and reproducible analysis of the Plasmodium falciparum–infected red blood cell proteome
Source: Gigascience. 2022 Mar 7;11:giac008. doi: 10.1093/gigascience/giac008 (PMC8900498; doi:10.1093/gigascience/giac008)
Supplement: giac008_Supplemental_Files [file giac008_supplemental_files.zip › Supplementary_data_sheet_6.csv]

	Experiment 1 - Protein expression				Experiment 2 - Protein expression
Gene_id	meanRing	meanTrophozoite	meanSchizont		meanRing	meanTrophozoite	meanSchizont
PF3D7_0207700	-0.747699601	-0.388192836	1.135892437		0.524551539	-1.153137298	0.628585758
PF3D7_0412000	-0.469191509	-0.679129858	1.148321368		1.023435123	-0.974789275	-0.048645848
PF3D7_0717700	-0.198897329	-0.885604577	1.084501906		0.869166453	-1.09292376	0.223757307
PF3D7_1245100	-0.87524889	-0.214644315	1.089893205		0.525098877	-1.153169097	0.628070221
PF3D7_1310300	-0.474345035	-0.674555288	1.148900323		0.91498568	-1.067493581	0.152507901
PF3D7_1345300	-0.890800155	-0.190883124	1.081683279		-0.461624407	-0.68579959	1.147423997
PF3D7_1237500	-0.920411241	-0.143642341	1.064053582		-0.829174539	-0.281366886	1.110541426
PF3D7_0410800	-0.820747103	-0.293032906	1.113780009		0.024054196	-1.011810098	0.987755902
PF3D7_1436200	-0.738179513	-0.39988245	1.138061963		0.155052136	-1.068469622	0.913417485
PF3D7_1430700	-0.860234178	-0.236964518	1.097198695		1.077966217	-0.897440395	-0.180525822
PF3D7_1028600	-0.768457999	-0.362165151	1.13062315		0.217470791	-1.090840197	0.873369406
PF3D7_1140100	-0.796447896	-0.325829269	1.122277165		0.425362518	-1.142358647	0.716996129
PF3D7_1312800	-0.614672948	-0.539205241	1.153878189		0.771144542	-1.129885425	0.358740884
PF3D7_1138500	-0.662632814	-0.487639217	1.150272032		-0.511518259	-0.640768507	1.152286766
PF3D7_1446600	-0.572806953	-0.581881699	1.154688652		0.217133242	-1.090727436	0.873594194
PF3D7_1002900	-0.400947845	-0.7373057	1.138253544		-0.947078437	-0.098546287	1.045624724
PF3D7_1408100	-0.513815244	-0.638634349	1.152449593		1.049864208	-0.94127194	-0.108592268
PF3D7_0526800	-0.96348154	-0.069419363	1.032900903		-0.607243209	-0.546932194	1.154175403
PF3D7_1445600	-0.438704006	-0.705663725	1.144367731		-1.005350914	0.99456178	0.010789134
PF3D7_1002700	-0.668831897	-0.48075147	1.149583367		-0.265671573	-0.840336326	1.106007899
PF3D7_0215600	-0.111325711	-0.939678764	1.051004475		0.298986374	-1.115389331	0.816402957
PF3D7_1455200	-0.546449723	-0.607709033	1.154158755		0.373562017	-1.133004325	0.759442308
PF3D7_1409300	-0.650441066	-0.501032948	1.151474014		0.019084993	-1.009405898	0.990320905
PF3D7_0612200	-0.768972913	-0.361509853	1.130482766		-0.536179691	-0.617564435	1.153744126
PF3D7_1302000	-0.391106366	-0.74533834	1.136444706		-0.38410719	1.135105158	-0.750997968
PF3D7_1039000	-0.232372866	-0.863355367	1.095728233		-1.148687536	0.676263873	0.472423663
PF3D7_0613800	-0.964006528	-0.068467953	1.032474481		0.173136759	-1.075263351	0.902126592
PF3D7_1343100	-0.771525647	-0.358254066	1.129779713		-0.29045035	-0.822622409	1.113072759
PF3D7_1228600	-0.300348089	-0.815405196	1.115753285		0.397800496	-1.137684608	0.739884112
PF3D7_0805700	-0.959664138	-0.076300611	1.035964748		-0.540720425	-0.613221174	1.153941599
PF3D7_1212000	-0.441452635	-0.70330814	1.144760775		0.900647273	-1.076123818	0.175476546
PF3D7_0316900	-0.0782123	-0.958597276	1.036809576		1.138090879	-0.738047992	-0.400042888
PF3D7_0310900	-0.909540568	-0.161307606	1.070848174		-0.649485758	-0.502074022	1.15155978
PF3D7_1119000	-0.404604396	-0.734298817	1.138903213		0.854718438	-1.099737308	0.24501887
PF3D7_0404900	-0.779853546	-0.347549555	1.127403101		-0.557605729	-0.59687224	1.154477969
PF3D7_0108300	-0.843660432	-0.260941932	1.104602364		1.144408551	-0.438987152	-0.705421399
PF3D7_0709300	-0.741676304	-0.395606364	1.137282667		0.16041847	-1.070511934	0.910093464
PF3D7_1351900	-0.439411827	-0.705057804	1.144469632		-0.221594284	-0.870616115	1.092210398
PF3D7_1446700	-0.045253968	-0.97660475	1.021858718		0.664010435	-1.15012355	0.486113115
PF3D7_1451700	-0.234082243	-0.862195381	1.096277624		-0.334309561	-0.79001701	1.124326572
PF3D7_0529800	-0.295221983	-0.819153191	1.114375175		-0.707946029	-0.436032882	1.14397891
PF3D7_1312100	-0.950639425	-0.092318829	1.042958253		0.618030278	-1.153721556	0.535691279
PF3D7_0817600	-0.452365026	-0.6938851	1.146250126		-0.595514703	-0.5589933	1.154508003
PF3D7_0530900	-0.748954269	-0.386640877	1.135595146		0.817802197	-1.114875372	0.297073175
PF3D7_1366400	-0.955704471	-0.083371181	1.039075652		1.043197644	-0.950322518	-0.092875126
PF3D7_1204300	-0.660078934	-0.490461508	1.150540442		0.956131222	-1.038743607	0.082612385
PF3D7_0719000	-0.795274677	-0.327382413	1.122657091		1.14328128	-0.711929397	-0.431351883
PF3D7_0808300	-0.6135588	-0.540368284	1.153927084		0.630641962	-1.153007102	0.52236514
PF3D7_1021400	-0.768870538	-0.361640178	1.130510716		-1.147765901	0.683313651	0.46445225
PF3D7_0623600	-0.691799045	-0.454763054	1.146562099		0.811299806	-1.117228759	0.305928954
PF3D7_0606000	-0.535965729	-0.617768541	1.15373427		0.043678988	-1.021123793	0.977444804
PF3D7_1124700	-0.733939489	-0.405040371	1.138979861		1.02860121	-0.059894769	-0.968706441
PF3D7_1124300	-0.73934584	-0.398458447	1.137804287		0.934388049	-1.054722092	0.120334043
PF3D7_0518200	-0.660287819	-0.490231003	1.150518822		-0.397191803	-0.740381736	1.137573539
PF3D7_0725000	-0.913399735	-0.155080888	1.068480623		-0.829996385	-0.280220838	1.110217223
PF3D7_0704300	-0.687482625	-0.459704846	1.147187471		0.437888351	-1.144249716	0.706361365
PF3D7_1211800	-0.900147128	-0.17626609	1.076413217		-0.519067251	-0.633733911	1.152801162
PF3D7_0316500	-0.439062532	-0.705356873	1.144419405		0.633276894	-1.152832373	0.519555478
PF3D7_0709100	-0.702669524	-0.442196369	1.144865892		-0.194622004	-0.888382514	1.083004517
PF3D7_1004300	-0.216089796	-0.874288497	1.090378294		-0.345769251	1.126998203	-0.781228952
PF3D7_1138000	-0.572957833	-0.581731594	1.154689427		0.281447183	-1.1105641	0.829116918
PF3D7_0917900	-0.841231809	-0.264399995	1.105631804		-0.497960928	-0.653253533	1.151214461
PF3D7_0304100	0.069776252	-1.033060684	0.963284432		-0.669025256	-0.480535778	1.149561035
PF3D7_1459600	-0.169356022	-0.904507969	1.073863991		0.945248004	-1.046975513	0.101727509
PF3D7_1002400	-0.890624882	-0.191154753	1.081779635		-1.122048294	0.797150636	0.324897659
PF3D7_1356100	-0.900341708	-0.175959011	1.076300718		-0.108892093	-0.941097466	1.049989558
PF3D7_1125900	-0.710968286	-0.432483541	1.143451828		-0.965565454	-0.065635467	1.031200921
PF3D7_0423600	-0.720287243	-0.421450721	1.141737964		-0.653516022	-0.497673677	1.151189698
PF3D7_0526200	-0.482727047	-0.667058707	1.149785754		-0.651963036	-0.49937183	1.151334866
PF3D7_1108700	-0.387253229	-0.748459477	1.135712705		0.14564213	-1.064834814	0.919192684
PF3D7_0935800	-0.141486436	-0.921721487	1.063207923		0.368352433	-1.131930068	0.763577635
PF3D7_1448300	-0.69410441	-0.452112547	1.146216957		-0.117333839	-0.936156973	1.053490812
PF3D7_0524600	-0.391935675	-0.744664832	1.136600508		0.850322848	-1.101706537	0.251383689
PF3D7_1127500	-0.879193844	-0.208680518	1.087874362		-0.543148634	-0.610889376	1.154038011
PF3D7_1458100	-0.876681249	-0.212483846	1.089165095		-0.882031554	-0.204364153	1.086395707
PF3D7_0700800	-0.802719822	-0.317479894	1.120199716		-0.268583229	1.106864124	-0.838280895
PF3D7_0309600	-0.789010585	-0.335629437	1.124640022		0.723052283	0.418151066	-1.141203348
PF3D7_1132000	-0.927280926	-0.132272755	1.059553681		0.795808376	-1.122484599	0.326676223
PF3D7_1332600	-0.158812284	-0.9110907	1.069902984		0.833438237	-1.108843044	0.275404807
PF3D7_1144600	-0.954416092	-0.085657339	1.040073432		-1.085617112	0.202108372	0.88350874
PF3D7_0711500	-0.501174348	-0.65031138	1.151485728		0.350806662	0.777330113	-1.128136774
PF3D7_1235600	-0.87342517	-0.217387067	1.090812237		0.314367727	-1.119410292	0.805042565
PF3D7_1017600	-0.914945817	-0.152572676	1.067518492		-1.060909487	0.925237336	0.135672152
PF3D7_0810000	-0.950065446	-0.093326087	1.043391532		0.902407073	-1.075099446	0.172692373
PF3D7_1033600	-0.697614253	-0.448062226	1.145676479		-0.803141572	1.120057189	-0.316915617
PF3D7_1458900	-0.921250529	-0.142262036	1.063512565		-0.814016577	-0.302239735	1.116256312
PF3D7_0310400	-0.149959534	-0.916551424	1.066510959		0.773248968	-1.129298386	0.356049418
PF3D7_1223200	-0.658452749	-0.492253986	1.150706735		-1.154674117	0.570572215	0.584101901
PF3D7_0615400	-0.970180332	-0.057185219	1.027365551		-0.252917663	-0.849258592	1.102176256
PF3D7_1304100	-0.721503995	-0.420000197	1.141504192		0.532714605	-1.153578449	0.620863843
PF3D7_0212200	-0.887418894	-0.196107542	1.083526436		-0.8069022	-0.31186815	1.11877035
PF3D7_1123300	-0.055780156	-0.970942456	1.026722612		0.728412234	-1.140132475	0.41172024
PF3D7_1473200	-0.844661861	-0.259511981	1.104173842		0.939620804	-1.051045775	0.111424971
PF3D7_0905100	-0.916807901	-0.149541323	1.066349223		-0.919191129	-0.145644678	1.064835807
PF3D7_0828500	-0.650405645	-0.501071571	1.151477216		0.032046997	-1.015638295	0.983591299
PF3D7_1122500	-0.931547056	-0.125128378	1.056675434		-0.326907276	-0.795633806	1.122541082
PF3D7_1329600	-0.396573356	-0.740886991	1.137460347		-0.055261008	1.02648468	-0.971223673
PF3D7_0922700	-0.09793044	-0.947431901	1.04536234		1.13803472	-0.738303308	-0.399731412
PF3D7_0826900	-0.366953035	-0.764684388	1.131637423		-1.076969091	0.899182733	0.177786358
PF3D7_0320900	0.081390778	-1.038208124	0.956817346		-0.699135972	-0.446300515	1.145436486
PF3D7_1353100	-0.843275751	-0.261490595	1.104766345		-0.66904926	1.149558259	-0.480508999
PF3D7_1331600	0.076983312	-1.03626677	0.959283457		0.422656987	-1.141930881	0.719273894
PF3D7_1028200	-0.633960241	-0.518825365	1.152785606		0.407711386	-1.139445651	0.731734265
PF3D7_0223400	-0.393617259	-0.743297263	1.136914523		-0.762398692	-0.369840716	1.132239409
PF3D7_0308100	-0.656522103	-0.494377415	1.150899518		-0.566553918	-0.588079738	1.154633656
PF3D7_0210600	0.005058861	-1.002519833	0.997460973		-0.573888824	-0.58080481	1.154693635
PF3D7_1021800	-0.710585525	-0.432933828	1.143519353		-0.517401046	-0.635291713	1.152692759
PF3D7_0928600	-0.95961054	-0.076396769	1.036007309		0.61970763	0.533930423	-1.153638053
PF3D7_1452500	-0.923332008	-0.138828377	1.062160385		-0.539718752	-0.614181206	1.153899959
PF3D7_0308300	-0.372946787	-0.759931922	1.132878709		0.40127558	-1.138312271	0.73703669
PF3D7_0723800	-0.048097004	-0.975083626	1.02318063		0.582042456	-1.154687792	0.572645336
PF3D7_1449100	-0.869720685	-0.222930999	1.092651683		-0.448187074	-0.697506301	1.145693374
PF3D7_0919900	-0.523001606	-0.630043918	1.153045524		-0.540603735	-0.613333069	1.153936804
PF3D7_1460500	-0.739328468	-0.398479673	1.137808141		-0.624182238	-0.52921584	1.153398079
PF3D7_0611400	-0.640663506	-0.511631409	1.152294916		1.106136528	-0.266107491	-0.840029038
PF3D7_0730500	-0.368595736	-0.763385037	1.131980773		-0.849034067	-0.253240936	1.102275003
PF3D7_1430300	-0.913963342	-0.154167457	1.068130799		-0.262744211	-0.84239589	1.105140101
PF3D7_0529400	-0.582072073	-0.572615558	1.154687631		0.415757975	-1.140809306	0.725051332
PF3D7_1141800	-0.442174241	-0.702688532	1.144862773		-0.513830888	-0.638619795	1.152450683
PF3D7_1372000	-0.510699941	-0.64152749	1.15222743		-0.037910765	-0.980505512	1.018416278
PF3D7_0826500	-0.935174468	-0.119001664	1.054176132		0.200468478	-1.085048583	0.884580105
PF3D7_0731100	-0.873622044	-0.217091412	1.090713456		-0.916363301	1.066629451	-0.15026615
PF3D7_0624600	0.068785413	-1.032616842	0.963831429		0.759918125	-1.132882254	0.372964129
PF3D7_1349500	-0.258826625	-0.845141244	1.103967869		0.105064219	-1.048384073	0.943319853
PF3D7_0816200	-0.774982782	-0.353825859	1.128808641		0.597393574	-1.154465849	0.557072275
PF3D7_0417500	-0.561818369	-0.592744116	1.154562485		0.698822489	-1.145486208	0.446663719
PF3D7_1033500	-0.379731995	-0.754513539	1.134245534		-1.012477603	0.025440687	0.987036917
PF3D7_0726400	-0.187245199	-0.893142026	1.080387225		-0.560089351	-0.594440853	1.154530204
PF3D7_1445700	-0.470403138	-0.6780567	1.148459838		0.807586157	0.310947049	-1.118533206
PF3D7_1364100	-0.468069744	-0.680122137	1.14819188		0.128300478	-1.057958189	0.92965771
PF3D7_1135400	-0.960480888	-0.074833739	1.035314627		0.289835977	-1.112903696	0.823067719
PF3D7_0812500	-0.436115279	-0.707875726	1.143991005		-0.874654728	1.090193606	-0.215538878
PF3D7_1231600	-0.74966176	-0.385764567	1.135426327		-1.147321922	0.686529492	0.46079243
PF3D7_1115400	-0.573141788	-0.581548549	1.154690337		0.582753783	-1.154683628	0.571929845
PF3D7_0106000	-0.135579114	-0.925293384	1.060872498		-0.766238458	-0.364984352	1.131222811
PF3D7_1349600	-0.437973685	-0.706288408	1.144262093		0.561794268	-1.154562059	0.59276779
PF3D7_1321500	-0.604100907	-0.550179897	1.154280804		-1.153410068	0.529440758	0.62396931
PF3D7_1464500	-0.758423653	-0.374840673	1.133264326		-0.461101955	-0.686258021	1.147359976
PF3D7_0207500	-0.933115195	-0.122485716	1.055600911		0.21566606	-1.090236263	0.874570203
PF3D7_1012200	-0.589162136	-0.565457293	1.154619429		-0.561589792	-0.592968619	1.15455841
PF3D7_0213100	-0.862430336	-0.233736287	1.096166622		1.061988413	-0.923595096	-0.138393317
PF3D7_0314100	-0.179356433	-0.898184857	1.07754129		-0.661625233	-0.488753755	1.150378989
PF3D7_1236100	-0.958386361	-0.078589652	1.036976012		-0.324962158	1.122064164	-0.797102006
PF3D7_0812600	-0.918902473	-0.146117656	1.065020129		-0.238747242	-0.859017822	1.097765064
PF3D7_0503200	-0.746282566	-0.389942427	1.136224993		0.862520756	-1.096123867	0.233603112
PF3D7_0934500	-0.291049939	-0.822187513	1.113237453		-1.145542085	0.698469089	0.447072996
PF3D7_1443100	-0.162816585	-0.908600834	1.071417418		-0.647245206	-0.50451098	1.151756187
PF3D7_0215000	0.01439395	-1.007119277	0.992725328		0.055155442	-1.026436273	0.971280832
PF3D7_0927600	-0.798824459	-0.322674755	1.121499214		0.422607067	-1.141922924	0.719315857
PF3D7_1408000	-0.388258349	-0.74764659	1.135904939		1.01430754	-0.985050371	-0.029257169
PF3D7_1018200	-0.801863663	-0.318624281	1.120487944		-0.610333007	-0.543727021	1.154060028
PF3D7_0317300	-0.883536467	-0.202065972	1.085602439		1.115264227	-0.816744594	-0.298519633
PF3D7_1364000	-0.400858534	-0.73737899	1.138237524		-0.917122698	-0.149027713	1.066150411
PF3D7_1462700	-0.270395955	-0.836997744	1.107393699		-0.303157468	-0.813341813	1.116499281
PF3D7_1440100	-0.961729415	-0.07258574	1.034315156		0.184130706	-1.079269442	0.895138735
PF3D7_0703600	-0.87210445	-0.219367771	1.091472221		-0.193535368	-0.889086284	1.082621652
PF3D7_1251100	-0.915521861	-0.151636142	1.067158003		-0.346928641	-0.780333555	1.127262197
PF3D7_0405900	-0.563360648	-0.591227796	1.154588444		-0.60672803	-0.547465476	1.154193506
PF3D7_1010700	-0.713584674	-0.42939955	1.142984225		1.058252647	-0.929221314	-0.129031334
PF3D7_0606800	-0.006767375	-0.996599139	1.003366513		0.569816431	-1.15466791	0.584851479
PF3D7_1433000	-0.411326297	-0.728739339	1.140065636		-0.305475273	1.117109786	-0.811634513
PF3D7_0815800	-0.175884753	-0.90038875	1.076273503		0.505279607	-1.151816866	0.646537258
PF3D7_0316700	-0.71887125	-0.423135838	1.142007088		-0.586559659	-0.56809165	1.154651308
PF3D7_0518500	-0.743485085	-0.393386497	1.136871582		-1.153542366	0.621548492	0.531993874
PF3D7_0818900	-0.679473282	-0.468803428	1.148276711		1.14586866	-0.449488953	-0.696379707
PF3D7_1227700	-0.936957888	-0.115971599	1.052929487		-1.106981348	0.837997655	0.268983693
PF3D7_0423700	-0.694164901	-0.452042895	1.146207796		-0.776807722	-0.351479455	1.128287178
PF3D7_0604100	-0.942221786	-0.106957943	1.049179729		-0.743495822	-0.393373304	1.136869125
PF3D7_0422600	-0.65230121	-0.49900232	1.151303529		-0.965417561	-0.065904653	1.031322214
PF3D7_1355900	-0.444696649	-0.700518767	1.145215416		-0.481688987	-0.66799091	1.149679897
PF3D7_0106800	-0.099125742	-0.946745598	1.04587134		0.195964295	-1.083476184	0.887511889
PF3D7_1244700	-0.511162284	-0.641098756	1.15226104		-1.097051545	0.236502648	0.860548898
PF3D7_0813100	-0.364075737	-0.766954567	1.131030304		-0.513629638	-0.638807002	1.15243664
PF3D7_1474500	-0.752784084	-0.381886992	1.134671075		-0.821695112	-0.291728316	1.113423429
PF3D7_0607700	-0.862158106	-0.234137115	1.096295221		0.241322545	0.857256194	-1.098578739
PF3D7_1328100	-0.938824089	-0.112788091	1.05161218		-0.532405763	-0.621157292	1.153563055
PF3D7_1224100	-0.657008401	-0.493843032	1.150851433		-0.489216677	-0.661206368	1.150423045
PF3D7_1104100	-0.262233111	-0.842754764	1.104987875		-0.769259617	1.130404393	-0.361144776
PF3D7_1028700	-0.838633109	-0.268084989	1.106718098		-0.545430598	-0.608692154	1.154122751
PF3D7_1225200	-0.878716369	-0.209404606	1.088120974		-1.079784683	0.185563711	0.894220972
PF3D7_1251300	-0.852102847	-0.248811935	1.100914783		0.394522282	-1.137082468	0.742560186
PF3D7_1136000	-0.368405186	-0.76353588	1.131941067		0.110359361	-1.050602007	0.940242646
PF3D7_1323200	-0.713405369	-0.429611238	1.143016607		-0.019415252	-0.990151007	1.009566259
PF3D7_1241900	-0.570957402	-0.583719627	1.154677029		-0.900189248	-0.176199627	1.076388875
PF3D7_0903500	-0.915280403	-0.152028838	1.067309241		-0.92710834	-0.132560412	1.059668752
PF3D7_1107100	-0.289254431	-0.823488948	1.112743379		-0.588859738	-0.565763805	1.154623543
PF3D7_1349100	-0.795350284	-0.327282405	1.122632689		-0.250692604	-0.850801696	1.1014943
PF3D7_0404700	-0.618327901	-0.535379095	1.153706996		-0.489044546	-0.661362142	1.150406688
PF3D7_0411100	-0.967972994	-0.061239339	1.029212333		-0.86629778	-0.228021373	1.094319153
PF3D7_1427900	-0.049268504	-0.974455064	1.023723568		0.760595773	-1.132707717	0.372111944
PF3D7_1450700	-0.849391722	-0.252725925	1.102117647		-0.955972785	1.038866973	-0.082894188
PF3D7_1143100	-0.639742511	-0.512623273	1.152365784		-0.542390285	-0.611618305	1.154008591
PF3D7_0731600	-0.739800071	-0.397903254	1.137703325		0.659503444	-1.150599702	0.491096257
PF3D7_0307700	-0.89937011	-0.177491199	1.076861309		-0.455378426	-0.691262835	1.146641261
PF3D7_1206000	-0.53350647	-0.620110979	1.153617449		-0.744230062	-0.392470615	1.136700678
PF3D7_0715200	-0.952984927	-0.088188683	1.04117361		-0.49662126	-0.654476994	1.151098253
PF3D7_1138800	-0.74726283	-0.388732473	1.135995303		-1.00294209	0.005910379	0.997031711
PF3D7_1136900	-0.15185201	-0.915389144	1.067241154		0.508282673	0.64376542	-1.152048093
PF3D7_0616200	0.024261038	-1.01190977	0.987648732		0.606358625	-1.154206288	0.547847663
PF3D7_0722500	-0.867005715	-0.226971076	1.093976792		-1.056961748	0.125834754	0.931126994
PF3D7_0206800	-0.438678278	-0.70568574	1.144364018		-0.379397688	-0.75478146	1.134179149
PF3D7_1128900	-0.707215656	-0.436888543	1.144104199		-0.761073061	-0.371511238	1.132584299
PF3D7_1014900	-0.411113509	-0.728915965	1.140029473		-0.371085136	-0.761411426	1.132496562
PF3D7_0904100	-0.545973259	-0.608168806	1.154142064		0.734032835	-1.13895997	0.404927135
PF3D7_0314000	-0.627406429	-0.525803116	1.153209545		-0.372964171	-0.759918091	1.132882263
PF3D7_1228800	-0.05782434	-0.969833173	1.027657513		1.06413687	-0.920281704	-0.143855166
PF3D7_0923800	-0.785066886	-0.340782647	1.125849533		0.528170022	-1.153341622	0.625171601
PF3D7_0220800	-0.755148502	-0.378939499	1.134088002		-0.556298836	-0.598148878	1.154447714
PF3D7_1329000	-0.87764033	-0.211034117	1.088674447		-0.918659858	-0.146514977	1.065174834
PF3D7_1141300	-0.782381336	-0.344274888	1.126656224		0.416717663	-1.140967963	0.7242503
PF3D7_1311400	-0.301382984	-0.81464587	1.116028854		0.199061542	-1.084559135	0.885497592
PF3D7_1318000	-0.275220923	-0.833569276	1.108790199		-0.343491366	-0.782984782	1.126476148
PF3D7_1345900	-0.786310636	-0.339160658	1.125471293		0.777028491	-1.128223677	0.351195186
PF3D7_0802100	-0.480580801	-0.668984899	1.1495657		-0.656633373	-0.49425517	1.150888544
PF3D7_0905700	-0.800199581	-0.320844363	1.121043944		-0.430654148	-0.71252138	1.143175528
PF3D7_1236000	-0.937487082	-0.115070194	1.052557277		-0.473660302	-0.675164607	1.148824909
PF3D7_1339700	-0.842491929	-0.262607464	1.105099393		0.160037843	-1.070367808	0.910329965
PF3D7_0713700	-0.851411164	-0.249812199	1.101223363		-1.097225876	0.23704989	0.860175986
PF3D7_1140400	-0.584774518	-0.56989406	1.154668578		-0.452916412	-0.693405938	1.14632235
PF3D7_1237700	-0.446396021	-0.699053552	1.145449573		-0.351045509	-0.777144705	1.128190214
PF3D7_1033900	-0.823554451	-0.289163963	1.112718414		0.867054548	-1.093953128	0.226898579
PF3D7_1468400	-0.581059196	-0.573633383	1.154692579		-0.570365406	-0.584307077	1.154672483
PF3D7_1473500	-0.321314251	-0.799846838	1.121161089		1.122577402	-0.795521454	-0.327055948
PF3D7_1029900	-0.592757336	-0.561804911	1.154562247		-0.298117816	-0.817038565	1.11515638
PF3D7_1218400	-0.64754256	-0.504187943	1.151730503		-0.011229754	-0.994337832	1.005567586
PF3D7_0730900	-0.709018449	-0.434775027	1.143793476		-0.898424847	1.077403951	-0.178979104
PF3D7_1458500	-0.707280831	-0.436812221	1.144093051		1.117969052	-0.308766822	-0.80920223
PF3D7_1008900	-0.707146364	-0.436969679	1.144116043		-0.075179554	1.035468039	-0.960288485
PF3D7_1001600	-0.746833416	-0.389262705	1.136096121		0.351351692	-1.128258646	0.776906954
PF3D7_0627300	-0.937997975	-0.114198962	1.052196937		0.746094291	0.390174633	-1.136268923
PF3D7_1108600	-0.245202322	-0.854592201	1.099794522		0.573302779	-1.154691102	0.581388323
PF3D7_0704100	-0.619477949	-0.534171746	1.153649694		-0.94864449	-0.0958139	1.04445839
PF3D7_0302200	-0.041472817	-0.978618385	1.020091202		-0.285380792	-0.826287598	1.11166839
PF3D7_1412900	-0.863043132	-0.232833319	1.095876452		-0.640065719	-0.51227532	1.15234104
PF3D7_1439000	-0.852285779	-0.248547197	1.100832976		-0.523964328	-0.6291385	1.153102828
PF3D7_1019000	-0.885387468	-0.199230541	1.084618008		-0.351301191	-0.776946174	1.128247365
PF3D7_1123100	-0.926870968	-0.132955878	1.059826846		-0.272268268	-0.835669597	1.107937866
PF3D7_1435500	-0.893414128	-0.186821466	1.080235593		-0.604253491	-0.550022472	1.154275963
PF3D7_0807300	-0.85603758	-0.24309949	1.09913707		-0.955984948	-0.082872557	1.038857506
PF3D7_1124000	-0.94071705	-0.10954541	1.05026246		-0.127389828	-0.930200892	1.05759072
PF3D7_0812400	-0.693267366	-0.453075808	1.146343174		0.869632982	-1.092694791	0.223061809
PF3D7_0611600	-0.611485584	-0.542528412	1.154013996		0.181205107	-1.078212564	0.897007456
PF3D7_1307900	-0.597300877	-0.557167151	1.154468028		-0.536470845	-0.617286612	1.153757457
PF3D7_1006200	-0.63646619	-0.516142775	1.152608965		1.040888672	-0.953356659	-0.087532013
PF3D7_1105500	-0.962977932	-0.070330866	1.033308798		0.453852595	-1.146444305	0.69259171
PF3D7_0818200	-0.938660417	-0.113067823	1.051728239		-0.173779265	-0.901720794	1.075500059
PF3D7_0302100	-0.089838607	-0.952049487	1.041888094		-0.050920982	-0.973566681	1.024487663
PF3D7_1035200	-0.569558959	-0.585106688	1.154665647		-0.52829155	-0.625056692	1.153348243
PF3D7_0530600	-0.850531729	-0.251082296	1.101614025		-0.737169598	-0.401113672	1.138283271
PF3D7_0923400	-0.543635545	-0.610421025	1.15405657		-0.967168328	-0.062711606	1.029879934
PF3D7_0207800	-0.806655443	-0.312200229	1.118855672		-0.466374668	-0.681619204	1.147993872
PF3D7_0613900	-0.897435077	-0.180534169	1.077969246		0.302329762	-1.116280178	0.813950416
PF3D7_0420600	-0.90202416	-0.17329899	1.075323149		0.432366853	-1.143434298	0.711067444
PF3D7_1432900	-0.699395404	-0.445999823	1.145395227		-0.565036524	-0.589577085	1.154613609
PF3D7_1450400	-0.956404927	-0.082125309	1.038530235		0.510326073	-1.152200089	0.641874016
PF3D7_1147900	0.041502668	-1.020105199	0.97860253		0.923612281	-1.061977171	0.138364891
PF3D7_0616300	-0.966127845	-0.064610926	1.030738771		0.611082387	0.542947897	-1.154030284
PF3D7_1110400	-0.461864048	-0.685589225	1.147453274		-0.197889678	1.084150278	-0.8862606
PF3D7_1368400	-0.174161199	-0.901479418	1.075640617		0.083226394	-1.039012327	0.955785934
PF3D7_0105400	-0.595452903	-0.559056415	1.154509318		-0.620832747	-0.532747327	1.153580074
PF3D7_0319400	-0.746635549	-0.389506923	1.136142471		-0.723126744	-0.418062041	1.141188785
PF3D7_1437000	0.006654172	-1.003310482	0.99665631		1.117731799	-0.809877292	-0.307854507
PF3D7_1115600	0.051431896	-1.02472349	0.973291595		0.581353634	-1.154691264	0.57333763
PF3D7_1136200	-0.360275505	-0.769941807	1.130217313		0.73374971	-1.139020257	0.405270547
PF3D7_1011200	-0.903345239	-0.171204202	1.074549441		-1.151953047	0.507033557	0.644919491
PF3D7_0304400	-0.576143615	1.154699698	-0.578556083		-0.846646881	1.103317407	-0.256670525
PF3D7_1342400	-1.020879007	0.977723721	0.043155286		1.124838103	-0.788371329	-0.336466773
PF3D7_1006600	-0.808698678	1.118145413	-0.309446735		0.916380077	-1.066618889	0.150238813
PF3D7_0707200	-0.434862783	1.143806461	-0.708943678		0.645517431	0.506385684	-1.151903115
PF3D7_0316800	-0.814936479	1.115923532	-0.300987052		-0.916717205	1.066406441	-0.149689236
PF3D7_1129400	-0.811202303	1.117263373	-0.30606107		-0.089320584	1.041663991	-0.952343406
PF3D7_1307100	-0.793531651	1.123216539	-0.329684888		-0.522933095	1.153041409	-0.630108314
PF3D7_0312800	-0.995063252	1.004864696	-0.009801444		-1.102219786	0.84915965	0.253060136
PF3D7_1226900	-0.90993019	1.07061133	-0.160681141		-0.808222887	1.118311572	-0.310088685
PF3D7_0516200	-1.090652365	0.873743697	0.216908668		-1.091639199	0.87176882	0.21987038
PF3D7_0805600	-1.105951475	0.840470958	0.265480517		-1.153748052	0.61748282	0.536265232
PF3D7_1448000	-0.608363829	1.154134907	-0.545771077		0.121348655	0.93378828	-1.055136935
PF3D7_0322900	-0.972864953	1.025088524	-0.05222357		-0.739472195	1.137776236	-0.398304041
PF3D7_0934100	-1.000075854	0.999924129	0.000151725		-1.146989298	0.688870829	0.458118469
PF3D7_1206800	-0.95374971	1.040586766	-0.086837056		0.88018163	-1.087362183	0.207180553
PF3D7_0522800	-0.698607673	1.145520195	-0.446912522		-1.146638564	0.455357409	0.691281154
PF3D7_1023200	-1.081231113	0.891620485	0.189610629		-0.938518036	1.051829119	-0.113311083
PF3D7_1009400	-1.044020218	0.949229418	0.0947908		-0.920694968	-0.143175989	1.063870957
PF3D7_1352200	-0.883861403	1.085430325	-0.201568922		-0.592460296	1.154567552	-0.562107256
PF3D7_1002100	-0.35745168	1.129605024	-0.772153344		-0.658206654	1.150731589	-0.492524935
PF3D7_1405900	-0.935117825	1.054215532	-0.119097707		-0.791524655	1.123853352	-0.332328697
PF3D7_0517000	-1.091077504	0.872895454	0.21818205		-0.916571987	1.066498	-0.149926013
PF3D7_0816000	-0.889154475	1.082584479	-0.193430004		-0.554232764	1.154396002	-0.600163238
PF3D7_0629600	-0.514285371	1.15248224	-0.638196869		-0.625695301	1.153311238	-0.527615938
PF3D7_1033100	-1.114393064	0.819105054	0.29528801		-0.914431866	1.067839198	-0.153407333
PF3D7_1358200	-0.947938831	1.044985159	-0.097046327		-1.148471823	0.470508607	0.677963216
PF3D7_0311500	-0.879535512	1.087697507	-0.208161995		-1.055368883	0.933452097	0.121916786
PF3D7_1308200	-0.73505401	1.138741438	-0.403687428		1.138005032	-0.738438079	-0.399566953
PF3D7_0612600	-0.507151915	1.151962122	-0.644810207		-1.137413464	0.396317759	0.741095706
PF3D7_1249100	-0.712259358	1.143222402	-0.430963045		-0.860097072	1.097262722	-0.237165651
PF3D7_0210900	-0.66367287	1.150160174	-0.486487304		-0.808724329	1.118136442	-0.309412113
PF3D7_1224400	-0.299975307	1.115653803	-0.815678496		-0.485379896	1.15005138	-0.664671483
PF3D7_1427500	-1.108259916	0.834878901	0.273381015		0.494234172	-1.150886657	0.656652485
PF3D7_1005500	-1.094043991	0.866866974	0.227177017		-0.452769364	-0.693533753	1.146303117
PF3D7_1308900	-1.103316334	0.846649355	0.256666979		-1.042921364	0.092233154	0.95068821
PF3D7_0923000	-1.008495631	0.991282128	0.017213503		-1.133440308	0.757730105	0.375710203
PF3D7_0610900	-1.100726984	0.852522523	0.248204461		-1.15008433	0.664370353	0.485713978
PF3D7_1010100	-0.686489146	1.147327585	-0.460838439		1.151253354	-0.652839284	-0.498414069
PF3D7_0617100	-1.094283265	0.866372118	0.227911147		-1.106255655	0.266511674	0.839743981
PF3D7_1410200	-0.380976635	1.134491815	-0.753515179		0.630312887	0.522715413	-1.1530283
PF3D7_1133800	-0.854293775	1.099929623	-0.245635848		-0.175497317	-0.900634121	1.076131438
PF3D7_1203500	-1.019398413	0.979401406	0.039997007		1.020841615	-0.977766287	-0.043075328
PF3D7_1454400	-0.597909895	1.154453526	-0.556543631		0.930190776	-1.057597574	0.127406799
PF3D7_1323300	-1.103856446	0.845400045	0.2584564		-0.835043389	-0.273149648	1.108193037
PF3D7_1235900	-0.796116356	1.122384804	-0.326268448		-1.154694192	0.574031753	0.580662439
PF3D7_1333300	-0.627519955	1.153202667	-0.525682712		-0.729444043	-0.410477011	1.139921055
PF3D7_1435100	-0.649955628	1.151517747	-0.501562119		-0.026145588	-0.986670826	1.012816414
PF3D7_1128000	-0.623775606	1.153420925	-0.529645319		-0.584457195	-0.570214062	1.154671257
PF3D7_1431700	-0.810572513	1.117486475	-0.306913962		-0.96932306	1.028085493	-0.058762433
PF3D7_0817300	-0.919032163	1.06493735	-0.145905188		-0.446339431	1.14544182	-0.699102389
PF3D7_1108200	-1.117366176	0.810912391	0.306453785		-0.434293251	-0.709428806	1.143722056
PF3D7_1310800	-0.918693139	1.065153624	-0.146460485		-1.140119613	0.411644368	0.728475245
PF3D7_0520600	-1.107283691	0.837265048	0.270018643		-0.357884495	-0.771814827	1.129699323
PF3D7_1424100	-1.096157228	0.862450207	0.233707021		-1.119655368	0.804324909	0.315330459
PF3D7_1001400	-1.113708758	0.820936945	0.292771814		-0.496539215	1.151091077	-0.654551863
PF3D7_0320300	-0.905610224	1.073210295	-0.167600071		-0.51930748	1.15281655	-0.633509071
PF3D7_1332900	-0.956796902	1.038224108	-0.081427205		0.285396032	-1.111672643	0.826276612
PF3D7_1142600	-1.055509727	0.933247665	0.122262062		-1.154271796	0.604384124	0.549887672
PF3D7_1027800	-1.016599895	0.982529312	0.034070583		-1.054096463	0.935288951	0.118807513
PF3D7_0729400	-0.315372349	1.119666014	-0.804293665		-0.611127177	1.154028485	-0.542901307
PF3D7_1343900	-0.884197177	1.085252158	-0.201054981		-1.002713616	0.005449505	0.997264111
PF3D7_0704200	-0.760624095	1.132700404	-0.372076309		-1.080365189	0.893181595	0.187183593
PF3D7_0722600	-0.718525479	1.142072328	-0.423546849		-0.622994588	1.153464222	-0.530469634
PF3D7_1354300	-0.678510261	1.148401514	-0.469891252		-0.515771766	1.152583941	-0.636812174
PF3D7_1137400	-1.102946161	0.847500654	0.255445507		-1.141623962	0.72088212	0.420741842
PF3D7_1309100	-1.063713056	0.920939938	0.142773118		-1.154626841	0.588611329	0.566015512
PF3D7_0926700	-0.603549148	1.154298075	-0.550748927		0.773393929	-1.129257651	0.355863721
PF3D7_0516900	-0.947828872	1.045067062	-0.09723819		-0.929256399	1.058228999	-0.1289726
PF3D7_1340600	-1.109944689	0.830684315	0.279260374		-1.151564801	0.502135388	0.649429413
PF3D7_1124900	-0.380392468	1.134376396	-0.753983928		-0.501775075	1.151535266	-0.649760191
PF3D7_0807200	-0.885641032	1.084482399	-0.198841368		0.425310219	0.717040224	-1.142350443
PF3D7_1346400	-1.087838776	0.879262642	0.208576133		-0.645482914	-0.506423096	1.15190601
PF3D7_0921200	-0.70501554	1.144476719	-0.439461179		0.614773024	0.539100698	-1.153873722
PF3D7_1459800	-0.809382711	1.117905713	-0.308523003		-1.131466166	0.366137903	0.765328263
PF3D7_1455400	-0.935321889	1.054073532	-0.118751644		-1.126192621	0.783930265	0.342262356
PF3D7_0728000	-0.979333683	1.019458454	-0.040124771		-0.933661526	-0.121562911	1.055224437
PF3D7_0416200	-1.113934757	0.820334077	0.293600679		-0.770967504	1.129934443	-0.358966939
PF3D7_1315900	-0.749170187	1.135543715	-0.386373528		0.338952878	-1.125422677	0.786469799
PF3D7_0913000	-1.034399113	0.961624867	0.072774246		-0.03445887	1.016784056	-0.982325186
PF3D7_1220100	-1.101530387	0.850720366	0.250810021		-0.093821856	1.043604509	-0.949782653
PF3D7_1428300	-0.94899505	1.044195951	-0.095200901		-1.023770268	0.049369374	0.974400894
PF3D7_0214000	-0.869603902	1.09270908	-0.223105178		0.953477595	-1.040795849	0.087318254
PF3D7_1244200	-1.04496604	0.94796449	0.09700155		-0.631888409	1.152925554	-0.521037145
PF3D7_1115700	-1.101911483	0.849859258	0.252052225		-0.775397718	1.128690616	-0.353292899
PF3D7_0528700	-0.302046732	1.116205126	-0.814158393		-0.975360711	1.022940678	-0.047579967
PF3D7_0103200	-1.078041061	0.897308966	0.180732095		-1.145276446	0.445137645	0.700138801
PF3D7_0108700	-0.981785843	1.017269611	-0.035483768		1.118864253	-0.806630605	-0.312233647
PF3D7_1338200	-0.511359223	1.152275289	-0.640916066		-0.00827052	1.004109609	-0.995839089
PF3D7_1233600	-1.111694886	0.826219151	0.285475734		0.865029538	-1.094929234	0.229899696
PF3D7_0813600	-1.115827086	0.815202167	0.300624919		-1.154070088	0.54399456	0.610075528
PF3D7_1425900	-0.692011884	1.14653056	-0.454518677		-0.489220087	1.150423369	-0.661203281
PF3D7_1305300	-1.077310479	0.898588009	0.17872247		-0.764132987	-0.367650509	1.131783496
PF3D7_1143300	-1.075292652	0.902076407	0.173216245		-0.381498627	1.134594692	-0.753096065
PF3D7_1317900	-0.723544078	1.141106996	-0.417562918		-0.796050106	1.122406287	-0.326356181
PF3D7_1030600	-1.063673278	0.921001602	0.142671677		-1.154489616	0.558132117	0.596357499
PF3D7_0210100	-0.610400778	1.154057366	-0.543656589		-0.727377088	1.140342861	-0.412965773
PF3D7_0112000	-0.75427	1.13430577	-0.380035771		0.790401701	-1.124206244	0.333804542
PF3D7_0511500	-0.762450979	1.132225741	-0.369774762		-0.930471246	1.057407427	-0.126936182
PF3D7_0215700	-1.111761218	0.82604768	0.285713538		-1.012520141	0.986990996	0.025529146
PF3D7_0511200	-1.118784199	0.806862173	0.311922026		0.276506634	-1.109159111	0.832652477
PF3D7_1020700	-0.944743826	1.04734524	-0.102601414		-0.41350064	1.140432769	-0.726932129
PF3D7_0621300	-0.660553388	1.150491249	-0.489937861		-0.575656801	1.154698884	-0.579042084
PF3D7_0106700	-0.599700432	1.154408315	-0.554707883		-0.607258248	1.154174869	-0.546916621
PF3D7_1353700	-1.047935768	0.943935703	0.104000065		-0.955821316	1.038984814	-0.083163498
PF3D7_0910100	-0.870797621	1.09212069	-0.22132307		0.685983719	-1.14739832	0.461414601
PF3D7_0418200	-1.1165188	0.813287492	0.303231308		-1.143455767	0.432509774	0.710945993
PF3D7_1330800	-0.370867964	1.132451783	-0.761583819		0.186831875	0.893407445	-1.08023932
PF3D7_1107700	-0.708199489	1.143935242	-0.435735753		1.154695324	-0.580353043	-0.574342281
PF3D7_0520000	-0.705909843	1.144326181	-0.438416338		-0.575266382	1.154698034	-0.579431652
PF3D7_1445200	-1.044329585	0.948816627	0.095512958		-0.747581694	1.135920238	-0.388338544
PF3D7_1206200	-0.955834833	1.038974302	-0.08313947		-0.96631864	1.030581657	-0.064263017
PF3D7_0814000	-1.098182271	0.858116659	0.240065613		-1.073217514	0.905598087	0.167619427
PF3D7_1130200	-1.045798867	0.946843472	0.098955395		-1.103955686	0.845169559	0.258786127
PF3D7_1213900	-0.671077713	1.149320785	-0.478243072		-0.845903842	-0.257735245	1.103639087
PF3D7_1012500	-0.795704575	1.122518191	-0.326813616		-0.488706462	-0.661668013	1.150374476
PF3D7_0812100	-1.040831987	0.953430521	0.087401467		0.7243689	-1.140944537	0.416575637
PF3D7_0524700	-1.109548027	0.831680825	0.277867201		-1.075731749	0.901322754	0.174408995
PF3D7_1234500	-0.862644275	1.096065427	-0.233421152		-0.562582704	-0.59199298	1.154575685
PF3D7_1008800	-0.802162833	1.120387396	-0.318224563		-0.738944633	1.137893179	-0.398948547
PF3D7_1460700	-1.066601027	0.916408444	0.150192583		-1.090750421	0.873548395	0.217202027
PF3D7_1365500	-1.07992486	0.893970513	0.185954346		1.150599057	-0.491089332	-0.659509725
PF3D7_1004000	-1.009772422	0.989932334	0.019840088		-1.088412865	0.878149657	0.210263208
PF3D7_0524400	-1.029699763	0.967385845	0.062313918		-1.067874993	0.914374415	0.153500578
PF3D7_0422700	-1.044507535	0.94857877	0.095928765		-1.147127512	0.68790471	0.459222802
PF3D7_1431300	-0.806803735	1.118804411	-0.312000676		-0.349702767	1.127889148	-0.778186381
PF3D7_1237200	-0.938406239	1.051908275	-0.113502036		-0.663350699	1.150194981	-0.486844283
PF3D7_0717400	-1.104898585	0.842964932	0.261933653		-1.14735114	0.461030011	0.686321129
PF3D7_1352700	-1.102502664	0.848515368	0.253987296		-1.143328392	0.711664698	0.431663694
PF3D7_1423000	-0.541331631	1.153966472	-0.61263484		-0.532277091	1.153556611	-0.62127952
PF3D7_1227800	-1.068095387	0.914020302	0.154075086		-0.554595142	1.154405416	-0.599810274
PF3D7_0409600	-1.057837835	0.929835786	0.128002049		-0.008875681	-0.995532618	1.004408298
PF3D7_0618300	-1.071645052	0.908223738	0.163421314		-1.150823597	0.657288455	0.493535142
PF3D7_0802300	-0.629761099	1.153063536	-0.523302437		-0.566445258	1.154632307	-0.588187049
PF3D7_1367600	-0.699700874	1.145346518	-0.445645645		0.175479109	0.90064565	-1.076124758
PF3D7_1435400	-0.620614804	1.153591428	-0.532976625		-0.393626644	1.136916268	-0.743289624
PF3D7_0619500	-1.099852626	0.854463915	0.245388711		-0.64399468	-0.508034671	1.152029351
PF3D7_1340300	-0.693874156	1.146251779	-0.452377623		-0.429894903	1.143059933	-0.713165031
PF3D7_1366500	-1.001826339	0.998163599	0.00366274		0.35586683	-1.129258333	0.773391503
PF3D7_1112500	-1.057750335	0.929965148	0.127785187		1.141518939	-0.721427596	-0.420091342
PF3D7_1342000	-1.094446318	0.866034142	0.228412175		-1.143337398	0.431723366	0.711614032
PF3D7_0729300	-0.617896605	1.15372806	-0.535831455		-0.889410351	1.082444872	-0.193034522
PF3D7_0930800	-0.828903884	1.110647865	-0.28174398		0.621393245	-1.153550599	0.532157354
PF3D7_1014400	-0.972182706	1.025670439	-0.053487733		1.071991813	-0.164343967	-0.907647846
PF3D7_1146000	-0.985908383	1.013519745	-0.027611362		-0.861685418	1.096518066	-0.234832648
PF3D7_1466800	-0.633473752	1.152818962	-0.51934521		0.500342631	0.6510739	-1.151416531
PF3D7_1218600	-0.529525969	1.153414596	-0.623888627		-0.243455226	-0.855793315	1.099248541
PF3D7_1139300	-0.563601145	1.15459225	-0.590991105		-0.60934345	1.154098249	-0.544754799
PF3D7_0725300	-0.916002546	1.066856347	-0.150853801		-0.532937519	1.153589496	-0.620651976
PF3D7_0710600	-1.118259225	0.808372925	0.309886301		-1.1470528	0.688428123	0.458624677
PF3D7_1021500	-1.050899423	0.939826112	0.111073311		-0.637039245	1.152567433	-0.515528188
PF3D7_1408500	-1.074237388	0.90387546	0.170361929		-0.371922753	1.132668881	-0.760746128
PF3D7_1341300	-1.062390558	0.92297931	0.139411249		-1.128274738	0.776850994	0.351423745
PF3D7_0627800	-1.003843954	0.996111199	0.007732755		-0.794569402	-0.328314775	1.122884177
PF3D7_1118600	-0.553354194	1.154372575	-0.601018381		0.67534317	-1.14880271	0.47345954
PF3D7_0102900	-1.113068594	0.822633392	0.290435203		-0.859501098	-0.238039385	1.097540484
PF3D7_0203100	-1.113946658	0.820302273	0.293644385		-1.085723829	0.883306955	0.202416874
PF3D7_1124800	-1.114651136	0.818409145	0.29624199		-0.526566328	1.153252785	-0.626686458
PF3D7_0603400	-0.754415975	1.134269677	-0.379853702		0.208450643	0.879345341	-1.087795983
PF3D7_0208200	-0.452542685	1.146273429	-0.693730744		-0.55361438	1.154379602	-0.600765222
PF3D7_0602600	-1.092569086	0.869888613	0.222680472		0.33765203	-1.125117461	0.787465431
PF3D7_0103100	-0.279307132	1.109957974	-0.830650842		-0.211770097	-0.877153643	1.08892374
PF3D7_1424400	-0.44338888	1.145033341	-0.701644461		0.417765996	0.723374305	-1.141140301
PF3D7_0310500	-1.065034339	0.918880201	0.146154139		1.124540421	-0.789331064	-0.335209358
PF3D7_1323400	-0.997492059	1.002489213	-0.004997154		-1.106743265	0.838572454	0.268170811
PF3D7_0512200	-0.852139888	1.100898225	-0.248758336		1.150589221	-0.659605539	-0.490983683
PF3D7_1364500	-0.779688868	1.127451343	-0.347762475		1.154495643	-0.596085505	-0.558410137
PF3D7_0811500	-0.876315299	1.089351647	-0.213036348		-1.145924087	0.449903157	0.69602093
PF3D7_1231800	-1.02928155	0.967889733	0.061391817		0.688981273	0.457992139	-1.146973411
PF3D7_1472200	-0.435207231	1.14385736	-0.708650129		-0.782244007	1.126697108	-0.344453101
PF3D7_0530200	-0.781527881	1.126909733	-0.345381853		0.920342011	-1.064098101	0.14375609
PF3D7_1355700	-0.697237007	1.145735444	-0.448498438		-0.837553439	1.10716482	-0.269611381
PF3D7_0918900	-1.082499888	0.889309557	0.193190331		1.126842497	-0.781754687	-0.34508781
PF3D7_0913300	-1.024578699	0.97346054	0.051118159		-0.356487642	-0.772906757	1.129394398
PF3D7_0614500	-1.117270474	0.811182295	0.306088179		-1.144857148	0.702722792	0.442134356
PF3D7_1420600	-1.113746637	0.820836047	0.29291059		0.439510883	-1.144483855	0.704972971
PF3D7_0626700	-0.846009412	1.103593463	-0.257584051		0.394590904	-1.137095172	0.742504268
PF3D7_0308000	-1.107600672	0.836493745	0.271106927		-0.31114663	-0.80743802	1.11858465
PF3D7_0813400	-0.84228185	1.105188411	-0.262906561		-0.771472631	1.129794435	-0.358321804
PF3D7_0804600	-0.879415477	1.087759677	-0.2083442		-0.419642013	-0.721804152	1.141446165
PF3D7_1422800	-0.976923593	1.021580189	-0.044656596		-0.954556724	1.03996486	-0.085408136
PF3D7_0803100	-0.993689137	1.006193589	-0.012504452		-0.8075487	1.118546218	-0.310997517
PF3D7_1107500	-1.09223519	0.870565922	0.221669269		-1.090948955	0.217796614	0.873152342
PF3D7_0617000	-0.871173412	1.091934681	-0.220761269		-0.185779137	1.079862002	-0.894082865
PF3D7_1230500	-0.992821884	1.007026776	-0.014204892		-0.82686737	1.111443545	-0.284576175
PF3D7_1356200	-1.105879621	0.840642257	0.265237364		-0.956443665	1.038500011	-0.082056346
PF3D7_1038000	-1.060925055	0.925213741	0.135711314		-0.972722447	-0.052487811	1.025210257
PF3D7_0922200	-1.04870545	0.942877108	0.105828342		0.392524007	-1.136710661	0.744186654
PF3D7_0612900	-0.931909244	1.056428051	-0.124518807		-0.623782093	1.153420562	-0.529638469
PF3D7_1015200	-1.089360812	0.876297302	0.213063511		-0.893355522	-0.186912749	1.080268271
PF3D7_1304300	-1.048030865	0.943805237	0.104225628		-0.043452892	1.021018138	-0.977565245
PF3D7_1109900	-1.016105461	0.983076171	0.03302929		-0.958383233	1.036978479	-0.078595246
PF3D7_1323100	-1.053278486	0.93646033	0.116818155		-0.943316422	1.048386566	-0.105070144
PF3D7_1130100	-0.922467152	1.062724029	-0.140256877		-1.016201647	0.982969921	0.033231725
PF3D7_0913700	-1.02016863	0.978530656	0.041637974		-0.674436636	1.148914947	-0.474478311
PF3D7_1419200	-0.964766824	1.031854732	-0.067087907		0.428875495	-1.142903879	0.714028384
PF3D7_1234800	-0.286764741	1.112053877	-0.825289136		1.052686515	-0.937303506	-0.115383009
PF3D7_0420100	-0.85140995	1.101223903	-0.249813953		-1.04760756	0.944385282	0.103222278
PF3D7_0103300	-1.102957268	0.84747517	0.255482097		-1.121880868	0.324218046	0.797662822
PF3D7_0731400	-0.769888642	1.130231923	-0.360343281		-0.567772073	1.154647861	-0.586875788
PF3D7_1470700	-1.035458528	0.960300419	0.075158108		-0.940573841	-0.109791209	1.05036505
PF3D7_0627700	-0.654771346	1.151069996	-0.49629865		0.852639217	-1.100674689	0.248035471
PF3D7_0211200	-1.115248364	0.816787865	0.2984605		0.850267884	-1.101730863	0.251462979
PF3D7_1119600	-0.339978986	1.125662406	-0.78568342		-0.935488435	1.053957524	-0.11846909
PF3D7_1368300	-0.847476487	1.102956694	-0.255480206		1.148742255	-0.675827639	-0.472914615
PF3D7_0612100	-1.07797599	0.897423239	0.180552751		0.20870147	-1.087881503	0.879180033
PF3D7_1308300	-0.917045315	1.066199313	-0.149153998		-0.767183814	1.130968483	-0.36378467
PF3D7_1358100	-0.908828353	1.071279857	-0.162451504		-0.566963664	1.154638622	-0.587674958
PF3D7_0407200	1.137312753	-0.395769776	-0.741542977		-0.714499119	1.142818307	-0.428319188
PF3D7_0209400	1.054660989	-0.120184761	-0.934476228		0.992217219	-1.007605181	0.015387962
PF3D7_0819900	1.11791239	-0.809363695	-0.308548695		1.145564984	-0.698323923	-0.447241061
PF3D7_0214100	1.09991523	-0.854325591	-0.245589639		1.033043805	-0.963305265	-0.06973854
PF3D7_0519700	1.135725751	-0.38732129	-0.748404461		-0.250363226	1.10139301	-0.851029784
PF3D7_0906500	1.117883118	-0.308436066	-0.809447051		1.070169064	-0.15951346	-0.910655604
PF3D7_1126200	1.154409181	-0.554741672	-0.599667509		1.100420972	-0.247216651	-0.853204321
PF3D7_0602100	1.024597039	-0.051157889	-0.97343915		0.963726437	0.068975702	-1.032702139
PF3D7_1354200	1.132929426	-0.75973444	-0.373194985		0.616794925	0.536985891	-1.153780817
PF3D7_0610800	1.029424524	-0.061706895	-0.967717629		1.148435267	-0.678248052	-0.470187215
PF3D7_0311300	1.146094101	-0.694912687	-0.451181414		1.041845833	-0.952104949	-0.089740884
PF3D7_1460600	1.099143513	-0.856023472	-0.24312004		0.914907976	-1.067542134	0.152634158
PF3D7_0920800	1.059175315	-0.131328019	-0.927847296		0.999725381	0.000549011	-1.000274393
PF3D7_0716800	1.119545884	-0.314899995	-0.804645889		1.086981814	-0.20606995	-0.880911864
PF3D7_0622600	1.141824299	-0.71983479	-0.421989509		1.064451952	-0.91979085	-0.144661102
PF3D7_0803800	1.150358742	-0.661816973	-0.488541768		0.988831979	-1.01080585	0.021973871
PF3D7_1433400	1.14984291	-0.483291971	-0.666550939		1.123599655	-0.792327182	-0.331272473
PF3D7_0909800	1.154375139	-0.553448798	-0.600926341		1.10925981	-0.276858405	-0.832401404
PF3D7_0922100	1.142032138	-0.718738605	-0.423293533		0.96277766	0.070693033	-1.033470693
PF3D7_0922600	1.137146051	-0.394865964	-0.742280087		1.139112221	-0.733316642	-0.405795579
PF3D7_0206700	1.00947362	-0.019224445	-0.990249176		1.049078644	-0.942361651	-0.106716993
PF3D7_1320900	1.146366483	-0.693112034	-0.453254449		1.150131968	-0.486198995	-0.663932973
PF3D7_1209900	1.125502172	-0.786209462	-0.33929271		1.144505448	-0.439661395	-0.704844052
PF3D7_1114200	1.116485541	-0.813380043	-0.303105498		-0.555884946	1.154437735	-0.59855279
PF3D7_1019400	1.05520295	-0.12151029	-0.93369266		0.661596325	0.488785712	-1.150382037
PF3D7_0518300	1.14352575	-0.432976547	-0.710549203		0.853068442	-1.100482049	0.247413606
PF3D7_1344800	1.080744065	-0.188243931	-0.892500134		1.053019934	-0.116190866	-0.936829068
PF3D7_1222300	1.149956864	-0.665529014	-0.48442785		1.127560262	-0.779316418	-0.348243845
PF3D7_1017300	1.154176284	-0.546957949	-0.607218336		-1.108612216	0.834009908	0.274602308
PF3D7_0616800	1.113824162	-0.820629357	-0.293194805		1.058258208	-0.929213062	-0.129045146
PF3D7_0933600	1.022593471	-0.046832587	-0.975760884		1.14709447	-0.688136538	-0.458957932
PF3D7_0415300	1.102164665	-0.252879738	-0.849284928		1.147915843	-0.465713231	-0.682202612
PF3D7_0806800	1.154002931	-0.542246222	-0.611756709		1.07864212	-0.182391958	-0.896250161
PF3D7_1119300	1.102901235	-0.847603701	-0.255297534		0.997182193	0.005611994	-1.002794186
PF3D7_1237400	1.142332571	-0.717136223	-0.425196348		0.982143101	-1.016948149	0.034805048
PF3D7_1107400	1.105908249	-0.840574027	-0.265334222		0.75568302	-1.133954848	0.378271828
PF3D7_0810800	1.027939272	-0.058441767	-0.969497505		1.104552542	-0.843777149	-0.260775393
PF3D7_1203700	1.150663735	-0.658876627	-0.491787108		1.139364716	-0.732120138	-0.407244579
PF3D7_1113100	1.140959127	-0.724295048	-0.416664079		1.151017832	-0.495706268	-0.655311564
PF3D7_1421900	1.134011727	-0.755454933	-0.378556794		0.902805123	-1.074866419	0.172061296
PF3D7_1136700	1.089639059	-0.875750097	-0.213888962		1.0571566	-0.93084058	-0.12631602
PF3D7_0724700	0.983425611	0.032363096	-1.015788707		1.079262236	-0.895151539	-0.184110697
PF3D7_1122100	1.132055728	-0.763099859	-0.368955869		0.943538235	-1.048225273	0.104687037
PF3D7_1216500	1.152764546	-0.634265145	-0.518499401		1.150544804	-0.660036725	-0.490508079
PF3D7_0524000	1.148287287	-0.468895226	-0.679392061		1.121456969	-0.798952538	-0.322504431
PF3D7_0318700	1.087689695	-0.879550589	-0.208139106		0.814819717	-1.11596587	0.301146153
PF3D7_1338100	1.150247153	-0.487381825	-0.662865328		0.755806561	-1.133924002	0.378117442
PF3D7_1211900	1.11233364	-0.824560942	-0.287772698		0.744316989	0.392363686	-1.136680675
PF3D7_1332000	1.097834282	-0.858868617	-0.238965665		1.113576374	-0.82128912	-0.292287254
PF3D7_1022500	1.080431506	-0.893062492	-0.187369014		1.055679425	-0.933001056	-0.122678369
PF3D7_1124600	1.14581199	-0.44906673	-0.696745259		0.630144141	-1.153039117	0.522894976
PF3D7_1309300	1.154637709	-0.587750538	-0.566887172		1.154185014	-0.547214166	-0.606970848
PF3D7_0706000	1.146817009	-0.456754913	-0.690062096		0.936988177	-1.052908212	0.115920035
PF3D7_1230700	1.13237632	-0.761873882	-0.370502438		1.030792795	-0.966062195	-0.0647306
PF3D7_1465200	1.058608444	-0.129915788	-0.928692656		1.114954489	-0.297366951	-0.817587538
PF3D7_0514900	1.07382161	-0.904579627	-0.169241982		1.112819442	-0.823289221	-0.28953022
PF3D7_1408700	1.149530874	-0.480245187	-0.669285687		1.071006242	-0.90928009	-0.161726152
PF3D7_1142500	1.13700631	-0.394111386	-0.742894923		1.066323361	-0.149474481	-0.91684888
PF3D7_0415700	1.146164947	-0.694447358	-0.451717589		0.955552451	-1.039193749	0.083641298
PF3D7_1135900	1.152861196	-0.632851315	-0.520009881		1.067602104	-0.914811959	-0.152790145
PF3D7_1320600	1.146264857	-0.45247731	-0.693787547		1.019053942	-0.039264495	-0.979789448
PF3D7_1343700	1.129034957	-0.774183999	-0.354850958		1.152897463	-0.632310879	-0.520586584
PF3D7_0218500	1.125555393	-0.339520462	-0.786034931		1.009005692	-0.018261512	-0.99074418
PF3D7_0319200	1.114459558	-0.295533544	-0.818926015		1.149145275	-0.672546368	-0.476598907
PF3D7_0217900	1.13100737	-0.363967716	-0.767039654		0.726447018	-1.140530429	0.414083411
PF3D7_1145100	1.148823887	-0.675172836	-0.473651051		1.097134289	-0.860371994	-0.236762294
PF3D7_1364800	1.154380827	-0.553660002	-0.600720824		0.970211723	0.057127399	-1.027339122
PF3D7_0306200	1.029391796	-0.061634756	-0.96775704		1.081729201	-0.890716644	-0.191012557
PF3D7_1369700	1.124787755	-0.788534054	-0.336253702		1.041929328	-0.089933972	-0.951995355
PF3D7_1456800	1.141063396	-0.417297419	-0.723765978		0.688733777	0.45827521	-1.147008987
PF3D7_0406400	1.154690278	-0.581560809	-0.573129469		1.122530666	-0.795666013	-0.326864653
PF3D7_0804900	1.116724495	-0.812713976	-0.304010519		1.081726325	-0.890721875	-0.19100445
PF3D7_0625600	1.154312002	-0.551216617	-0.603095384		1.130127158	-0.359857692	-0.770269465
PF3D7_1368100	1.093302095	-0.868393019	-0.224909076		1.008179548	-0.991614645	-0.016564903
PF3D7_0508800	1.120579568	-0.801590578	-0.31898899		1.147315972	-0.686571867	-0.460744105
PF3D7_0719700	1.102712725	-0.254677269	-0.848035456		1.119851549	-0.316103335	-0.803748213
PF3D7_1320700	1.136538688	-0.391606223	-0.744932465		1.107885644	-0.835797483	-0.272088161
PF3D7_0714000	1.120572653	-0.801611204	-0.31896145		1.140270823	-0.727732485	-0.412538339
PF3D7_1242700	1.00974307	-0.019779585	-0.989963485		0.826328958	0.285323416	-1.111652374
PF3D7_1105000	1.139556502	-0.731203883	-0.408352619		1.104407608	-0.844116252	-0.260291356
PF3D7_0525100	1.1392276	-0.406456342	-0.732771258		1.143440945	-0.711029853	-0.432411093
PF3D7_0914200	1.075129928	-0.172774984	-0.902354943		-0.196393956	1.083626864	-0.887232908
PF3D7_1214100	1.154661538	-0.585549569	-0.569111969		0.887920012	-1.083255352	0.195335339
PF3D7_1212900	1.142292999	-0.717348513	-0.424944486		0.878245237	0.21011846	-1.088363697
PF3D7_1200700	1.154088834	-0.609590108	-0.544498726		0.477412313	0.671820127	-1.14923244
PF3D7_0308900	1.148758589	-0.675697005	-0.473061584		0.90532482	-1.07337992	0.1680551
PF3D7_0717600	1.100215862	-0.853659892	-0.24655597		-0.55467817	-0.599729382	1.154407552
PF3D7_1463500	1.147723823	-0.683623105	-0.464100718		0.841846566	-1.105372528	0.263525962
PF3D7_1129200	1.154665187	-0.569507704	-0.585157483		1.005580591	-0.99432438	-0.011256212
PF3D7_0830500	1.106885121	-0.838230196	-0.268654925		0.135224095	0.925507197	-1.060731292
PF3D7_1116200	1.130558753	-0.361864334	-0.768694419		1.088297393	-0.209923341	-0.878374052
PF3D7_0109800	1.096694084	-0.235382883	-0.861311201		0.778759051	-1.127722776	0.348963725
PF3D7_1120100	1.153902055	-0.539768571	-0.614133484		1.118031898	-0.809022961	-0.309008938
PF3D7_1410700	1.135515368	-0.749289052	-0.386226316		1.030206143	-0.966773833	-0.063432311
PF3D7_0217500	1.084231344	-0.886109558	-0.198121786		1.058038876	-0.929538229	-0.128500647
PF3D7_1239900	1.151209231	-0.653309055	-0.497900176		1.141471519	-0.721673093	-0.419798426
PF3D7_0603100	1.154083074	-0.544343011	-0.609740063		0.920631407	-1.063911892	0.143280485
PF3D7_0505000	1.094334945	-0.228069884	-0.866265061		1.134497146	-0.381003657	-0.753493489
PF3D7_1246300	1.15340021	-0.529255749	-0.624144461		1.15398487	-0.612194572	-0.541790298
PF3D7_1205800	1.110871262	-0.828334474	-0.282536788		1.142039543	-0.718699363	-0.42334018
PF3D7_0310700	1.036752176	-0.078082214	-0.958669961		1.149393311	-0.478929948	-0.670463363
PF3D7_0415800	1.105465574	-0.841626191	-0.263839383		0.944635105	-1.047424837	0.102789733
PF3D7_1149200	1.152375483	-0.63961534	-0.512760143		0.226489793	0.867329823	-1.093819616
PF3D7_1118400	1.102903113	-0.847599394	-0.255303719		0.862981502	-1.095905678	0.232924175
PF3D7_1348500	1.144131509	-0.437075691	-0.707055818		0.990796186	-1.008956452	0.018160266
PF3D7_1349200	1.09395314	-0.226898617	-0.867054523		1.129655053	-0.771973841	-0.357681213
PF3D7_1344300	1.094814838	-0.865268006	-0.229546832		1.052978802	-0.936887661	-0.116091141
PF3D7_1248500	1.140638896	-0.414732875	-0.725906021		-0.397435423	1.137618033	-0.74018261
PF3D7_1368900	1.151285416	-0.498789485	-0.652495931		1.154563791	-0.592671494	-0.561892296
PF3D7_1127600	1.150924854	-0.494660293	-0.656264561		1.059417033	-0.927485669	-0.131931364
PF3D7_0320100	1.151560558	-0.649477033	-0.502083525		1.154699873	-0.578423338	-0.576276535
PF3D7_1407900	1.144157949	-0.437257088	-0.706900861		1.071968792	-0.164282659	-0.907686133
PF3D7_0909900	1.117470338	-0.306852196	-0.810618142		1.059994124	-0.926619481	-0.133374643
PF3D7_1317000	1.15374031	-0.617643593	-0.536096717		1.154170187	-0.607389963	-0.546780224
PF3D7_0815200	1.151641663	-0.503080817	-0.648560846		1.028815871	-0.968449154	-0.060366717
PF3D7_1107300	1.069526358	-0.911704855	-0.157821503		1.095753228	-0.232450477	-0.863302751
PF3D7_1025100	1.104656676	-0.843533114	-0.261123562		1.060335628	-0.926105014	-0.134230614
PF3D7_0913200	1.102588154	-0.848320207	-0.254267947		1.023717129	-0.974462531	-0.049254597
PF3D7_1131100	1.135589243	-0.748979068	-0.386610175		1.117166727	-0.811474403	-0.305692324
PF3D7_1033700	1.15381623	-0.616037136	-0.537779094		1.105646354	-0.264449105	-0.841197249
PF3D7_0819000	1.150568075	-0.490756947	-0.659811127		1.108790074	-0.275220489	-0.833569585
PF3D7_0104300	1.104679427	-0.843479752	-0.261199676		1.097262911	-0.237166244	-0.860096667
PF3D7_0503400	1.150660632	-0.658907117	-0.491753516		1.040546211	-0.953802444	-0.086743767
PF3D7_0618000	1.077358888	-0.898503526	-0.178855362		0.769866311	-1.130238058	0.360371747
PF3D7_1116400	1.154515734	-0.595148226	-0.559367508		-0.025795162	1.012648028	-0.986852867
PF3D7_0512600	1.13055648	-0.768702755	-0.361853725		1.154538702	-0.594011208	-0.560527493
PF3D7_1402300	1.132243586	-0.762382709	-0.369860877		0.922350026	-1.062800164	0.140450138
PF3D7_1338300	0.9896781	0.020333682	-1.010011782		1.154689469	-0.581723461	-0.572966008
PF3D7_1223400	1.140059069	-0.411287641	-0.728771428		1.101815159	-0.251737866	-0.850077292
PF3D7_1345700	1.14697603	-0.688963077	-0.458012953		1.100725919	-0.852524901	-0.248201018
PF3D7_1123900	1.089885282	-0.875264536	-0.214620746		1.009105023	-0.018465801	-0.990639222
PF3D7_1439600	1.134300136	-0.754292795	-0.380007341		1.035026841	-0.960841266	-0.074185575
PF3D7_1128100	1.09020571	-0.215574962	-0.874630748		1.118217841	-0.808491447	-0.309726395
PF3D7_0305700	1.078320819	-0.896816891	-0.181503927		1.01506633	-0.984219917	-0.030846412
PF3D7_0304500	1.147420344	-0.685825804	-0.46159454		1.151964613	-0.64478018	-0.507184433
PF3D7_1238800	1.148875504	-0.474119223	-0.674756281		1.095130001	-0.864610282	-0.23051972
PF3D7_1018300	1.153667708	-0.619119952	-0.534547756		1.151561511	-0.502095179	-0.649466332
PF3D7_1011400	1.148756534	-0.473043082	-0.675713451		1.154610076	-0.564787867	-0.589822209
PF3D7_1350200	1.132052049	-0.368938179	-0.76311387		0.055040874	0.971342855	-1.026383729
PF3D7_0417200	1.149547246	-0.480402831	-0.669144415		0.795955285	-1.122437019	0.326481734
PF3D7_0932300	1.081224166	-0.189591105	-0.891633061		1.065256767	-0.91853124	-0.146725527
PF3D7_1104200	1.131733603	-0.764321555	-0.367412048		1.132574593	-0.761110533	-0.37146406
PF3D7_1445900	0.997477241	0.005026567	-1.002503809		0.949814899	0.093765342	-1.043580241
PF3D7_1477300	1.146111241	-0.45131094	-0.694800301		0.610532942	0.543519217	-1.15405216
PF3D7_0207400	1.15227429	-0.640928894	-0.511345396		1.153756809	-0.617300165	-0.536456644
PF3D7_1242800	1.15458757	-0.591281569	-0.563306		0.944662922	-1.047404476	0.102741554
PF3D7_1444300	1.151630182	-0.648691304	-0.502938878		1.131917116	-0.763626794	-0.368290322
PF3D7_1426900	1.072335629	-0.907075113	-0.165260516		1.021598636	-0.976902493	-0.044696143
PF3D7_1327600	1.153604996	-0.533252131	-0.620352865		1.150883954	-0.65667986	-0.494204094
PF3D7_1472900	1.01216492	-0.024790831	-0.987374088		-0.236722304	1.097121548	-0.860399244
PF3D7_0605900	1.135147642	-0.384325704	-0.750821939		0.450901151	0.695155808	-1.146056959
PF3D7_0108500	1.127802338	-0.778485452	-0.349316886		1.150769621	-0.492941139	-0.657828482
PF3D7_1244100	1.115606224	-0.299797172	-0.815809052		1.140091255	-0.72861406	-0.411477196
PF3D7_1335000	1.154568092	-0.562138414	-0.592429679		1.152362629	-0.639783825	-0.512578804
PF3D7_1453800	1.151935872	-0.50681007	-0.645125802		0.977808289	-1.020804711	0.042996422
PF3D7_0516700	1.076250548	-0.900428418	-0.175822131		0.392625961	-1.136729718	0.744103758
PF3D7_1347700	1.151177283	-0.497530023	-0.65364726		1.150026516	-0.664897958	-0.485128558
PF3D7_1304400	1.130593042	-0.768568579	-0.362024463		1.087520104	-0.879877618	-0.207642486
PF3D7_1120500	1.120345584	-0.318058502	-0.802287082		1.14289445	-0.428814101	-0.714080348
PF3D7_0402300	1.132883902	-0.759911711	-0.372972191		1.111324552	-0.827173428	-0.284151124
PF3D7_0416400	1.115355198	-0.816496237	-0.298858961		0.952485925	-1.041555196	0.089069271
PF3D7_1003800	1.139314877	-0.732357189	-0.406957688		-0.801374554	1.120651941	-0.319277387
PF3D7_0927100	1.078829736	-0.895918446	-0.18291129		1.048211634	-0.94355698	-0.104654654
PF3D7_0317800	1.087009178	-0.880859425	-0.206149753		0.91497434	-1.067500668	0.152526328
PF3D7_0215400	1.15395375	-0.54101776	-0.612935989		1.145460393	-0.69898536	-0.446475033
PF3D7_1218500	1.150007111	-0.484932837	-0.665074273		1.12106506	-0.320929006	-0.800136054
PF3D7_1007200	1.083079286	-0.88824477	-0.194834517		0.889794118	-1.082235133	0.192441014
PF3D7_0920100	1.104574231	-0.843726349	-0.260847882		1.145292484	-0.445253758	-0.700038725
PF3D7_0934800	1.068619623	-0.913175323	-0.1554443		0.882822766	-1.085979434	0.203156668
PF3D7_1416100	1.148347875	-0.678925394	-0.469422481		1.15368987	-0.618675105	-0.535014765
PF3D7_1332800	1.01583805	-0.032466828	-0.983371222		0.502321318	0.649258671	-1.151579989
PF3D7_1401100	1.154381436	-0.600698692	-0.553682744		1.152201869	-0.641851518	-0.510350351
PF3D7_1116500	1.122958752	-0.794337123	-0.328621629		1.005588313	-0.994316392	-0.011271921
PF3D7_0904800	1.031880346	-0.067144881	-0.964735465		0.731869988	-1.139417211	0.407547224
PF3D7_0936600	1.146859299	-0.457088296	-0.689771003		0.561017485	0.593530465	-1.15454795
PF3D7_0405100	1.13909069	-0.73341816	-0.40567253		1.119440842	-0.804953273	-0.314487569
PF3D7_0202500	1.154056081	-0.543622621	-0.610433459		1.138182475	-0.400551952	-0.737630523
PF3D7_1119400	1.138271791	-0.401049614	-0.737222177		1.106498842	-0.839160657	-0.267338185
PF3D7_1410000	1.154684584	-0.572085557	-0.582599027		1.018772843	-0.980105468	-0.038667375
PF3D7_1218000	1.134612183	-0.753024685	-0.381587498		1.023086765	-0.975192068	-0.047894697
PF3D7_0303000	1.153738772	-0.617675438	-0.536063335		1.15215597	-0.509726904	-0.642429065
PF3D7_0508300	1.153801514	-0.537447631	-0.616353884		0.956768671	0.081477506	-1.038246178
PF3D7_0830600	1.150630191	-0.491424555	-0.659205636		1.142993436	-0.429459737	-0.713533699
PF3D7_0527200	1.147240947	-0.687104643	-0.460136304		1.100808387	-0.852340729	-0.248467658
PF3D7_0312400	1.153416957	-0.623846487	-0.52957047		0.882997611	-1.085887209	0.202889597
PF3D7_1436300	1.154657988	-0.568744216	-0.585913772		0.798368992	0.323280184	-1.121649176
PF3D7_0626100	1.100473181	-0.853088178	-0.247385003		-0.622149211	-0.531361012	1.153510223
PF3D7_1212500	1.126639825	-0.782436385	-0.34420344		1.111467519	-0.826805643	-0.284661876
PF3D7_1203200	1.153374776	-0.624593223	-0.528781553		1.154669247	-0.569972759	-0.584696488
PF3D7_1434500	1.150957263	-0.655933799	-0.495023465		-0.559874078	1.15452595	-0.594651872
PF3D7_0521700	1.135617073	-0.386754957	-0.748862115		1.15412761	-0.608561329	-0.545566281
PF3D7_1239600	1.120177499	-0.317391866	-0.802785633		1.140158488	-0.728284701	-0.411873786
PF3D7_1353900	1.142273313	-0.424819336	-0.717453977		1.149464441	-0.669856473	-0.479607968
PF3D7_1226600	1.15165494	-0.503245275	-0.648409665		1.06036447	-0.9260615	-0.13430297
PF3D7_1360200	1.154630202	-0.566277771	-0.588352431		1.112184862	-0.287236289	-0.824948573
PF3D7_1037700	1.14042552	-0.413457454	-0.726968065		0.932251063	0.12394308	-1.056194143
PF3D7_1324800	1.128473052	-0.352313362	-0.77615969		0.782961284	-1.126483173	0.343521889
PF3D7_0935000	1.147203959	-0.459837721	-0.687366238		0.376088139	0.75742845	-1.133516588
PF3D7_0319600	1.136057096	-0.74699979	-0.389057307		1.151094685	-0.654514228	-0.496580457
PF3D7_1105400	1.047235978	-0.102343013	-0.944892965		1.107953864	-0.272323462	-0.835630401
PF3D7_1366600	1.133347608	-0.758095849	-0.37525176		1.06579958	-0.148122659	-0.917676921
PF3D7_0933000	1.145914536	-0.696082841	-0.449831695		1.09879538	-0.242011069	-0.856784311
PF3D7_0912400	1.148756303	-0.473041005	-0.675715298		0.995255338	-1.00467807	0.009422732
PF3D7_1012700	1.135225491	-0.750498813	-0.384726678		0.493282952	-1.150800725	0.657517773
PF3D7_0305500	1.154685829	-0.572295437	-0.582390392		1.152888474	-0.632445357	-0.520443116
PF3D7_1447200	1.113241706	-0.822176268	-0.291065437		1.066862928	-0.915992073	-0.150870855
PF3D7_1126000	1.122287753	-0.325872436	-0.796415316		1.121049388	-0.800183205	-0.320866183
PF3D7_1022900	1.154199422	-0.606557648	-0.547641774		0.900957826	-1.075943737	0.174985911
PF3D7_0220000	1.148145848	-0.680472332	-0.467673516		1.153834387	-0.615642569	-0.538191819
PF3D7_0716000	1.151283907	-0.498771781	-0.652512126		1.153668303	-0.534560218	-0.619108085
PF3D7_1474600	1.131664446	-0.764582533	-0.367081913		1.084024605	-0.197530093	-0.886494511
PF3D7_1352500	1.147246981	-0.687061903	-0.460185078		1.100115379	-0.853882663	-0.246232716
PF3D7_1140800	1.152816474	-0.519306284	-0.63351019		0.801429836	0.319203593	-1.12063343
PF3D7_0102200	1.15467424	-0.57058812	-0.58408612		0.51033366	0.641866986	-1.152200646
PF3D7_1414600	1.154440478	-0.555997916	-0.598442562		1.154548336	-0.561038267	-0.59351007
PF3D7_1104400	1.154240058	-0.605358588	-0.54888147		1.154529727	-0.560065108	-0.594464619
PF3D7_0405400	1.084582317	-0.19912808	-0.885454237		1.132619359	-0.371681726	-0.760937633
PF3D7_0413600	1.146234381	-0.693989265	-0.452245115		1.02750509	-0.970014495	-0.057490595
PF3D7_1320000	1.154679654	-0.583354188	-0.571325466		1.121528387	-0.322792436	-0.798735951
PF3D7_1407800	1.151926099	-0.645242891	-0.506683208		1.1542975	-0.550729795	-0.603567705
PF3D7_1422400	1.08286115	-0.194214796	-0.888646354		0.949880348	0.093650622	-1.04353097
PF3D7_0806500	1.140052409	-0.728803969	-0.41124844		1.07752938	-0.898205682	-0.179323698
PF3D7_1439400	1.139203386	-0.732885905	-0.406317481		1.111792533	-0.825966669	-0.285825864
PF3D7_0219600	1.070231231	-0.910553804	-0.159677427		0.876747189	-1.089131441	0.212384253
PF3D7_0523000	1.1268774	-0.345240411	-0.78163699		1.049101393	-0.106771209	-0.942330184
PF3D7_1232200	1.153412097	-0.529478921	-0.623933175		0.863137545	-1.09583166	0.232694116
PF3D7_0929200	1.112393499	-0.287988756	-0.824404743		1.063333217	-0.141805285	-0.921527932
PF3D7_1325100	1.112134689	-0.825079102	-0.287055586		1.096602815	-0.235097481	-0.861505334
PF3D7_0920700	1.080021002	-0.893798541	-0.186222461		0.446087609	-1.145407282	0.699319672
PF3D7_1102500	1.151814223	-0.646568254	-0.505245969		0.999160805	0.001676283	-1.000837088
PF3D7_1420300	1.141387329	-0.419279584	-0.722107745		0.568713857	0.585943831	-1.154657688
PF3D7_1123800	1.15444247	-0.556080325	-0.598362144		1.153758854	-0.617257383	-0.536501472
PF3D7_1406700	1.036267713	-0.076985445	-0.959282268		0.993616477	-1.006263558	0.012647081
PF3D7_0529500	1.144669318	-0.44080856	-0.703860758		1.153952365	-0.612968611	-0.540983754
PF3D7_0520400	1.154680189	-0.583276881	-0.571403308		1.145210868	-0.700547028	-0.444663839
PF3D7_1360100	1.096881249	-0.860912454	-0.235968794		1.141927089	-0.422633193	-0.719293895
PF3D7_0209800	1.139033939	-0.405348568	-0.733685371		1.149178648	-0.476909607	-0.672269041
PF3D7_0211800	1.106655199	-0.267870591	-0.838784608		1.045749159	-0.946910571	-0.098838589
PF3D7_0619000	1.148455315	-0.678091955	-0.47036336		1.090328483	-0.874387341	-0.215941142
PF3D7_1105800	1.100820211	-0.852314308	-0.248505902		1.154700069	-0.578251879	-0.57644819
PF3D7_0104200	1.083316791	-0.887806555	-0.195510236		1.049050573	-0.942400473	-0.106650101
PF3D7_1215900	1.119803916	-0.803888418	-0.315915498		1.043959169	-0.949310768	-0.0946484
PF3D7_0505700	1.148947346	-0.674173205	-0.474774141		1.071656365	-0.163451388	-0.908204977
PF3D7_1127800	1.110492059	-0.82929993	-0.281192129		1.120893062	-0.320240251	-0.800652811
PF3D7_1358900	1.035934986	-0.076233378	-0.959701608		1.149886206	-0.483722028	-0.666164178
PF3D7_1012900	1.122581166	-0.327071361	-0.795509805		1.025806725	-0.053784182	-0.972022543
PF3D7_0720700	1.14894946	-0.674155989	-0.474793471		1.10219609	-0.849213517	-0.252982573
PF3D7_1302100	1.1453303	-0.445527908	-0.699802392		1.154672781	-0.570402642	-0.584270139
PF3D7_0217100	1.154423992	-0.599096571	-0.555327421		0.983179031	-1.016012289	0.032833258
PF3D7_1011800	1.129124928	-0.355259639	-0.773865289		1.153130545	-0.628694526	-0.524436019
PF3D7_1033400	1.110485262	-0.281168077	-0.829317186		1.148996653	-0.673770773	-0.47522588
PF3D7_0823900	1.154699818	-0.578467151	-0.576232667		-1.141118969	0.417635899	0.723483071
PF3D7_1365700	1.150320943	-0.662173664	-0.48814728		1.093624273	-0.867731848	-0.225892425
PF3D7_1032800	1.139087872	-0.733431441	-0.405656432		0.768415123	-1.130634818	0.362219695
PF3D7_1326100	1.152946962	-0.521382849	-0.631564113		1.131551473	-0.765007883	-0.366543589
PF3D7_1438600	1.054463903	-0.119703537	-0.934760366		1.05220186	-0.114210855	-0.937991005
PF3D7_0517700	1.092300942	-0.221868205	-0.870432738		1.099332312	-0.243722776	-0.855609536
PF3D7_1401400	1.154467097	-0.557126564	-0.597340533		0.72620151	0.4143782	-1.14057971
PF3D7_0305300	1.125948814	-0.784738812	-0.341210002		0.686097072	0.461285416	-1.147382488
PF3D7_1030500	1.152188762	-0.510171754	-0.642017008		1.09678531	-0.861116955	-0.235668356
PF3D7_1001500	1.134101941	-0.379009511	-0.75509243		0.730338975	0.409397318	-1.139736293
PF3D7_0414900	1.092157508	-0.870723148	-0.22143436		0.901534987	-1.075608274	0.174073287
PF3D7_0309300	1.146199229	-0.45197779	-0.694221439		0.962665337	-1.033561413	0.070896076
PF3D7_1310500	1.146487337	-0.454184483	-0.692302854		0.847767999	0.255061554	-1.102829553
PF3D7_0422400	1.132534968	-0.371271564	-0.761263405		1.038913968	-0.083001573	-0.955912395
PF3D7_0932800	1.154447977	-0.556309855	-0.598138122		0.98195968	-1.017113274	0.035153594
PF3D7_1126900	1.133066259	-0.373865957	-0.759200302		0.842110064	0.263151063	-1.105261127
PF3D7_1462300	1.15115165	-0.653917439	-0.497234212		1.151818938	-0.646512946	-0.505305992
PF3D7_0628300	1.151934187	-0.506788183	-0.645146004		1.109633765	-0.278167862	-0.831465903
PF3D7_0824800	1.153882492	-0.61457628	-0.539306212		-0.852577552	-0.248124776	1.100702327
PF3D7_1465000	1.148250573	-0.67967369	-0.468576884		1.094594704	-0.865726033	-0.228868671
PF3D7_1414300	1.026054914	-0.05432441	-0.971730504		1.145785744	-0.448871617	-0.696914127
PF3D7_1450100	1.140732693	-0.725436304	-0.415296389		1.074566165	-0.903316781	-0.171249384
PF3D7_0218700	1.072494606	-0.906809701	-0.165684905		1.138931501	-0.40476518	-0.73416632
PF3D7_1367100	1.072482136	-0.165651604	-0.906830532		1.120746365	-0.319654074	-0.801092291
PF3D7_1353300	1.15409411	-0.544641975	-0.609452135		1.121998001	-0.79730466	-0.324693341
PF3D7_0821700	1.070930035	-0.16152432	-0.909405715		1.116998032	-0.305049716	-0.811948316
PF3D7_1353600	1.144563215	-0.704498421	-0.440064794		1.139027791	-0.733714287	-0.405313504
PF3D7_1237000	1.147083821	-0.458872687	-0.688211134		1.009542651	-0.990176029	-0.019366622
PF3D7_1303200	1.14242781	-0.425804058	-0.716623752		1.138386446	-0.736696132	-0.401690314
PF3D7_0709700	1.132551005	-0.761201554	-0.371349451		1.047205429	-0.944934641	-0.102270788
PF3D7_0907400	1.152644253	-0.516669634	-0.635974619		0.827856523	0.2832017	-1.111058223
PF3D7_0320500	1.138241879	-0.400882808	-0.737359071		0.988689657	-1.010939033	0.022249376
PF3D7_0317000	1.153607931	-0.620295983	-0.533311948		1.034753831	-0.961182484	-0.073571347
PF3D7_1142100	1.122996865	-0.794218287	-0.328778578		1.15430181	-0.603428239	-0.550873571
PF3D7_1439800	1.154699172	-0.575811108	-0.578888064		1.119464228	-0.314579341	-0.804884887
PF3D7_0916700	1.153064967	-0.629738566	-0.523326401		1.012593762	-0.025682269	-0.986911493
PF3D7_0629900	1.111814912	-0.825908753	-0.285906159		1.123154806	-0.329429905	-0.793724901
PF3D7_0907300	1.071052041	-0.161847491	-0.90920455		0.955004606	-1.039618529	0.084613923
PF3D7_1329500	1.088575368	-0.21074196	-0.877833409		0.914023253	0.154070299	-1.068093552
PF3D7_0511800	1.148381625	-0.469717219	-0.678664406		0.974563716	-1.023629854	0.049066137
PF3D7_1362000	1.130058709	-0.770517763	-0.359540946		0.951466108	-1.04233184	0.090865732
PF3D7_1024800	1.023416581	-0.048605843	-0.974810737		1.104045394	-0.259084435	-0.84496096
PF3D7_0704800	1.10476114	-0.843287975	-0.261473165		1.004377485	-0.99556426	-0.008813225
PF3D7_0929900	1.140729996	-0.41528016	-0.725449836		1.035815995	-0.95985134	-0.075964655
PF3D7_0204500	1.098551222	-0.241235177	-0.857316045		1.103144666	-0.847044641	-0.256100025
PF3D7_0416800	1.15278587	-0.633956404	-0.518829466		1.082032845	-0.890163514	-0.191869332
PF3D7_1116100	1.127889243	-0.778186055	-0.349703188		0.913618401	-1.068345024	0.154726622
PF3D7_1361600	1.102701179	-0.848061867	-0.254639312		1.046452484	-0.945958899	-0.100493585
PF3D7_1119900	1.113772814	-0.820766283	-0.293006531		1.118954257	-0.806369874	-0.312584383
PF3D7_1202200	1.072890177	-0.906147673	-0.166742504		1.010954499	-0.988673121	-0.022281378
PF3D7_1105600	1.154620074	-0.565504792	-0.589115282		0.832795107	0.276306736	-1.109101843
PF3D7_1441400	1.152778024	-0.634070213	-0.518707811		1.138910303	-0.734265624	-0.404644678
PF3D7_1420400	1.057444828	-0.127028717	-0.930416111		1.154189518	-0.547347188	-0.606842329
PF3D7_0914700	1.112711849	-0.289140177	-0.823571672		1.07490183	-0.17215714	-0.90274469
PF3D7_1312900	1.154425323	-0.599044535	-0.555380788		1.14352256	-0.710567316	-0.432955245
PF3D7_1224900	1.123207506	-0.793559944	-0.329647562		1.151249672	-0.498371066	-0.652878605
PF3D7_1457500	1.108960567	-0.833146474	-0.275814094		0.851611179	-1.10113425	0.249523071
PF3D7_0826700	1.112838112	-0.289597949	-0.823240163		1.100615779	-0.247845198	-0.852770581
PF3D7_0819600	1.149291243	-0.671326693	-0.47796455		1.151158722	-0.653843004	-0.497315718
PF3D7_0528100	1.154660347	-0.568986814	-0.585673533		1.021794071	-0.976678805	-0.045115266
PF3D7_0621200	1.069384568	-0.157449016	-0.911935553		0.986889969	0.025723718	-1.012613687
PF3D7_0419700	1.149835681	-0.483220344	-0.666615336		0.077183509	0.959171759	-1.036355268
PF3D7_0402100	1.15188696	-0.506177274	-0.645709686		0.37056542	0.761823912	-1.132389331
PF3D7_1142400	1.138428254	-0.401924458	-0.736503796		1.149961608	-0.665486192	-0.484475416
PF3D7_1122300	1.127164795	-0.780664509	-0.346500286		1.144179536	-0.706774182	-0.437405354
PF3D7_0524300	1.13249624	-0.371083576	-0.761412664		1.14299805	-0.713508158	-0.429489891
PF3D7_0832200	1.153997093	-0.611898869	-0.542098224		0.325389404	0.79677979	-1.122169195
PF3D7_1137300	1.07629768	-0.17595072	-0.90034696		0.852377144	0.248414944	-1.100792088
PF3D7_1446200	1.051664095	-0.1129132	-0.938750894		1.087117254	-0.88065217	-0.206465084
PF3D7_0212400	1.137972275	-0.399385646	-0.738586628		1.15134128	-0.651893617	-0.499447663
PF3D7_1125800	1.127970792	-0.777904584	-0.350066208		0.819532965	-1.114233862	0.294700897
PF3D7_0610500	1.130822876	-0.363100493	-0.767722382		1.15156516	-0.502139782	-0.649425378
PF3D7_0318100	1.038643101	-0.082382904	-0.956260197		1.111545536	-0.284940917	-0.826604619
PF3D7_1250300	1.141789029	-0.720019829	-0.421769201		0.883382297	-1.085683996	0.202301699
PF3D7_0306900	1.017625243	-0.036235485	-0.981389757		1.083086448	-0.194854878	-0.88823157
PF3D7_0613700	1.147875565	-0.682502352	-0.465373213		0.587969856	-1.154635023	0.566665168
PF3D7_1202900	1.151383141	-0.651438826	-0.499944315		1.116070475	-0.814530892	-0.301539583
PF3D7_0823300	1.115861531	-0.300754207	-0.815107325		1.129518251	-0.772464183	-0.357054067
PF3D7_0108000	1.151685113	-0.648064787	-0.503620326		1.087535468	-0.879848013	-0.207687455
PF3D7_0517900	1.069167359	-0.912288417	-0.156878942		1.031604316	-0.965073124	-0.066531192
PF3D7_1138100	1.151681048	-0.64811135	-0.503569698		1.153938802	-0.540652302	-0.613286499
PF3D7_1012300	1.13194671	-0.763514452	-0.368432258		1.060620756	-0.925674399	-0.134946357
PF3D7_API0290	1.144935977	-0.702241665	-0.442694311		1.15466641	-0.569644866	-0.585021545
PF3D7_0205600	1.153227501	-0.627108789	-0.526118712		1.03991059	-0.954626979	-0.085283611
PF3D7_1419700	1.132713608	-0.372140655	-0.760572953		1.117181173	-0.305747412	-0.81143376
PF3D7_0529000	1.15117617	-0.49751716	-0.65365901		1.139053604	-0.405460762	-0.733592842
PF3D7_0915400	1.130897336	-0.363450124	-0.767447212		1.143615627	-0.710037597	-0.43357803
PF3D7_1426000	1.091172952	-0.218468466	-0.872704486		1.154657724	-0.568717539	-0.585940185
PF3D7_1246800	1.147182276	-0.459663004	-0.687519272		1.118477178	-0.310729834	-0.807747344
PF3D7_0413900	1.138884055	-0.734388477	-0.404495578		0.95035895	-1.043170144	0.092811194
PF3D7_1430100	0.997072437	0.005829637	-1.002902074		0.884563647	-1.085057341	0.200493694
PF3D7_0410600	1.043602676	-0.093817587	-0.949785089		1.108293185	-0.273496165	-0.83479702
PF3D7_1402200	1.12395702	-0.791195574	-0.332761446		0.873696927	-1.090675857	0.21697893
PF3D7_1025000	1.127805645	-0.77847407	-0.349331576		1.151108746	-0.654367382	-0.496741364
PF3D7_1205500	1.154694271	-0.574052261	-0.580642009		1.147331188	-0.686463464	-0.460867724
PF3D7_1358800	1.022038391	-0.045639624	-0.976398767		1.088491507	-0.210494829	-0.877996678
PF3D7_0722400	1.106039557	-0.265778809	-0.840260748		1.137763632	-0.739528932	-0.3982347
PF3D7_0912900	1.154374737	-0.553433943	-0.600940794		1.140802661	-0.415717889	-0.725084772
PF3D7_0708100	1.041733187	-0.089480484	-0.952252703		0.404602135	0.73430068	-1.138902815
PF3D7_1311500	1.151740792	-0.504317194	-0.647423598		0.550308641	-1.154284743	0.603976102
PF3D7_0212500	1.134051619	-0.378756867	-0.755294752		0.99505634	-1.004871407	0.009815067
PF3D7_1302800	1.084403408	-0.198614835	-0.885788573		1.022126827	-0.045829534	-0.976297293
PF3D7_0907700	1.136968106	-0.393905575	-0.743062531		1.044008381	-0.094763187	-0.949245194
PF3D7_0624000	1.105922032	-0.265380862	-0.84054117		0.950386226	-1.043149551	0.092763325
PF3D7_1355800	1.1531074	-0.629065537	-0.524041864		1.05373123	-0.117918344	-0.935812886
PF3D7_1103700	1.112098243	-0.286924385	-0.825173858		1.115161986	-0.29813869	-0.817023296
PF3D7_0821600	1.142557692	-0.426636387	-0.715921305		1.142881157	-0.428727593	-0.714153564
PF3D7_1403900	1.145270693	-0.445096023	-0.70017467		1.15425539	-0.549363129	-0.604892261
PF3D7_0919100	1.139599689	-0.730996654	-0.408603035		1.143573365	-0.433294917	-0.710278448
PF3D7_0309500	1.134599194	-0.753077697	-0.381521497		0.87870943	-1.088124554	0.209415124
PF3D7_0624200	1.153743427	-0.617578939	-0.536164488		1.154402287	-0.599928226	-0.554474061
PF3D7_0419800	1.131073419	-0.364278936	-0.766794483		0.468746138	0.679523967	-1.148270106
PF3D7_1412800	1.135166421	-0.384422358	-0.750744063		0.802952464	-1.120121141	0.317168677
PF3D7_1117100	1.09580057	-0.86320305	-0.23259752		0.827881625	-1.111048416	0.283166792
PF3D7_0618200	1.070621463	-0.909913537	-0.160707926		1.149150682	-0.476649182	-0.6725015
PF3D7_0306300	1.14835549	-0.67886658	-0.46948891		1.122289008	-0.796411452	-0.325877557
PF3D7_0812700	1.117048073	-0.811807874	-0.305240198		1.139240829	-0.40653225	-0.732708579
PF3D7_0919000	1.072538019	-0.906737156	-0.165800863		1.154394464	-0.600220384	-0.55417408
PF3D7_1444400	1.147566836	-0.462797977	-0.684768858		1.009237611	-0.990499021	-0.018738591
PF3D7_1032900	1.154176053	-0.546951177	-0.607224875		0.113057149	0.938666663	-1.051723812
PF3D7_0711000	1.154479842	-0.596790375	-0.557689467		1.075634677	-0.901489624	-0.174145053
PF3D7_0625400	1.154608592	-0.589923737	-0.564684854		0.788064774	0.336868039	-1.124932814
PF3D7_1132200	1.011021863	-0.022420781	-0.988601082		1.13107127	-0.766802465	-0.364268805
PF3D7_0501500	1.099557461	-0.85511468	-0.244442781		0.980015468	-1.01885295	0.038837482
PF3D7_1311800	0.992568204	0.014701485	-1.007269689		1.08339922	-0.887654228	-0.195744992
PF3D7_0622800	1.061822645	-0.137974302	-0.923848343		1.05148612	-0.939001702	-0.112484418
PF3D7_1420900	1.153820112	-0.615953134	-0.537866978		0.981496359	-1.017529607	0.036033248
PF3D7_1408600	1.068913483	-0.156213469	-0.912700015		1.075529378	-0.173858909	-0.90167047
PF3D7_0729900	1.139384953	-0.407361191	-0.732023762		0.683655234	0.464064212	-1.147719446
PF3D7_1459400	1.124201299	-0.790417488	-0.333783811		1.149684753	-0.667948376	-0.481736377
PF3D7_1134100	1.150236808	-0.66296181	-0.487274999		1.058761079	-0.928465409	-0.13029567
PF3D7_0302900	1.151869404	-0.645917964	-0.505951441		1.050507242	-0.94037517	-0.110132072
PF3D7_1004200	1.149730605	-0.482184927	-0.667545678		1.137888288	-0.73896674	-0.398921547
PF3D7_0619400	1.094866557	-0.865160232	-0.229706325		1.001869609	-0.998119846	-0.003749763
PF3D7_1471200	1.149787383	-0.667044274	-0.482743109		1.15076839	-0.657840757	-0.492927633
PF3D7_1136500	1.149323492	-0.671054861	-0.478268631		0.125115172	-1.056670077	0.931554905
PF3D7_1357000	1.104454594	-0.260448207	-0.844006387		1.139833693	-0.729867978	-0.409965714
PF3D7_0507800	1.154478511	-0.596848586	-0.557629925		1.092067991	-0.870904165	-0.221163826
PF3D7_1345100	1.112428421	-0.28811487	-0.824313551		0.315039503	0.80454188	-1.119581384
PF3D7_1469200	1.138473817	-0.736293865	-0.402179952		0.896509635	-1.078495133	0.181985498
PF3D7_0807000	1.137569769	-0.397171173	-0.740398596		1.108384145	-0.273811187	-0.834572958
PF3D7_0320700	1.087507677	-0.879901559	-0.207606118		0.684986125	-1.147536854	0.462550729
PF3D7_1032100	1.153380506	-0.528887984	-0.624492522		0.346223413	0.780878341	-1.127101754
PF3D7_1324900	1.064805687	-0.145567431	-0.919238256		1.078731448	-0.896092297	-0.182639151
PF3D7_1426700	1.151337448	-0.6519351	-0.499402348		0.958171667	-1.037145232	0.078973566
PF3D7_1202100	1.154675785	-0.583885718	-0.570790067		0.734053368	-1.138955592	0.404902224
PF3D7_0303700	1.108082674	-0.835314498	-0.272768175		1.013505527	-0.985923829	-0.027581698
PF3D7_0824600	1.145758191	-0.448667073	-0.697091118		1.151902117	-0.50637279	-0.645529327
PF3D7_0609000	1.151100942	-0.496652013	-0.654448929		1.151006216	-0.655431313	-0.495574903
PF3D7_1459000	1.144804792	-0.441763613	-0.703041179		1.142370541	-0.716932175	-0.425438366
PF3D7_1473700	1.148045403	-0.68123191	-0.466813493		-0.169542567	1.073933297	-0.90439073
PF3D7_0322000	1.148515039	-0.47088971	-0.677625329		1.139629378	-0.730854001	-0.408775378
PF3D7_0936300	1.149975731	-0.665358562	-0.484617169		0.992937569	0.013978312	-1.006915881
PF3D7_0923900	1.154187162	-0.547277533	-0.606909628		0.981088023	0.036807597	-1.01789562
PF3D7_0621900	1.133653964	-0.376770366	-0.756883598		1.131129822	-0.766584797	-0.364545025
PF3D7_0603500	1.075207003	-0.902223065	-0.172983938		0.962537073	-1.033664941	0.071127867
PF3D7_0603300	1.13302441	-0.373660541	-0.759363869		1.061449556	-0.137032474	-0.924417082
PF3D7_1320800	1.080545933	-0.892856807	-0.187689126		1.06597956	-0.917392803	-0.148586757
PF3D7_1344200	1.10822851	-0.834956162	-0.273272349		1.127558125	-0.779323737	-0.348234388
PF3D7_1110100	1.110824203	-0.828454576	-0.282369626		-0.66211432	-0.488212924	1.150327244
PF3D7_0517400	1.131909184	-0.76365689	-0.368252294		1.108354057	-0.834647104	-0.273706953
PF3D7_0627500	1.095435326	-0.231464467	-0.863970859		1.151875551	-0.506030434	-0.645845117
PF3D7_0413500	1.14035001	-0.727341766	-0.413008244		1.099307135	-0.855664789	-0.243642346
PF3D7_1419300	1.116188409	-0.301983727	-0.814204682		1.144545168	-0.439938655	-0.704606513
PF3D7_0829300	1.105223067	-0.26302307	-0.842199998		1.11534432	-0.298818367	-0.816525953
PF3D7_1463200	1.14098859	-0.416842812	-0.724145778		0.943535468	-1.048227286	0.104691818
PF3D7_1439700	1.151994279	-0.507572838	-0.644421441		0.653717546	-1.151170624	0.497453078
PF3D7_1223100	1.097975196	-0.85856449	-0.239410706		0.976418935	-1.022020808	0.045601874
PF3D7_0728600	1.129207316	-0.773572861	-0.355634455		-1.123521376	0.330947369	0.792574007
PF3D7_1324400	1.103104243	-0.847137594	-0.255966649		1.154058671	-0.54369111	-0.610367562
PF3D7_1358700	1.147092682	-0.688149061	-0.458943621		1.154604849	-0.590176098	-0.564428751
PF3D7_0629100	1.030883213	-0.064930951	-0.965952262		0.854294376	-1.099929352	0.245634976
PF3D7_1438100	1.142437292	-0.716572614	-0.425864677		1.060455345	-0.925924332	-0.134531013
PF3D7_0620500	1.154065425	-0.543870283	-0.610195142		1.128028554	-0.350323644	-0.77770491
PF3D7_1441200	1.056339741	-0.124301373	-0.932038368		1.065409319	-0.147117787	-0.918291533
PF3D7_1360800	1.149762853	-0.482501583	-0.667261271		1.085903491	-0.882966754	-0.202936737
PF3D7_0106300	1.115528059	-0.816023321	-0.299504738		0.916279733	-1.066682049	0.150402317
PF3D7_0403700	0.992292676	0.015240437	-1.007533113		-1.154387701	0.553917733	0.600469967
PF3D7_0406200	1.120038158	-0.803197806	-0.316840352		-0.775527746	1.128653565	-0.35312582
PF3D7_1470900	1.154132185	-0.545694527	-0.608437658		1.064989276	-0.918950821	-0.146038456
PF3D7_0903400	1.14636677	-0.453256652	-0.693110118		0.952296691	-1.041699634	0.089402943
PF3D7_0526900	1.153472054	-0.622851802	-0.530620253		1.151612458	-0.502720258	-0.6488922
PF3D7_0810300	1.133855572	-0.756080255	-0.377775316		0.699249853	-1.145418387	0.446168534
PF3D7_0708800	1.078563056	-0.182173281	-0.896389776		1.13296172	-0.759608555	-0.373353165
PF3D7_1342100	1.103272616	-0.846750101	-0.256522515		0.40614979	-1.139174121	0.733024331
PF3D7_0822600	1.145281553	-0.700106941	-0.445174612		0.854915954	-1.099647708	0.244731754
PF3D7_1419800	1.154686432	-0.572400305	-0.582286127		0.921591461	-1.063292108	0.141700647
PF3D7_0507700	1.154190867	-0.547387158	-0.606803709		0.93130043	-1.056843611	0.125543182
PF3D7_0705500	1.105473861	-0.841606549	-0.263867312		0.988034938	-1.01155029	0.023515353
PF3D7_0419500	1.093875405	-0.867214846	-0.22666056		1.038343738	-0.956643825	-0.081699913
PF3D7_0909400	1.134779065	-0.752341839	-0.382437225		1.134513381	-0.38108596	-0.753427421
PF3D7_1223700	1.154565978	-0.562016953	-0.592549025		0.991176891	-1.008595539	0.017418649
PF3D7_1346100	1.1406795	-0.725702902	-0.414976598		1.101985615	-0.84969128	-0.252294335
PF3D7_0205900	1.089361275	-0.876296394	-0.213064881		0.526006441	-1.153221125	0.627214685
PF3D7_1123500	1.141211352	-0.723011344	-0.418200008		1.147840359	-0.465076796	-0.682763564
PF3D7_0315100	1.023590872	-0.04898198	-0.974608892		0.998956711	0.002083323	-1.001040034
PF3D7_1010200	1.11386668	-0.293350782	-0.820515898		-1.115935905	0.301033541	0.814902364
PF3D7_0923200	1.146524358	-0.692053686	-0.454470673		-0.841378567	1.105569989	-0.264191422
PF3D7_1010300	1.154203391	-0.547760608	-0.606442783		1.110421112	-0.280941136	-0.829479976
PF3D7_1303000	1.153901314	-0.614150368	-0.539750946		1.093270912	-0.868456888	-0.224814024
PF3D7_0820500	1.118082009	-0.808879885	-0.309202124		1.123668235	-0.331557601	-0.792110633
PF3D7_1433500	1.154641246	-0.587454494	-0.567186752		1.153167402	-0.525069557	-0.628097845
PF3D7_1442900	1.14553879	-0.698489958	-0.447048832		0.776955288	-1.128244743	0.351289455
PF3D7_1226300	1.13493668	-0.3832428	-0.75169388		0.772661923	-1.129462958	0.356801035
PF3D7_1313900	1.15169591	-0.503754971	-0.647940939		1.113174628	-0.290821089	-0.822353538
PF3D7_0729500	1.086112118	-0.203541183	-0.882570934		1.145822807	-0.696675578	-0.44914723
PF3D7_1462800	1.030092042	-0.063180124	-0.966911918		0.99277942	-1.007067463	0.014288043
PF3D7_0208800	1.097969297	-0.239392067	-0.858577231		0.848886784	0.253452928	-1.102339712
PF3D7_1444800	0.998219786	0.003550971	-1.001770757		1.104544697	-0.84379552	-0.260749177
PF3D7_0617800	1.1001354	-0.853838298	-0.246297102		1.093170272	-0.86866287	-0.224507402
PF3D7_1120400	1.134917956	-0.383146947	-0.751771009		0.688403953	0.458652305	-1.147056258
PF3D7_1443400	1.090321966	-0.215921697	-0.874400269		1.034841436	-0.961073061	-0.073768375
PF3D7_1369500	1.11396632	-0.293716605	-0.820249715		0.827803499	0.283275434	-1.111078933
PF3D7_1237900	1.134069714	-0.378847684	-0.75522203		1.113858095	-0.293319281	-0.820538813
PF3D7_0317700	1.147173511	-0.459592451	-0.68758106		1.130359197	-0.769424707	-0.36093449
PF3D7_1361100	1.146717571	-0.690743234	-0.455974337		1.064869299	-0.919138713	-0.145730586
PF3D7_1139900	1.099143109	-0.243118752	-0.856024357		0.87036539	0.221968784	-1.092334174
PF3D7_0820200	1.154183987	-0.607000077	-0.54718391		1.106884091	-0.838232683	-0.268651408
PF3D7_0718500	1.111670239	-0.826282821	-0.285387418		1.052927118	-0.936961261	-0.115965856
PF3D7_1404800	1.154019592	-0.611347617	-0.542671975		1.139561626	-0.408382314	-0.731179312
PF3D7_0727400	1.140245436	-0.41238794	-0.727857495		1.151043963	-0.655041457	-0.496002506
PF3D7_0924700	1.006140853	-0.012396974	-0.99374388		1.021707174	-0.044928875	-0.976778299
PF3D7_1447000	1.018653219	-0.038413439	-0.98023978		1.007191164	-0.014540913	-0.992650251
PF3D7_1225800	1.151901395	-0.645537923	-0.506363472		1.010871563	-0.988761771	-0.022109792
PF3D7_1026800	1.061354108	-0.1367918	-0.924562308		0.842200562	0.263022266	-1.105222828
PF3D7_1466100	1.152834383	-0.519587063	-0.63324732		-0.294432337	1.114160944	-0.819728607
PF3D7_1309500	1.154642845	-0.567325179	-0.587317666		1.124201156	-0.333783209	-0.790417947
PF3D7_1311900	1.120872636	-0.800714074	-0.320158563		1.021956125	-0.97649311	-0.045463014
PF3D7_0820700	1.154428231	-0.598930358	-0.555497873		1.007059615	-0.992787611	-0.014272004
PF3D7_0320800	1.08165175	-0.190794278	-0.890857472		0.949000549	-1.04419183	0.095191281
PF3D7_1465900	1.107417476	-0.27047756	-0.836939916		1.050150615	-0.109277563	-0.940873052
PF3D7_0103900	1.137323134	-0.395826194	-0.74149694		1.151317773	-0.652147699	-0.499170074
PF3D7_1201200	1.150853508	-0.493866022	-0.656987485		1.104237602	-0.259724395	-0.844513207
PF3D7_1115800	1.110141786	-0.830187071	-0.279954716		0.920693435	0.14317851	-1.063871944
PF3D7_1318800	1.15060891	-0.659413625	-0.491195285		1.120923387	-0.320361569	-0.800561818
PF3D7_1306900	1.131346973	-0.765774762	-0.36557221		-1.119394622	0.805088347	0.314306275
PF3D7_0813900	1.101009223	-0.249117786	-0.851891436		0.963961753	0.068549145	-1.032510898
PF3D7_1416500	1.151687781	-0.503653577	-0.648034204		1.134499332	-0.381014734	-0.753484598
PF3D7_1209200	1.132825927	-0.760137158	-0.372688769		0.888334472	0.19469613	-1.083030601
PF3D7_0526500	1.132464427	-0.761535162	-0.370929264		-1.05699978	0.125928656	0.931071124
PF3D7_0308200	1.031453491	-0.066196133	-0.965257358		1.150428985	-0.661149719	-0.489279266
PF3D7_1447700	1.027830713	-0.058203804	-0.969626909		1.021868881	-0.976593106	-0.045275776
PF3D7_1210600	1.134244635	-0.379727466	-0.754517169		1.066924306	-0.151029944	-0.915894361
PF3D7_1450500	1.135930881	-0.747536526	-0.388394355		0.542559526	0.611455684	-1.154015211
PF3D7_0322100	1.116374966	-0.813687387	-0.302687579		1.131015216	-0.364004667	-0.76701055
PF3D7_1406200	1.154303553	-0.550931921	-0.603371632		1.049240976	-0.107103983	-0.942136992
PF3D7_1346500	1.147568097	-0.462808388	-0.684759709		1.10477884	-0.261532436	-0.843246404
PF3D7_1218200	1.062817332	-0.140493726	-0.922323605		1.148056597	-0.466909032	-0.681147565
PF3D7_1460100	1.12347247	-0.330744445	-0.792728025		0.998024218	0.003939921	-1.001964139
PF3D7_1117700	1.153233327	-0.526221526	-0.627011801		1.035231193	-0.96058544	-0.074645753
PF3D7_0216400	1.073018681	-0.167086571	-0.90593211		0.857024078	-1.098685373	0.241661295
PF3D7_0203000	1.154514717	-0.559317825	-0.595196892		1.153056866	-0.52319085	-0.629866016
PF3D7_1473100	1.152003291	-0.507691228	-0.644312063		1.065054081	-0.918849255	-0.146204826
PF3D7_1454700	1.044430124	-0.095747846	-0.948682279		0.830174933	-1.11014659	0.279971658
PF3D7_1231100	1.154295015	-0.550647251	-0.603647764		1.061917963	-0.138215196	-0.923702766
PF3D7_1219600	1.147024798	-0.688623585	-0.458401213		1.14494571	-0.442763601	-0.702182109
PF3D7_0523400	1.140658786	-0.725806565	-0.414852221		1.124296561	-0.790113042	-0.334183519
PF3D7_1457300	1.05464532	-0.120146485	-0.934498834		1.143266114	-0.712014481	-0.431251633
PF3D7_0304200	1.154537943	-0.594050039	-0.560487904		-1.139038376	0.733664499	0.405373877
PF3D7_0310600	1.144115751	-0.43696768	-0.707148071		0.813890255	0.302411617	-1.116301871
PF3D7_1474800	1.135047088	-0.751238217	-0.383808871		1.06974318	-0.911351532	-0.158391648
PF3D7_1008100	1.152519411	-0.637694671	-0.514824741		1.125557711	-0.786027327	-0.339530384
PF3D7_1415300	1.080349893	-0.187140838	-0.893209055		0.925315716	0.135542041	-1.060857757
PF3D7_1013300	1.047416205	-0.102769306	-0.944646899		1.08400435	-0.886532184	-0.197472166
PF3D7_1325900	1.114787367	-0.296746708	-0.818040658		-0.407295842	1.139373614	-0.732077772
PF3D7_0518000	1.15025249	-0.48743698	-0.66281551		0.912486988	0.15655796	-1.069044948
PF3D7_0109200	1.15311082	-0.629010893	-0.524099927		1.13690852	-0.743323536	-0.393584984
PF3D7_1429800	1.153741775	-0.617613208	-0.536128567		1.075006385	-0.902566138	-0.172440247
PF3D7_1105700	1.144146509	-0.706967935	-0.437178574		-1.143371397	0.43194885	0.711422547
PF3D7_0526700	1.150041239	-0.485277308	-0.664763931		1.127445202	-0.77970984	-0.347735362
PF3D7_0910800	1.154033312	-0.611006885	-0.543026427		-1.15466566	0.569560457	0.585105203
PF3D7_0916800	1.154402348	-0.554476426	-0.599925922		0.772375951	-1.129542899	0.357166948
PF3D7_1211400	1.112930023	-0.822998449	-0.289931574		1.054876782	-0.120712155	-0.934164627
PF3D7_0513800	1.153936734	-0.613334695	-0.54060204		0.951305867	-1.042453481	0.091147613
PF3D7_0823200	1.091899708	-0.220655723	-0.871243984		0.870534799	0.221715761	-1.09225056
PF3D7_0106100	1.142449788	-0.716505179	-0.425944609		0.416306525	-1.140900097	0.724593572
PF3D7_1477700	1.154700369	-0.576808121	-0.577892248		0.434046767	0.709638665	-1.143685433
PF3D7_0605100	1.107814862	-0.271844187	-0.835970675		0.504895498	0.646891121	-1.151786618
PF3D7_0629800	1.05497203	-0.120945105	-0.934026925		1.134307452	-0.754263195	-0.380044257
PF3D7_0813000	1.086140031	-0.882517912	-0.203622119		0.811066443	0.306245129	-1.117311571
PF3D7_1020900	1.14174399	-0.720255713	-0.421488277		1.00660005	-0.99326661	-0.01333344
PF3D7_1034900	0.988083605	0.023421329	-1.011504934		0.834401412	-1.108453708	0.274052296
PF3D7_0406100	1.154690304	-0.573134829	-0.581555475		1.154497873	-0.558514051	-0.595983822
PF3D7_0420300	1.153626369	-0.533689515	-0.619936854		0.896650811	0.181764264	-1.078415076
PF3D7_1465300	1.137163751	-0.742202015	-0.394961736		0.892663923	0.187989203	-1.080653126
PF3D7_1118300	1.12273803	-0.327714384	-0.795023647		1.119318123	-0.80531167	-0.314006454
PF3D7_1349800	1.063448859	-0.142099746	-0.921349113		1.066161796	-0.149057112	-0.917104684
PF3D7_1306400	1.152453116	-0.638587289	-0.513865828		1.059134507	-0.927908279	-0.131226228
PF3D7_1464700	1.150070848	-0.664493697	-0.485577151		1.153675864	-0.618956817	-0.534719047
PF3D7_0608500	1.153935513	-0.540572378	-0.613363135		1.06263977	-0.922596692	-0.140043078
PF3D7_0814200	1.150397538	-0.488948385	-0.661449153		1.086040482	-0.203333541	-0.882706941
PF3D7_0413700	1.151672858	-0.648205077	-0.503467781		0.679030474	-1.14833426	0.469303786
PF3D7_1208600	1.154600295	-0.564123678	-0.590476617		1.06286081	-0.140604133	-0.922256676
PF3D7_0530100	1.113686996	-0.820994886	-0.292692111		1.064545862	-0.144901558	-0.919644304
PF3D7_1438900	1.100556913	-0.247655159	-0.852901754		1.111473509	-0.284683292	-0.826790217
PF3D7_1116800	1.125920671	-0.34108879	-0.784831881		0.372871197	0.759992055	-1.132863252
PF3D7_1017000	1.050911978	-0.111103469	-0.939808509		1.001881426	-0.998107894	-0.003773532
PF3D7_0807900	1.129206677	-0.355631544	-0.773575133		1.139847114	-0.729802943	-0.410044171
PF3D7_1108400	1.135332276	-0.385277907	-0.750054369		1.153306386	-0.625778398	-0.527527987
PF3D7_0905800	1.153999009	-0.542146737	-0.611852272		1.024674067	-0.051324786	-0.973349281
PF3D7_1034400	1.101021949	-0.249159019	-0.85186293		0.049378537	-1.02377451	0.974395973
PF3D7_1034000	1.144259531	-0.706303511	-0.43795602		1.149718729	-0.667650165	-0.482068564
PF3D7_0107500	0.34960298	0.778263732	-1.127866712		-0.053447653	1.025652008	-0.972204355
PF3D7_0920900	0.842744798	0.262247308	-1.104992106		1.089482439	-0.213424135	-0.876058304
PF3D7_0415900	0.711394052	0.431982399	-1.143376451		-0.016060757	1.007933643	-0.991872886
PF3D7_1106700	-0.254151673	1.102552743	-0.84840107		0.06138941	-1.029280458	0.967891047
PF3D7_0911100	0.271647642	0.836110163	-1.107757805		0.564230171	-1.154601897	0.590371726
PF3D7_0216600	0.616950377	0.536823086	-1.153773464		-0.174030363	-0.901562117	1.07559248
PF3D7_0914300	-0.050892935	1.024474711	-0.973581776		-0.992488761	-0.014856924	1.007345686
PF3D7_1113700	-0.231553074	1.095463926	-0.863910852		0.476091265	-1.149090544	0.672999279
PF3D7_0704000	0.637663073	0.514858666	-1.152521739		-0.787434517	-0.337692449	1.125126967
PF3D7_0723300	0.839103791	0.267418717	-1.106522507		0.498828409	-1.151288732	0.652460324
PF3D7_1471000	0.85404286	0.246000185	-1.100043045		0.01953506	0.990089353	-1.009624413
PF3D7_1029600	-0.136744549	1.061335363	-0.924590815		0.814927589	-1.115926757	0.300999168
PF3D7_0822100	0.547463858	0.606729593	-1.154193452		0.407032144	0.732295674	-1.139327819
PF3D7_1149400	0.925011341	0.136047179	-1.06105852		0.247892519	0.852737914	-1.100630433
PF3D7_1438000	0.752047313	0.382803484	-1.134850797		1.054058601	-0.935343334	-0.118715267
PF3D7_1421200	0.229013488	0.865628255	-1.094641743		-0.57137835	1.154680018	-0.583301668
PF3D7_1411500	-0.201195039	1.085300732	-0.884105693		-0.875201716	1.089917091	-0.214715374
PF3D7_0616100	0.75212953	0.382701258	-1.134830788		-0.303989973	1.116719078	-0.812729105
PF3D7_1142700	0.872370821	0.218968665	-1.091339486		1.018647524	-0.038401352	-0.980246172
PF3D7_1364400	0.703756479	0.440930131	-1.144686611		0.368828258	-1.132029181	0.763200923
PF3D7_1125400	0.656826844	0.494042578	-1.150869422		0.725961473	0.414666326	-1.1406278
PF3D7_0608700	-0.10994526	1.050429324	-0.940484064		0.895651461	-1.078980502	0.183329042
PF3D7_0513300	0.609591151	0.544497643	-1.154088794		1.023527305	-0.974682535	-0.048844771
PF3D7_1323900	0.231007871	0.864279981	-1.095287852		-0.763778672	1.131877073	-0.368098401
PF3D7_0217800	0.770800465	0.359180175	-1.129980639		0.076568484	0.959514811	-1.036083295
PF3D7_1453700	0.45075103	0.695286004	-1.146037033		1.132213953	-0.369717891	-0.762496062
PF3D7_1238100	0.724933485	0.415899226	-1.140832712		1.088780361	-0.877433713	-0.211346648
PF3D7_1345800	0.835648155	0.272298462	-1.107946618		1.113346955	-0.821897758	-0.291449197
PF3D7_1037300	0.247253168	0.85317913	-1.100432298		1.131833565	-0.367890051	-0.763943513
PF3D7_1014700	0.621387078	0.532163848	-1.153550926		-0.592912082	1.154559442	-0.561647361
PF3D7_1028400	0.639463982	0.512923017	-1.152386999		0.535533471	0.618180739	-1.153714209
PF3D7_1414800	0.690907284	0.455786237	-1.146693521		-0.720962683	1.14160848	-0.420645797
PF3D7_1336800	0.72127651	0.420271565	-1.141548075		1.068633415	-0.155480374	-0.913153041
PF3D7_1437500	0.557510127	0.596965693	-1.15447582		0.693746904	0.452524087	-1.146270991
PF3D7_1464600	0.950417252	0.092708872	-1.043126124		0.527414256	0.625885842	-1.153300098
PF3D7_0921600	-0.251502598	1.101743016	-0.850240419		-0.950774565	1.042856043	-0.092081478
PF3D7_0606900	0.219214735	0.872206604	-1.091421339		0.581001975	-1.154692823	0.573690848
PF3D7_1347500	0.95474628	0.085072108	-1.039818387		1.128535673	-0.352594914	-0.775940759
PF3D7_0310300	-0.088789336	1.041433955	-0.952644619		-0.460383186	1.147271465	-0.686888279
PF3D7_1341200	0.55149117	0.602828895	-1.154320065		0.352043911	0.776369148	-1.128413059
PF3D7_1442300	0.932545315	0.123447128	-1.055992444		0.805481762	-1.119259791	0.313778029
PF3D7_1118500	0.890573148	0.191234911	-1.081808059		-0.234877731	1.096532497	-0.861654766
PF3D7_0922500	-0.216784381	1.090610801	-0.87382642		0.98629895	-1.013159846	0.026860896
PF3D7_1212700	0.7556683	0.378290221	-1.133958521		-1.094865533	0.865162366	0.229703167
PF3D7_0626800	0.914960139	0.152549403	-1.067509542		0.911523971	-1.069637411	0.158113439
PF3D7_0209200	-0.221291805	1.092110345	-0.87081854		-0.913108701	-0.155552156	1.068660857
PF3D7_1351400	0.753173799	0.381401835	-1.134575634		1.040334807	-0.086257716	-0.954077091
PF3D7_1342800	0.233701518	0.862453944	-1.096155461		1.153607136	-0.533295731	-0.620311405
PF3D7_1251500	0.203754421	0.882431228	-1.086185649		-0.016493338	1.008144653	-0.991651314
PF3D7_1012400	0.88778772	0.195539266	-1.083326986		1.099578729	-0.855067867	-0.244510862
PF3D7_1346300	0.308665625	0.809277145	-1.117942769		-0.719683765	1.141853045	-0.42216928
PF3D7_0621800	-0.080582046	1.037853001	-0.957270955		-0.016786721	1.008287682	-0.991500961
PF3D7_1405800	-0.03544214	1.017249904	-0.981807765		0.324258532	0.797632321	-1.121890853
PF3D7_0203700	0.252847783	0.849307116	-1.102154899		-0.472389199	1.148683686	-0.676294487
PF3D7_1445100	-0.248119854	1.100700804	-0.852580951		0.560262378	-1.154533585	0.594271207
PF3D7_1315000	0.737920851	0.400197954	-1.138118805		-1.103086137	0.847179214	0.255906923
PF3D7_1111100	0.865706649	0.228897383	-1.094604032		0.707845804	-1.143996151	0.436150347
PF3D7_0925900	0.534908815	0.618776047	-1.153684863		1.145122572	-0.701094242	-0.444028331
PF3D7_1407100	0.369402384	0.76274612	-1.132148504		-0.607479911	1.154166977	-0.546687066
PF3D7_1359300	0.69995705	0.445348513	-1.145305562		-0.519346642	1.152819053	-0.633472412
PF3D7_0917600	0.936129331	0.117380811	-1.053510142		0.302499381	0.813825743	-1.116325125
PF3D7_0818800	0.1573676	0.911985963	-1.069353563		-0.75549036	1.134002899	-0.378512539
PF3D7_1216300	0.925254572	0.135643542	-1.060898114		0.601498706	-1.15435903	0.552860324
PF3D7_0919700	-0.240160463	1.098212234	-0.858051771		0.878216889	0.210161392	-1.088378282
PF3D7_1144500	0.205923504	0.881008081	-1.086931585		-0.680675981	-0.467443018	1.148118998
PF3D7_1354600	0.96514507	0.066400365	-1.031545435		0.617584524	0.536158634	-1.153743158
PF3D7_1451100	0.191065158	0.890682702	-1.081747859		1.081864132	-0.890471047	-0.191393085
PF3D7_1030100	0.704699506	0.439830122	-1.144529628		1.137083943	-0.742553696	-0.394530247
PF3D7_1461900	0.2188011	0.87248262	-1.09128372		1.060443947	-0.925941542	-0.134502405
PF3D7_1123400	0.750438262	0.384801797	-1.135240059		1.154691584	-0.573407648	-0.581283936
PF3D7_1007900	0.912938908	0.155826971	-1.06876588		0.594710384	0.559814377	-1.154524761
PF3D7_0528200	0.402435923	0.736083482	-1.138519405		0.883156927	0.202646172	-1.085803099
PF3D7_0822300	0.742182572	0.394985585	-1.137168157		0.045276576	0.976592678	-1.021869254
PF3D7_1434100	0.100960414	0.945690083	-1.046650497		0.708326891	0.435586364	-1.143913255
PF3D7_1213800	0.465736831	0.682181803	-1.147918634		0.993997433	-1.005896375	0.011898942
PF3D7_0507100	0.426150382	0.716331549	-1.142481931		0.944096836	0.103721392	-1.047818228
PF3D7_0503800	0.82705807	0.284311356	-1.111369426		-0.396437539	1.137435442	-0.740997903
PF3D7_0928900	0.924277869	0.137263114	-1.061540983		-0.690918896	1.146691817	-0.455772921
PF3D7_1225600	0.792922695	0.330487894	-1.123410589		0.99968058	0.000638534	-1.000319114
PF3D7_1432100	0.623907506	0.529506031	-1.153413537		1.031083268	-0.065374476	-0.965708792
PF3D7_1436000	0.157211135	0.912082827	-1.069293962		1.146051155	-0.450857407	-0.695193749
PF3D7_1111300	0.667900812	0.481789368	-1.14969018		-0.193636284	-0.889020964	1.082657248
PF3D7_1213700	0.805057334	0.314347904	-1.119405237		0.321733957	0.799531608	-1.121265565
PF3D7_1438500	0.76685451	0.364202747	-1.131057257		-1.14380561	0.434857026	0.708948584
PF3D7_1213600	0.296423093	0.818276949	-1.114700042		-0.060026843	-0.968634456	1.028661299
PF3D7_1201500	0.454533632	0.69199886	-1.146532492		1.097044504	-0.236480561	-0.860563943
PF3D7_1037100	0.225712518	0.867852869	-1.093565387		0.701597975	0.443442922	-1.145040897
PF3D7_1136600	-0.039108756	1.018980653	-0.979871897		-0.279777581	1.110091542	-0.830313961
PF3D7_1468700	0.552428091	0.601918862	-1.154346953		1.054701481	-0.934417799	-0.120283682
PF3D7_0606500	0.001457329	0.999270539	-1.000727868		-0.725297575	1.140760329	-0.415462754
PF3D7_1125500	0.936932902	0.116014133	-1.052947035		1.122354274	-0.326143814	-0.79621046
PF3D7_0709000	0.928825501	0.12969363	-1.058519131		0.893487433	0.186707272	-1.080194705
PF3D7_0308600	0.733144362	0.406004358	-1.13914872		0.842330567	0.262837211	-1.105167778
PF3D7_0630600	0.656267303	0.494657283	-1.150924585		0.818686845	-1.114548277	0.295861433
PF3D7_0519400	-0.160276011	1.070458004	-0.910181993		-0.534032828	1.153643001	-0.619610172
PF3D7_1354500	0.928379617	0.130439038	-1.058818655		1.050512053	-0.940368445	-0.110143608
PF3D7_0212300	0.676417223	0.472251014	-1.148668237		1.106763688	-0.838523219	-0.26824047
PF3D7_1331700	0.481907355	0.667794899	-1.149702254		0.895653221	-1.078979509	0.183326288
PF3D7_1412600	0.602273107	0.552063498	-1.154336605		1.135937421	-0.388428653	-0.747508768
PF3D7_1106000	0.471385399	0.677185635	-1.148571034		-0.155319293	1.068571821	-0.913252528
PF3D7_0622200	0.871771562	0.219866274	-1.091637836		0.695985031	0.449944592	-1.145929623
PF3D7_1229400	0.471514913	0.677070712	-1.148585625		-0.208790257	1.087911763	-0.879121507
PF3D7_0829200	0.641990563	0.510200296	-1.152190859		0.548691414	0.605542524	-1.154233938
PF3D7_0506100	0.739586427	0.398164427	-1.137750854		0.129040205	0.929216014	-1.058256219
PF3D7_0202400	0.279563826	0.83046705	-1.110030876		-0.712864336	1.143114015	-0.43024968
PF3D7_0720400	0.79586841	0.32659675	-1.12246516		1.02614869	-0.971620034	-0.054528656
PF3D7_0931100	0.937990711	0.114211357	-1.052202068		0.353786435	0.775013484	-1.128799919
PF3D7_1319300	0.872534489	0.218723347	-1.091257835		0.99707925	0.005816129	-1.002895379
PF3D7_1458400	0.704996663	0.43948322	-1.144479884		1.044654132	-0.948382589	-0.096271543
PF3D7_0218400	0.127977682	0.929850323	-1.057828005		-0.593851001	1.154541814	-0.560690813
PF3D7_1417500	0.412914569	0.727419672	-1.14033424		-0.610965366	1.154034974	-0.543069608
PF3D7_1333400	-0.206348071	1.087077158	-0.880729087		0.757838985	-1.133412736	0.37557375
PF3D7_1126500	0.244346535	0.855180854	-1.099527388		0.216106707	0.874277252	-1.090383959
PF3D7_0523100	0.580597231	0.574097209	-1.15469444		1.058531141	-0.129723498	-0.928807643
PF3D7_0907600	0.732562949	0.406708593	-1.139271542		1.088558596	-0.877866075	-0.210692521
PF3D7_0307200	0.035557726	0.981746893	-1.017304618		-0.145900756	1.064935623	-0.919034867
PF3D7_1129900	0.500863413	0.650596529	-1.151459942		0.216598041	0.873950421	-1.090548463
PF3D7_1357800	-0.005956851	1.002965119	-0.997008268		1.123187738	-0.329565898	-0.79362184
PF3D7_1368200	0.455004632	0.691588587	-1.146593219		0.98070466	-1.018238471	0.037533811
PF3D7_0902800	0.436636925	0.707430503	-1.144067428		-0.772648461	-0.356818264	1.129466725
PF3D7_0608310	0.943701475	0.104404974	-1.048106449		0.444962109	0.700290066	-1.145252175
PF3D7_0708300	0.11015207	0.940363512	-1.050515582		1.129679892	-0.771884642	-0.35779525
PF3D7_0412200	0.531032101	0.622461247	-1.153493348		1.147831692	-0.465003934	-0.682827758
PF3D7_1237600	-0.228003022	1.094313179	-0.866310157		-0.766046113	1.131274361	-0.365228248
PF3D7_1367700	0.959969006	0.075753412	-1.035722418		1.063588832	-0.921132441	-0.142456391
PF3D7_0512700	0.874811302	0.215303234	-1.090114537		1.151232635	-0.653060268	-0.498172367
PF3D7_1216200	0.923566142	0.138441209	-1.062007351		1.148029815	-0.46668058	-0.681349235
PF3D7_0931000	-0.128694145	1.058116846	-0.929422701		-0.429747419	-0.713289998	1.143037416
PF3D7_1331800	0.144357893	0.919975577	-1.06433347		0.42091894	0.720733547	-1.141652487
PF3D7_1222100	0.799968452	0.321152278	-1.12112073		1.087914797	-0.879115638	-0.20879916
PF3D7_1357700	0.931562129	0.12510302	-1.056665148		-0.703677885	1.144699634	-0.441021748
PF3D7_0719600	0.434999715	0.708826994	-1.143826709		0.80973575	0.308045872	-1.117781622
PF3D7_0810600	0.257247215	0.846244539	-1.103491754		0.504765849	0.647010526	-1.151776375
PF3D7_0300900	0.48209388	0.667627434	-1.149721314		-0.596740812	1.154480973	-0.557740161
PF3D7_0904000	0.904509673	0.16935331	-1.073862984		1.053496532	-0.936148794	-0.117347738
PF3D7_1229500	-0.070214377	1.033256704	-0.963042327		1.035701705	-0.959995042	-0.075706663
PF3D7_1226700	0.95551116	0.083714648	-1.039225808		0.905120812	0.168380201	-1.073501013
PF3D7_1012600	0.27470638	0.833935801	-1.108642181		0.929729884	-1.057909424	0.12817954
PF3D7_1021600	0.499350147	0.651982884	-1.151333031		0.543728713	-1.154060092	0.610331378
PF3D7_0703500	-0.018495866	1.009119638	-0.990623772		0.998153624	0.003682581	-1.001836205
PF3D7_1443700	0.831253288	0.278465193	-1.109718481		1.15187977	-0.506084706	-0.645795064
PF3D7_1339300	0.614549523	0.539334158	-1.153883681		-0.445125227	1.14527473	-0.700149503
PF3D7_1437900	0.165345306	0.907022096	-1.072367403		0.897498699	0.1804343	-1.077932998
PF3D7_1447900	0.441034575	0.703666881	-1.144701456		1.088069629	-0.20925375	-0.878815879
PF3D7_0721400	0.855275713	0.244208548	-1.099484261		0.625389887	-1.153329	0.527939113
PF3D7_1103600	0.358548978	0.7712948	-1.129843778		1.108618232	-0.2746232	-0.833995032
PF3D7_1117300	1.027545852	-0.969966023	-0.057579829		-0.978278077	-0.042113259	1.020391336
PF3D7_1322800	0.7736806	-1.12917698	0.35549638		0.806853025	-1.118787363	0.311934339
PF3D7_0621100	1.022396599	-0.975987387	-0.046409213		0.705527595	-1.144390673	0.438863078
PF3D7_0500900	1.048254718	-0.943497762	-0.104756956		0.832727237	-1.109129099	0.276401862
PF3D7_0722200	0.95534776	-1.039352607	0.084004847		0.626093735	-1.15328789	0.527194155
PF3D7_0319500	1.011061899	-0.988558255	-0.022503644		1.148634977	-0.471954083	-0.676680894
PF3D7_1317600	1.039651951	-0.954961432	-0.084690519		1.130543468	-0.768750479	-0.361792989
PF3D7_1246400	0.22161727	-1.092217999	0.870600729		-0.313059044	-0.806016854	1.119075898
PF3D7_0919800	0.947464109	-1.045338406	0.097874297		0.991114879	-1.008654382	0.017539503
PF3D7_1017500	1.029336254	-0.967823903	-0.061512351		0.813286235	-1.116519251	0.303233017
PF3D7_0918000	1.059629242	-0.927167615	-0.132461627		0.802644668	-1.120225076	0.317580408
PF3D7_0502100	1.046523407	-0.94586266	-0.100660747		-0.768757938	-0.361783496	1.130541434
PF3D7_1215000	1.057997994	-0.929598776	-0.128399218		1.01512443	-0.984156166	-0.030968263
PF3D7_1425200	0.344869267	-1.126792476	0.781923209		0.814471731	-1.11609188	0.30162015
PF3D7_1316600	0.439270087	-1.144449264	0.705179177		0.673943142	-1.148975562	0.47503242
PF3D7_1437700	1.031184479	-0.965585493	-0.065598986		0.877718784	-1.088634201	0.210915417
PF3D7_0716300	0.957184512	-1.037920744	0.080736231		-1.134372531	0.380372933	0.753999597
PF3D7_1335300	1.009764743	-0.989940484	-0.01982426		0.874445906	-1.090298958	0.215853052
PF3D7_1310700	0.667998371	-1.149679044	0.481680674		0.679288507	-1.148300759	0.469012251
PF3D7_1435600	0.751266983	-1.135040128	0.383773146		0.693400518	-1.146323165	0.452922647
PF3D7_0423500	0.736198989	-1.138494384	0.402295396		0.441989084	-1.144836648	0.702847564
PF3D7_0711300	0.164568073	-1.07207594	0.907507867		0.818023069	0.296770793	-1.114793862
PF3D7_1468100	0.5293488	-1.153405172	0.624056372		1.153223184	-0.627180519	-0.526042665
PF3D7_0507500	0.956778777	-1.038238278	0.0814595		0.660477673	-1.15049912	0.490021447
PF3D7_1348600	0.420906489	-1.141650482	0.720743993		0.050676813	-1.02437489	0.973698077
PF3D7_1033200	0.94456605	-1.047475369	0.102909319		1.060767926	-0.135316178	-0.925451748
PF3D7_1121600	1.061870865	-0.923774713	-0.138096152		1.074623798	-0.171405121	-0.903218677
PF3D7_1412500	1.013207908	-0.986246844	-0.026961064		-0.746611493	1.136148102	-0.389536609
PF3D7_0305200	0.943931317	-1.047938966	0.104007649		0.992555887	-1.007281475	0.014725588
PF3D7_1407200	0.420344978	-1.141559935	0.721214957		1.003689531	-0.996269172	-0.007420359
PF3D7_1216400	0.25400356	-1.10250762	0.84850406		1.023863817	-0.974292334	-0.049571483
PF3D7_0617300	1.024015023	-0.974116724	-0.049898299		0.892952543	-1.080492689	0.187540146
PF3D7_0504800	1.061774422	-0.923921951	-0.137852471		1.033028483	-0.963324173	-0.06970431
PF3D7_0903700	0.785096263	-1.125840633	0.34074437		0.7822428	-1.126697468	0.344454667
PF3D7_0628100	0.970967583	-1.026701368	0.055733785		0.427292115	-1.142659559	0.715367445
PF3D7_0717500	1.064477085	-0.919751641	-0.144725444		0.691688973	-1.146578383	0.45488941
PF3D7_1023900	0.482103597	-1.149722306	0.667618709		1.154699097	-0.575769634	-0.578929463
PF3D7_0731500	0.893757798	-1.080043766	0.186285969		0.652569735	-1.151278538	0.498708802
PF3D7_0323700	1.030713316	-0.966158771	-0.064554545		1.152638822	-0.516588262	-0.636050559
PF3D7_0908000	0.989403641	-1.010269785	0.020866144		0.606322019	-1.154207546	0.547885527
PF3D7_1203900	0.662197397	-1.150318422	0.488121025		1.019961503	-0.978765243	-0.04119626
PF3D7_1019600	0.806860728	-1.118784699	0.311923971		0.876551062	-1.089231503	0.212680441
PF3D7_0506900	0.86212281	-1.096311881	0.234189071		0.638951719	-1.152425753	0.513474035
PF3D7_0110900	0.127114253	-1.057479395	0.930365142		1.135419665	-0.749689607	-0.385730058
PF3D7_1401600	0.725852399	-1.140649622	0.414797223		0.756014104	-1.133872123	0.377858019
PF3D7_0729200	0.525202394	-1.153175076	0.627972682		0.997133602	-1.002841959	0.005708356
PF3D7_1031200	0.161448093	-1.070901245	0.909453152		0.54584232	-1.154137434	0.608295114
PF3D7_0828300	0.117878779	-1.053714965	0.935836186		0.882268678	-1.086271134	0.204002456
PF3D7_0904400	0.460037164	-1.147228676	0.687191512		0.853983986	-1.100069636	0.24608565
PF3D7_0626000	0.420904297	-1.141650129	0.720745833		-0.224071822	-0.868955355	1.093027177
PF3D7_0525800	0.355911441	-1.129268122	0.77335668		-0.25110907	-0.850513176	1.101622246
PF3D7_0807500	0.908380875	-1.071550251	0.163169375		0.592039738	-1.154574883	0.562535144
PF3D7_1455500	0.659896326	-1.150559295	0.490662968		0.497455034	-1.151170793	0.653715759
PF3D7_1472600	0.774958767	-1.128815462	0.353856695		0.748732737	-1.135647832	0.386915095
PF3D7_0604500	0.713617441	-1.142978302	0.429360862		1.148378046	-0.678692121	-0.469685925
PF3D7_1432700	0.801384911	-1.120648474	0.319263563		0.765268607	-1.131482065	0.366213458
PF3D7_1333000	0.485042155	-1.150017954	0.664975799		1.112108052	-0.825148361	-0.28695969
PF3D7_0817700	0.289167653	-1.112719432	0.823551779		0.096746996	-1.044857323	0.948110328
PF3D7_0111500	1.057257375	-0.930692279	-0.126565096		0.799021162	-1.121434321	0.322413159
PF3D7_0417300	0.80241056	-1.120304001	0.317893441		-0.039565865	1.019195713	-0.979629849
PF3D7_1324700	0.983211031	-1.015983291	0.03277226		0.57945316	-1.154697982	0.575244822
PF3D7_1439900	1.050995074	-0.939691954	-0.11130312		1.047471892	-0.944570802	-0.10290109
PF3D7_1145400	1.040341334	-0.954068617	-0.086272717		0.936066696	-1.053553933	0.117487237
PF3D7_0501100	0.86636178	-1.094288256	0.227926476		1.151798607	-0.646751101	-0.505047506
PF3D7_0204100	0.596078912	-1.154495788	0.558416875		0.348810252	-1.127688167	0.778877915
PF3D7_1219100	0.953251853	-1.040969066	0.087717213		0.939928398	-1.05082645	0.110898052
PF3D7_0515700	0.938051869	-1.052158868	0.114107		0.685685755	-1.147439847	0.461754092
PF3D7_1309700	0.551991842	-1.154334554	0.602342712		0.724716652	-1.140875719	0.416159067
PF3D7_0808400	0.987889837	-1.011685445	0.023795609		1.018575771	-0.980326684	-0.038249087
PF3D7_0927800	0.960857022	-1.035014246	0.074157224		0.780898048	-1.12709594	0.346197892
PF3D7_1452000	0.957685855	-1.037527411	0.079841557		0.676222848	-1.148692694	0.472469846
PF3D7_1461300	0.41658434	-1.140945973	0.724361633		1.136106577	-0.389317774	-0.746788803
PF3D7_0907200	1.018140941	-0.9808138	-0.037327141		1.026118973	-0.971655049	-0.054463925
PF3D7_1229300	0.678422721	-1.148412793	0.469990072		0.572359672	-1.1546862	0.582326528
PF3D7_0212900	0.683881701	-1.147688556	0.463806854		0.097633203	-1.045235599	0.947602396
PF3D7_1303800	1.021519487	-0.976993004	-0.044526483		-0.330756311	-0.79271902	1.123475331
PF3D7_1251200	0.851953577	-1.100981475	0.249027898		0.593952862	-1.154539839	0.560586977
PF3D7_1017900	0.996559124	-1.003405719	0.006846594		0.954129302	-1.040294583	0.08616528
PF3D7_1248900	0.778442891	-1.127814702	0.349371812		0.257899763	-1.10368871	0.845788947
PF3D7_1235700	0.945102443	-1.04708236	0.101979917		0.83317365	-1.108949629	0.275775979
PF3D7_0919400	1.065771028	-0.917721956	-0.148049072		0.790332899	-1.124227786	0.333894887
PF3D7_1121100	0.822148783	-1.1132521	0.291103317		0.832713052	-1.109134795	0.276421743
PF3D7_1243000	0.469022408	-1.148301927	0.679279519		0.931222621	-1.056896625	0.125674004
PF3D7_1209000	0.97175114	-1.02603739	0.054286251		1.147992283	-0.466361164	-0.681631119
PF3D7_1410400	1.030256737	-0.966712571	-0.063544166		0.785936826	-1.125585284	0.339648457
PF3D7_1458000	0.511332935	-1.152273389	0.640940454		-0.68101669	1.148073947	-0.467057257
PF3D7_0513100	0.212172678	-1.089059923	0.876887245		0.207896448	-1.087606854	0.879710406
PF3D7_1245800	0.786961088	-1.125272307	0.338311219		-1.108011782	0.272523354	0.835488428
PF3D7_0504600	0.932272246	-1.056179634	0.123907388		0.438831285	-1.144386089	0.705554804
PF3D7_1463900	0.947279842	-1.045475278	0.098195435		0.522077843	-1.152989618	0.630911774
PF3D7_0115600	0.774539993	-1.12893424	0.354394246		-0.462694088	1.147554245	-0.684860157
PF3D7_1342600	0.982511769	-1.016615731	0.034103962		0.827666739	-1.111132321	0.283465582
PF3D7_0303200	1.062878542	-0.922229373	-0.140649169		0.837260316	-1.10728564	0.270025324
PF3D7_0720800	0.5578907	-1.154484313	0.596593612		0.935370083	-1.054039973	0.11866989
PF3D7_1017100	0.785106816	-1.125837436	0.340730619		0.593480324	-1.154548899	0.561068575
PF3D7_1466300	1.023461666	-0.974758546	-0.04870312		0.69585865	-1.145949096	0.450090446
PF3D7_0306400	1.032335106	-0.96417779	-0.068157316		0.758417976	-1.13326577	0.374847794
PF3D7_1232100	0.193712719	-1.082684203	0.888971484		1.105311103	-0.841991902	-0.263319202
PF3D7_1242900	0.933620417	-1.055252803	0.121632386		1.046892185	-0.101530739	-0.945361445
PF3D7_0811600	0.836605892	-1.107554668	0.270948776		0.534068484	-1.153644721	0.619576237
PF3D7_1307200	0.931499611	-1.056707804	0.125208194		1.145759606	-0.697082032	-0.448677575
PF3D7_0501600	1.060022481	-0.926576815	-0.133445665		0.848645135	-1.102445769	0.253800634
PF3D7_1205400	1.022660401	-0.975683814	-0.046976587		0.355228426	0.773889635	-1.129118062
PF3D7_0607600	0.287246169	-1.112187604	0.824941435		0.69404529	-1.146225905	0.452180616
PF3D7_1301600	0.838095372	-1.106940927	0.268845555		0.595875031	-1.154500246	0.558625215
PF3D7_1121900	0.767440123	-1.130899252	0.363459129		-0.296733537	-0.818050277	1.114783814
PF3D7_0817900	0.538545803	-1.153849814	0.615304011		0.519345955	-1.152819009	0.633473054
PF3D7_1211600	0.837819413	-1.107055021	0.269235608		0.473268457	-1.148781544	0.675513087
PF3D7_0321400	1.047062215	-0.945129895	-0.10193232		0.889103474	-1.082612282	0.193508809
PF3D7_1434200	0.59863342	-1.15443572	0.5558023		0.739310763	-1.137812069	0.398501306
PF3D7_1406800	0.411004619	-1.140010952	0.729006333		0.236180829	-1.096948914	0.860768085
PF3D7_1222700	0.70260061	-1.144877199	0.442276589		0.450513631	-1.146005479	0.695491848
PF3D7_1403100	0.230435711	-1.095102817	0.864667105		-0.544388444	-0.609696313	1.154084757
PF3D7_0509000	1.034581762	-0.961397212	-0.07318455		-1.031120128	0.06545623	0.965663898
PF3D7_0707700	0.67407907	-1.1489589	0.47487983		1.111724885	-0.826141622	-0.285583263
PF3D7_0508600	0.451060195	-1.146078046	0.695017851		0.517394288	-1.152692313	0.635298026
PF3D7_1311000	0.275364083	-1.108831343	0.83346726		0.215610489	0.874607137	-1.090217626
PF3D7_1035700	0.911408738	-1.069708102	0.158299364		0.858520194	-1.097995701	0.239475507
PF3D7_1356300	1.052278807	-0.937882022	-0.114396786		0.768576198	-1.130590967	0.362014768
PF3D7_0828900	0.933399941	-1.055404831	0.122004889		0.735050537	-1.138742184	0.403691647
PF3D7_0905400	0.916323488	-1.066654512	0.150331024		0.741528198	-1.137316086	0.395787888
PF3D7_0517300	0.936139546	-1.053502999	0.117363453		0.971277751	0.055161131	-1.026438883
PF3D7_1345600	0.260457682	-1.104457432	0.84399975		0.208682628	-1.087875081	0.879192453
PF3D7_0302500	0.480959051	-1.149604816	0.668645765		0.276590846	-1.109183227	0.832592381
PF3D7_1472100	0.412990014	-1.140346942	0.727356928		-0.932509259	-0.123507917	1.056017176
PF3D7_0109000	0.660289719	-1.150518625	0.490228906		0.21068728	-1.088556817	0.877869538
PF3D7_0914400	1.012535274	-0.986974657	-0.025560617		0.921408019	-1.063410776	0.142002757
PF3D7_0709400	0.673815082	-1.148991235	0.475176154		0.784494809	-1.126022521	0.341527712
PF3D7_1116000	0.848867968	-1.102347975	0.253480008		0.618949679	-1.15367622	0.534726542
PF3D7_0715900	0.907892454	-1.071844656	0.163952202		0.821577811	-1.113467655	0.291889844
PF3D7_1331300	0.858351943	-1.098073539	0.239721597		0.65139324	-1.151387322	0.499994082
PF3D7_1335100	0.875607466	-1.089711452	0.214103986		0.683894183	-1.147686851	0.463792668
PF3D7_1014100	1.042404131	-0.951370893	-0.091033238		0.92615697	-1.060301182	0.134144213
PF3D7_1332300	1.012480474	-0.987033818	-0.025446656		-0.763689708	-0.368210826	1.131900534
PF3D7_0508900	0.360676593	-1.130303715	0.769627122		0.544621977	-1.154093375	0.609471397
PF3D7_1015900	1.024616267	-0.973416721	-0.051199546		1.119086339	-0.80598652	-0.313099819
PF3D7_1476300	0.86137677	-1.096663268	0.235286499		0.545289951	-1.154117693	0.608827742
PF3D7_1224300	1.055486108	-0.933281963	-0.122204145		0.486671024	0.663507079	-1.150178104
PF3D7_1361200	1.021382205	-0.977149883	-0.044232322		0.048118244	0.975072239	-1.023190483
PF3D7_1212100	0.812314867	-1.116867232	0.304552365		0.860648156	-1.097005084	0.236356928
PF3D7_1238600	0.99008907	-1.009624679	0.019535609		0.6680107	-1.149677636	0.481666936
PF3D7_1035300	0.793275203	-1.123298347	0.330023144		0.406525582	-1.139239668	0.732714085
PF3D7_0507600	0.326970467	-1.122556521	0.795586055		1.107137926	-0.837618624	-0.269519302
PF3D7_0511000	0.198685946	-1.084428208	0.885742263		0.926184187	-1.060283134	0.134098946
PF3D7_0510500	0.220757139	-1.091933313	0.871176174		0.851981499	-1.100969004	0.248987504
PF3D7_1351700	0.628317459	-1.153153889	0.52483643		-0.866742114	-0.227362309	1.094104423
PF3D7_1209300	1.029916113	-0.967124619	-0.062791494		-0.121026648	1.055005362	-0.933978714
PF3D7_0214900	0.856968592	-1.098710843	0.241742251		0.824415501	-1.112389378	0.287973877
PF3D7_0930300	0.869349447	-1.092834016	0.223484569		0.684429215	-1.147613569	0.463184355
PF3D7_1025900	0.670749946	-1.149359544	0.478609598		0.761311719	-1.132522437	0.371210718
PF3D7_0404300	0.883372602	-1.085689123	0.202316521		1.145652818	-0.697765253	-0.447887565
PF3D7_0623500	1.014695582	-0.984626176	-0.030069406		1.032888088	-0.963497338	-0.06939075
PF3D7_0929400	0.825572163	-1.111944828	0.286372665		0.608145484	-1.154142917	0.545997433
PF3D7_1366900	0.718336914	-1.142107828	0.423770914		1.066085384	-0.917225546	-0.148859839
PF3D7_0508000	0.839575339	-1.106326042	0.266750703		0.599305701	-1.154418612	0.555112911
PF3D7_1371800	0.243337503	-1.099211663	0.855874161		1.077055531	-0.178023206	-0.899032325
PF3D7_0904700	1.066513514	-0.916547369	-0.149966145		-0.576284646	-0.578415237	1.154699883
PF3D7_1323700	0.948839978	-1.044312104	0.095472126		0.657905151	-1.150761926	0.492856776
PF3D7_1117900	0.39754789	-1.137638555	0.740090665		0.640991267	-1.152269429	0.511278162
PF3D7_0909600	1.059517809	-0.927334695	-0.132183114		0.850881984	-1.10145866	0.250576676
PF3D7_0830400	1.06399379	-0.920504181	-0.143489608		1.153410577	-0.52945033	-0.623960247
PF3D7_1332200	0.3853421	-1.135344694	0.750002594		0.096449482	-1.044730197	0.948280715
PF3D7_0706500	0.201546373	-1.085422512	0.883876139		-0.742270521	1.137148221	-0.3948777
PF3D7_0527100	0.908402669	-1.071537097	0.163134428		0.976343717	-1.022086374	0.045742657
PF3D7_1008700	0.91467826	-1.067685557	0.153007297		0.826857108	-1.111447531	0.284590423
PF3D7_1130500	1.055112788	-0.933823244	-0.121289544		0.752004181	-1.134861289	0.382857108
PF3D7_1414000	0.990781612	-1.008970253	0.018188641		0.887771157	-1.083335951	0.195564794
PF3D7_1304000	0.248977317	-1.100965858	0.851988541		0.934920556	-1.054352658	0.119432102
PF3D7_0807800	0.770973814	-1.129932697	0.358958883		0.899756802	-1.076638541	0.176881739
PF3D7_1134800	1.06062866	-0.925662448	-0.134966212		0.955539488	-1.039203814	0.083664325
PF3D7_1471400	0.223790092	-1.092934544	0.869144452		-0.647833603	-0.503871648	1.151705251
PF3D7_1144900	0.767927249	-1.13076735	0.362840101		0.845556503	-1.103789008	0.258232504
PF3D7_0725400	0.990964706	-1.008796792	0.017832086		0.862325925	-1.096215967	0.233890042
PF3D7_1126700	0.843522902	-1.10466103	0.261138128		0.973710395	-1.024364314	0.050653918
PF3D7_1136800	0.667675275	-1.149715873	0.482040598		1.153870723	-0.539030673	-0.61484005
PF3D7_1361800	1.039826238	-0.954736124	-0.085090113		0.810416166	-1.117541733	0.307125567
PF3D7_1414500	0.197639449	-1.084062835	0.886423386		-0.77464508	-0.354259384	1.128904464
PF3D7_0415000	0.948148772	-1.04482865	0.096679878		0.95587314	-1.038944507	0.083071366
PF3D7_1246200	0.805959018	-1.119095803	0.313136785		0.392765547	-1.136755795	0.743990248
PF3D7_0828800	0.767197856	-1.130964693	0.363766838		0.655902298	-1.150960342	0.495058044
PF3D7_0422500	0.643852383	-1.152040992	0.508188609		1.149498921	-0.479938208	-0.669560712
PF3D7_0208500	0.881499573	-1.08667461	0.205175037		0.963243976	-1.033093458	0.069849482
PF3D7_1431600	0.1371193	-1.061483979	0.924364679		0.591951894	-1.154576387	0.562624494
PF3D7_1237100	0.32583321	-1.122278132	0.796444922		0.028077197	-1.013742932	0.985665734
PF3D7_1037500	0.973965942	-1.024144733	0.050178791		0.759829045	-1.132905138	0.373076092
PF3D7_1312600	0.994408235	-1.0054995	0.011091265		0.549613293	-1.154263252	0.604649959
PF3D7_1250200	0.553666053	-1.154380989	0.600714936		-0.528574794	-0.624788817	1.153363612
PF3D7_0715800	0.408606274	-1.139600247	0.730993973		0.89432222	-1.079727964	0.185405744
PF3D7_0714200	0.664955088	-1.150020233	0.485065145		1.027022069	-0.97058789	-0.056434179
PF3D7_1127100	1.003854736	-0.996100163	-0.007754573		0.78249421	-1.126622593	0.344128383
PF3D7_0102500	1.020582378	-0.978061119	-0.042521259		0.842239839	-1.105206201	0.262966362
PF3D7_1252100	1.066947065	-0.915858117	-0.151088947		0.854329559	-1.099913435	0.245583876
PF3D7_0803200	0.538340961	-1.153840903	0.615499942		0.620391934	-1.153602978	0.533211044
PF3D7_0932200	0.916456482	-1.066570774	0.150114293		0.836799309	-1.107475258	0.270675949
PF3D7_1003600	0.989376928	-1.010294875	0.020917946		0.637005334	-1.152569903	0.515564569
PF3D7_0104100	0.995557127	-1.004384431	0.008827304		0.802922664	-1.120131212	0.317208549
PF3D7_1215400	0.592458801	-1.154567578	0.562108777		0.308463216	-1.117890175	0.809426958
PF3D7_1248700	0.720388818	-1.141718537	0.421329719		1.051746004	-0.938635352	-0.113110652
PF3D7_0822900	0.504684837	-1.151769965	0.647085128		0.159343082	-1.070104445	0.910761362
PF3D7_0802800	0.828958374	-1.110626449	0.281668075		0.141934669	-1.063384038	0.921449368
PF3D7_1455300	1.065981119	-0.917390339	-0.148590779		0.918003189	-1.065592568	0.147589379
PF3D7_1458300	1.001606436	-0.998385784	-0.003220652		0.777979289	-1.127949163	0.349969874
PF3D7_1436600	0.805656703	-1.119199734	0.313543031		0.42683043	-1.142587878	0.715757448
PF3D7_0313000	0.657604982	-1.150792008	0.493187026		0.98557609	-1.013825307	0.028249216
PF3D7_1230900	0.767973486	-1.130754808	0.362781323		0.761343791	0.371170324	-1.132514116
PF3D7_1019900	1.024433124	-0.973630238	-0.050802886		0.834018494	-1.108608744	0.27459025
PF3D7_1249500	0.747473305	-1.135945773	0.388472468		0.883250745	-1.085753536	0.20250279
PF3D7_1361900	0.223967092	-1.092992749	0.869025657		0.701939675	-1.144985278	0.443045603
PF3D7_1360900	0.335148833	-1.124526058	0.789377225		0.523914377	-1.153099879	0.629185502
PF3D7_1313000	0.875431051	-1.089800916	0.214369865		0.987506681	-1.012041789	0.024535108
PF3D7_0702900	0.759188128	-1.133069372	0.373881244		1.088336521	-0.878298045	-0.210038477
PF3D7_1423300	1.019215211	-0.979607888	-0.039607322		0.501218268	-1.151489362	0.650271094
PF3D7_1027300	1.004301538	-0.995642224	-0.008659314		0.911132425	-1.069877435	0.158745011
PF3D7_0827900	0.867070945	-1.09394518	0.226874235		1.146920085	-0.689351108	-0.457568977
PF3D7_0818500	0.242576264	-1.098972931	0.856396667		-0.395409334	-0.741837026	1.137246361
PF3D7_0407800	0.31932099	-1.120662878	0.801341887		0.358456315	-1.129823656	0.771367342
PF3D7_0618500	0.648351895	-1.151660005	0.50330811		0.394025292	-1.136990333	0.742965041
PF3D7_1108500	0.986466423	-1.013005274	0.026538851		0.94910462	-1.044113821	0.095009201
PF3D7_1107800	0.536682639	-1.153767098	0.617084459		-1.010907726	0.022184604	0.988723122
PF3D7_1409400	0.395792738	-1.137316979	0.74152424		-0.352775041	-0.775800659	1.128575699
PF3D7_0723400	1.046026305	-0.946536148	-0.099490157		1.13435223	-0.380270351	-0.754081879
PF3D7_0816400	0.843814562	-1.104536564	0.260722002		0.803776698	-1.119841874	0.316065176
PF3D7_0629200	1.062276811	-0.923153689	-0.139123121		0.975767953	-1.02258733	0.046819377
PF3D7_1025300	0.902747296	-1.074900303	0.172153008		1.039449173	-0.955223223	-0.08422595
PF3D7_1001700	0.321281429	-1.121152913	0.799871484		0.128980429	-1.058232151	0.929251722
PF3D7_1130400	0.69804442	-1.145608985	0.447564565		0.875028888	-1.090004547	0.214975659
PF3D7_0612700	0.655722739	-1.150977866	0.495255128		0.575408705	-1.154698364	0.579289659
PF3D7_1134900	0.688888617	-1.14698674	0.458098123		0.757424335	-1.133517628	0.376093293
PF3D7_1414400	0.955958739	-1.038877905	0.082919166		0.831096855	-1.109780747	0.278683891
PF3D7_1114100	0.387128066	-1.135688704	0.748560638		0.441292925	-1.144738133	0.703445208
PF3D7_1461400	0.868573255	-1.093214071	0.224640816		0.628502342	-1.153142466	0.524640124
PF3D7_0515800	0.785175738	-1.125816548	0.34064081		-1.041879386	0.08981847	0.952060916
PF3D7_1103100	0.603492214	-1.154299836	0.550807622		1.154333925	-0.602364026	-0.551969899
PF3D7_1315300	1.03150782	-0.965191017	-0.066316804		0.881796106	-1.086519243	0.204723137
PF3D7_0808200	0.934453432	-1.054676789	0.120223357		0.591867544	-1.154577824	0.56271028
PF3D7_1468200	1.044284876	-0.94887634	-0.095408536		-0.271852654	-0.835964665	1.107817319
PF3D7_0522600	0.671668678	-1.149250524	0.477581846		0.257346385	-1.103521708	0.846175323
PF3D7_0606200	1.023535791	-0.974672705	-0.048863086		1.125328641	-0.786777211	-0.33855143
PF3D7_0729000	0.27981264	-1.110101488	0.830288848		0.44825672	-1.145702792	0.697446073
PF3D7_1453200	0.90709909	-1.072321256	0.165222166		0.961301672	-1.034658346	0.073356674
PF3D7_1304900	1.055982114	-0.932560372	-0.123421742		1.098704038	-0.241720622	-0.856983417
PF3D7_0418500	0.695751585	-1.145965574	0.450213989		0.845580632	-1.103778602	0.25819797
PF3D7_0613300	0.483577227	-1.149871649	0.666294422		0.281660403	-1.110624284	0.828963882
PF3D7_1340700	0.23872247	-1.097757211	0.859034741		0.702018417	-1.144972436	0.442954019
PF3D7_1306200	1.016144129	-0.983033465	-0.033110665		0.540357725	-1.153926647	0.613568923
PF3D7_0904900	0.891967771	-1.081039097	0.189071326		0.862010214	-1.096365005	0.234354791
PF3D7_0815600	0.936229077	-1.053440376	0.117211299		1.112463528	-0.2882417	-0.824221828
PF3D7_1212800	0.796716438	-1.122189821	0.325473383		0.973638265	-1.024426235	0.05078797
PF3D7_1418000	0.797186089	-1.122036722	0.324850632		0.996689995	-1.003277459	0.006587464
PF3D7_1132800	0.917476073	-1.065926839	0.148450766		0.479092073	-1.149410361	0.670318288
PF3D7_1141700	0.251847485	-1.101848757	0.850001272		-0.809372838	-0.308536342	1.11790918
PF3D7_1135100	0.837142623	-1.107334095	0.270191471		0.763807813	-1.131869385	0.368061572
PF3D7_1244600	0.89463465	-1.07955275	0.1849181		0.649097676	-1.151594275	0.5024966
PF3D7_1133400	0.85223325	-1.100856475	0.248623225		0.581205309	-1.154691939	0.57348663
PF3D7_1466400	1.038452003	-0.956505178	-0.081946825		1.144705088	-0.441060136	-0.703644952
PF3D7_1110700	0.637985658	-1.152497913	0.514512255		0.36712043	-1.13167252	0.76455209
PF3D7_0815500	0.969733635	-1.02774112	0.058007484		0.498563025	-1.151266093	0.652703067
PF3D7_1219000	0.195405092	-1.083279858	0.887874765		-0.383566581	-0.751433285	1.134999866
PF3D7_1401800	0.985029074	-1.014327044	0.02929797		0.555709011	-1.154433436	0.598724425
PF3D7_0823800	0.823646464	-1.11268333	0.289036866		0.969715014	-1.027756755	0.058041741
PF3D7_1475600	0.840603159	-1.105896027	0.265292869		0.869497969	0.223263144	-1.092761113
PF3D7_1105100	1.044363678	-0.94877108	-0.095592598		1.022859923	-0.975453865	-0.047406058
PF3D7_0903200	0.589642537	-1.154612673	0.564970136		1.128608115	-0.775687105	-0.35292101
PF3D7_1035500	0.403969521	-1.138791288	0.734821767		0.189405082	-1.081157956	0.891752874
PF3D7_0205500	0.357501658	-1.129615921	0.772114263		1.14273202	-0.427760135	-0.714971885
PF3D7_0505200	1.056755067	-0.931430317	-0.12532475		0.979747126	-1.019091549	0.039344424
PF3D7_1448600	0.408706087	-1.139617445	0.730911358		-1.098396907	0.240745578	0.857651329
PF3D7_1008400	0.501276062	-1.151494142	0.65021808		0.820457443	-1.113888574	0.293431131
PF3D7_0610400	1.041971539	-0.951939925	-0.090031614		0.214102327	-1.089710894	0.875608566
PF3D7_1460400	1.043960792	-0.949308606	-0.094652185		0.971168906	-1.026531046	0.05536214
PF3D7_0730400	1.064618532	-0.919530826	-0.145087706		0.882821605	-1.085980047	0.203158442
PF3D7_1125600	1.057557029	-0.930250615	-0.127306415		0.916493298	-1.066547583	0.150054284
PF3D7_0931400	0.840251392	-1.106043474	0.265792083		0.958408424	-1.036958611	0.078550187
PF3D7_1113400	0.680641169	-1.148123592	0.467482423		0.983851649	-1.015401659	0.031550011
PF3D7_1330400	0.347315367	-1.127349996	0.780034629		0.295657677	-1.114493156	0.818835479
PF3D7_1409600	1.059771096	-0.926954709	-0.132816387		1.143282362	-0.711923327	-0.431359035
PF3D7_0802600	0.110982421	-1.050861582	0.939879161		0.871629471	-1.091708438	0.220078967
PF3D7_1014600	0.496455774	-1.151083772	0.654627998		1.088215255	-0.878533507	-0.209681748
PF3D7_0204200	0.969970994	-1.027541672	0.057570679		0.801713633	0.318824667	-1.1205383
PF3D7_0926400	0.188807387	-1.08094504	0.892137653		0.567611834	-1.154646089	0.587034255
PF3D7_0606700	0.89106282	-1.081538712	0.190475893		0.619994435	-1.153623424	0.533628989
PF3D7_0831600	0.756663039	-1.133709428	0.377046389		0.712494713	-1.143180303	0.43068559
PF3D7_0419400	0.849659235	-1.10199975	0.252340515		0.799413143	-1.121304777	0.321891633
PF3D7_1245500	1.002125278	-0.997861085	-0.004264193		0.531668281	-1.153525883	0.621857602
PF3D7_0707300	0.441945441	-1.144830486	0.702885044		0.302336899	-1.11628207	0.81394517
PF3D7_0927300	0.782063611	-1.126750761	0.34468715		0.789897121	-1.124364014	0.334466893
PF3D7_0630300	-1.137133071	0.742337316	0.394795755		-0.582845582	-0.571837466	1.154683048
PF3D7_1006800	-1.026962417	0.056303842	0.970658576		-1.096905968	0.860859726	0.236046242
PF3D7_0109400	-1.14073906	0.725404355	0.415334705		0.292824641	-1.113723179	0.820898538
PF3D7_1028500	-1.089320071	0.212942781	0.87637729		-1.12876575	0.353632048	0.775133702
PF3D7_1235500	-1.149638683	0.481287666	0.668351017		-1.151401164	0.500159069	0.651242095
PF3D7_1443900	-1.15112892	0.496972746	0.654156173		-0.895068632	-0.184240254	1.079308886
PF3D7_1459700	-1.152211874	0.641724894	0.51048698		-0.105024991	-0.943342571	1.048367562
PF3D7_1366000	-1.0921537	0.221422848	0.870730852		-1.000873018	0.001748329	0.999124689
PF3D7_1026000	-1.147303159	0.46064009	0.686663069		-1.152654403	0.516821988	0.635832415
PF3D7_1353200	-1.127053279	0.34601071	0.781042569		-0.80132181	1.120669598	-0.319347788
PF3D7_1130700	-1.152161804	0.642355956	0.509805848		-0.019395477	-0.990161182	1.00955666
PF3D7_0607000	-1.144511946	0.704805226	0.439706719		-1.057690509	0.127636967	0.930053543
PF3D7_0519600	-1.153160672	0.628207341	0.524953331		-0.942682069	-0.106164712	1.048846781
PF3D7_1321700	-1.127817757	0.349385384	0.778432373		1.088352902	-0.210086687	-0.878266215
PF3D7_0820000	-1.126226044	0.7838191	0.342406944		-1.138592561	0.735745178	0.402847383
PF3D7_1304500	-1.129056073	0.354946815	0.774109258		0.122282216	-1.055517946	0.933235729
PF3D7_0623900	-1.141922937	0.422607147	0.71931579		-0.539147824	-0.614727913	1.153875737
PF3D7_0532400	-1.03154547	0.066400442	0.965145028		-0.907741851	-0.164193431	1.071935282
PF3D7_0527500	-1.144887112	0.442346954	0.702540158		-1.079924839	0.18595429	0.893970549
PF3D7_0317500	-1.037812734	0.080490414	0.957322319		-0.912896467	1.068792116	-0.155895648
PF3D7_0904600	-1.063203199	0.141474416	0.921728782		-0.27478045	-0.833883052	1.108663502
PF3D7_0921900	-1.113458473	0.291856302	0.821602171		-0.957673778	-0.079863121	1.037536899
PF3D7_1463300	-1.153612796	0.533411267	0.620201529		-0.620589243	-0.533003513	1.153592756
PF3D7_1244800	-1.124624978	0.335565946	0.789059031		-1.149585193	0.48076913	0.668816064
PF3D7_1438700	-1.154307008	0.603259034	0.551047974		0.481960517	-1.14970769	0.667747173
PF3D7_1221000	-1.130925686	0.363583374	0.767342312		-0.020953689	-0.989358495	1.010312185
PF3D7_1241700	-1.136508886	0.745061297	0.391447589		0.413722207	-1.140469936	0.726747729
PF3D7_1429900	-1.150584879	0.490937073	0.659647806		-0.361801739	-0.768743604	1.130545343
PF3D7_1132300	-1.152869028	0.520133946	0.632735081		-0.132993557	-0.926848346	1.059841902
PF3D7_1466900	-1.066409625	0.149697468	0.916712157		-1.096135408	0.233639053	0.862496354
PF3D7_0823100	-1.152051855	0.508332557	0.643719298		-1.15467054	0.570127116	0.584543425
PF3D7_0918100	-1.075222192	0.173025127	0.902197065		-0.155976669	-0.912846394	1.068823063
PF3D7_1420700	-1.148109372	0.467360484	0.680748888		-0.422305823	1.141874859	-0.719569036
PF3D7_1419400	-1.148282865	0.67942603	0.468856835		-1.15272083	0.634892595	0.517828235
PF3D7_0628200	-1.146172699	0.694396318	0.45177638		-0.865380043	1.094761042	-0.229380999
PF3D7_0105800	-1.117843844	0.308285021	0.809558823		-0.460525767	-0.686763296	1.147289063
PF3D7_0702500	-1.13989907	0.410348209	0.729550861		-0.828223161	1.11091485	-0.282691689
PF3D7_1362200	-1.127562073	0.348251855	0.779310219		-0.243554723	1.099279701	-0.855724977
PF3D7_1113300	-0.980843613	-0.037270676	1.018114289		-0.511680022	-0.640618391	1.152298413
PF3D7_1443800	-1.102118311	0.252728096	0.849390216		-0.378097977	-0.755822135	1.133920112
PF3D7_0532100	-1.00628441	0.012689593	0.993594817		-1.101792021	0.850129627	0.251662394
PF3D7_1322000	-0.993141294	-0.013579114	1.006720407		0.0353389	-1.017201026	0.981862126
PF3D7_1001200	-1.149714201	0.667689975	0.482024225		-0.99322987	1.006635345	-0.013405475
PF3D7_0105200	-1.148982759	0.673884363	0.475098396		-0.195308146	1.083245797	-0.887937651
PF3D7_1011700	-1.086376741	0.204309067	0.882067674		-1.058760396	0.130293969	0.928466427
PF3D7_1308100	-1.123139538	0.329366874	0.793772664		-0.5731864	-0.581504152	1.154690552
PF3D7_1249300	-0.977207531	-0.044124196	1.021331727		-0.779623448	-0.347847045	1.127470493
PF3D7_0104500	-1.114772853	0.296692899	0.818079954		1.136343532	-0.39056959	-0.745773942
PF3D7_1312700	-1.150604577	0.659455898	0.49114868		-1.098313012	0.857833352	0.24047966
PF3D7_0727800	-1.092307389	0.221887714	0.870419675		-1.042648034	0.091598747	0.951049287
PF3D7_1108000	-1.148394646	0.469831125	0.678563521		-1.151580955	0.649247795	0.502333161
PF3D7_1241200	-1.154446477	0.598199388	0.556247089		-1.142493412	0.71626947	0.426223942
PF3D7_1006700	-1.136285549	0.390262581	0.746022968		0.102747512	0.944659482	-1.047406994
PF3D7_1451800	-1.051415326	0.112313954	0.939101372		0.686096371	-1.147382586	0.461286214
PF3D7_1451200	-1.047603233	0.103212031	0.944391202		-0.603143236	1.154310545	-0.551167309
PF3D7_0402400	-1.006868416	0.013881357	0.992987059		-1.139909735	0.410410681	0.729499054
PF3D7_0703300	-1.06809232	0.154067087	0.914025234		-1.023424965	0.974801033	0.048623933
PF3D7_0913400	-1.15152006	0.649929863	0.501590197		-0.942213075	1.049186022	-0.106972947
PF3D7_1027100	-1.12600252	0.784561057	0.341441464		-0.694137625	1.146211927	-0.452074302
PF3D7_1358500	-1.14929589	0.478008316	0.671287574		-1.14551945	0.446907066	0.698612385
PF3D7_1442100	-1.086450637	0.204523739	0.881926898		0.098298008	-1.045518979	0.94722097
PF3D7_0505900	-1.152490618	0.514406561	0.638084057		-1.043288763	0.093087013	0.95020175
PF3D7_0831700	-1.042305688	0.090805148	0.95150054		-1.110344583	0.829673987	0.280670595
PF3D7_0409500	-1.142350962	0.717037435	0.425313527		0.280927169	-1.110417163	0.829489994
PF3D7_1330600	-1.150851198	0.657010772	0.493840426		0.604529351	-1.154267139	0.549737788
PF3D7_1025600	-1.101086432	0.249368014	0.851718418		-0.109032355	-0.941015821	1.050048175
PF3D7_0410300	-1.151910604	0.506482498	0.645428106		-0.399887547	-0.738175335	1.138062882
PF3D7_0316300	-1.15322857	0.627091004	0.526137566		-0.389029517	-0.747022296	1.136051814
PF3D7_0307100	-1.097248475	0.237120886	0.860127589		-0.958957999	1.03652448	-0.07756648
PF3D7_1340900	-1.109430297	0.277454778	0.831975518		-1.067339263	0.915232435	0.152106827
PF3D7_0108800	-1.137077741	0.394496753	0.742580988		1.145851859	-0.449363647	-0.696488212
PF3D7_1332500	-0.993737034	-0.012410414	1.006147448		-1.05063959	0.940190063	0.110449526
PF3D7_0106400	-1.152658659	0.516885974	0.635772684		-1.005956476	0.993935136	0.01202134
PF3D7_1317800	-1.152724074	0.517877791	0.634846283		-1.074615336	0.903233083	0.171382253
PF3D7_1421500	-1.097560861	0.238103561	0.8594573		-1.137787112	0.739423217	0.398363896
PF3D7_0821000	-1.112217424	0.287353617	0.824863807		0.244060476	-1.099437964	0.855377488
PF3D7_0323000	-0.985346781	-0.028689047	1.014035828		-1.14613819	0.451514837	0.694623353
PF3D7_0509100	-0.978231937	-0.042200046	1.020431984		-0.759569721	-0.373401956	1.132971676
PF3D7_0731300	-1.119083187	0.31308751	0.805995677		-0.557217753	1.154469186	-0.597251433
PF3D7_0414000	-1.152750087	0.518276605	0.634473481		-0.547586403	-0.606611165	1.154197568
PF3D7_1404900	-1.082580428	0.193418523	0.889161905		0.752439974	0.382315156	-1.134755131
PF3D7_1306600	-1.149936827	0.484227181	0.665709646		0.40356227	-1.138719298	0.735157027
PF3D7_1456700	-1.142705918	0.715114529	0.427591389		0.726955228	-1.140428109	0.413472882
PF3D7_1363400	-1.056085936	0.123676956	0.93240898		-0.470448482	-0.67801651	1.148464992
PF3D7_0614400	-1.119013038	0.312813661	0.806199377		-0.916984256	-0.14925363	1.066237885
PF3D7_1104000	-1.147805259	0.683023279	0.46478198		0.310735396	-1.118478613	0.807743218
PF3D7_0114100	-1.154539206	0.560553839	0.593985367		-0.544409899	1.154085552	-0.609675652
PF3D7_0519500	-1.152215466	0.510536098	0.641679368		-0.992249918	-0.015324036	1.007573955
PF3D7_1024500	-1.030282039	0.063600113	0.966681926		-0.764033668	-0.367776081	1.131809749
PF3D7_1407300	-1.154220377	0.605945787	0.548274589		-1.07985966	0.89408705	0.18577261
PF3D7_1347200	-1.150976654	0.655735178	0.495241476		-1.154339553	0.602172719	0.552166834
PF3D7_0408500	-1.07964407	0.185172192	0.894471878		0.412105664	-1.14019773	0.728092066
PF3D7_1016400	-1.147987222	0.681669065	0.466318157		0.584863704	0.5698041	-1.154667803
PF3D7_0306100	-1.039918271	0.085301233	0.954617038		-1.128590862	0.775747551	0.352843311
PF3D7_1314700	-1.10220037	0.252996581	0.849203789		1.08497162	-0.88472467	-0.20024695
PF3D7_1136400	-1.129160392	0.773739483	0.355420909		-0.731834234	-0.407590473	1.139424706
PF3D7_1227100	-1.143621697	0.433618734	0.710002963		-0.690986356	1.146681915	-0.455695559
PF3D7_1415000	-1.153622304	0.533606003	0.620016301		-0.564194396	-0.590406964	1.15460136
PF3D7_0113900	-1.153268039	0.52683821	0.626429829		-1.007057162	0.992790172	0.014266991
PF3D7_1462100	-1.122889866	0.328338172	0.794551694		-0.45291779	-0.69340474	1.14632253
PF3D7_0104800	-1.150319826	0.488135643	0.662184183		0.321041855	-1.121093203	0.800051347
PF3D7_1367000	-1.061059429	0.136049466	0.925009963		0.550852648	-1.154301184	0.603448537
PF3D7_0915000	-1.146919604	0.457565167	0.689354437		-0.384063854	-0.751032873	1.135096727
PF3D7_0911900	-1.00727815	0.014718788	0.992559362		-1.144501965	0.704864853	0.439637112
PF3D7_1406300	-1.154022109	0.611285382	0.542736727		0.05778467	-1.027639399	0.96985473
PF3D7_1412100	-1.154341302	0.602112948	0.552228354		-0.665718214	-0.484217661	1.149935875
PF3D7_1427800	-1.125371997	0.786635548	0.338736449		-1.147061233	0.688369183	0.458692049
PF3D7_0802000	-1.135057466	0.751195312	0.383862154		-0.958902961	1.036568015	-0.077665054
PF3D7_0318900	-1.140664836	0.41488854	0.725776296		0.923404354	0.138708766	-1.062113119
PF3D7_0528800	-0.981023071	-0.036930689	1.01795376		-0.377605692	1.133821606	-0.756215913
PF3D7_0406700	-0.993502918	-0.012869933	1.006372852		-0.618989959	-0.534684251	1.15367421
PF3D7_1007700	-1.146701727	0.455850385	0.690851342		-1.112691457	0.823625154	0.289066303
PF3D7_1133200	-1.126025221	0.34153936	0.784485861		0.112800143	-1.051617181	0.938817039
PF3D7_0907000	-1.153894094	0.614314355	0.539579738		-0.943131614	1.048520805	-0.105389191
PF3D7_1449500	-1.129108973	0.355187115	0.773921857		-0.051552084	-0.973226855	1.024778938
PF3D7_0821800	-1.041684082	0.089367008	0.952317075		-1.125579295	0.33962281	0.785956485
PF3D7_0804800	-1.10781474	0.271843767	0.835970973		-1.151764964	0.504621685	0.647143279
PF3D7_1311300	-1.131397948	0.765583972	0.365813976		0.330104974	-1.123318123	0.793213149
PF3D7_0826100	-1.135871635	0.388083876	0.74778776		1.096399928	-0.861936155	-0.234463773
PF3D7_0807600	-1.133787704	0.377436517	0.756351187		-1.088360134	0.87825216	0.210107974
PF3D7_0520900	-1.148302544	0.679274775	0.469027769		-0.041955484	-0.978361942	1.020317425
PF3D7_1215300	-1.142143351	0.423995419	0.718147931		-1.118504124	0.807669843	0.310834281
PF3D7_0602200	-1.144182886	0.437428375	0.706754511		-1.154617078	0.589331525	0.565285553
PF3D7_1343300	-1.152122821	0.50928002	0.642842801		0.004578979	-1.002281627	0.997702648
PF3D7_1010600	-1.154345141	0.552363855	0.601981285		-1.002161365	0.004336836	0.997824529
PF3D7_0901800	-1.153962989	0.541245439	0.61271755		-0.674970207	-0.473878819	1.148849026
PF3D7_0917500	-1.149905476	0.665991449	0.483914027		-0.794250274	-0.328736335	1.122986609
PF3D7_1353800	-1.150729682	0.49250412	0.658225562		0.304953667	-1.116972788	0.81201912
PF3D7_0606100	-1.040985801	0.087755772	0.953230028		-0.928440277	1.058777948	-0.130337671
PF3D7_0104400	-1.134964668	0.75157851	0.383386158		-1.084456255	0.885689878	0.198766377
PF3D7_0705400	-1.153883644	0.539333274	0.614550369		0.220053528	-1.091699996	0.871646467
PF3D7_1352800	-1.132531259	0.37125355	0.761277709		-0.613648089	-0.540275133	1.153923222
PF3D7_1221200	-1.13423966	0.379702396	0.754537265		-1.017574967	0.036129162	0.981445806
PF3D7_1004400	-1.150780902	0.493064958	0.657715944		-1.051168295	0.939448753	0.111719543
PF3D7_0220600	-1.151678687	0.503540297	0.64813839		-0.883361123	1.085695192	-0.202334069
PF3D7_0720200	-1.146894741	0.45736835	0.689526391		-1.141175755	0.417982431	0.723193324
PF3D7_0513600	-1.153348213	0.625057206	0.528291007		-0.310850985	-0.807657447	1.118508432
PF3D7_0527900	-1.142248074	0.717589058	0.424659016		-0.78220847	1.126707682	-0.344499212
PF3D7_1225700	-1.133435837	0.757747765	0.375688072		0.525072389	-1.153167566	0.628095177
PF3D7_0721100	-1.145000082	0.443151255	0.701848827		-0.688749324	-0.458257431	1.147006755
PF3D7_0814900	-0.991097918	-0.017572555	1.008670473		-0.176770648	-0.899827256	1.076597904
PF3D7_0110400	-1.147254159	0.460243126	0.687011033		0.043130817	0.977736748	-1.020867565
PF3D7_1417800	-1.154606552	0.564544617	0.590061934		0.048117901	-1.023190324	0.975072422
PF3D7_1350500	-1.089437794	0.213291725	0.876146069		-0.412985724	-0.727360496	1.14034622
PF3D7_1110200	-1.152577095	0.636906453	0.515670641		-1.03689096	0.958494174	0.078396786
PF3D7_0519800	-1.152684161	0.517270776	0.635413385		-1.097923717	0.858675652	0.239248065
PF3D7_0710200	-1.152696988	0.635231777	0.517465211		0.763007274	-1.132080032	0.369072758
PF3D7_1454000	-1.088136759	0.209450994	0.878685765		-1.104151268	0.84471446	0.259436808
PF3D7_0824200	-1.123946964	0.791227526	0.332719438		0.643839172	-1.152042071	0.508202899
PF3D7_1412300	-1.080492325	0.187539129	0.892953196		-0.250427601	-0.850985212	1.101412813
PF3D7_0803400	-1.128325408	0.351650751	0.776674657		-0.593256042	-0.561297064	1.154553106
PF3D7_1207000	-1.069899721	0.158803692	0.911096029		-0.220897685	-0.871082186	1.091979871
PF3D7_1464900	-1.012671098	0.02584316	0.986827938		-1.090354841	0.874335043	0.216019798
PF3D7_0305600	-1.151204929	0.497850234	0.653354695		-0.380474735	-0.753917933	1.134392668
PF3D7_0512300	-1.012329452	0.0251327	0.987196752		-1.1537786	0.616841852	0.536936748
PF3D7_1030000	-1.085919707	0.20298369	0.882936017		-1.15270233	0.635155965	0.517546364
PF3D7_1408400	-0.987130207	-0.025260943	1.012391149		-0.773966539	-0.355129826	1.129096365
PF3D7_0610700	-1.130350048	0.360891944	0.769458104		-1.043667264	0.949699243	0.093968021
PF3D7_1341900	-0.993124023	-0.013612966	1.006736988		-0.229893683	-0.865033603	1.094927286
PF3D7_0816600	-1.135789763	0.387655567	0.748134196		0.940113648	-1.050694187	0.110580539
PF3D7_1143200	-1.03373187	0.071277768	0.962454103		-0.53288378	-0.620703058	1.153586837
PF3D7_1240900	-1.14452951	0.439829297	0.704700213		-0.672723835	1.149123864	-0.476400029
PF3D7_0617200	-1.120529407	0.318789269	0.801740138		-1.082697801	0.193751284	0.888946517
PF3D7_1423700	-1.142163842	0.424125062	0.71803878		-1.112244172	0.824794147	0.287450025
PF3D7_0936800	-1.150301803	0.487948142	0.662353661		-0.651340885	1.15139212	-0.500051234
PF3D7_0904500	-1.042794839	0.091939396	0.950855442		0.277290397	-1.109383334	0.832092937
PF3D7_0705700	-1.146046045	0.695227141	0.450818904		-1.101691145	0.850357618	0.251333527
PF3D7_1362300	-1.153054269	0.523147456	0.629906813		-1.100943884	0.852037727	0.248906158
PF3D7_1224000	-1.135150536	0.750809941	0.384340595		-1.048852792	0.106179022	0.94267377
PF3D7_0112200	-1.148863019	0.674857214	0.474005805		-0.967739946	-0.061666045	1.029405991
PF3D7_1329300	-1.066423741	0.149733967	0.916689775		-0.625742793	-0.527565673	1.153308466
PF3D7_1019700	-1.028238253	0.059097619	0.969140633		-0.181625741	-0.896739188	1.078364929
PF3D7_0802200	-1.043781138	0.094233344	0.949547794		0.426796218	-1.142582559	0.71578634
PF3D7_0912500	-1.026157563	0.054547984	0.971609579		-1.150754047	0.657983572	0.492770476
PF3D7_1355500	-1.137932982	0.738764598	0.399168384		0.749127398	-1.135553913	0.386426515
PF3D7_1015800	-1.145736909	0.697227615	0.448509294		0.549457493	-1.154258364	0.604800871
PF3D7_1448400	-1.142903007	0.714033191	0.428869816		-1.03086201	0.965978048	0.064883962
PF3D7_0707400	-1.122764468	0.794941568	0.327822899		-0.995050141	1.004877426	-0.009827286
PF3D7_1410300	-1.154599107	0.590553877	0.56404523		1.071909434	-0.907784818	-0.164124617
PF3D7_0315400	-1.130668456	0.362377013	0.768291443		-1.153581946	0.620796896	0.53278505
PF3D7_0218200	-1.08515047	0.200761918	0.884388552		-1.09217275	0.221480441	0.870692309
PF3D7_1239700	-1.151192694	0.497708382	0.653484312		0.590282632	-1.154603247	0.564320615
PF3D7_0711400	-1.150224467	0.663076752	0.487147715		1.135684524	-0.748578246	-0.387106279
PF3D7_0204900	-1.14057236	0.414334202	0.726238158		1.034942081	-0.96094727	-0.073994811
PF3D7_0323800	-1.092025045	0.2210341	0.870990946		-0.694089401	-0.452129828	1.146219229
PF3D7_0709500	-1.118037008	0.309028632	0.809008376		0.32848946	-1.122926641	0.794437181
PF3D7_0303300	-1.116003609	0.301288038	0.814715571		-0.717283067	1.142305206	-0.425022139
PF3D7_0801000	-1.135722923	0.748416388	0.387306536		-0.59838821	1.154441825	-0.556053616
PF3D7_1220900	-1.110410428	0.280903353	0.829507075		0.295119344	-1.114347358	0.819228014
PF3D7_0301700	-1.148916699	0.474494286	0.674422413		-0.959667834	1.035961813	-0.076293979
PF3D7_0409100	-1.055596936	0.122475964	0.933120972		-1.151017804	0.655311856	0.495705947
PF3D7_1107200	-1.152932347	0.631785729	0.521146618		-1.084423117	0.198671347	0.88575177
PF3D7_1442500	-1.123043868	0.794071613	0.328972254		0.768564812	-1.130594068	0.362029256
PF3D7_0527600	-1.15385303	0.538620008	0.615233022		0.226062815	-1.093680021	0.867617206
PF3D7_1003500	-1.15311133	0.524108591	0.629002739		-1.085665798	0.883416709	0.202249089
PF3D7_0210200	-1.123976867	0.791132497	0.33284437		1.068392159	-0.913542419	-0.15484974
PF3D7_0817500	-1.13723171	0.395329885	0.741901826		-0.947860742	-0.097182587	1.045043329
PF3D7_0906100	-1.094539571	0.228698998	0.865840572		-0.604660046	-0.54960288	1.154262926
PF3D7_1241500	-1.150407313	0.489051112	0.661356201		-1.125767172	0.785338538	0.340428635
PF3D7_1227600	-1.019687465	0.040612334	0.979075131		0.188576278	-1.080862637	0.892286359
PF3D7_0918600	-1.154418208	0.599321352	0.555096856		-0.104663456	-0.943551885	1.048215341
PF3D7_0521000	-1.130426882	0.361249478	0.769177404		-1.128544051	0.775911445	0.352632606
PF3D7_0726500	-1.070885346	0.161406003	0.909479344		0.762253601	-1.132277309	0.370023707
PF3D7_0321700	-1.077489362	0.179213727	0.898275634		-0.772284667	-0.357283719	1.129568386
PF3D7_1427300	-1.14923465	0.477433023	0.671801628		-0.555450604	-0.598976454	1.154427059
PF3D7_0826300	-1.122643479	0.327326622	0.795316856		-0.532796764	-0.620785762	1.153582526
PF3D7_1013600	-1.149643825	0.481337657	0.668306168		-0.585594847	-0.569066259	1.154661106
PF3D7_1327800	-1.099390915	0.243910054	0.85548086		0.159234512	0.910828744	-1.070063255
PF3D7_1314500	-1.053493383	0.117340085	0.936153298		0.021651398	0.988998492	-1.01064989
PF3D7_0424600	-1.029210578	0.061235473	0.967975105		-0.982033776	1.01704659	-0.035012814
PF3D7_1136300	-1.135399559	0.385625946	0.749773613		-0.735307277	-0.403379698	1.138686975
PF3D7_1243600	-1.098019554	0.239550904	0.85846865		-1.154055135	0.610457477	0.543597658
PF3D7_1314900	-1.15388786	0.539432537	0.614455323		1.151275415	-0.652603212	-0.498672203
PF3D7_1027700	-1.064792242	0.145532952	0.91925929		-0.108130538	-0.941540496	1.049671035
PF3D7_1406600	-1.105040717	0.262410449	0.842630268		-1.150496925	0.660498797	0.489998128
PF3D7_1015300	-1.154166166	0.54666359	0.607502577		-1.132039854	0.368879556	0.763160298
PF3D7_1317100	-1.153533654	0.531821499	0.621712155		0.175880159	-1.076271819	0.90039166
PF3D7_1310600	-1.133057239	0.373821668	0.759235571		-1.108884744	0.275549975	0.833334769
PF3D7_1036900	-1.11662984	0.303651712	0.812978129		-1.144541187	0.704630345	0.439910842
PF3D7_1318400	-1.010499016	0.021339594	0.989159421		-0.072739514	-0.961644132	1.034383646
PF3D7_0415500	-1.146729543	0.690661477	0.456068066		-1.031746947	0.964898727	0.06684822
PF3D7_0218000	-1.136340836	0.74578553	0.390555306		0.351157143	-1.128215174	0.777058031
PF3D7_1432800	-1.081703139	0.190939096	0.890764043		1.15440895	-0.599676299	-0.55473265
PF3D7_1416900	-1.136710509	0.392523192	0.744187317		-1.033677588	0.07115619	0.962521398
PF3D7_1119800	-1.151922297	0.645288387	0.50663391		-1.064174135	0.920223716	0.143950419
PF3D7_1210100	-1.077754988	0.179944159	0.897810829		-0.677038589	-0.471551111	1.1485897
PF3D7_0110700	-1.117939395	0.308652633	0.809286761		0.509769396	-1.152159111	0.642389715
PF3D7_1343800	-1.15263569	0.516541397	0.636094293		-0.644043267	1.15202537	-0.507982103
PF3D7_1335700	-1.090763633	0.217241568	0.873522065		-0.201391478	-0.883977356	1.085368834
PF3D7_0207600	-1.032865142	0.069339517	0.963525625		0.156159295	-1.068892801	0.912733506
PF3D7_1413900	-1.135548187	0.386396761	0.749151426		-1.071622586	0.163361598	0.908260988
PF3D7_0514200	-1.143648284	0.709851137	0.433797147		-0.427820156	-0.714921142	1.142741298
PF3D7_0933200	-1.151375485	0.499853258	0.651522227		-0.189296877	-0.891822554	1.081119431
PF3D7_1326000	-1.058391384	0.129376035	0.929015349		-0.908229243	-0.163412489	1.071641732
PF3D7_0614300	-1.046238542	0.09998964	0.946248902		-1.023566007	0.048928305	0.974637702
PF3D7_0203400	-1.119631642	0.315237121	0.80439452		-0.556423263	-0.598027414	1.154450677
PF3D7_0512000	-1.11584409	0.300688736	0.815155354		-0.761513063	-0.370957104	1.132470168
PF3D7_0306500	-1.144130964	0.437071956	0.707059009		-0.733615025	-0.405433866	1.139048891
PF3D7_1111500	-1.147499565	0.4622439	0.685255665		-0.277370756	-0.832035539	1.109406294
PF3D7_0936000	-1.136847345	0.393256367	0.743590978		-0.92404877	1.061691295	-0.137642525
PF3D7_1315500	-1.132827028	0.372694148	0.76013288		-1.086563193	0.204850924	0.88171227
PF3D7_0811400	-1.150802246	0.657502545	0.4932997		-0.221176125	-0.870895937	1.092072062
PF3D7_1224500	-1.120402528	0.318284686	0.802117843		-0.28574878	-0.826022264	1.111771044
PF3D7_1354900	-0.979695489	-0.039441932	1.019137421		0.459322201	-1.147139894	0.687817693
PF3D7_1230800	-1.120540348	0.318832817	0.80170753		-1.1273849	0.779915633	0.347469268
PF3D7_1140700	-1.108770775	0.275153356	0.833617418		-0.609932388	1.154075646	-0.544143258
PF3D7_0302000	-1.121057737	0.800158087	0.32089965		-1.154371374	0.553309997	0.601061376
PF3D7_0214400	-1.153103407	0.629129255	0.523974152		-0.760225955	1.132803068	-0.372577114
PF3D7_1252600	-1.116499143	0.303156948	0.813342196		-0.527013134	-0.626264677	1.153277811
PF3D7_1326400	-1.143919259	0.708292114	0.435627146		-0.731504558	-0.407989158	1.139493716
PF3D7_0219400	-1.029643013	0.062188709	0.967454304		-0.960756861	-0.074337434	1.035094295
PF3D7_0415600	-1.154046264	0.61068193	0.543364334		-1.146477757	0.692367233	0.454110524
PF3D7_0527000	-1.140222557	0.412252509	0.727970048		0.171279616	-1.074577354	0.903297738
PF3D7_1357900	-1.136098148	0.74682477	0.389273378		0.36145789	0.769013728	-1.130471618
PF3D7_1422700	-1.066820846	0.150761808	0.916059038		-1.120490189	0.801856979	0.31863321
PF3D7_1419000	-1.040628354	0.086932738	0.953695616		-0.568417586	-0.586237119	1.154654705
PF3D7_0825500	-1.154226725	0.548468985	0.60575774		-0.51261786	1.1523654	-0.63974754
PF3D7_0113200	-1.152025288	0.507981014	0.644044273		-1.14285968	0.714271762	0.428587918
PF3D7_0403200	-1.085167731	0.20081165	0.884356081		-0.594852397	1.154521858	-0.559669461
PF3D7_0302700	-1.035459911	0.075161227	0.960298684		-0.285958129	-0.825871265	1.111829394
PF3D7_0209100	-1.154579616	0.591761578	0.562818039		0.132876377	-1.059795074	0.926918697
PF3D7_1021900	-1.09830658	0.240459279	0.857847301		-0.497629914	-0.653556004	1.151185918
PF3D7_1210300	-1.134473003	0.753591685	0.380881318		-1.093057812	0.868892777	0.224165035
PF3D7_1253400	-1.154683597	0.571924883	0.582758714		0.673981909	-1.148970812	0.474988903
PF3D7_0401800	-1.129987817	0.359213321	0.770774496		-0.740451004	1.137558046	-0.397107042
PF3D7_1359600	-1.075978815	0.175081442	0.900897374		0.544475151	-1.154087964	0.609612813
PF3D7_1334200	-1.123115069	0.793849174	0.329265895		-1.099976237	0.24578554	0.854190697
PF3D7_0811000	-1.104561077	0.260803918	0.843757159		-0.523148115	-0.629906193	1.153054308
PF3D7_1133300	-1.154009691	0.611591333	0.542418358		-0.964450681	-0.067662069	1.03211275
PF3D7_1310000	-1.073364679	0.168014197	0.905350482		0.957981893	-1.037294645	0.079312753
PF3D7_1219900	-1.153876629	0.614707925	0.539168704		-0.907598458	-0.164423045	1.072021503
PF3D7_1457000	-1.125094598	0.337554835	0.787539763		-0.527126364	-0.626157756	1.15328412
PF3D7_1205600	-1.147898594	0.465567503	0.682331091		0.580055498	-1.154696307	0.574640808
PF3D7_1334800	-1.044474841	0.095852349	0.948622492		0.031207676	-1.015238551	0.984030876
PF3D7_1245900	-1.151145276	0.497160808	0.653984468		-1.148819021	0.473607019	0.675212002
PF3D7_1015600	-1.093685674	0.226080098	0.867605576		-0.832861896	1.10907501	-0.276213114
PF3D7_0317200	-1.145830859	0.696623681	0.449207178		-1.054867767	0.934177655	0.120690111
PF3D7_1351800	-1.148778032	0.675541251	0.473236781		-1.154692822	0.573690518	0.581002303
PF3D7_1016300	-1.154138931	0.608254329	0.545884602		-1.153793968	0.537278691	0.616515278
PF3D7_0515000	-1.114339338	0.295089757	0.819249581		0.921483102	-1.063362219	0.141879117
PF3D7_0723600	-1.147367197	0.686206423	0.461160775		-1.138039982	0.738279408	0.399760574
PF3D7_0910900	-1.147922808	0.682150683	0.465772125		-1.124637602	0.335619224	0.789018378
PF3D7_1330000	-1.154097797	0.544742459	0.609355338		-0.4234138	-0.718637427	1.142051226
PF3D7_0708400	-1.153587309	0.620693997	0.532893312		-1.148952633	0.474822493	0.67413014
PF3D7_1350100	-1.044976711	0.09702654	0.94795017		0.514705856	-1.152511244	0.637805389
PF3D7_1325000	-1.137584655	0.397252641	0.740332014		-1.123141464	0.329374828	0.793766637
PF3D7_0419600	-1.015129899	0.030979735	0.984150164		-0.513379985	-0.639039176	1.152419161
PF3D7_1407500	-0.985297312	-0.028783896	1.014081207		-1.135016307	0.383650907	0.7513654
PF3D7_0308500	-1.150786572	0.657659314	0.493127258		-1.042939988	0.092276407	0.950663582
PF3D7_0505800	-1.120200594	0.317483374	0.80271722		-1.047838134	0.103768578	0.944069556
PF3D7_1226400	-1.134887684	0.382992063	0.751895621		-0.831689717	-0.27785476	1.109544477
PF3D7_0414200	-1.068970853	0.156363772	0.912607082		-0.621773936	-0.53175642	1.153530356
PF3D7_1351100	-1.082058206	0.191940963	0.890117243		-0.744157232	-0.392560195	1.136717427
PF3D7_1328200	-1.135374365	0.385495557	0.749878808		-1.14970139	0.66780249	0.4818989
PF3D7_1118200	-1.153228063	0.62709943	0.526128634		-0.696080265	1.145914934	-0.449834669
PF3D7_1018500	-1.101336474	0.250179503	0.85115697		-1.140280542	0.412595945	0.727684597
PF3D7_0212100	-1.068182001	0.154301045	0.913880955		1.06838697	-0.913550786	-0.154836184
PF3D7_1359400	-1.154285635	0.550337893	0.603947742		-1.061222337	0.924762616	0.136459721
PF3D7_1147300	-1.1338257	0.377626134	0.756199566		0.018921565	-1.009326514	0.990404949
PF3D7_0810700	-1.14625405	0.693859121	0.45239493		-0.541249881	-0.612713287	1.153963168
PF3D7_1039100	-1.107018039	0.269109131	0.837908908		-1.154042797	0.61076925	0.543273546
PF3D7_0724400	-1.135945901	0.388473137	0.747472764		-0.948275073	1.044734408	-0.096459335
PF3D7_1457200	-1.144855646	0.442123711	0.702731936		-0.167823571	-0.90547006	1.073293631
PF3D7_0606600	-1.154184632	0.547202927	0.606981706		-0.691978901	1.146535452	-0.45455655
PF3D7_1235300	-1.146671765	0.45561631	0.691055455		-0.928192836	1.058943915	-0.130751078
PF3D7_0111400	-1.08766857	0.208077212	0.879591358		0.037008909	-1.0179907	0.980981791
PF3D7_0804500	-1.146221761	0.452149085	0.694072676		-0.24035498	-0.857918677	1.098273657
PF3D7_1437400	-1.151058768	0.654887966	0.496170802		-0.431293217	-0.71197919	1.143272406
PF3D7_1334500	-1.14072493	0.725475249	0.415249681		0.342271409	-1.126194714	0.783923305
PF3D7_0601900	-1.152426972	0.513491439	0.638935533		-1.13375347	0.756487658	0.377265812
PF3D7_0316600	-1.140097783	0.728582116	0.411515667		-0.830317514	1.110090135	-0.279772621
PF3D7_1129000	-1.152183383	0.642084786	0.510098598		-1.126699731	0.782235193	0.344464539
PF3D7_1100800	-1.151197237	0.497761018	0.653436218		-0.831995524	1.109422297	-0.277426773
PF3D7_0914100	-1.146027711	0.695346862	0.450680849		0.19541737	-1.083284171	0.887866801
PF3D7_1367500	-1.152988596	0.522061093	0.630927503		-0.759736748	-0.373192085	1.132928833
PF3D7_0312500	-1.127711337	0.778798346	0.348912992		-0.434350137	1.143730501	-0.709380364
PF3D7_1239000	-1.136840388	0.743621362	0.393219026		-0.859125122	-0.23859013	1.097715252
PF3D7_0611800	-1.143168667	0.430608982	0.712559684		-1.022011688	0.976429395	0.045582293
PF3D7_0411900	-1.019259024	0.039700494	0.97955853		0.177510346	-1.076868303	0.899357957
PF3D7_1303400	-1.019571199	0.040364757	0.979206442		0.548524951	0.605703594	-1.154228545
PF3D7_1434800	-1.13580846	0.387753304	0.748055156		-1.154442582	0.55608496	0.598357622
PF3D7_0111800	-1.150474654	0.660712776	0.489761879		-1.152615655	0.516242332	0.636373323
PF3D7_1410600	-1.121606483	0.798498788	0.323107695		-1.049047778	0.10664344	0.942404338
PF3D7_1105300	-1.125600727	0.339714611	0.785886116		0.150817906	-1.066842496	0.91602459
PF3D7_1436800	-1.154509908	0.595425084	0.559084824		0.737548684	-1.138200397	0.400651713
PF3D7_1143400	-1.140603625	0.414521428	0.726082197		-1.048296233	0.10485555	0.943440683
PF3D7_1208900	-1.143234553	0.431043213	0.71219134		-0.56068369	-0.593857989	1.154541679
PF3D7_1338700	-1.149168574	0.672352846	0.476815728		-0.588988622	-0.565633181	1.154621803
PF3D7_1313700	-1.149164274	0.476775677	0.672388597		-0.154545752	-0.913730004	1.068275756
PF3D7_1106200	-1.146841811	0.689891484	0.456950326		1.154589603	-0.591156163	-0.56343344
PF3D7_0204700	-1.153647043	0.619530365	0.534116679		-1.154008473	0.611621185	0.542387288
PF3D7_1134200	-1.128985639	0.77435842	0.354627219		-0.821700199	-0.291721311	1.11342151
PF3D7_1032500	-1.134567542	0.381360751	0.753206791		-0.967517589	-0.062072943	1.029590532
PF3D7_1305000	-1.141576191	0.420445653	0.721130538		0.108826964	-1.049962335	0.941135371
PF3D7_1451500	-1.115644753	0.299941417	0.815703336		-1.138720902	0.735149568	0.403571334
PF3D7_1216900	-1.154698741	0.579113945	0.575584796		-1.141038078	0.417143424	0.723894653
PF3D7_0914900	-1.05916318	0.131297749	0.927865431		-0.747105503	-0.388926773	1.136032276
PF3D7_0935900	-1.154052942	0.543539821	0.61051312		-0.923164737	1.062269601	-0.139104863
PF3D7_1031700	-1.098767255	0.241921613	0.856845642		-0.649649346	-0.501895833	1.151545179
PF3D7_0403600	-1.119234068	0.313677355	0.805556713		-1.072605301	0.906624674	0.165980627
PF3D7_1239200	-1.133725843	0.377128146	0.756597697		-0.554578089	-0.599826887	1.154404976
PF3D7_0500800	-1.025549056	0.053223823	0.972325233		-1.147380759	0.686109439	0.46127132
PF3D7_1207100	-1.154568444	0.59240971	0.562158734		0.468699721	0.679565031	-1.148264752
PF3D7_0629700	-1.141247901	0.41842368	0.72282422		-0.69326422	-0.453079426	1.146343646
PF3D7_0810500	-1.14332326	0.431629696	0.711693564		-1.027061527	0.056520408	0.970541119
PF3D7_0702400	-1.083678874	0.196542356	0.887136518		-1.10309182	0.847166151	0.25592567
PF3D7_0708500	-1.147897646	0.465559498	0.682338148		-0.868418011	1.093289895	-0.224871883
PF3D7_1110500	-1.119337267	0.314081456	0.805255811		0.450597268	-1.146016602	0.695419334
PF3D7_1118000	-1.046342372	0.100234158	0.946108215		-0.396505815	-0.740942149	1.137447964
PF3D7_0110500	-1.019398904	0.03999805	0.979400853		-1.071706441	0.163584529	0.908121912
PF3D7_0720500	-1.154586923	0.591321233	0.56326569		-0.955893971	1.038928302	-0.083034331
PF3D7_0113000	-1.137797083	0.398418782	0.739378301		-0.605949334	1.154220256	-0.548270922
PF3D7_1352400	-1.144655258	0.44070979	0.703945467		-1.144064523	0.436617068	0.707447455
PF3D7_0813300	-1.153236677	0.626955954	0.526280723		-0.955635819	1.039128996	-0.083493177
PF3D7_0107000	-1.073815987	0.169226854	0.904589132		0.156135506	-1.068883719	0.912748213
PF3D7_0813500	-1.142167045	0.424145333	0.718021712		-0.68255133	-0.465317641	1.147868971
PF3D7_0830700	-1.153006454	0.630651978	0.522354476		-1.100832653	0.852286501	0.248546153
PF3D7_0505100	-1.147115152	0.459123662	0.68799149		-1.104750363	0.261437083	0.843313279
PF3D7_1217900	-1.151029504	0.495838463	0.655191041		-0.438505731	-0.70583337	1.144339101
PF3D7_0803700	-1.144459067	0.439338286	0.705120781		0.278906708	-1.109844144	0.830937437
PF3D7_1234900	-1.131904872	0.368231621	0.763673251		-0.761690415	-0.370733653	1.132424068
PF3D7_1230400	-1.134648071	0.381769956	0.752878115		-0.866527669	-0.227680451	1.09420812
PF3D7_1211700	-1.153445236	0.530106465	0.623338771		-0.466483882	-0.681522833	1.148006715
PF3D7_1355100	-1.154576969	0.562659156	0.591917813		-0.576951279	-0.577749167	1.154700446
PF3D7_1456500	-1.154593318	0.563669357	0.59092396		-0.518479164	-0.634284071	1.152763234
PF3D7_0109500	-1.154649939	0.586686573	0.567963366		0.988766182	0.022101254	-1.010867436
PF3D7_0402000	-1.143093642	0.430115943	0.7129777		-0.745727952	1.136354229	-0.390626277
PF3D7_1148000	-1.140390984	0.727139122	0.413251862		1.14521011	-0.700551734	-0.444658376
PF3D7_0516400	-0.983569813	-0.032087996	1.015657809		-0.435969178	-0.708000377	1.143969555
PF3D7_1446500	-1.142375024	0.425466963	0.716908061		0.852718171	-1.100639287	0.247921116
PF3D7_0501300	-1.124884108	0.336661612	0.788222496		-0.847637865	1.102886335	-0.255248469
PF3D7_0532300	-1.147604002	0.463105156	0.684498846		-1.040767439	0.953514593	0.087252845
PF3D7_1027400	-1.144544281	0.439932461	0.70461182		-1.147802189	0.464756227	0.683045961
PF3D7_0729100	-1.148241951	0.468502242	0.679739709		-0.265544408	-0.840425939	1.105970347
PF3D7_0516800	-0.990576291	-0.018588259	1.00916455		-0.566264517	-0.588365517	1.154630034
PF3D7_0312300	-1.010757465	0.021873809	0.988883655		0.90926935	-1.071012755	0.161743405
PF3D7_1434600	-1.150691387	0.492087066	0.658604321		-1.140087788	0.728631019	0.41145677
PF3D7_1429600	-1.151110739	0.496764185	0.654346554		-0.362810617	-0.767950442	1.13076106
PF3D7_1128200	-1.119369212	0.314206652	0.80516256		-1.061525307	0.137223561	0.924301746
PF3D7_0602400	-1.148215021	0.468269427	0.679945594		-0.831404704	-0.278253456	1.10965816
PF3D7_0822800	-1.15460619	0.590086279	0.564519911		-0.554790048	1.154410418	-0.599620371
PF3D7_0504000	-1.15428967	0.550470539	0.603819131		-0.725076572	-0.415727719	1.14080429
PF3D7_0505500	-1.150750844	0.492735413	0.658015431		0.334598686	-1.124395362	0.789796676
PF3D7_1452700	-1.154492543	0.558266645	0.596225898		0.031685736	-1.015466302	0.983780566
PF3D7_1247400	-1.154498347	0.595962158	0.558536189		-0.998450088	-0.00309265	1.001542738
PF3D7_0809900	-1.128388208	0.776455828	0.351932379		1.13225726	-0.762330368	-0.369926892
PF3D7_1127000	-1.106297928	0.266655209	0.839642719		-1.05052156	0.110166406	0.940355154
PF3D7_1426100	-1.145908923	0.449789714	0.696119209		0.205102074	0.881547461	-1.086649535
PF3D7_0318200	-1.152400702	0.513117338	0.639283364		-1.154613123	0.589611114	0.565002009
PF3D7_0934700	-1.071500751	0.163037878	0.908462873		0.961906832	-1.034172572	0.07226574
PF3D7_1323600	-1.12908207	0.355064882	0.774017189		-0.49799254	-0.653224641	1.151217181
PF3D7_1208300	-1.094443232	0.228402689	0.866040543		0.62266034	-1.153482517	0.530822177
PF3D7_0905900	-1.067593884	0.152768761	0.914825123		-0.598279196	-0.55616532	1.154444516
PF3D7_0501000	-1.050976559	0.111258628	0.939717931		-0.46808289	1.148193405	-0.680110515
PF3D7_1456900	-1.153049927	0.523074989	0.629974937		-0.44930298	-0.69654074	1.14584372
PF3D7_1239800	-1.08210739	0.192079916	0.890027473		-0.586919575	-0.567727799	1.154647374
PF3D7_1236300	-1.154684371	0.572050436	0.582633935		1.098030016	-0.858446038	-0.239583978
PF3D7_1471100	-1.148721457	0.675993701	0.472727755		-0.908550186	1.071448018	-0.162897831
PF3D7_0416000	-1.046891558	0.101529259	0.945362299		-0.48900572	-0.661397275	1.150402995
PF3D7_0827300	-1.09837562	0.24067809	0.85769753		0.996578595	0.006808048	-1.003386643
PF3D7_0707600	-1.062037244	0.138516815	0.923520429		1.122383601	-0.796120063	-0.326263538
PF3D7_1328500	-1.036957296	0.078547204	0.958410092		-0.414066743	-0.726460897	1.14052764
PF3D7_1212400	-1.154393466	0.554136068	0.600257398		-0.941795075	-0.107692583	1.049487658
PF3D7_1121700	-1.141418689	0.721946022	0.419472666		-1.043904642	0.094521246	0.949383396
PF3D7_1326200	-1.154367775	0.601189732	0.553178043		-0.959096077	-0.077319124	1.036415201
PF3D7_1437200	-1.135491663	0.38610329	0.749388373		0.420756861	-1.141626382	0.720869522
PF3D7_0917000	-1.128237126	0.351255365	0.776981761		-0.207270167	-0.880122666	1.087392832
PF3D7_1004500	-0.99805219	-0.003884304	1.001936494		-0.029873346	-0.984728615	1.01460196
PF3D7_0704400	-1.075799743	0.174593962	0.901205781		-0.758762213	-0.374415901	1.133178114
PF3D7_0528000	-1.152786363	0.518837113	0.63394925		-1.149812101	0.666825036	0.482987064
PF3D7_1420200	-1.126519074	0.34367793	0.782841144		-0.464759057	-0.683043469	1.147802526
PF3D7_1319400	-1.123363285	0.330291935	0.79307135		-0.533014472	-0.620578825	1.153593297
PF3D7_1103800	-1.145786023	0.696912331	0.448873692		0.042640732	-1.020638296	0.977997565
PF3D7_1371900	-1.137866465	0.398801133	0.739065332		-1.057214899	0.930754801	0.126460098
PF3D7_1306800	-1.043300883	0.093115203	0.95018568		-0.472046283	-0.676599031	1.148645314
PF3D7_1437800	-1.154189051	0.547333387	0.606855664		-0.355494962	-0.773681706	1.129176669
PF3D7_0102800	-1.150441292	0.489409076	0.661032216		1.126139388	-0.784107154	-0.342032235
PF3D7_1328900	-1.147890591	0.465499946	0.682390645		-0.710431202	-0.433115314	1.143546515
PF3D7_1144000	-1.040762829	0.087242234	0.953520595		0.575139525	0.579558196	-1.15469772
PF3D7_0910400	-1.11807952	0.309192526	0.808886994		0.519553705	-1.15283226	0.633278555
PF3D7_1336900	-1.15027344	0.662619632	0.487653808		0.780285374	-1.12727636	0.346990985
PF3D7_1128400	-1.146884571	0.689596645	0.457287927		-0.87246609	-0.218825878	1.091291967
PF3D7_1417700	-1.137012756	0.394146133	0.742866623		0.509996346	-1.152175856	0.64217951
PF3D7_0601200	-1.13872016	0.403567142	0.735153018		-0.949833936	1.043565911	-0.093731975
PF3D7_0510100	-1.112399394	0.28801004	0.824389353		0.352400197	-1.128492373	0.776092176
PF3D7_1022400	-1.072601271	0.165969857	0.906631414		-1.099280193	0.855723898	0.243556294
PF3D7_1443300	-1.15447241	0.55735932	0.597113091		1.128986359	-0.774355876	-0.354630483
PF3D7_0213700	-1.152723772	0.517873177	0.634850595		-1.118247981	0.808405137	0.309842844
PF3D7_0503300	-1.017999009	0.037026503	0.980972505		-0.504569656	1.15176084	-0.647191184
PF3D7_1134000	-1.113867949	0.293355441	0.820512509		-0.631648647	1.152941394	-0.521292748
PF3D7_0416700	-1.056308643	0.124224825	0.932083818		0.647186371	-1.151761255	0.504574884
PF3D7_0520200	-1.153504497	0.622255339	0.531249158		-1.034499031	0.072998667	0.961500364
PF3D7_1206700	-1.152060475	0.643613499	0.508446975		-1.087082886	0.206364784	0.880718102
PF3D7_0930600	-1.078349019	0.181581802	0.896767217		-1.140460615	0.726793998	0.413666618
PF3D7_0409400	-1.154364212	0.553048123	0.601316089		-0.749106111	1.135558986	-0.386452875
PF3D7_1434300	-1.13205827	0.763090178	0.368968092		-1.144637282	0.440583605	0.704053677
PF3D7_1336000	-1.152135037	0.642690659	0.509444378		-0.942133678	1.049243368	-0.10710969
PF3D7_1460300	-1.149494751	0.479898213	0.669596538		-1.017234218	0.035409006	0.981825212
PF3D7_1461600	-1.004950976	0.009976602	0.994974373		-1.088515542	0.877949898	0.210565644
PF3D7_0921000	-1.100608806	0.247822682	0.852786124		-1.091527785	0.219534954	0.871992831
PF3D7_1119500	-1.087614314	0.207918293	0.87969602		-0.65656574	-0.494329476	1.150895216
PF3D7_0918300	-1.031676052	0.06669062	0.964985432		0.504314312	0.647426251	-1.151740563
PF3D7_1107000	-1.154215245	0.606096852	0.548118393		-1.065095676	0.14631164	0.918784036
PF3D7_0927900	-1.153893947	0.539576279	0.614317669		-0.851930175	-0.249061751	1.100991926
PF3D7_1250700	-1.143029866	0.429697997	0.713331869		-0.010551207	-0.994682648	1.005233855
PF3D7_1333800	-1.137481274	0.396687552	0.740793722		-0.822585027	-0.290501905	1.113086932
PF3D7_0909300	-1.12320581	0.329640556	0.793565254		-1.144974355	0.442967704	0.702006652
PF3D7_0714500	-1.117635751	0.30748593	0.81014982		-0.893632956	-0.186480534	1.08011349
PF3D7_1308400	-1.110435414	0.280991718	0.829443696		-0.69848383	-0.447055927	1.145539758
PF3D7_1404100	-1.143509068	0.432865158	0.71064391		-1.129908243	0.358846088	0.771062155
PF3D7_0610200	-0.97814193	-0.042369317	1.020511247		1.029297957	-0.967869992	-0.061427964
PF3D7_0618700	-1.082679352	0.193698961	0.88898039		-0.806676532	-0.312171853	1.118848384
PF3D7_0811200	-1.154181132	0.607081175	0.547099956		-0.871384453	-0.220445603	1.091830056
PF3D7_0405600	-1.03065885	0.064433926	0.966224924		-1.08683064	0.205629339	0.881201302
PF3D7_1330300	-1.140987223	0.416834518	0.724152706		-1.119619207	0.315188215	0.804430992
PF3D7_1415400	-1.134932061	0.383219151	0.75171291		-1.076748087	0.177181342	0.899566745
PF3D7_1329100	-1.071150446	0.162108302	0.909042144		0.551480799	-1.154319762	0.602838963
PF3D7_0311800	-1.150487491	0.660589508	0.489897983		0.803404554	-1.119968135	0.316563581
PF3D7_1233900	-1.15132119	0.652110825	0.499210365		-1.149232268	0.671821562	0.477410706
PF3D7_1031300	-1.010871234	0.02210911	0.988762123		-1.151346912	0.651832611	0.499514301
PF3D7_1344900	-1.148464614	0.678019457	0.470445158		-1.08848839	0.210485647	0.878002743
PF3D7_1116700	-1.134616829	0.753005718	0.381611111		-0.867366672	1.093801729	-0.226435057
PF3D7_1140200	-1.133608254	0.376543134	0.75706512		-1.072313266	0.165200847	0.907112419
PF3D7_0903900	-1.128457451	0.776214188	0.352243263		-1.097821676	0.858895798	0.238925878
PF3D7_1232300	-1.126553108	0.343825941	0.782727167		-0.737533133	-0.400670668	1.138203801
PF3D7_0611900	-1.152417647	0.639059247	0.5133584		-0.671939965	-0.477278142	1.149218107
PF3D7_1438400	-1.130641859	0.768389242	0.362252617		-0.490844681	-0.659731583	1.150576263
PF3D7_1031600	-1.144223128	0.706517943	0.437705185		-0.999613468	-0.000772616	1.000386084
PF3D7_0320000	-1.052902804	0.115906929	0.936995875		-0.193482888	-0.88912025	1.082603138
PF3D7_0407900	-1.154576448	0.562628119	0.59194833		-0.905256848	-0.168163433	1.073420281
PF3D7_1201000	-1.049362863	0.107394737	0.941968127		-1.026695122	0.97097497	0.055720152
PF3D7_1249800	-1.0919617	0.220842827	0.871118873		0.9636792	-1.032740498	0.069061298
PF3D7_0629400	-1.153579037	0.620852581	0.532726457		-0.399469601	-0.738517846	1.137987447
PF3D7_1368600	-1.146334921	0.453012613	0.693322308		-1.00469637	0.995236512	0.009459858
PF3D7_0721600	-1.134721348	0.752578375	0.382142973		-1.032854337	0.963538943	0.069315395
PF3D7_1129100	-1.128893209	0.774684785	0.354208423		0.929541625	0.128494959	-1.058036584
PF3D7_1120000	-1.088358941	0.210104462	0.878254479		-1.040270963	0.086111009	0.954159954
PF3D7_0818700	-1.149329705	0.671002395	0.47832731		0.953325883	-1.040912284	0.087586402
PF3D7_0916500	-1.142013684	0.718836336	0.423177348		-1.0540444	0.118680673	0.935363727
PF3D7_1418200	-1.099621815	0.244648824	0.854972992		-0.514155335	-0.638317898	1.152473233
PF3D7_0317600	-1.128419319	0.776347303	0.352072016		-1.140105721	0.728543264	0.411562457
PF3D7_1202600	-0.972947083	-0.052071238	1.025018321		-0.5501821	-0.604098772	1.154280872
PF3D7_1446900	-1.0578176	0.127951889	0.929865711		-0.473775224	-0.675062374	1.148837599
PF3D7_1322200	-1.130883934	0.363387158	0.767496776		-0.071126349	-0.962537913	1.033664263
PF3D7_1426200	-1.125816701	0.785175232	0.340641469		-0.6176052	-0.536136962	1.153742162
PF3D7_0801800	-1.154661813	0.569141071	0.585520742		-0.431902898	-0.711461574	1.143364472
PF3D7_0608800	-1.152696509	0.635238569	0.517457939		-1.04900862	0.106550142	0.942458478
PF3D7_0831400	-1.154190359	0.606818249	0.54737211		-1.083934942	0.88666122	0.197273722
PF3D7_0315800	-1.117010408	0.305096815	0.811913593		-1.129859699	0.771237375	0.358622324
PF3D7_1417200	-1.002871363	0.005767675	0.997103688		-0.954770409	-0.085029322	1.039799731
PF3D7_0703700	-1.15428471	0.603977138	0.550307572		-1.149793668	0.482805084	0.666988584
PF3D7_1343000	-1.074542489	0.171185423	0.903357067		0.375937486	-1.133486197	0.75754871
PF3D7_1447800	-1.154358383	0.552836975	0.601521408		-1.007849992	0.015889346	0.991960646
PF3D7_0803500	-1.048602091	0.105582474	0.943019616		1.102402415	-0.848743955	-0.25365846
PF3D7_1311200	-1.143325097	0.711683235	0.431641861		0.989755518	-1.009938931	0.020183413
PF3D7_1474900	-1.118093762	0.309247452	0.80884631		0.222849241	-1.092624734	0.869775492
PF3D7_1039700	-1.146207448	0.452040249	0.694167199		-0.988214309	1.011383058	-0.023168749
PF3D7_0730200	-1.154198558	0.54761594	0.606582617		-0.522855774	-0.630180984	1.153036758
PF3D7_1415200	-1.043243726	0.092982274	0.950261451		-1.000066317	0.99993367	0.000132647
PF3D7_1309400	-1.001075566	0.002154613	0.998920952		-0.232064219	-0.863564567	1.095628786
PF3D7_1315700	-1.154269248	0.60446369	0.549805558		-1.126963367	0.781346726	0.345616641
PF3D7_1468900	-1.146367942	0.693102299	0.453265643		-1.153030868	0.630272884	0.522757984
PF3D7_0422100	-1.000169408	0.000338902	0.999830506		-1.145195332	0.444551819	0.700643513
PF3D7_0908400	-1.013368439	0.027295749	0.98607269		-0.572868694	-0.581820279	1.154688972
PF3D7_1149000	-1.13316753	0.374363808	0.758803722		-1.12824672	0.776948417	0.351298303
PF3D7_1405600	-1.130479619	0.768984436	0.361495183		0.542776662	-1.154023659	0.611246997
PF3D7_0813200	-1.133864131	0.377818083	0.756046049		-0.348166918	-0.779375952	1.12754287
PF3D7_1366300	-1.148621821	0.47183684	0.67678498		-1.113117115	0.822505388	0.290611727
PF3D7_0306800	-0.974240422	-0.049668108	1.02390853		1.147674217	-0.683986638	-0.463687579
PF3D7_1417900	-1.117907513	0.308529926	0.809377586		-1.105780217	0.264901249	0.840878968
PF3D7_1317400	-1.067027681	0.151298003	0.915729678		-0.01472764	1.007282478	-0.992554838
PF3D7_0623100	-1.085267475	0.20109914	0.884168335		-1.080331685	0.893241738	0.187089947
PF3D7_0703200	-1.129683142	0.357810176	0.771872967		0.800338719	-1.120997668	0.320658949
PF3D7_0714600	-1.15203131	0.643970749	0.508060562		0.371965707	-1.132677701	0.760711994
PF3D7_1452400	-1.146442381	0.453837771	0.69260461		1.098773279	-0.241940772	-0.856832507
PF3D7_1139100	-1.149404873	0.479039864	0.67036501		-0.490589465	1.150552421	-0.659962956
PF3D7_1328300	-1.109033005	0.276066606	0.832966399		-0.977745175	-0.043114987	1.020860162
PF3D7_0303100	-1.120562821	0.318922293	0.801640528		0.909290591	-1.070999873	0.161709282
PF3D7_1472300	-1.153531867	0.531786233	0.621745634		-0.122921181	-0.93285716	1.05577834
PF3D7_1370300	-1.146173277	0.451780766	0.694392511		-0.908630317	1.071399602	-0.162769285
PF3D7_0501800	-1.149017503	0.475417462	0.673600041		-0.537291993	-0.61650257	1.153794564
PF3D7_1409800	-1.15429178	0.603751613	0.550540167		0.984378	0.030544169	-1.014922168
PF3D7_0704600	-1.154076576	0.544168194	0.609908381		-1.133815897	0.377577199	0.756238699
PF3D7_0501200	-1.152147647	0.642533212	0.509614435		0.803411668	0.316554056	-1.119965724
PF3D7_0931800	-1.142711808	0.427629453	0.715082355		0.47714529	-1.149203898	0.672058608
PF3D7_0824400	-1.149813516	0.666812463	0.483001053		-1.150888703	0.494256947	0.656631756
PF3D7_1366800	-1.138222943	0.737445659	0.400777284		-1.141167615	0.417932717	0.723234898
PF3D7_1301700	-1.153203081	0.62751313	0.525689951		-0.874415144	1.090314467	-0.215899323
PF3D7_0928200	-1.146966064	0.457933755	0.689032309		-0.514754603	-0.637759991	1.152514595
PF3D7_1116300	-1.138068789	0.399920313	0.738148477		-0.053394145	1.0256274	-0.972233255
PF3D7_0615800	-1.153376499	0.528813535	0.624562964		-0.334053183	-0.79021233	1.124265513
PF3D7_0319900	-1.121397457	0.322264654	0.799132803		-0.608558415	-0.545569304	1.154127719
PF3D7_1364200	-1.119694041	0.804211383	0.315482658		-1.141510976	0.42004212	0.721468856
