# Supplementary material for: A new mass spectral library for high-coverage and reproducible analysis of the Plasmodium falciparum–infected red blood cell proteome
Source: Gigascience. 2022 Mar 7;11:giac008. doi: 10.1093/gigascience/giac008 (PMC8900498; doi:10.1093/gigascience/giac008)
Supplement: giac008_Supplemental_Files [file giac008_supplemental_files.zip › Supplementary_data_sheet_7-experiment-3-relative-abundance.csv]

ID	Experiment 3 - (Rings - 1)	Experiment 3 - (Rings - 2)	Experiment 3 - (Rings - 3)	Experiment 3 - (Schizonts - 1)	Experiment 3 - (Schizonts - 2)	Experiment 3 - (Schizonts - 3)	Experiment 3 - (Schizonts - 4)
PF3D7_0304400	319870.1926	152232.1812	166107.2361	134968.7129	98902.21899	789570.7891	44350.60449
PF3D7_0630300	21338.13989	19687.4386	17198.31873	129779.2213	70991.04712	47697.51685	67208.94482
PF3D7_0407200	54989.55078	65404.89453	81379.28906	104851.4297	99755.28906	51400.21094	72504.25
PF3D7_0207700	142851.5305	62444.03882	64559.12805	303893.2355	1021453.614	1001620.308	506421.978
PF3D7_0209400	13281.35278	9927.838501	7919.552734	77022.68457	13927.62378	13057.37036	84027.8064
PF3D7_1117300	1464108.12	1844274.546	2111428.705	3566824.016	2649377.733	2072766.177	2080348.92
PF3D7_0412000	30735.98462	82464.73779	41584.80151	147889.8739	164534.8867	125619.9333	122445.6033
PF3D7_1006800	14618249.38	17203871.38	14382817.84	15796483.83	28651579.69	19730118.1	16507329.26
PF3D7_1007000	5312.683105	3115.269043	8276.833984	7762.474121	14061.78613	12051.32617	9807.608398
PF3D7_0321100	6577.243652	5380.268555	7882.168213	10497.69189	11243.33203	11055.53052	10933.63574
PF3D7_0107500	1086830.863	1866884.955	2196548.942	1138727.776	2127469.101	1183354.674	1131794.118
PF3D7_0920900	8393.410645	7402.30896	13305.64063	40622.33545	17300.67578	14831.54187	25199.49536
PF3D7_0819900	781398.9174	1079793.723	1096558.989	1065799.426	865304.6174	916207.3442	1211624.797
PF3D7_0415900	1106363.072	1434939.675	1511197.094	2539235.546	2021964.674	2402031.363	2539356.694
PF3D7_0214100	644742.7339	818264.5488	842736.4138	1680846.09	394734.1591	983737.1968	1540300.174
PF3D7_0717700	190527.717	79187.83496	88198.65466	1272047.389	52619.21082	373634.9441	960053.0908
PF3D7_1322800	211815.5171	8190.920166	5591.019043	176816.2295	455473.9465	299088.5376	187091.6145
PF3D7_1106700	17351.15381	29025.68848	6645.722656	10488.41626	3820.84436	6173.148193	13826.44092
PF3D7_0109400	28157.02539	20136.80432	26351.94556	161264.9755	26107.57983	122227.3389	177409.6777
PF3D7_0621100	12946.86743	12110.47168	9835.623535	235194.707	8861.868164	30182.35767	53645.46021
PF3D7_0933500	45130.44714	13217.8208	11116.68408	126068.7534	205356.2849	14666.54102	10289.8927
PF3D7_1342400	127174.5806	66511.98169	43829.599	346747.0361	81552.65967	143450.5627	276338.8752
PF3D7_1419100	28800.54492	13709.38672	32140.17578	139784.1875	18901.125	115844.7656	246026.0938
PF3D7_1448500	140055.3176	43017.99683	12648.35059	34502.98364	79285.32593	70593.0647	10921.56348
PF3D7_0500900	12157.73193	7183.792358	12838.54395	50461.68555	15866.68701	6700.642822	11568.81519
PF3D7_0722200	1325502.806	1055661.384	1291852.182	1408538.22	414123.5236	573532.6947	676177.4886
PF3D7_1006600	2605.439209	1837.997192	4677.803711	4012.898438	3645.08374	2160.223633	5392.915039
PF3D7_0319500	45832.33521	98137.86377	58478.15234	20137.4021	55021.31335	17267.62646	25510.91113
PF3D7_1450000	504161.6895	54149.65393	63162.82739	12026.16211	11254.52246	13134.19141	9527.327637
PF3D7_1443900	221852.6403	106416.1556	92857.6864	1469727.717	2104795.468	1265434.563	1187554.435
PF3D7_0519700	1305488.303	1282479.225	1558892.406	1119953.531	1739513.237	1238880.381	1294860.151
PF3D7_0906500	12462.43701	11500.38086	10473.70386	42441.10791	8576.677124	12428.49609	33847.20874
PF3D7_1455700	23993.02637	17097.64307	7659.220947	28535.89966	70579.00391	48678.09961	40310.99805
PF3D7_1317600	24727.55249	13181.27881	19333.96362	931139.2251	526540.7847	32690.67163	26550.47278
PF3D7_0508700	41011.97656	47358.99121	45977.36719	76819.3291	48280.70996	29631.41052	43630.52319
PF3D7_1126200	8615257.82	10898981.92	9902998.285	18402009.75	12936634.31	12466166.15	17255737.7
PF3D7_1326500	5938.541504	4286.384033	9015.906982	13578.98438	25879.42822	14170.60938	16415.01953
PF3D7_1246400	6938092.303	5476136.487	6320324.146	1992594.935	742664.6357	802075.571	1094629.766
PF3D7_0911100	49338.1311	12899.77075	58809.89941	195151.0095	10534.28516	28346.94788	80315.18628
PF3D7_0602100	24918.19775	225913.7783	170010.9133	118116.6475	95163.71973	49425.85645	115950.0953
PF3D7_1347400	3835.816406	3177.019531	3035.281494	5464.666992	10610.48047	7430.384766	2970.393066
PF3D7_1245100	22852.73743	17134.33911	35549.41113	61778.62207	45650.17529	46512.77539	71947.02881
PF3D7_0316800	1727395.336	1936939.229	2101409.761	5365269.468	3335917.269	4160767.227	4146721.908
PF3D7_1366000	7838.899414	15069.68701	6248.536621	10961.50781	5603.102539	14901.77783	7356.262451
PF3D7_1026000	148939.7625	12702.89648	29867.33508	434049.1953	354153.1582	220825.2222	444815.0156
PF3D7_0919800	21090.50488	15142.15369	18213.71851	83682.45361	17861.32227	16561.88086	60043.01611
PF3D7_0216600	41805.69434	22242.47534	24363.729	67703.77002	27425.81274	101817.9551	33393.34888
PF3D7_1017500	183550.8477	59951.29004	52709.29736	21309.56055	13023.34326	10267.95044	23277.66626
PF3D7_1354200	15802.50928	9579.739746	8504.095947	31470.28223	12914.60901	10035.35986	14631.07666
PF3D7_1353200	523955.3179	706762.9077	646155.8066	464580.9824	825669.1025	524973.5945	855936.3574
PF3D7_0610800	738310.8262	1130727.821	684969.7748	1662904.15	77984.08594	712659.1718	1778176.256
PF3D7_0918000	8904496.915	6370730.809	8636046.011	14608866.71	13532923.86	10683143.37	8574202.069
PF3D7_0410900	22005.66211	15761.74158	23984.14087	55000.2312	49469.92383	34461.17114	42919.95789
PF3D7_1113700	14588.80347	15727.08643	12647.60132	70424.25293	6674.565063	30101.73535	95201.39941
PF3D7_1130700	132199.1198	83084.35022	77663.68188	482839.7927	614915.2666	536347.4531	420492.9248
PF3D7_0502100	71302.36377	111902.9023	113607.9263	29979.69629	70689.93945	32262.73096	81392.60742
PF3D7_0311300	45701.97986	67280.63159	67977.23047	140464.2253	44115.56323	93618.85083	116607.1921
PF3D7_1129400	25490.5127	52486.97974	50462.32324	31345.70874	33299.11511	24511.35181	42287.16309
PF3D7_1215000	661388.6251	243724.5974	392420.7722	707303.6367	699465.2202	601062.1104	446055.3757
PF3D7_0607000	869978.8923	593551.5347	441033.4125	1064030.856	910287.5248	690430.2006	1078061.861
PF3D7_0519600	19838.95142	24108.60156	14671.396	60042.01782	61111.34741	43540.15674	51795.15686
PF3D7_1460600	918881.8867	580545.0791	659452.0503	431161.2126	261920.3684	251101.0449	210196.9165
PF3D7_1425200	111004.7744	100395.5625	116125.084	66354.4668	178649.207	132310.6943	91915.46484
PF3D7_1321700	110226.0692	723238.6399	627398.3038	201265.4788	176624.022	113652.915	145525.855
PF3D7_0820000	29525.89233	34278.25903	19470.7052	37425.89844	59820.01074	96237.89795	64700.43506
PF3D7_1304500	2121023.3	2857114.057	2924262.075	2386068.728	1048640.878	1748210.649	3050257.738
PF3D7_1316600	345650.1387	386952.8268	447837.8281	489959.4324	353674.9475	381710.8552	465447.9868
PF3D7_0623900	2258.972412	3202.189697	4691.252441	7345.538574	3634.634033	2724.540283	7551.291992
PF3D7_0704000	13514.87842	8165.981201	9678.858765	15956.01819	27172.93652	8307.809082	8642.212402
PF3D7_1437700	516910.5902	454791.6147	507825.3171	432184.2646	710203.1232	456857.0146	343517.651
PF3D7_0723300	5207.10791	6479.104004	2363.62915	8468.713867	1796.357544	5512.658691	9302.496094
PF3D7_1110300	3128.605469	4434.931152	6497.236328	1727.755005	5388.708496	3746.681641	3150.828369
PF3D7_0532400	897241.5107	1434481.169	744959.064	506161.0449	2461056.177	793079.5696	824507.6548
PF3D7_0527500	1006829.764	524936.3767	426836.912	4694470.199	2016771.391	3431830.765	4723981.016
PF3D7_1345300	4665.719727	3291.414063	2246.677734	6780.869141	3842.88208	1392.884644	2677.960938
PF3D7_0909700	9150.938477	15412.80762	11804.61035	2076.712402	2694.141357	6411.932617	5375.888184
PF3D7_1237500	296978.6594	424510.8011	376621.8225	269227.4623	274337.6515	271732.4037	299747.7062
PF3D7_0716300	372990.2211	128419.8479	99556.81824	720213.9025	3675144.854	2381238.542	1205643.171
PF3D7_0317500	20856.55994	20825.63184	21872.15259	82146.03601	138449.8113	41882.90869	66225.48584
PF3D7_0904600	31521.34033	25099.61584	24074.19226	80642.75562	134750.4357	93840.28979	94734.8125
PF3D7_0920800	1500090.058	3580649.28	3254409.873	1614284.973	185706.1943	834256.165	1715638.003
PF3D7_0716800	2420880.701	2405834.564	2267642.305	2958467.486	3073981.721	2694436.367	3095038.667
PF3D7_0921900	92503.50806	15615.47803	10318.85352	61370.77515	8285.385742	51785.36182	86418.55176
PF3D7_1463300	50619.73218	14404.66772	16459.54102	140574.635	74986.4397	79437.62244	148618.8506
PF3D7_1321100	69277.7522	12097.07007	13892.42773	87910.45874	40104.02734	53904.79919	87802.00146
PF3D7_1244800	35786.29956	34694.92224	54756.38818	243167.5322	29644.51978	82319.42139	175958.2141
PF3D7_0622600	121261.665	156293.5166	229719.3062	137896.7578	177312.2188	102005.1519	114409.0947
PF3D7_0803800	81704.26331	38915.14404	63214.82739	1979207.949	71497.15991	138974.9294	313046.9187
PF3D7_1438700	88113.37683	44041.48926	52923.21777	531427.1323	169133.0233	376097.2769	498445.4724
PF3D7_1335300	1111582.301	398521.8629	395188.9561	437013.981	165407.1975	187101.3586	197734.8878
PF3D7_1221000	40531.43433	34695.80786	44383.94641	78557.53052	297297.5098	120076.3209	167965.0591
PF3D7_0312800	950125.6851	638079.0206	941920.4414	1274034.697	1314195.93	2002151.057	674055.0466
PF3D7_1433400	241951.9979	195487.8073	98346.78027	283131.5923	346447.2933	257071.1201	246222.8931
PF3D7_1006900	3239.533936	4592.177246	6727.604004	46558.58594	42116.3125	24672.67773	65016.47656
PF3D7_0909800	127564.6934	11461.91138	7823.755615	173480.3369	156715.0154	79102.61621	122279.8379
PF3D7_0710100	143165.1543	93934.15662	136787.7524	813542.8883	1894448.703	1633127.121	685826.9343
PF3D7_0208100	199694.6082	196049.5491	228341.7063	98513.60742	276141.2354	214187.3235	124125.3213
PF3D7_1226900	198248.0945	115612.073	136183.6567	408755.52	381884.6283	271118.0767	268347.0542
PF3D7_1241700	312652.0498	243192.1704	300303.6636	628418.354	294796.1241	327881.5814	439950.3582
PF3D7_1429900	13013.07153	16249.97375	15590.50171	53508.45569	31551.94067	16051.07178	23503.59924
PF3D7_0410800	430543.2618	130499.9751	141208.418	1293786.831	1654196.266	1198347.151	1033381.625
PF3D7_0922100	374807.4713	377997.0244	354307.9475	709308.6825	1107244.662	819085.6699	594576.8867
PF3D7_1132300	33417.43262	33565.60254	6973.052002	132984.9219	4943.966553	34597.61646	63085.91357
PF3D7_0922600	84667.98877	71677.14966	55483.88928	924306.2476	56581.04272	114418.9218	687512.6753
PF3D7_0516200	6947777.436	8584339.183	7662002.577	8676232.671	8916489.677	9263864.295	10920801.49
PF3D7_0206700	52982.08459	76127.43958	53574.16138	177396.0138	24338.84375	43565.90479	179942.2949
PF3D7_1250800	6830.722656	10393.02661	7094.148438	4027.552734	20333.49683	3903.850891	6842.139893
PF3D7_1029600	6078339.719	3322338.7	3919938.799	16603467.53	1439825.428	10032400.47	21401032.08
PF3D7_1466900	192388.6586	187843.941	356500.4592	237097.4844	246563.6074	253637.6392	175594.7302
PF3D7_1436200	88127.70984	76478.43823	54531.15833	281619.3046	157958.5179	72098.71667	82847.69385
PF3D7_0520800	11925.74829	19455.05029	9144.822021	14018.86548	47262.35168	24828.63525	95556.50378
PF3D7_1320900	82405.92578	26341.21313	40214.61523	159938.9844	121720.6211	18440.10815	143764.4219
PF3D7_1209900	8500.013672	2850.28125	1945.565918	15512.27344	27144.6875	1864.589722	12071.82617
PF3D7_1310700	9515638.744	10762407.2	11918347.71	1937600.804	885383.4302	759409.9802	1057650.014
PF3D7_1114200	62383.85156	118124.7344	79794.9375	37386.08594	59555.09766	40020.16797	36824.28516
PF3D7_0322900	3568709.727	4530258.871	3897083.792	8676690.225	6527734.59	7681234.894	8362804.357
PF3D7_0509300	11487.68115	8567.286621	7827.408325	28362.45703	14153.02905	17798.70337	41932.47754
PF3D7_1430700	52142.55981	18604.95801	32588.12061	109471.0798	226445.3354	81450.65161	102770.0654
PF3D7_1206800	10572.34717	13116.98804	10771.3999	89345.40039	9729.824707	15818.40869	36347.33496
PF3D7_1420700	2173902.016	4518611.516	3158312.583	2040019.822	8349169.171	4959500.465	3153106.803
PF3D7_1419400	91387.71094	34053.21387	216251.9587	169080.3506	114833.1995	209283.8085	163522.702
PF3D7_1019400	261957.7673	332361.9341	353183.5935	546973.4033	464597.739	327371.6096	435795.8438
PF3D7_1435600	86867.03198	23832.40125	22127.34473	142645.1323	36906.91602	57340.31421	41952.75269
PF3D7_1211200	41032.5542	44468.92236	8550.282227	71764.25195	77814.52344	18791.41699	44652.04858
PF3D7_0518300	434182.0669	276977.4956	232673.0684	746453.1108	299246.469	408673.9436	968217.1254
PF3D7_1023200	9112.081543	9717.371338	4707.411133	56703.92383	5378.561279	9454.832031	55366.6875
PF3D7_1344800	1199318.839	1429963.719	1346389.665	1104749.973	1906691.687	974657.4476	891124.7063
PF3D7_1222300	66689401.56	70563995.78	65990791.99	75392344.27	91749299.43	79540211.85	70483331.31
PF3D7_1017300	48454.40161	18022.87939	15198.01489	57314.27295	35217.50684	37149.70361	51802.74854
PF3D7_1009400	109388.582	128825.9883	100281.8555	98022.07031	152206.6563	121440.4688	124219.7422
PF3D7_1028600	10386.37939	12272.09998	21889.479	18255.36133	47261.19922	34756.58862	17926.54309
PF3D7_0616800	216576.8599	161328.1931	101862.0068	622883.7695	489926.0581	375825.9584	378988.5659
PF3D7_0933600	247532.9473	91374.05688	171121.5574	573274.9961	518129.1104	402143.0732	379613.939
PF3D7_0423500	2802297.181	1735665.969	1412119.379	2424704.167	1404120.842	1118653.894	1359326.08
PF3D7_0415300	59549.62036	14651.02661	12844.64185	122366.5596	118330.843	79114.95703	94209.90039
PF3D7_0806800	3251650.969	4054032.497	4793480.781	2783681.255	3457658.535	2290863.344	2107723.999
PF3D7_0628200	439017.0029	483765.347	571235.2207	346607.4298	682451.925	360634.3357	402654.7161
PF3D7_1119300	92802.823	147707.7283	116565.939	101522.8132	119159.6843	106898.9517	106218.9958
PF3D7_0711300	74413.25586	166451.957	109930.0156	115017.1133	54470.80469	84955.62109	127547.7734
PF3D7_0105800	49656.77173	34305.99048	26930.19897	192493.146	238548.3372	179103.9202	128634.0552
PF3D7_1423800	6541.546875	2296.693604	3364.688232	8320.829102	6686.415039	3855.050049	2858.024414
PF3D7_0822100	32157.06445	42394.0896	30677.80151	12319.24023	25382.24707	6958.697998	7316.70874
PF3D7_0924100	4868.391113	3634.80127	2481.06958	18450.37891	8572.004883	4272.032715	13915.82129
PF3D7_1237400	6412.384277	5953.147583	8721.444092	23850.44183	8971.108398	13379.54883	25962.13599
PF3D7_1149400	81638.71179	51008.77283	58019.10449	282757.5649	299927.7285	168492.7205	214572.7512
PF3D7_1140100	299577.1917	301517.8091	345663.895	1040359.037	535629.97	399056.3113	618827.6487
PF3D7_0322400	1041082.875	994283.8594	930819.7031	146838.9141	49814.5752	4740.727783	70372.91382
PF3D7_1468100	4324039.888	5037085.396	3880388.675	5876845.582	8098690.901	5688163.842	5154476.21
PF3D7_1312800	139949.1997	133489.5876	116620.3033	63238.54297	50811.50574	63790.44336	51179.96796
PF3D7_0507500	919172.6936	531087.7578	652340.691	547737.9442	48821.92188	41252.43555	63459.55493
PF3D7_1107400	21499.12402	13375.04883	6875.92627	109158.9839	26732.42749	23816.07959	105871.0333
PF3D7_0810800	149119.1461	174572.988	173757.3259	803758.8438	33826.29224	190976.022	549239.7971
PF3D7_1438000	89776.28735	90675.19763	72388.46533	129737.3604	40612.35962	65795.62329	79743.78174
PF3D7_1348600	147233.2708	39837.44116	55346.59277	168756.2988	25478.92566	36080.96558	47009.1123
PF3D7_1203700	9156115.072	11047901	11882625.88	11284392.99	9809865.523	8470407.444	11031202.73
PF3D7_1113100	143219.2422	93592.47144	104558.5215	145050.0742	74553.63354	75126.52148	83150.29883
PF3D7_1033200	3331110.375	2789910.061	2462505.13	6549861.254	6899652.733	4649020.225	5696456.055
PF3D7_0702500	4486865.273	5330495.286	4931983.739	3302992.586	10909509.26	4421047.141	4497253.021
PF3D7_1362200	903509.5848	1630530.325	1087437.102	1275656.276	962906.2522	937903.7888	920049.9482
PF3D7_1113300	54515.65088	192023.4587	70823.41919	268869.023	426705.1499	325076.354	138331.806
PF3D7_1138500	1039380.808	1117455.542	1182466.295	1647843.901	434376.3359	1047910.412	1414942.788
PF3D7_1421900	39734.13135	41078.21655	4753.263184	98058.06006	85538.19751	49827.80225	45001.21094
PF3D7_1421200	1094231.825	1156936.415	688874.1045	2006697.052	1368424.214	2689740.876	1871302.907
PF3D7_1136700	31550.2168	16339.24609	5273.796875	34152.19922	3815.490967	2261.214111	11344.47949
PF3D7_1443800	4488.109863	6362.086914	2320.94043	14159.60742	6039.506348	8520.324219	15906.87207
PF3D7_1423200	19814.9707	18052.39648	15846.03223	11569.96094	362063.375	7310.562988	18087.73242
PF3D7_1122100	20265.8125	2152.172607	3994.935547	70554.98438	66277.51563	2529.478027	50720.95703
PF3D7_1446600	1903957.141	2153514.503	2516499.409	1854637.535	1988012.272	1445317.456	1656727.47
PF3D7_0925500	13745.37207	3830.758301	5612.114746	7757.367188	13441.37012	7637.077637	10586.80957
PF3D7_1121600	5909679.487	6699303.355	8917906.027	9125332.702	9323189.86	5309003.634	6892848.371
PF3D7_1002100	279680.4254	161966.1897	118436.502	342555.5469	572314.9512	343683.5791	381721.3608
PF3D7_1216500	9590.831787	12701.07935	12358.61865	11982.16797	15545.72559	17200.2749	11524.85156
PF3D7_1231400	12050.68579	3608.168823	9890.595703	5515.761719	10673.2561	4240.730957	9792.098145
PF3D7_1405900	116301.0208	24592.22583	24343.94556	45466.44336	53592.34387	27957.83472	43682.18921
PF3D7_0532100	1067058.724	1633645.687	1461411.53	1776870.904	2237614.196	1255848.703	1306291.965
PF3D7_1412500	590921.3435	755585.4521	696258.0315	389041.6754	363965.4919	490469.0679	506571.4898
PF3D7_1322000	321366.623	107446.9034	157262.5267	750246.8086	468110.6274	543053.946	518044.0579
PF3D7_1002900	3615241.831	6870280.747	6739570.887	2209427.65	4923662.585	3139908.024	2560044.037
PF3D7_0105200	108434.0371	34421.82227	41407.47156	622970.9343	465455.5449	280061.2394	392030.8472
PF3D7_0932100	36686.47229	26817.56201	26858.70435	52784.41382	35403.71729	39951.677	35550.25671
PF3D7_1011700	119773.8982	119271.3843	95072.05884	373044.6758	95421.33948	189821.3328	430153.5681
PF3D7_1308100	42449.22314	15787.68579	20592.42578	47556.6167	65241.34534	56149.69421	63507.48608
PF3D7_0517000	18368738.98	27967203.06	26281461.46	17001396.39	22803773.19	24720745.32	20316100.72
PF3D7_0806300	25690.67188	12541.61865	13749.14526	55728.83594	13214.37402	15769.59741	19588.56445
PF3D7_0524000	3329190.358	2452432.981	2421844.556	10693682.1	3546658.016	4311865.632	9115673.305
PF3D7_1249300	47548.46655	18245.29468	19713.27258	157224.8359	177159.0002	238940.811	102457.9263
PF3D7_0816000	40881.15576	63615.68872	9244.76123	72898.1167	39016.35254	73522.64771	74524.90527
PF3D7_0318700	76955.97949	6950.805176	4744.531616	8398.857422	6235.610474	8169.37793	4214.07373
PF3D7_0104500	56115.01196	77034.25146	50970.32666	56864.5813	26579.56909	58753.90723	129083.5605
PF3D7_1312700	98684.6637	56756.66284	33359.64624	171388.5789	496472.033	283947.4241	224080.5325
PF3D7_0727800	617612.4117	743681.1824	844436.9744	605940.8169	1344689.659	823706.1013	469109.5553
PF3D7_0305200	29320.8894	18506.10498	26641.21912	117696.1104	16316.84253	21382.83716	106635.835
PF3D7_0504400	39919.93164	8635.365723	12650.93066	59760.32227	158381.1953	103215.5664	65996.22656
PF3D7_1338100	161804.4961	144319.1379	216495.1516	713679.0747	110468.7975	183350.47	387633.4207
PF3D7_1108000	38061.60913	60783.69336	52187.86377	34792.97192	61748.95728	5956.442383	76607.51392
PF3D7_1407200	16644.41479	16150.18616	37417.66028	31886.06934	83188.45105	80062.12305	31444.8595
PF3D7_1100200	24523.75195	47998.27344	36099.69531	4564.429199	34201.10156	3509.309814	2399.412598
PF3D7_1216400	1300.595703	6086.878906	2220.542236	9152.407227	6614.979492	5848.918457	7028.473633
PF3D7_1132400	24797.32629	13725.07568	17120.70276	118781.8931	148754.1392	122561.4429	97496.42456
PF3D7_1241200	129549.0164	102382.5845	55188.35461	360632.7981	307992.6758	180860.5068	288051.3906
PF3D7_1211900	6807083.015	9055759.759	9549869.664	5669132.806	7426823.177	5281833.503	4548747.709
PF3D7_1408100	14501211.06	10843837.97	10692151.87	22549871.61	18602653.74	15895741.73	19505367.14
PF3D7_1332000	477568.2766	364633.583	730209.248	397636.9058	535442.8715	354968.4741	277745.1521
PF3D7_0928000	27088.05176	35689.43359	51419.03711	24760.70801	30616.79688	12254.29578	26489.22363
PF3D7_0617300	103102.0781	173358.7188	170399.3125	66575.58594	3368.337402	21397.45898	60238.625
PF3D7_0526800	10030.81445	3912.94165	2670.924316	3940.038574	1932.362549	4598.934082	1866.399536
PF3D7_1445600	38668.23584	46275.26587	45445.87488	48191.80811	87143.03906	27554.04688	58313.68066
PF3D7_0504800	63006.19666	54065.3811	42990.77148	306686.7008	148705.5945	122799.2988	125064.1055
PF3D7_1022500	158268.3708	60405.29199	150339.5383	196399.168	221794.2698	132224.4663	96054.05835
PF3D7_0727900	4872.985718	9061.4646	11172.19287	15012.38354	72951.39722	51461.47339	77197.06836
PF3D7_1002700	24437.59595	31640.08777	23494.68262	624878.3906	37323.2627	59328.2489	92849.81641
PF3D7_1033100	60816.41895	68129.4375	63065.42456	135907.7218	62417.21118	112831.5116	305534.0305
PF3D7_1006700	22252.80518	25324.93896	20278.8335	89982.94312	88067.64417	82456.78369	92791.25562
PF3D7_1124600	1687604.821	2426242.14	1886164.237	3674612.363	205984.6979	1524161.396	3793442.291
PF3D7_0903700	1123660.305	1501321.422	1195042.042	3420064.139	226127.9869	1300297.076	2806340.572
PF3D7_1451800	1840662.786	940635.2976	872058.8104	3345793.682	5209508.589	3515681.718	2957798.14
PF3D7_0628100	31543.24597	24837.55444	29268.18579	73392.3446	35796.91687	29154.33374	57270.19025
PF3D7_1358200	146200.7622	234072.998	47026.83569	163429.2793	190842.853	153993.4014	123627.3291
PF3D7_1309300	37483.57422	38803.89795	47320.48511	60160.4631	63321.52197	30084.85034	40434.56274
PF3D7_1451200	25916.40027	30109.31702	40404.09619	32024.04236	231005.7808	88286.23071	122287.5315
PF3D7_0706000	309239.937	164783.2777	156368.2177	1443399.763	312443.9648	539675.7674	1033245.505
PF3D7_0402400	180234.2998	19396.16406	23031.01416	168135.8718	426650.2422	341517.186	352379.0859
PF3D7_1455200	128939.0488	19671.93237	42474.64111	218936.5176	156017.1282	168469.4502	65321.06909
PF3D7_1345400	11949.79431	16908.52039	16859.01343	20762.40356	35377.63574	28824.44556	36501.11694
PF3D7_0703300	36520.94336	6191.712646	9669.014404	91801.77173	167484.4346	127805.124	71608.9519
PF3D7_0913400	68869.62561	7238.279053	7139.69873	169893.4883	169833.418	88032.00488	129239.6875
PF3D7_0616100	4414.164063	3113.955078	2125.546387	63633.38281	22074.20508	144944.5469	17290.04102
PF3D7_1409300	31588.58521	21779.80957	20228.82239	173163.3018	17421.09692	55771.04089	93213.10156
PF3D7_1230700	397061.201	508763.1289	601724.728	512906.1658	265313.1816	346958.74	547549.6509
PF3D7_1027100	9595.864502	8102.358154	8981.391724	10598.77637	46744.89453	9101.825928	31730.35938
PF3D7_0514900	79843.66406	66451.30469	80485.01563	82665.97656	173089.8906	94443.32031	86833.89844
PF3D7_1408700	33272.55713	37797.06189	30314.91211	82455.40063	54481.77002	51956.47266	59781.74744
PF3D7_1315400	31663.44043	37458.27686	28328.25989	16183.81079	28210.85889	23748.80762	27886.99756
PF3D7_1142500	2901555.551	2908473.574	3332540.397	4012527.487	4568482.604	2531561.898	3847184.582
PF3D7_1432000	10954.6311	16295.76294	10168.48608	11721.74536	58175.78418	19750.93921	18719.41626
PF3D7_0415700	18143.01636	13452.15771	14057.69836	131167.2261	53228.62109	35048.50781	58294.06006
PF3D7_1135900	1666332.237	2099132.175	3241647.216	1687980.219	2506123.8	1739735.635	1214641.727
PF3D7_1316800	76544.01563	110668.9141	171165.4219	59968.83203	142528.7656	78803.14063	58662.41797
PF3D7_0717500	5115.456665	7796.116699	10260.70752	79999.39941	7615.431396	8557.993164	36123.49414
PF3D7_1358500	15520.56616	13041.62878	27105.13623	33110.08008	23218.5061	14469.25159	54990.08252
PF3D7_1023900	1104185.048	1163418.002	1019177.232	2055746.965	3312505.25	1935009.016	2047125.074
PF3D7_0612200	93507.81848	71728.91223	70046.08923	477479.3039	613901.2874	423688.0715	324030.5959
PF3D7_1442100	1546049	2415775.25	2066236.375	1431210.5	706398.875	1384437.625	1670612
PF3D7_1320600	2486700.285	4405598.017	4280200.48	1649118.878	2767454.695	1773624.818	1194367.25
PF3D7_0505900	137662.8557	96326.68042	107013.8091	253399.0315	76198.75513	173630.5723	263693.0415
PF3D7_0831700	30756148.42	34783574.06	29009834.71	30139391.25	43707341.43	48648137.88	37928325.53
PF3D7_0311500	1370312.188	2511350.719	2733709.063	524378.7734	1268504.75	755806.3906	448794.9844
PF3D7_1343700	3520538.463	4708898.222	5422852.262	2940430.429	2511213.409	1917579.537	1815540.981
PF3D7_1238500	28413.17212	29180.72485	18103.58667	37852.22961	40257.39478	41763.56921	39882.71707
PF3D7_0409500	6072.784668	9551.665527	6519.845947	17206.5542	6451.494385	12427.99023	11163.96118
PF3D7_0218500	34774.88574	14935.27295	8505.594116	108169.4492	62822.68604	27935.97717	72294.58496
PF3D7_1308200	308129.8788	252114.9657	275716.0551	1190458.46	194077.0077	705762.8705	1456722.531
PF3D7_1302000	75604.89185	111584.801	89585.08008	48069.51709	107329.22	40802.69531	62982.48535
PF3D7_1330600	166477.8704	82405.93274	62870.99475	303969.2429	330100.8787	256000.3665	207923.0464
PF3D7_0217900	220286.1768	74460.66406	66574.93579	408824.3511	93927.92236	331798.3362	430466.9294
PF3D7_1364400	7768190.385	19496211.92	17564118.64	1631802.148	1773588.031	2023525.435	1091266.848
PF3D7_0731500	2936835.41	1443335.419	1800341.518	363416.3212	177282.4712	177121.7905	206123.0447
PF3D7_0410300	3622.56665	2296.491211	3364.391602	6032.863281	5068.07373	3003.544922	3588.398193
PF3D7_0323700	68389.16064	76151.89624	75127.60303	2245572.753	82621.19092	42746.86548	71497.88257
PF3D7_1013100	20139.01953	8840.80542	9052.615234	5223.043701	22702.56226	12690.9165	22653.57568
PF3D7_0208600	19247.45703	5426.21875	3703.868164	20710.11523	31794	29389.9707	24211.59961
PF3D7_1125400	70952.63403	21341.68701	18264.33472	161056.2451	201075.1067	97860.35474	124040.3506
PF3D7_0908000	86458.8855	77887.35059	81781.19116	208810.3892	115585.5684	88326.69653	89977.04517
PF3D7_0608700	486781.3529	535059.7045	515281.5966	1927141.599	235304.6541	659617.1013	1278866.338
PF3D7_0613800	224819.9847	185720.1542	202858.1096	1290445.363	1290193.4	810393.4626	790990.8114
PF3D7_1249100	297515.4697	503692.2449	397164.0129	248492.1083	27425.98706	137040.6396	201143.8684
PF3D7_1203900	219323.75	151697.625	206762.5	835571.75	43824.79297	259342.2656	759902.875
PF3D7_1145100	128281.9778	134572.808	150308.7251	311349.0615	112769.126	604259.1687	160243.8573
PF3D7_1364800	800507.5861	1451938.765	1169973.143	510592.8903	1215742.663	667805.8667	599453.5986
PF3D7_0210900	1009698.857	1487830.744	1159236.066	1130683.181	1646644.933	1128263.205	1323592.111
PF3D7_0603800	6960.681274	9146.148926	8480.62085	9557.082031	6012.41333	8484.263672	5691.550537
PF3D7_1224400	5627.672852	37373.05469	2165.678955	3883.390381	12208.98242	5050.982422	1839.565308
PF3D7_0306200	15639.39148	26237.99854	22004.70166	149071.5894	20097.13245	23873.58167	95408.41049
PF3D7_1369700	85644.75183	91058.29456	77150.56128	171614.1924	76222.07947	61079.4657	95057.7168
PF3D7_1019600	26801.62231	25905.32227	24619.17212	162487.1106	52355.31885	65892.95313	59382.40356
PF3D7_1239500	12818.24487	11360.87036	9651.815918	12602.875	13488.88171	23589.41699	23812.08936
PF3D7_1427500	99040.86023	43831.64282	55120.93408	283669.1417	110025.873	199967.9248	347630.2349
PF3D7_1456800	784451.6217	1191855.596	1244882.537	1661654.822	966688.723	657808.7253	660735.5902
PF3D7_0406400	173132.8402	84721.49353	92733.82471	575499.1563	49929.63916	455066.5393	571349.793
PF3D7_0804900	303814.1558	317706.9363	342872.7648	430498.1892	411228.3699	204046.2821	429122.2559
PF3D7_1005500	21020.03369	9781.813721	14392.56738	62393.59375	62991.84644	58311.5708	39412.34399
PF3D7_0506900	1553909.537	1258119.359	1470630.164	1977544.217	1100669.865	1273398.464	1227663.77
PF3D7_1368100	933737.7823	1430859.429	1481586.285	1336804.624	518991.6196	775192.4972	993863.7102
PF3D7_0316300	82632.21655	23746.14478	23855.47168	240605.2073	249856.0715	405688.0148	199664.7821
PF3D7_0508800	502448.4468	528979.6238	587574.7903	685362.2905	1276087.09	617494.884	695914.9307
PF3D7_0525200	60301.40479	43543.83228	44963.4585	47086.79419	59747.00098	58568.18164	37154.95776
PF3D7_0719700	198035.0259	146808.6742	109607.4028	1105172.067	464467.2664	481675.7646	713803.1572
PF3D7_1467600	29499.25293	16029.77734	4097.324585	8228.317383	6373.354736	8351.123779	4127.539917
PF3D7_1320700	39242.69702	28647.54932	30501.31201	120823.3682	100657.1338	45024.51416	51163.36133
PF3D7_0714000	127947780.8	239394572.6	223525367.2	65461863.81	109632221.4	81770786.71	59281792.68
PF3D7_1343100	11454.34888	11549.79736	11266.95313	29688.09375	10633.27271	11918.62476	15279.15454
PF3D7_0307100	5572227.133	4994355.204	4590690.787	7728890.285	6955491.743	9267089.115	8922822.597
PF3D7_1308900	41435.93848	61478.59241	57639.67383	115079.9479	118205.0664	42485.35645	59983.67212
PF3D7_0923000	937450.0681	1280205.245	1141317.213	624584.8555	1119610.873	963903.0878	732689.1042
PF3D7_0513300	1055281.455	1029673.023	798679.9631	1740307.461	208908.5062	1387698.197	3069632.155
PF3D7_1401600	768362.0366	566988.5747	570166.3264	1436238.645	362157.2065	391535.2047	504520.9775
PF3D7_1340900	416403.4739	743749.7025	562161.2046	237047.0344	492108.1309	338589.8232	255690.3291
PF3D7_0614900	41444.28516	43200.28516	52218.32422	33033.07813	36916.53516	26129.36523	29246.60742
PF3D7_0217800	410138.6743	414441.4436	372790.5403	802976.8394	481911.6696	503187.5376	724766.8389
PF3D7_0729200	210893.1168	243709.4175	269177.7617	267894.3459	339077.9722	254729.6743	266821.0222
PF3D7_1309800	9423744	10125003	15417514	4463060	11670123	6356.960938	1221670.5
PF3D7_1031200	220902.9026	127648.522	123962.7289	339318.9082	131745.2241	108659.9077	170520.8555
PF3D7_0108800	1922.136475	2292.474609	6284.057617	3504.476807	6932.166016	2694.377441	5727.165039
PF3D7_0828300	226006.5122	61167.02881	93868.77722	551189.3789	483481.0039	354857.2524	379711.7639
PF3D7_0904400	74869.95996	50756.02661	109785.4355	56829.47412	71433.09253	24716.19751	51164.74023
PF3D7_0925700	5436.515137	3254.959229	2221.793945	112021.6172	113359.7734	72425.04688	87385.0625
PF3D7_0415400	15049.2373	12728.21875	5098.762207	15304.50684	8484.564453	8723.643555	17442.33594
PF3D7_1242700	11810962.42	16804647.04	17657019.6	11144629.84	13914838.57	17118127.97	12627203.53
PF3D7_0626000	1252976.043	10274.22949	7328.514893	34976.40186	13186.66992	12012.49292	30972.23169
PF3D7_0106400	6356.910156	5896.808838	8638.906982	27229.19141	8893.498047	10047.76392	19200.12451
PF3D7_0610900	1195341.851	1321983.276	1188386.133	664548.0476	1497933.754	1087386.947	727430.8564
PF3D7_1228600	2590603.48	1822420.854	1840879.294	3021542.084	4355694.193	3472602.58	2948163.29
PF3D7_1105000	87404127.58	128914402.7	175711524.7	42811301.12	75387018.42	52866261.52	41676978.16
PF3D7_0922800	5917.773438	4174.67041	2849.577393	7266.698242	2061.614746	4906.54834	6986.487305
PF3D7_0924300	7171.851563	9129.130127	6580.797852	11174.4552	4257.506104	6438.206421	4810.460083
PF3D7_1373400	2793.762207	1970.849121	5402.427734	8443.447266	8090.083008	2316.366211	5989.551758
PF3D7_1010100	3249.421143	2292.291504	6283.556152	18254.70898	5517.847656	2694.162109	13826.81934
PF3D7_1453700	141503.8652	149993.1848	136675.259	1439039.515	106618.3385	431997.4919	1058113.671
PF3D7_0525100	1157053.934	1198033.033	1104097.051	2459485.949	1522523.823	1234456.584	2133721.853
PF3D7_0617100	174115.1647	188227.1438	185327.7737	286251.2498	233410.7019	154439.0204	183747.2245
PF3D7_1410200	89978.78052	29286.76636	39062.6355	249323.3999	48625.05981	118677.056	298838.5669
PF3D7_0525800	18502220.46	17651593.53	18657831.82	4314522.789	1522232.26	1653252.756	2097282.035
PF3D7_0914200	486753.0776	796967.978	880927.8026	278153.3171	252316.4819	267138.9001	169603.4463
PF3D7_1214100	245801.1094	264562.2692	300198.6099	268271.7227	443603.6831	387308	206033.355
PF3D7_1212900	56360.00281	51258.11389	52579.49048	147030.3707	431139.8787	189699.7633	176534.7411
PF3D7_0807500	123715.6777	70844.24744	74225.95459	518059.2473	75874.81641	127786.1992	376056.7756
PF3D7_1347900	9008.684814	8924.407471	4122.537598	30346.96387	59505.06445	33728.38574	33895.0459
PF3D7_1200700	19013.53613	24555.87207	20800.85718	11475.61694	67036.28552	12956.79565	11613.55603
PF3D7_0805700	140157.59	78297.09375	72601.12646	950985.6511	342070.0665	274703.0845	558993.9223
PF3D7_1317800	510360.4795	613589.9265	541995.2542	2293239.332	1161954.856	1457933.757	2335815.941
PF3D7_1133800	303444.887	41469.50256	39822.73779	591231.6348	78699.66919	443482.5654	296363.76
PF3D7_1421500	25626.68213	10254.76709	19456.56799	70745.64429	160437.1445	24452.13281	82285.1333
PF3D7_0821000	341354.7594	96701.74231	128317.3503	1083458.323	1122558.568	882799.8535	719310.7994
PF3D7_0803600	12048.57764	3822.604858	5291.372803	11764.4292	9470.719971	8100.697144	7665.562988
PF3D7_1203500	22832.16699	7084.592041	5298.833496	31107.53711	6041.960938	25042.97412	54564.4043
PF3D7_0308900	263192.5085	298149.9905	268839.5715	129268.8777	192417.3698	320860.3057	124646.9501
PF3D7_0323000	14265.16455	18061.41003	13748.39624	36716.37305	17932.78247	16379.88916	42383.03491
PF3D7_0213600	577549.5625	479492.0625	431700.8438	640792	1463363.25	1228400.625	449686.0625
PF3D7_1468800	38585.42578	73191.65625	20633.49023	20259.69336	28278.44678	15878.12988	29887.74316
PF3D7_1454400	1735284.123	1291826.933	1100650.505	6786138.543	2027586.774	3614673.494	6280728.65
PF3D7_0509100	37293.8147	27369.4408	30504.41846	100322.7976	53404.88452	78930.60254	108932.2832
PF3D7_0731300	1099401.906	2341627.611	1366962.245	948557.5576	2470510.548	1249289.015	1103265.413
PF3D7_0717600	35125.15161	12171.06519	8307.814819	61101.08984	46765.07764	25008.26025	49078.24219
PF3D7_1455500	123725.7039	100231.6116	95684.09619	428236.8918	170640.1506	222161.8972	297379.0867
PF3D7_1463500	4419.987793	5413.577881	10622.80371	5386.004639	12687.37793	5330.934082	59561.74792
PF3D7_0414000	123681.4424	86225.46277	97741.09351	588206.9905	488395.9808	314904.2117	426788.4209
PF3D7_1212000	2181986.186	1549497.218	1569074.866	3662754.289	6377178.571	4468462.066	3566495.33
PF3D7_1404900	431630.3444	560237.521	591269.0857	594779.2524	903636.4404	711931.38	795169.5239
PF3D7_0316900	39815.10645	16829.58105	38643.17944	32671.68433	30096.10209	28751.1355	29934.80896
PF3D7_1306600	113346.4786	57958.83594	16712.93848	110283.8711	30549.14917	90189.02869	118129.1814
PF3D7_0310900	19830.8894	16998.26843	16777.95557	50375.20459	44731.36938	40296.82605	52334.39697
PF3D7_1122400	8281.60083	9710.778809	4696.520264	48320.35107	4858.794189	9440.558594	30670.52075
PF3D7_1115300	209365.1062	286261.1792	223063.8265	1495357.394	514168.2703	1229637.649	1481712.905
PF3D7_0811300	97822.30688	63530.64917	1869642.493	1720279.125	2066751.226	2582093.602	2106094.406
PF3D7_1456700	24071.85583	27391.70215	32840.08008	278544.2832	23596.05249	35247.40527	102265.6223
PF3D7_1238100	425665.9343	216301.2893	280623.5089	1083783.265	684393.897	634981.3169	1313721.824
PF3D7_0604000	475570.4941	697673.6289	720043.6255	124289.8926	490154.6609	350157.7988	185870.8242
PF3D7_1305900	9285.7146	8713.986084	7256.436401	30948.0498	21878.34106	22870.80908	36019.6875
PF3D7_0614400	52114.5332	81311.47656	55505.72461	6048.846069	67394.91016	18911.10693	8721.173096
PF3D7_1472600	230200.3823	24421.01733	106536.2065	206576.9976	135694.1919	86303.76929	124301.324
PF3D7_0525300	56093.41235	9607.065186	18409.89526	10251.99023	12448.84741	8807.230957	8787.855225
PF3D7_1351000	52256.19617	66875.52576	80863.53345	52804.7998	80595.38	18859.77991	61200.00439
PF3D7_1129200	128738.0391	100515.7811	112322.6563	335473.1978	78435.97949	137856.6718	228570.6907
PF3D7_1104000	406803.9746	276931.2991	367178.3457	1219157.938	77627.12354	523638.9369	1424606.213
PF3D7_0114100	107702.9971	17831.10474	16556.44507	295519.0947	435306.6523	269510.3904	339451.3477
PF3D7_0830500	313932.5482	405609.6321	352249.3441	394994.4373	710304.6068	387415.0991	406974.1838
PF3D7_1323300	18789.55957	11204.26953	6748.36084	28363.15674	8695.114258	14302.88306	13312.36304
PF3D7_1425800	5231.588867	1978.609131	5423.699707	7712.803711	4927.45752	5474.318359	6481.64502
PF3D7_0727200	41600.0625	13816.44067	9573.018555	30928.41772	31286.76367	31983.91968	26485.44385
PF3D7_1116200	544342.8945	727913.4861	584309.8291	656582.1304	158299.7236	286150.2568	521450.2026
PF3D7_1024200	3693.021484	2605.227783	1778.295776	9456.84375	1382.259155	1760.145996	8480.319336
PF3D7_1104300	8016.828613	9429.639648	6436.553223	10022.50146	35080.84961	5466.355957	17268.10645
PF3D7_1407300	3531.050293	5005.414063	1826.015137	2132.733398	2523.930176	4258.789063	2739.774658
PF3D7_1347200	6396.146729	9066.811035	6360.940918	96278.71387	8792.13501	7714.374023	17395.61792
PF3D7_1119000	298414.329	200038.5217	284624.0596	754192.3445	772530.958	493607.6172	475491.9274
PF3D7_1361500	53394.26563	48266.40234	3136.739014	14387.87891	4335.621582	1821.724854	2344.365479
PF3D7_0109800	19002.50537	14442.03125	21692.0481	347927.3711	22428.81689	156799.5461	187695.5367
PF3D7_0408500	45353.69922	20685.50122	24495.99316	377198.9209	79923.11902	103810.5715	334716.8081
PF3D7_1120100	3417321.439	5474220.979	3554395.097	11525628.71	953455.832	4781882.739	12456009.03
PF3D7_0604500	1452522.465	696072.5762	977948.6564	1500888.227	1962495.084	1831616.011	2049654.462
PF3D7_1432700	11825.81201	9386.560303	9440.212646	17571.62329	11814.64697	8807.865479	8835.424072
PF3D7_1410700	540299.5405	510798.2177	578677.844	1773533.371	1252243.734	891458.1035	1037494.845
PF3D7_1235900	53887.29688	49428.27734	40994.32813	29085.42969	54199.46094	2387.034912	36230.44531
PF3D7_1333000	1192041.139	999573.665	799339.8232	1142522.891	2436060.936	1429680.389	1312991.694
PF3D7_0217500	4959751.307	5522519.317	6681504.449	2736837.711	1747615.677	1720881.432	1546459.022
PF3D7_1416200	4144.403931	7708.549561	11293.13232	3180.404663	5789.831055	6226.69165	7353.11377
PF3D7_1344700	23025.71313	14083.58167	14195.93384	21221.08325	32908.83545	17637.72363	15297.99438
PF3D7_1016400	59028.09814	37804.52563	18602.86609	40529.97168	90846.13867	56655.17798	60141.94299
PF3D7_1411300	3579.019775	5073.413086	1850.821777	9035.496094	2558.218018	4316.64502	2440.296631
PF3D7_1333300	59596.69385	60419.91968	53052.81152	178825.282	112973.1338	80789.17334	79254.84399
PF3D7_0817700	2367717.561	3233300.189	3863322.041	2620243.646	894671.8939	1066182.041	1198915.464
PF3D7_0111500	119399.7773	150142.6844	180391.6666	423650.2507	44825.31445	123557.9529	328775.1516
PF3D7_1307000	8066.989258	3587.891846	2449.049561	14730.57031	1771.840576	4123.369629	14897.53516
PF3D7_0306100	83210.69531	110522.6287	105834.1655	41175.02588	112524.2036	38949.09863	59067.21094
PF3D7_1314700	101535.7035	19124.57837	80295.78857	52592.57935	125823.3694	19338.0791	46433.58813
PF3D7_1136400	15962.46631	7434.623169	12211.66602	58367.31274	13059.79834	17143.64941	38817.21497
PF3D7_0417300	67932.87451	79339.1543	67032.29492	262473.918	111426.3491	67393.6582	72625.80298
PF3D7_0520300	2572.989258	3647.322021	5343.377441	21582.70117	1839.125854	3103.274658	5526.691895
PF3D7_1227100	62133.71313	49022.75769	47418.18408	679097.8767	621463.9255	540635.3684	575310.645
PF3D7_0404900	1524287.571	442340.9517	474489.3215	1676506.698	1401657.456	1589993.92	1113373.114
PF3D7_1113800	3001.606689	2117.472168	5804.346191	119133.8359	4199.333008	41416.06641	54962.46875
PF3D7_0505000	4290.03418	4124.823242	2815.552246	13825.29297	3066.438232	4847.962402	3314.687012
PF3D7_1324700	411486.6895	424631.8809	386655.1473	2580555.569	504856.7441	531308.2958	540130.4651
PF3D7_0113900	321179.5259	252066.6082	92431.27295	275588.3066	228969.0647	658554.0583	108295.4082
PF3D7_0104800	84069.17773	54330.52246	33479.95581	49465.02295	69935.52686	122455.7256	45825.92163
PF3D7_1367000	22894.32056	13399.80542	7471.391113	202795.0156	8962.039307	73455.34766	176932.9648
PF3D7_1246300	33523.40332	11862.78101	18458.7063	26686.59253	19727.35083	11763.1543	16749.87036
PF3D7_0915000	3843.289307	8763.308105	7841.92041	11476.0791	6876.161011	3166.976563	5319.124512
PF3D7_1439900	1217384.497	823313.8301	692453.349	4037560.321	253551.7444	2210556.324	4367030.425
PF3D7_0911900	157743.0217	141982.9058	110897.0223	267868.2185	311120.3643	448124.6211	375276.7874
PF3D7_1205700	2518.912109	1776.956909	4870.937012	6723.812988	11722.79688	12275.54883	8510.557617
PF3D7_1145400	3621222.156	5382008.293	5194279.847	5584884.764	4801649.405	4548998.507	3352197.66
PF3D7_1406300	33847.92468	29826.48657	27778.64819	48517.76855	16076.29175	232006.2646	60917.72052
PF3D7_1412100	76063.56287	54398.33972	68352.93091	506237.1659	149537.4706	300362.6704	501797.8037
PF3D7_0108300	715772.8516	889395.4688	846254.0013	1268583.315	432778.2937	868981.7385	1264755.42
PF3D7_1427800	39114.91016	36255.16406	48839.63281	43491.99609	22251.46289	11815.84375	43041.48438
PF3D7_0709300	34363.68506	57406.61719	63120.86963	20615.20215	38868.25513	31425.71606	32735.65332
PF3D7_0605800	2415.368896	6842.656738	4670.710938	25984.04492	31536.36133	22903.88477	29821.71875
PF3D7_1205800	107092.4506	93094.31543	61366.08789	114626.5002	157231.8186	81953.57751	104262.7488
PF3D7_1022800	59218.55957	13896.12256	6536.852173	89790.74585	123303.4102	56797.83105	37162.71021
PF3D7_0710800	8364.770508	4282.471191	6273.880371	16544.13086	23737.82227	12730.75098	17128.98828
PF3D7_1312500	63135.39307	127120.4116	109942.7749	5800.854736	8902.16748	5788.495117	11724.39111
PF3D7_0501100	273805.9685	414693.2946	551565.0425	21027.29333	26892.28455	23839.02368	29117.0979
PF3D7_0802000	56979.55731	56543.45801	48934.81409	375450.0134	52365.21265	85145.44189	316134.4846
PF3D7_0318900	1791.380493	5074.918457	3464.075195	60049.30859	2506.192139	23462.44727	26536.00391
PF3D7_0825000	258085.7324	46916.21838	32394.36621	141008.197	51746.71704	168067.6913	143152.2277
PF3D7_0415800	201969.4688	222712.6563	261949.6094	56202.66797	39342.75391	17387.45313	31088.46289
PF3D7_1128000	1416788.338	1852715.854	2306239.495	177963.8835	447857.5369	358554.1311	134374.7704
PF3D7_0528800	3111.125	4410.151855	6460.93457	141903.6875	2223.775391	3752.318848	4570.732422
PF3D7_0204100	1068522.408	785934.4729	1004889.82	1679476.674	1391269.21	1109259.346	833836.8159
PF3D7_1219100	1970325.54	2016641.914	2174697.936	4873775.089	6329220.056	4460244.688	3695004.635
PF3D7_1149200	4115149.65	9134780.436	9444004.247	1262937.106	2348739.069	1144193.488	1205737.59
PF3D7_1345800	55826.86108	29483.48022	24543.10547	88787.75195	60129.18311	105386.682	56027.68799
PF3D7_0406700	139714.4904	121367.6531	153207.0439	146171.4966	168402.24	130423.045	90507.82642
PF3D7_0515700	2286896.107	1631002.073	2193070.747	5327880.476	2024285.156	1738054.884	2186087.322
PF3D7_1446700	64147.78296	40485.85864	21864.35828	110420.0977	204085.4115	76794.92603	85290.16724
PF3D7_1037300	3458515.581	3837658.173	3673800.581	2857135.354	4834716.863	4817940.826	2513575.316
PF3D7_1118400	13926.61328	14450.17822	10251.21655	47268.94678	13606.8147	15050.65088	27760.04004
PF3D7_1451700	13807.31348	5718.528809	2086.165527	24521.5	2883.511475	7110.768555	16340.94922
PF3D7_1431700	1351534.167	1256845.985	1216216.88	1860422.401	1516584.215	3094305.65	1524971.913
PF3D7_1348500	57971.31628	6640.698486	9728.715576	36262.10742	6454.966675	4937.081299	20312.43262
PF3D7_0109950	17864.39063	2617.177002	3285.13916	24696.94922	38911.23438	3076.004395	18265.43555
PF3D7_0808400	250599.3079	284611.9324	304629.8369	365214.4502	208054.533	200836.7421	323966.1781
PF3D7_1014700	275195.9934	119313.3813	111240.3547	524604.335	647582.0586	405804.3765	427414.2771
PF3D7_1028400	46129.83652	96181.51733	91918.1601	66459.80762	111844.0364	70527.48834	81917.55151
PF3D7_1349200	606792.4082	859168.1273	850895.0317	1975466.323	94950.45959	706516.2191	1754198.508
PF3D7_1344300	110328.3809	21744.53491	17762.05615	54395.58447	11107.85815	11790.00684	14505.95691
PF3D7_1414800	1101838.575	1409793.149	1197882.003	1007461.679	1541548.923	1119415.177	1013634.754
PF3D7_1007700	224421.4292	84686.00439	76580.44897	593680.3474	1404679.447	866659.3367	700663.1647
PF3D7_1336800	14924.86719	14072.34229	13835.81543	50319.90186	17196.28809	28803.83325	19949.35425
PF3D7_0529800	75803.72046	54735.94653	38594.15833	226447.9449	178905.8611	266337.9639	149198.6221
PF3D7_1437500	9755.072021	17213.27539	21973.95923	20646.37305	32331.12524	23568.49512	18812.24365
PF3D7_0927800	389851.4375	416707.5625	512392.2656	305469.3398	509993.293	351366.0527	276326.5586
PF3D7_1368900	12896.15869	16684.00537	14859.99023	34025.01855	22298.27588	11895.60107	21647.25977
PF3D7_0817300	18003.55566	16573.9541	11313.17114	26490.25073	34439.59351	34603.23108	33425.104
PF3D7_1312100	29471.63379	24458.59888	27867.19995	76695.67627	23723.87384	31495.17126	18975.61462
PF3D7_1127600	197083.183	272308.2754	247011.9255	432306.6377	71209.88879	223423.1827	395498.6763
PF3D7_0617900	12109737.74	30040206.02	30005811.86	1463120.86	10274422.69	6626043.387	4759186.893
PF3D7_1452000	7209366.581	9756503.583	11801360.65	6165950.916	2774295.956	2911331.763	2925597.602
PF3D7_1133200	167202.6205	96114.92969	94241.8446	646933.1958	842231.4116	642851.3872	536494.09
PF3D7_0907000	16377.43164	6925.885742	2526.618652	101101.4766	38083.00391	36303.37891	72391.28906
PF3D7_0808100	9523.476563	12160.10449	11646.46423	38316.00049	16604.25659	12567.17285	26979.15869
PF3D7_1310800	16437.73682	14504.43652	19536.42896	80722.92676	21523.05127	19515.84717	51758.57141
PF3D7_1354400	136522.5894	164215.6097	218231.4819	501428.6582	538439.1504	113771.8213	406435.0742
PF3D7_0320100	311996.5251	230391.5829	313983.759	384069.3755	673206.2961	192708.7998	374292.167
PF3D7_0520600	4733.215454	9584.544189	9539.153564	39716.91602	4773.059082	9127.070557	39326.15967
PF3D7_0817600	83875.42822	77411.95093	77943.18115	81454.78345	52396.74829	31847.36816	39950.9762
PF3D7_1424100	8997666.956	10966336.85	9839134.342	12343478.14	13094646.65	14587856.06	12711940.09
PF3D7_1449500	108101.3585	64175.52563	47464.74756	291679.2067	406277.0076	296366.1807	231934.5248
PF3D7_1464600	2049534.549	2982816.179	3260655.095	1870475.815	2641099.145	1682196.101	1644409.375
PF3D7_1001400	10544.0249	7615.512207	6907.055298	43410.10297	31131.31934	32589.26428	11360.76636
PF3D7_0821800	3501766.466	5053939.024	5654490.814	5047567.411	9725985.365	4729405.463	4422349.519
PF3D7_0320300	411441.3919	321210.0325	313170.6093	1695692.114	179448.2723	615533.2581	1286393.715
PF3D7_0804800	198231.3574	226981.5577	212490.8977	127877.7002	211850.4893	152813.7915	179732.5051
PF3D7_1407900	2097636.281	2514526.579	2761566.729	3804192.994	1598513.823	1424733.726	2156964.916
PF3D7_1311300	6463.306152	4559.514648	3112.266846	36561.66016	2251.665771	5358.86084	6432.306152
PF3D7_0826100	285630.0747	63317.23535	120738.0107	256441.396	185139.5771	96157.75854	206850.7884
PF3D7_0530900	157895.1904	20193.5083	50080.11377	227571.9504	153841.1248	135311.3481	143164.9336
PF3D7_0606900	11618.24878	9593.996582	13342.21875	33560.47668	12591.4856	10372.98877	9646.858398
PF3D7_1222000	2734.0354	3875.611816	5677.825195	6351.656738	3003.083984	3297.512207	7322.055664
PF3D7_0807600	415755.3574	375210.7498	297049.7673	584373.7653	930712.3081	708876.0229	535576.8301
PF3D7_0520900	5898298.942	7118881.187	5389549.436	12377429.73	1327673.979	7178872.599	13610133.73
PF3D7_1461300	6386553.742	4839227.717	4372569.632	8816778.287	9013143.157	9417302.619	10917661.23
PF3D7_0909900	9747.09021	13580.1875	11019.16235	33347.92725	8011.677246	15861.84326	22205.62793
PF3D7_1317000	20847.30542	7269.535767	8424.265503	69338.66016	29451.14453	11486.74121	36160.73926
PF3D7_0210700	234536.8125	433529.8125	461960.2188	2543.776855	2993.022949	1773.786133	4839.055176
PF3D7_0724100	20495.60559	25909.46216	33434.08276	24051.99829	29066.17407	64170.37207	18185.06506
PF3D7_1215300	7178755.334	5711825.153	5929473.341	4714983.801	12318445.9	7674057.424	5563019.322
PF3D7_0105600	1987.894165	2817.924316	4128.298828	4970.903809	4130.269043	3254.508301	2844.375977
PF3D7_1347500	11426687.88	9303309.083	9314250.869	16199547.74	21797448.95	20456537.38	16227410.3
PF3D7_0418700	5773.246582	5660.46582	11482.78027	11251.33765	9091.296875	5047.977051	12881.38965
PF3D7_0815200	104027.3247	68787.16162	90386.84326	303100.7568	78145.01794	123031.6194	303837.4675
PF3D7_1321400	16164.55762	4385.079102	27952.15039	11237.05664	2165.522705	5153.844238	3650.645508
PF3D7_0602200	13713.71167	12216.82056	19644.51074	41102.47168	14866.2887	12900.77271	33132.58655
PF3D7_1332900	762578.0068	636760.5006	585152.3141	3860118.581	512627.514	1580780.311	3320904.612
PF3D7_1343300	59173.84595	37394.48706	23937.24414	107354.8497	76435.85229	85369.52466	113430.979
PF3D7_1142600	2282310.618	3585005.503	3904566.029	2609076.324	3785617.116	3094999.933	2930552.49
PF3D7_0310300	191761.8794	227255.4277	112880.9478	202477.4697	465311.4822	288759.3362	259519.1603
PF3D7_1107300	2037731.058	1798986.168	2030769.108	1746613.256	3228812.364	3013755.839	1827493.158
PF3D7_0519200	6302.263672	4914.424805	1792.821533	14816.46582	9520.924805	4181.37207	8231.723633
PF3D7_1025100	54327.12256	73329.54443	63663.6145	68131.99609	84934.45801	67082.54883	53190.55957
PF3D7_1027800	7698280.085	9122977.747	8338066.256	13162098.7	13638575.65	15258541.12	12392084.16
PF3D7_1010600	988264.3367	1535746.531	1012063.819	1079609.029	498707.2107	711440.5546	1222053.612
PF3D7_1341200	3129371.516	4604653.678	3788354.043	7459426.271	5796277.465	7722835.566	7545895.578
PF3D7_1357500	12321.33643	16185.34668	18960.39136	31352.40674	23940.97583	204045.8071	25804.82007
PF3D7_1204300	4617573.395	2832694.758	2964112.09	10223816.42	981318.5851	6934618.155	15230187.86
PF3D7_0913200	3224913.082	3277089.8	3158192.942	3288291.83	475271.4946	2309554.02	4668439.138
PF3D7_0915100	3670.856934	2589.592041	7098.505859	39679.34375	4884.366699	3043.583496	43024.42188
PF3D7_1442300	200855.876	269657.7031	276593.6382	439744.0273	55852.24243	142416.8525	444006.0024
PF3D7_1131100	139268.3799	64971.96411	101101.9617	153294.8929	129172.707	65523.83765	121689.9458
PF3D7_1118500	342504.5372	516903.3745	285525.8721	925045.422	659481.8923	463031.9368	576851.4961
PF3D7_0901800	19425.69214	11955.43115	5841.237061	12645.04077	59061.83984	28131.33008	19274.15674
PF3D7_0917500	22263.57153	20140.63586	16540.35266	83579.95923	85261.88855	103560.9871	45346.95203
PF3D7_1033700	2051577.248	3207670.914	2980023.251	1923268.993	3984060.457	2334125.532	2072076.07
PF3D7_0922500	16993091.55	13781642.23	14526467.28	49993729.58	3884372.687	30485633.83	63392085.8
PF3D7_0808300	31681.39795	16823.52478	20103.6189	104233.0645	48185.17944	72004.08862	214585.8716
PF3D7_1353800	22534.16406	23130.5896	28390.50049	610051.3184	55984.35498	106552.9089	328912.4248
PF3D7_1325600	52422.80835	41892.07397	74821.41064	83362.94629	95017.19141	65491.35913	43722.30664
PF3D7_1229300	3190506.901	2612130.662	3165508.589	3251774.025	2500752.985	2326216.458	1919499.45
PF3D7_1021400	25518.44482	25089.8833	8422.615967	82841.07129	32786.58447	38672.25293	29217.32056
PF3D7_0313800	6217.578613	2194.724854	3215.302246	5765.523926	37000.875	1867.352051	2731.133545
PF3D7_0819000	130196.2158	244140.5076	7447.04248	34124.57227	143695.8228	93371.53052	99242.3418
PF3D7_0104300	55892.29773	88952.7439	55135.65112	46289.18652	22288.09802	22011.18774	34294.71936
PF3D7_1212700	2588435.645	2276772.156	2387825.239	3197931.708	3692536.031	3354540.563	3119355.434
PF3D7_0606100	20740.34229	31439.9043	31397.69922	18424.8208	18688.77441	6674.219727	16551.06836
PF3D7_0503400	407812.1401	481164.9595	485198.705	825444.5859	125105.793	365035.9712	935070.2803
PF3D7_1359000	5622.011597	26038.80164	23185.95264	5586.574341	4675.644531	9285.96875	4871.749268
PF3D7_0626800	5129513.207	2611324.749	2406580.846	19572861.34	1172586.254	9436257.365	21857342.04
PF3D7_0618000	7189866.804	12142125.85	13676305.06	2229926.681	748720.7383	838805.2352	807459.0583
PF3D7_1116400	76805.49683	98122.19043	87154.99951	104682.8608	75992.66382	31879.62488	66704.37415
PF3D7_0623600	87560.28711	171631.3086	181021.6685	134940.5586	246026.5781	139722.168	125957.3086
PF3D7_0212900	13878.55298	13708.30701	16089.35596	52500.3291	17775.02173	55046.3064	26244.43787
PF3D7_0104400	140917.9785	11302.21887	16343.22559	903475.666	95775.64233	577028.8364	621329.6987
PF3D7_0512600	1822862.569	1572598.411	1494326.515	614518.8984	1522092.34	2504579.748	530965.115
PF3D7_0818000	1902.01123	6610.991699	2380.564941	4324.620117	3844.909912	3592.033203	3983.551025
PF3D7_0209200	2096.220703	5938.52002	4053.558838	13206.65137	2129.9104	7531.885742	14164.12109
PF3D7_1402300	297603.1746	260166.1643	322528.6323	604431.1128	280032.6055	347540.282	398614.719
PF3D7_1343900	210373.0313	122440.2816	188054.77	202582.0854	190817.3423	112067.9131	156568.4387
PF3D7_1303800	58360.93872	73580.36926	56527.11133	40964.75586	35758.95557	99051.37817	48319.67065
PF3D7_0705400	630631.1053	152112.158	192187.99	2290455.071	2009826.414	2355190.882	3105415.363
PF3D7_1352800	11309.6167	8572.989746	12559.54883	30056.20605	5068.196777	7294.212891	9657.768066
PF3D7_1338300	846453.1941	829242.1318	840231.8228	2851263.11	168809.3138	1013235.39	2531661.027
PF3D7_1223400	395709.2845	342982.6357	503735.094	296403.0342	414587.1761	283237.5046	260723.911
PF3D7_1221200	2119.404053	3004.345703	4401.408203	34141.92969	12330.34375	2556.206787	3738.632324
PF3D7_0512500	1806.644043	2060.978027	3019.361816	13642.33984	9405.49707	5181.793457	2435.502686
PF3D7_1345700	2154108.423	1600798.166	1549534.306	2991065.417	4119171.509	2827171.454	2556200.38
PF3D7_1251200	2003920.664	900539.5455	1126417.419	474987.7179	95467.30103	126206.9102	206866.8901
PF3D7_0704200	16009.69385	15112.53369	13245.60413	74557.01465	15347.62378	13782.11938	43239.41895
PF3D7_1017900	225269.8235	219284.1694	227081.2996	1087254.882	332790.1743	675342.2146	922764.715
PF3D7_1004400	377276.7576	339440.0105	157988.4054	1574653.367	3283797.041	2432489.245	1658094.619
PF3D7_0606000	67039.10162	75221.38147	103782.3931	160986.8994	183809.1091	129775.8563	121466.2448
PF3D7_1123900	2412114.767	5658385.125	3938260.879	1744059.501	3158479.223	2047579.659	1917691.838
PF3D7_1356800	11716.77344	14344.4082	9791.312134	8984.545654	9601.846924	9074.465088	7251.180786
PF3D7_0722600	1874.841919	2657.668213	3893.520752	7527.953613	8015.114746	2261.241211	9418.606445
PF3D7_1124700	2220823.246	1635893.975	1515361.576	2311996.486	4907787.485	2831137.147	2425979.342
PF3D7_1248900	4772817.51	6715816.177	6107351.623	5849086.012	3044860.321	4405453.763	5109604.03
PF3D7_1235700	2667317.898	3326519.249	3593416.985	2170997.951	4374050.79	2921798.372	2107083.455
PF3D7_0919400	347077.4878	129366.0049	115829.2039	1449533.382	913011.1414	1116830.68	893114.1355
PF3D7_1121100	858624.5671	619009.7463	640817.392	866825.3267	584375.0031	702660.8755	1178283.058
PF3D7_0220600	15880.45605	19597.14819	22133.52051	87391.08704	191538.189	30503.5835	42451.53052
PF3D7_0615000	82357.82715	114400.1184	70839.9375	7575.049072	186491.2969	305141.4614	107837.6582
PF3D7_1001000	14998.01465	6971.650391	8119.869141	11556.38989	14220.7937	12679.95178	15297.19873
PF3D7_0720200	11558.24976	8153.723389	15133.77588	49713.83691	12825.59717	25716.85059	40497.01733
PF3D7_0513600	123223.9154	84328.06665	76628.04858	590264.8821	370449.2242	295106.132	514230.4353
PF3D7_0527900	110639.1106	171372.2012	127427.408	55144.30933	133483.9658	84045.97656	60022.22339
PF3D7_1243000	109451.7468	17521.15723	32190.31982	181808.5493	165201.8286	104349.2861	150334.729
PF3D7_1225700	34933.28101	31675.08008	27235.26184	83341.72754	25248.07678	29734.21802	34896.4458
PF3D7_0522200	4792.723145	6793.88916	2478.465088	46294.98047	3425.750977	5780.48877	19449.88281
PF3D7_1209000	109362.3633	233251.5703	224365.5078	5111.392822	68567.2937	5165.432861	10305.40234
PF3D7_0936100	31967.51074	28460.07202	31287.26563	10567.31787	158153.8242	30152.30176	30770.91602
PF3D7_1124300	151633.6838	191704.1713	175641.3352	289816.7437	478311.2722	217185.0664	323526.1738
PF3D7_0518200	559583.5876	333816.259	368492.833	853690.4644	639743.6392	546834.4365	516533.7422
PF3D7_1439600	15675.17676	4088.439697	5989.621582	60079.53516	28805.02344	17993.04492	23580.3418
PF3D7_1128100	240243.2319	152146.761	118381.5898	755638.8809	130160.9033	381534.4153	758550.0627
PF3D7_1146200	72152.66309	179266.5352	157441.7434	10027.72241	26541.51941	10919.88867	8143.225342
PF3D7_1228300	32451.88391	26921.72595	24985.02881	88752.28033	168773.5374	106048.985	105775.4095
PF3D7_0721100	853916.3628	415728.9434	328877.0947	3852928.567	8249666.089	5927171.29	4410243.885
PF3D7_1410400	40252233.78	48034289.28	59052442.72	43295428.27	16514273.38	16286819.34	21074813.97
PF3D7_0305700	827019.9404	764438.5073	768825.1824	1613640.496	26139.27856	1248227.646	2050097.145
PF3D7_0814900	166268.5159	70139.88062	65436.70215	724742.073	180644.0532	295451.7256	551640.6975
PF3D7_0304500	19420.63208	11370.10327	14232.35864	48913.71045	16694.37549	12606.24072	10835.59985
PF3D7_1351400	922381.7771	1023478.78	1238945.715	2622996.307	1532661.091	1706864.529	2111464.874
PF3D7_0110400	100826.5903	139790.6067	133321.0918	142666.9344	163642.8126	165896.0547	166215.5996
PF3D7_1354300	6692.466309	27533.60156	21375.23633	2617.640625	27216.95703	20447.76953	5384.164551
PF3D7_1417600	6232.54126	4857.792725	9916.314697	10351.96021	8719.502441	4845.014404	15829.1416
PF3D7_1137400	168874.4678	27379.54785	26597.01331	349342.5625	264808.5802	159979.5442	175603.3884
PF3D7_0620100	52072.84375	67813.57813	77693.53125	33529.82813	75688.72656	51091.76953	21334.81055
PF3D7_1417800	403999.1136	137263.5258	132514.6102	3354480.034	1990758.418	3122259.057	3463649.437
PF3D7_1350500	33363.92993	15059.93042	17698.21484	81884.87054	39120.42871	30974.40186	26745.10498
PF3D7_1110200	104833.3503	57437.71167	113866.2034	84868.61353	132985.0989	92912.1438	89885.05811
PF3D7_1458000	337094.7954	310391.6407	250329.4779	320021.6099	505521.7378	326688.3354	296307.6313
PF3D7_0704300	1233136.459	737866.7107	772167.1455	1546638.751	955458.0189	1165322.706	1460572.631
PF3D7_1238800	556637.1467	308191.5901	202401.7222	3011021.477	1167551.922	1314140.836	1402769.593
PF3D7_1309100	230631.7448	233256.8435	131575.3647	630631.2405	171850.0044	1199845.5	394382.4492
PF3D7_0519800	199341.3716	185620.6348	20146.25732	897332.8364	682310.1387	479580.6948	665723.375
PF3D7_0710200	348644.952	180870.76	212797.3372	807226.6104	1210709.77	788775.9615	894004.9071
PF3D7_1142300	21744.55518	13639.9292	10322.18481	13982.08936	15160.53442	12865.84106	14590.64038
PF3D7_0926700	58797.99158	53139.35693	63721.79907	249620.0898	40717.57568	79563.51465	201478.3082
PF3D7_1342800	33188.17358	12828.01599	39970.22681	92612.20532	14847.49805	34008.34595	95808.03589
PF3D7_1211800	4245673.861	3807086.641	3886109.25	3741073.853	3577531.099	3227135.422	4378913.541
PF3D7_0513100	494143.8324	416414.4344	390785.9338	623118.043	243279.573	292465.2322	320060.5935
PF3D7_0316500	305293.8671	62995.23096	90023.70288	711306.4659	660735.7249	560065.7942	480341.8003
PF3D7_0516900	1350926.793	719181.9838	717527.1094	2260926.627	1938199.803	3629458.983	1072563.91
PF3D7_1251500	8976.02002	62314.21924	54856.91821	44702.56543	65646.81445	37562.53296	28370.35693
PF3D7_1018300	260999.5859	323488.2446	413954.9385	146721.6597	207158.7856	119137.4946	117941.151
PF3D7_1454000	58173.02295	67771.47827	20200.35425	12629.48999	114301.7305	55943.21899	85771.5459
PF3D7_0709100	93651.61133	125360.313	131518.2976	81142.49414	192924.3906	85742.28418	91761.69824
PF3D7_1340600	586872.1794	630332.0861	238170.4863	854140.3475	348867.9714	620683.885	767617.577
PF3D7_0824200	8247.266724	4382.13916	9206.197021	58790.74219	14949.66553	22330.54883	52095.65137
PF3D7_1011400	105678.7615	71410.05139	73729.92419	591728.0188	40991.82312	128768.4158	287320.9725
PF3D7_1245800	107549.4141	217876.1406	205016.9219	50165.10156	83348.19531	49133.01953	47827.46094
PF3D7_1242300	72288.05469	85506.48438	83765.22656	2571.364014	61323.90625	1976.964111	24965.8125
PF3D7_1412300	25821.46741	24865.62158	16981.3396	867481.5718	21051.36768	116254.043	310752.7858
PF3D7_0803400	29248.04553	12972.71655	10867.74194	61818.28223	18498.25073	66209.36865	74847.80859
PF3D7_1350200	273305.7952	475885.5173	376924.3525	320019.7891	358073.792	269666.4253	212310.252
PF3D7_0504600	401971.73	319684.7177	309917.2336	388528.1609	380196.2893	363563.0444	306225.3542
PF3D7_1470600	18808.99658	10275.76758	12956.73767	13501.02338	28836.59814	15230.99097	11541.88098
PF3D7_0417200	556534.1271	549640.3047	645198.4456	1454582.511	390409.7124	1152234.971	1703079.602
PF3D7_0932300	87656.00659	34518.82068	36762.93018	567815.8252	34222.98413	150138.7712	407812.4375
PF3D7_1435700	22051.24902	12065.84229	5429.012207	27061.72363	24824.65088	19369.9165	44715.24902
PF3D7_1012400	8132348.878	4901491.133	3081747.815	21045831.6	12943945.31	13605016.31	24306982.06
PF3D7_1207000	372044.5641	129229.621	130844.6693	804332.4342	1223274.074	716033.6246	740205.7568
PF3D7_1104200	1783022.388	1953986.529	1877776.821	2942742.039	4321439.006	2568719.367	2309348.671
PF3D7_1445900	2035116.233	4006579.888	3570208.155	1879368.766	1676415.599	1658761.824	2052547.041
PF3D7_1464900	177494.6143	356233.5715	278022.858	356095.2676	708788.396	507669.5977	337832.916
PF3D7_1004300	577202.1984	667445.0305	701266.6042	420849.9305	484072.1011	364632.0566	465625.8989
PF3D7_1124900	87456.9375	51685.93872	21343.61377	279979.0234	194079.6953	290853.9766	318306.3359
PF3D7_1346300	2177499.513	2646477.6	2169950.686	3379203.755	3267661.323	3247322.943	3186692.074
PF3D7_0305600	305157.3551	47724.89563	41158.19116	793541.2262	272445.4192	766020.8239	864711.7227
PF3D7_0207400	86687.69153	247379.6628	326877.866	64105.229	68001.68555	63182.30347	60627.4043
PF3D7_1463900	482331.0173	325915.0398	406119.3962	636110.9841	209589.6351	213592.3228	238543.9674
PF3D7_0621800	559932.0205	320052.7161	290772.1371	1568509.778	151290.5797	935645.6389	1517641.377
PF3D7_1242800	121140.4351	160202.3762	144368.907	820579.4951	62187.05701	239145.7921	536089.5671
PF3D7_0512300	18528.22363	18128.43066	52276.00244	37173.22168	62957.23267	16474.09375	24227.13086
PF3D7_1030000	75521.55615	84999.22217	81612.90308	191811.3145	171761.5508	171695.1992	201052.8418
PF3D7_1444300	1132566.363	1382759.617	1618598.32	1421614.531	1575798.358	1014279.235	1066297.967
PF3D7_0310800	95543.67188	144798.5469	198674.3438	2171.256836	98034.78125	55617.58594	4583.603027
PF3D7_1426900	113617.8828	164207.5938	230027.0313	63424.87109	156850.9688	36573.98438	46849.52734
PF3D7_1405800	35317.2124	158841.2141	116474.3477	9449.998291	49451.29102	27766.92627	34780.10498
PF3D7_0717900	2850.162109	2010.635986	5511.490234	3073.633545	3066.299072	2363.128174	6488.553711
PF3D7_1138700	109246.0098	172882.1641	157763.5469	12117.86499	12590.50195	30833.35449	20359.75732
PF3D7_0519900	35628.55469	1814.476318	32726.92383	42571.95313	58584.49219	35793.16016	32607.13086
PF3D7_1318700	7693.453125	5445.34375	5619.454834	16539.93164	10763.35986	5610.99585	5449.128906
PF3D7_0807200	8898.151367	6430.125977	9420.223633	6850.592529	6360.236084	10732.0332	43025.73901
PF3D7_1408400	23683.39941	11656.93042	12522.93164	89147.9873	47008.57837	71735.66016	93340.90991
PF3D7_1341900	903803.1257	943187.6274	1332488.184	1200021.823	1878525.827	1331956.895	1675546.306
PF3D7_0816600	2583509.858	2025402.559	1983574.984	2538289.125	4983894.181	3222539.939	2409609.451
PF3D7_1143200	64459.93591	20407.46338	16562.86035	222737.7166	436260.6863	360420.0757	173565.3259
PF3D7_1138000	350324.5217	132588.3503	123020.2789	876776.2678	689719.2234	740278.0599	554832.9442
PF3D7_0917900	252300723.2	275189766.3	245823151.6	237522883.2	392225733.9	285609204.1	255283852.5
PF3D7_1445100	102994.5139	58325.84973	506052.0737	639970.4023	59740.71692	229850.3934	552566.905
PF3D7_0206900	14545.28882	10942.04224	11848.17212	48074.3501	7053.247986	9607.949829	13277.15308
PF3D7_1346400	49032.12964	107297.5205	90741.12622	136656.0403	113919.6062	41683.86438	85654.4939
PF3D7_1472900	3618.705811	5129.669434	1871.344482	24071.98242	2586.584717	4364.509766	14881.84961
PF3D7_1342600	4702993.894	1972331.094	2282731.212	1315948.192	365047.6361	277801.2401	558525.8054
PF3D7_0605900	481919.5278	1219619.658	2020688.938	127402.1255	230402.5585	173276.833	110390.8091
PF3D7_1459800	69040.19531	108368.834	100148.0132	111699.6895	337011.3828	110206	133093.6543
PF3D7_0108500	908459.9521	2394992.43	1555212.79	125442.3994	24735.94287	76847.57251	225287.1465
PF3D7_0304100	1341791.653	911717.7688	871959.0945	393259.0483	22847.66052	55466.99365	188630.3025
PF3D7_0524500	66491.23438	87316.60156	80019.20313	41627.10156	106969.5625	77691.0625	2546.131104
PF3D7_1315000	109784.0496	123158.3892	163900.3789	80420.28662	87872.10083	62494.95557	54582.3291
PF3D7_1244100	19331.40332	15371.85645	10126.44299	70897.98633	12985.07239	21011.14697	62451.66864
PF3D7_1335000	22480.28711	18792.45947	18056.09143	49435.62524	10231.58228	17416.62158	21446.44189
PF3D7_1307700	22952.42969	14318.73145	23482.67188	17039.77539	16818.68945	28857.51953	2164.557617
PF3D7_1235200	196783.082	184079.6453	239422.5239	432100.6677	181277.5896	156866.2976	298524.4199
PF3D7_0323500	18455.64258	16716.52686	21065.57617	36705.91162	36367.9491	18024.54858	26762.76367
PF3D7_1455400	152040.3389	225150.6074	251104.0962	292775.5393	477603.197	338775.024	299606.0449
PF3D7_0617200	4671406.71	5107651.133	2980108.321	6627922.787	6104349.077	6671874.656	6974483.782
PF3D7_0728000	1382615.277	1333599.097	1224451.665	2211740.267	1097785.349	1624662.961	2349899.124
PF3D7_0416200	35558.54688	45334.67578	3625.871094	6501.73584	32998.60938	2105.798096	2028.109619
PF3D7_1453800	254591.0564	238425.5105	188711.55	795758.637	88070.78967	297727.7452	663761.8816
PF3D7_1423700	423850.7964	374397.9081	378576.1465	576161.4209	899897.1204	614209.7579	780211.1271
PF3D7_0936800	1380778.614	1423525.231	458264.1898	1503244.248	2529337.628	1574337.29	1587441.983
PF3D7_0307500	158751.0142	47028.16797	42070.14697	274277.3909	279961.1872	192832.8697	146028.6221
PF3D7_0516700	50171.7417	87728.29944	97013.11279	127242.2256	34786.04407	70491.36182	58513.02734
PF3D7_1459600	114051.5569	64450.12781	83094.87256	268700.5286	233838.3467	167617.8916	300125.6211
PF3D7_1315900	23449.90454	23500.66943	25958.55481	141705.4915	30646.69312	21849.22034	109223.7433
PF3D7_1347700	72560.79797	192183.9331	153614.9324	394377.1406	30400.31201	34218.97485	224341.7191
PF3D7_0904500	20893.2229	23008.70337	19864.70117	127458.9907	21030.58521	22122.14771	103872.9424
PF3D7_1304400	19214.41077	23691.56299	21377.33228	50880.4458	85974.72644	31714.91992	76748.09375
PF3D7_1120500	62788.61377	91914.14819	56421.77856	75446.2063	52487.24902	66769.38818	95548.87378
PF3D7_0402300	36594.41113	15188.52271	10070.00391	13104.15381	11357.01123	9513.357422	10724.50513
PF3D7_0303200	405383.955	424665.7197	417909.749	406313.2908	179221.4443	204125.9662	315214.439
PF3D7_0720800	99185.33325	17480.83667	21601.16284	230510.4697	20977.52002	206791.0789	222353.5684
PF3D7_0705700	482016.4468	258133.2078	240914.9885	1118341.207	726218.894	886798.7031	821222.1721
PF3D7_0416400	455794.6135	503871.6942	533376.454	475025.3619	443255.7096	482770.7513	386156.9921
PF3D7_1002400	3087320.948	3706016.27	3128836.624	2600309.944	4416698.909	4644903.53	2035009.106
PF3D7_1356100	70066.57642	93021.427	77600.59619	130354.1267	58722.04773	56176.83325	122534.8325
PF3D7_0913000	28154.69922	126407.0469	94757.53906	1769.600586	47830.4375	2549.793701	3366.330566
PF3D7_1362300	314842.1829	387585.4359	346660.2551	412715.6577	607837.7141	419821.4023	225022.6523
PF3D7_1003800	1724644.314	2334697.066	2364579.543	1676833.296	2686755.398	1796066.646	1575363.844
PF3D7_0927100	93230.53271	169179.928	170241.2109	71064.85571	163515.6709	45460.7373	82551.19873
PF3D7_0611300	2350.112061	3539.913086	5186.022461	41131.78516	42602.3125	26780.97656	29228.03516
PF3D7_1224000	501185.9485	557193.9648	472400.4143	1213212.255	1759922.309	1311999.435	1037827.516
PF3D7_0620700	5269.573242	11490.03467	7842.952148	29879.7334	42456.34766	18749.89453	29628.08984
PF3D7_0317800	186400.9106	152740.7932	72724.43018	245772.4624	32279.96631	177646.2981	353681.3091
PF3D7_0112200	96579.27942	99266.07349	101203.9904	481608.324	857247.4265	495437.1477	555747.1779
PF3D7_0705100	6162.9375	8736.226563	9813.335693	42656.52344	4405.155273	7433.100586	68316.13281
PF3D7_1428300	1064288.91	644923.0695	1086818.373	4271137.486	286907.2894	2068718.144	3945735.433
PF3D7_1111100	110042.6395	136391.5642	146051.9603	203277.2581	95656.66455	90669.39966	147117.7361
PF3D7_1329300	148567.0126	25531.77588	27416.56689	419800.7803	629257.4746	538137.8281	378058.6377
PF3D7_0215400	21424.54224	9551.261963	4310.114136	32196.59766	11875.63672	12433.60693	4965.046875
PF3D7_1019700	9083.811401	12041.948	14994.39087	23677.76416	27188.97144	28301.80981	29266.06738
PF3D7_1218500	987905.7173	1901061.603	2092928.268	849076.8917	750843.3984	530323.1619	684245.6053
PF3D7_0925900	2358059.739	2481175.323	1992527.991	4206112.043	1407311.281	2118683.432	3009962.019
PF3D7_0802200	1192866.287	963206.8552	945074.2612	4073094.223	375628.1938	3031860.354	5501565.275
PF3D7_1007200	96307.62207	150880.1655	137316.3002	126942.9297	7798.444824	25906.38818	66051.92041
PF3D7_1407100	2409002.629	4736097.496	4063154.742	2190642.919	3900764.46	2348231.509	2174955.038
PF3D7_0912500	1061452.194	1254973.324	903775.7549	554249.5508	659832.082	737324.7417	832802.7632
PF3D7_1017100	11574.30872	11878.74292	8108.279663	54196.50793	9807.686279	9130.163208	5976.224762
PF3D7_1466300	2562065.054	3401839.516	3340958.752	4335187.783	1610082.295	2616824.189	3103488.385
PF3D7_1355500	120330.7058	97332.89844	78822.08801	341546.0457	59471.33447	141215.795	273954.7554
PF3D7_0920100	24266.88184	6307.513428	7001.160278	54308.66028	40694.90674	30846.92188	30705.76001
PF3D7_0934800	622097.96	673174.5479	597872.4757	1144615.016	25194.20105	376358.2383	610847.6895
PF3D7_0213500	58458.95703	2587.933105	7093.958984	13308.5459	4887.497559	2053.609863	11645.9043
PF3D7_1416100	1731908.196	2262447.877	2503877.539	2377127.938	2329291.478	1883210.46	1244768.982
PF3D7_0306400	645321.3818	556737.2039	723117.5698	1088966.623	839748.7805	567918.2664	686834.7078
PF3D7_1332800	76130.89063	218668.625	116235.688	54434.99048	92838.75977	50036.85156	66995.72266
PF3D7_1359300	14859.05859	2358.77124	3455.633057	10256.16016	4776.398438	13807.35352	11374.91895
PF3D7_1401100	43808.30811	58098.77637	120755.0938	10140.91455	13605.12646	16700.88599	14731.22949
PF3D7_1232100	6623441.814	6932497.87	6660539.623	5804472.821	11362789.52	7559516.06	5298325.575
PF3D7_0214000	444336.4086	394472.8306	444830.4722	1079094.016	206401.6882	541126.7	1115896.429
PF3D7_1125900	15245.73621	11168.03149	7771.706909	24423.06836	19224.81909	18859.07739	37223.06958
PF3D7_0630400	2232.008057	1974.208496	5411.636719	82815.99219	6406.879395	2320.314697	6370.999023
PF3D7_1015800	44322.95471	58030.49011	56624.78735	1121784.157	45423.71375	281459.39	863664.1781
PF3D7_1116500	3045258.562	3428501.094	4475280.348	1756617.402	3399585.968	1907848.068	1739890.317
PF3D7_1448400	9250.400635	6738.916748	9872.606689	7616.463623	21975.77246	8388.946045	6732.996094
PF3D7_0917600	252380.1382	242076.5863	111721.5293	355935.0577	269786.4303	219141.5942	292846.4946
PF3D7_1441100	28200.12402	63794.1156	56022.59375	45137.55981	38357.4917	36361.33911	70659.72992
PF3D7_0904800	623895.6162	547452.0737	713855.4529	1312991.695	223845.4658	616360.0846	1107189.269
PF3D7_1216300	133112.2131	152557.6414	134979.304	519587.0261	39080.84448	127634.5007	245453.6326
PF3D7_0707400	157049.9205	101086.385	85311.58337	272903.1086	942870.4521	372399.2286	266241.2644
PF3D7_1307800	5179.731934	1828.378052	2678.599365	4803.134277	3702.377441	16822.83008	2745.339111
PF3D7_0919700	28462.63147	25606.62964	21187.84839	68676.89349	12645.61206	36702.03687	54838.80206
PF3D7_0405100	13317.81348	15406.76685	10686.15308	95595.2334	39887.61328	28231.87695	57296.42773
PF3D7_0202500	9737478.063	36164078.25	40478170	244483.1492	339885.9219	215991.249	253207.8059
PF3D7_0315400	6881.171387	4681.955811	9850.493164	9724.984619	60739.14111	83534.45313	4792.977905
PF3D7_1242900	201640.3164	98760.30908	73592.31567	204206.4336	430970.2813	255729.3672	257269.3828
PF3D7_1119400	7369.780396	6557.379272	9606.652832	42977.85156	265480.6951	10614.66479	8275.977295
PF3D7_1410000	57117.58765	32875.39795	71693.52026	222831.0134	88924.88647	60902.78687	107987.9685
PF3D7_1144500	9203.084961	2136.555664	5856.657227	1796.851685	4237.179199	2511.123291	3418.170898
PF3D7_0811600	1725769.948	846117.4916	1009945.421	5357569.275	3937354.254	2525628.931	2607246.04
PF3D7_1354600	9266.916016	7249.037598	2414.358887	5794.065918	19207.10938	2421.864014	8445.835938
PF3D7_1239700	1415838.705	831033.1931	683873.7318	2469159.873	6955082.869	4269092.148	2982340.545
PF3D7_0423600	75334.03699	53085.21021	32486.5144	221133.7805	257997.5859	137065.9507	172537.4974
PF3D7_0711400	50733.43164	65053.01953	22384.91919	46719.22656	65218.7832	45777.5957	46636.08789
PF3D7_0501600	17377724.25	23765117.62	31568899.12	15626340.43	6179874.485	6259484.704	5461063.294
PF3D7_1218000	233965.187	459631.9648	623838.7954	18283.19849	109062.5586	14038.88562	23195.94922
PF3D7_1434700	14202.78174	44907.18604	39011.06372	27729.60742	96540.21484	35366.25348	31119.1012
PF3D7_0204900	235044.9436	13739.54468	305564.7474	723166.4004	581995.0156	158517.4604	488232.9604
PF3D7_0303000	899789.1106	1112220.14	1043409.253	1846443.871	2113806.846	1541937.058	1328926.758
PF3D7_1205400	6738.15332	1899.526489	5206.920898	10177.06738	16826.42578	4442.478516	7997.027832
PF3D7_0526200	87342.24316	71313.66382	26284.50879	78938.79858	19887.49609	44646.59607	46865.48047
PF3D7_0508300	138842.334	158481.5386	171569.5659	119004.0938	197652.584	130946.4336	174097.6914
PF3D7_0527200	398366.198	78744.23877	91722.12537	338633.0454	69863.87231	230091.1234	308667.7083
PF3D7_1451100	9025595.488	10557198.88	9995853.14	21796886.29	2371752.389	15077009.23	25569601.95
PF3D7_0607600	97159.8158	48574.57178	42297.96094	291985.6895	278323.012	140897.2656	175401.8295
PF3D7_0312400	109589.6589	93990.81934	91624.87048	469709.0566	47905.52808	141616.2563	441470.2026
PF3D7_1301600	344720.709	26017.61877	83817.81738	32257.58594	29860.3728	27084.12366	24898.88269
PF3D7_0110800	118668.3975	18739.12427	200416.6218	139742.6926	87203.71509	76802.44287	99079.49316
PF3D7_1436300	2931053.005	5980438.246	5781226.131	1483774.249	2882068.762	1532956.878	1574417.506
PF3D7_0619700	2000.988037	5668.72998	3869.40332	16208.58008	8808.19043	12070.29492	7839.837891
PF3D7_1118100	2275.813232	1936.20874	5307.473145	10588.00586	6532.620605	2744.851563	7269.450684
PF3D7_0626100	52784.57446	46321.57739	52513.8916	54073.83008	47492.89893	28199.29932	41907.42725
PF3D7_1108700	2393101.006	1934085.826	1740566.287	3628305.017	4574516.289	3550223.604	2783885.449
PF3D7_1212500	3111844.708	4694640.814	5071966.137	1660494.591	4417031.904	2522223.436	1795488.853
PF3D7_0723900	28409.29004	154912.525	24177.24683	71986.89148	20321.65796	88439.10498	70631.51044
PF3D7_1409200	5126.666992	6516.635254	2377.320801	7908.745605	1786.011841	6704.299805	2019.337646
PF3D7_1121900	7816.484375	7150.821411	6336.723145	10769.13855	8646.765869	12574.68213	8091.945717
PF3D7_0323800	23268.24219	20902.75122	23556.95874	21188.84619	34602.30225	48790.19116	30073.20605
PF3D7_1030100	90026.53149	63804.04443	26130.19556	82448.49292	102773.2966	64512.21118	86949.48169
PF3D7_0817900	22734507.7	19321218.49	21831596.32	18093473.43	22727011.85	18822441.73	18236143.58
PF3D7_0303300	369753.189	412558.948	330682.9039	363020.7319	570372.9897	491343.54	312371.2192
PF3D7_0620400	121553.5725	31291.66089	50808.6073	266952.5923	53863.64282	99073.00098	179579.6711
PF3D7_1211600	8197118.443	11611619.72	11592098.16	1880208.114	762659.1261	722423.1985	1032881.757
PF3D7_0801000	2271497.07	3311056.403	3781449.586	967142.4151	2682180.982	1401531.424	1277126.34
PF3D7_1434500	25476.58472	9713.306152	9859.38623	36061.81934	45566.53857	36677.01025	26259.0166
PF3D7_0935800	11581711.28	12855669.88	15114219.59	11931563.75	11569841.15	11172514.55	9343181.834
PF3D7_0521700	73089.60474	10291.86011	11945.65845	30766.74219	7983.216309	10055.57666	27909.96582
PF3D7_0321400	529771.7627	448944.8721	535403.2581	512965.6221	169233.616	54252.80176	72414.45752
PF3D7_1239600	70757.48975	84687.96802	79716.77039	278995.8105	175777.281	71182.18384	170903.6514
PF3D7_1434200	88265.23389	20704.23425	38958.59302	382886.1445	35655.1853	77442.8645	236213.8584
PF3D7_0528700	66014.66992	52526.41406	66314.00903	99514.99414	90570.07715	69571.30029	104680.0137
PF3D7_0103200	85074.9917	135208.5427	120443.3093	156383.7524	202782.6963	113151.4026	151313.4929
PF3D7_0524600	123315.3474	117464.1715	151219.1768	132776.4746	248468.8555	152096.158	121016.1421
PF3D7_1353900	753541.3621	403978.4612	436718.8833	1577747.555	454901.8019	965625.1567	1400678.992
PF3D7_0108700	579940.8982	414833.6431	373430.2074	411959.6897	820260.3374	600363.9531	416763.7844
PF3D7_1127500	140921.1875	4425.685059	3020.916748	189261.3281	372387.2813	245598.3906	165812.9063
PF3D7_1458100	556069.6797	707224.2813	792590.9219	606704.9844	1126349.781	735654.9063	532704.2422
PF3D7_1226600	358518.6309	196212.1941	170760.8416	939139.5549	713484.8856	704504.2534	764410.8667
PF3D7_1360200	92778.97119	637518.7188	678061.9688	510978.6484	786590.3281	580402.3359	490446.6484
PF3D7_1037700	80667.69507	53153.67822	64722.12622	220999.8584	151771.8511	181097.8784	73625.55396
PF3D7_1324800	84458.97021	102419.333	107461.3179	93082.60791	15851.37134	55235.43762	106210.3896
PF3D7_0700800	17721.30225	15835.9458	16738.78491	46930.7019	24110.3208	31904.91357	55871.22412
PF3D7_1406800	1406449.438	1232934.773	1441059.594	1123477.734	690477.875	673989.4063	637518.1797
PF3D7_1222700	4432056.31	3384547.792	3222236.656	1312697.851	817595.8867	703789.8943	842664.5432
PF3D7_0213300	6605.533691	4659.848145	1845.079346	20314.98633	2301.214355	22658.08594	15345.57422
PF3D7_1220900	1437305.24	700989.4606	682911.3317	2984002.917	5020808.186	3395931.203	2703730.473
PF3D7_0301700	373885.0693	292549.5449	259641.1287	359675.3589	841183.8696	482636.7844	429270.0361
PF3D7_1403100	18486.10034	12305.84631	6737.56189	25014.19214	20571.86548	16890.5835	38675.91357
PF3D7_0319600	716434.9253	570679.8936	639230.9008	1280035.751	201564.5073	747505.6509	1455840.246
PF3D7_0409100	11005.48096	6681.432129	4427.134521	19911.73975	7279.334961	7852.780029	9205.447388
PF3D7_1107200	85140.63794	31487.35376	40714.75732	163793.5787	205124.1868	126406.5881	169806.4358
PF3D7_1461900	120264.4999	113628.6765	121210.4852	652049.6077	346898.8969	402781.5446	888663.8794
PF3D7_1338200	3014796.437	2721182.327	2457427.708	4313455.315	3709225.386	6969211.031	4162432.961
PF3D7_0527600	76289.552	64418.49707	67813.73877	266543.2983	59980.91455	112043.2629	273482.624
PF3D7_1003500	2144661.056	3111073.439	2618151.649	572061.5686	2379288.596	2916373.705	1970713.782
PF3D7_0309600	914767.1992	818698.2721	933287.632	979175.8066	1158350.76	1014511.268	1427527.592
PF3D7_1132000	120439.4688	149585.1807	126519.4613	194627.2278	98427.72412	120337.2773	203549.3845
PF3D7_1105400	5394675.302	7973749.32	7148107.235	8849256.219	6759989.298	9088570.176	8389407.545
PF3D7_0210200	56381.48096	14285.0564	11746.18408	142231.7429	159652.7617	130201.0696	117924.2039
PF3D7_0509000	371870.0293	235550.7581	225165.4373	827337.4902	835728.5708	556311.1528	482164.9951
PF3D7_0707700	97680.96606	81501.22351	107893.7607	89636.3999	144636.8164	80042.46631	82509.29736
PF3D7_1111800	3048.533447	2728.91626	3997.900391	4088.037842	2226.585938	2527.602295	3395.885742
PF3D7_0817500	230500.397	140969.4219	78201.80957	527863.2258	879659.7754	719179.6921	556069.8083
PF3D7_1233600	182879.0817	121516.9275	90669.64526	212070.2516	77200.62158	111940.5823	222528.3051
PF3D7_1123400	26257.44019	32022.27808	32540.38208	187997.3406	33645.47437	82025.55493	195202.5769
PF3D7_1366600	157089.5803	85066.41992	102786.9124	247535.4507	291478.4829	214504.5605	182334.9166
PF3D7_1332600	127621.4167	25729.72681	24447.25659	142127.2283	49986.74951	46557.10181	91583.55908
PF3D7_1326700	7998.359863	12783.98389	6501.520264	14388.11938	3185.082214	7908.463135	5256.122314
PF3D7_0514100	10829.5647	5173.908203	5463.815186	22269.71973	32679.15283	9451.398926	31458.01172
PF3D7_0409300	10137.72949	3331.26416	4880.348145	21772.34375	15090.15137	8375.402344	4145.452637
PF3D7_0933000	8758.715454	6457.543213	9460.390625	18196.25098	8832.24292	5865.590332	8035.819824
PF3D7_1035700	374451.7556	63020.74951	57852.4585	130055.042	40361.41138	83785.46313	63513.12585
PF3D7_1144600	277615.3857	462380.4153	375299.274	184109.7495	253681.9585	190097.1406	203381.1006
PF3D7_0906100	52132.44263	31418.4657	42656.69385	183270.8572	56624.63696	87133.33398	238240.749
PF3D7_0912400	1921316.352	2765369.945	3024938.02	2798102.315	4168282.648	2679247.944	2183697.65
PF3D7_1012700	300421.9504	256196.8701	203877.8418	288616.1482	167884.1943	184545.0602	297377.8403
PF3D7_0403100	5887.752686	6199.539307	11796.22266	100871.4143	124301.7446	70104.71216	20719.06641
PF3D7_0711500	825468.0044	858013.3905	541212.3455	817090.7771	584972.9144	667284.7151	514272.5686
PF3D7_1356300	35283.27051	34413.18579	35572.51514	152843.1226	47763.99268	40208.27429	86472.51703
PF3D7_0305500	333040.0132	347936.7955	458411.7811	669726.9816	583957.7686	318528.6948	357244.0889
PF3D7_1241500	13041.89746	4343.665527	2964.931152	35636.30859	40066.76172	38869.80469	38951.99219
PF3D7_1447200	120159.998	138023.1853	140446.6641	186267.5483	126153.4365	139258.5325	140990.0962
PF3D7_0828900	24029.16602	3539.912354	2416.299316	38543.90234	7020.291992	21369.05469	40040.84375
PF3D7_1452200	27428.26758	13781.39001	12814.81592	75598.73193	49279.16064	32555.37695	39147.69824
PF3D7_1126000	174124.9392	76247.97351	65475.36011	931578.365	81920.62061	352677.4087	869689.3931
PF3D7_1022900	101876.6875	86085.08594	142520.0625	111763.25	177011.7813	88759.72656	100288.6172
PF3D7_0220000	2800358.292	3853881.656	4760243.301	2045567.806	3730849.731	2112026.883	2280212.056
PF3D7_0813600	3604.137939	2480.500977	3633.968506	7952.587402	842.7846069	5993.298828	13321.79395
PF3D7_1235600	1043374.939	932303.297	657370.6196	4346990.749	215587.1488	2303817.151	4094863.849
PF3D7_0719300	63598.46484	48315.35889	39202.25415	47083.33984	95589.50586	25288.34131	48719.91211
PF3D7_1425900	30904.62573	6836.676514	10015.82666	53809.82324	65171.02881	5816.894531	59055.11279
PF3D7_0305000	5420.459717	8575.861328	10481.79443	47927.76953	75426.03613	67049.35413	6441.500732
PF3D7_0716000	53758.39404	18089.02332	15769.63696	58584.06445	61049.53857	24186.27051	40226.5509
PF3D7_1017600	44690.27344	3262.804932	2227.149414	46810.96094	122081.8828	97419.84375	53802.60547
PF3D7_1007900	2721693.672	2477491.665	2458227.924	4988815.934	4439781.144	4029183.408	4973037.243
PF3D7_1227600	265597.4045	54902.9397	44673.95996	401012.469	1605982.167	1185049.076	588195.7603
PF3D7_1474600	363626.8025	528671.5662	581745.1029	333132.0105	458699.2539	225881.4231	260844.4688
PF3D7_0905400	12605166	7968940.924	9453043.072	30584487.56	15369461.15	15696666.32	15013798.7
PF3D7_1352500	22355384.1	23990244.7	26196377.7	22968824.17	30346398.49	28190005.4	17073031.06
PF3D7_0810200	41558.37891	10160.45752	5104.14209	68058.91504	122770.0347	79901.74707	118163.0586
PF3D7_1140800	53560.00635	34081.66187	22758.05408	99875.98511	128850.7283	56448.66687	38142.68945
PF3D7_0102200	6356318.259	17191922.87	16443961.38	2900612.954	4639730.762	2469092.896	2593634.031
PF3D7_0810000	623371.1865	523816.7681	612176.7748	878007.04	300631.1523	1222194.656	1496356.583
PF3D7_1033600	335604.1599	547932.043	478797.4155	270709.9863	831392.2075	447034.6443	211239.9426
PF3D7_0517300	7987867.322	14798867.62	11545221.59	6560959.018	7313228.771	8806944.58	8017522.421
PF3D7_1024300	51560.66211	56281.38867	70625.90332	47957.68848	118021.957	58041.11328	36920.33887
PF3D7_1345600	204836.4126	47610.00513	58363.71179	1275120.302	172808.0361	207508.2067	317012.9324
PF3D7_1414600	4269.17041	4144.981934	2829.312256	38454.51172	3051.525146	4871.654785	15245.38281
PF3D7_1104400	7004090.368	6655753.937	4926880.378	15541970.86	13842750.94	13560920.95	11321287.13
PF3D7_0310400	2118320.967	534412.9122	718181.0825	6293884.028	8193427.626	8817887.836	4996632.783
PF3D7_0726500	247402.0947	233693.8436	198406.7732	292782.3025	221312.6523	225815.7216	285751.89
PF3D7_0607400	187863.7969	157389.6875	204238	202905.6875	418505.0938	253346.4219	179682.4219
PF3D7_0405400	503647.2902	503332.3167	657542.3236	982148.6309	1033040.087	630027.7961	693920.9785
PF3D7_1427300	141064.5496	81595.5282	78280.45471	460637.5195	464173.2687	492546.6816	2985010.231
PF3D7_0528200	761051.9355	896111.701	922999.0858	814164.6464	987021.5275	854869.333	858367.2651
PF3D7_0413600	2131540.924	2651336.365	2589782.057	2433265.486	1196673.904	1808307.87	2251428.144
PF3D7_0826300	15348.56348	3710.817383	2532.957275	30955.20508	26412.57813	11169.88672	31761.61523
PF3D7_1472000	19502.33789	29382.21094	24811.36719	24471.02148	34857.02734	20601.36914	21990.25195
PF3D7_1013600	44514.70557	36827.59277	50623.5155	414249.1748	142154.7593	285158.7236	323776.8721
PF3D7_1327800	495856.002	434821.2605	430298.797	444329.8721	768902.4502	463570.8101	436175.115
PF3D7_0302500	560536.1501	117094.4976	104883.5022	1663870.191	680741.585	792359.8784	850745.3379
PF3D7_1315600	10327.89648	8541.762939	8012.918945	76746.40625	22497.16504	18077.31934	34930.71582
PF3D7_1317900	36438.85938	100463.3984	50587.33594	29984.67188	70666.66406	18146.44336	36655.92578
PF3D7_1314500	47142.96289	45957.31104	100476.538	99830.79602	72091.57605	31095.07007	100331.3655
PF3D7_0217400	7531.982178	4062.159546	14532.09033	13050.70752	38984.28613	20094.09668	10839.24121
PF3D7_1472100	11310.84717	4890.970947	9649.397461	20589.97925	20833.43262	15214.45947	16690.63867
PF3D7_0109000	1530196.899	1245019.544	1424692.989	631665.3369	116851.9271	131508.7827	282146.2888
PF3D7_0914400	4936776.923	7809732.194	9148892.731	1763649.467	1281465.024	1303952.14	1386030.612
PF3D7_0424600	4326718.568	4227370.313	4579986.792	5171477.75	8930398.6	5481614.89	5162313.196
PF3D7_1030600	48501.83057	10855.77344	43964.4718	76206.15173	26073.12109	14870.67554	77189.56097
PF3D7_1320000	365061.2078	524681.1493	592662.197	905007.2878	516377.0427	220152.1733	383217.4482
PF3D7_1136300	2498984.831	2427755.392	1946341.389	3510763.873	3288808.115	3874891.512	2903932.504
PF3D7_1243600	479808.5481	335709.666	309698.8293	666736.5837	495619.5052	822559.4998	823156.4883
PF3D7_1223200	156480.4136	166652.3591	144964.8501	127808.8574	302715.6152	156178.0552	118551.7332
PF3D7_0914500	10883.00781	10264.94043	7006.71875	16681.5116	23387.78662	20135.41553	22096.79956
PF3D7_0822300	423560.9026	624836.3896	526935.4348	351739.3777	658560.875	470929.397	176497.4351
PF3D7_1027700	1008215.831	320778.0608	289766.0989	2237426.869	3898921.028	2801264.542	1966808.585
PF3D7_1407800	4619495.014	5908237.51	5968849.825	8095245.589	5436359.388	3891805.177	6452437.887
PF3D7_1406600	77066.55603	47760.17175	45254.72083	251886.2399	152822.0349	147432.6925	160373.0618
PF3D7_0615400	113864.2708	35918.74878	34415.17432	301123.3047	136289.9518	114733.0364	130819.3352
PF3D7_1015300	27044.86951	25907.92383	22546.29163	80741.9502	15202.75537	24439.84253	80519.08984
PF3D7_1317100	592437.953	227933.2056	245325.0714	2674958.374	2504716.068	2624192.61	3172691.044
PF3D7_0220100	15686.02881	14225.78369	21602.45459	49971.39063	37817.48779	28091.94727	28338.94751
PF3D7_0806500	179771.8281	293367.1973	110423.3291	164224.8672	128313.1416	107489.5261	174149.1055
PF3D7_1116000	1728122.087	2445395.127	2315203.526	1818381.29	803960.3685	877462.9559	720359.3528
PF3D7_1310600	2734980.915	2503527.686	1702515.269	2254935.57	4342464.329	1427874.734	2160199.844
PF3D7_1434100	14686.13037	9291.087646	6341.979126	141391.9951	12728.22388	11551.43481	103972.6077
PF3D7_0715900	89170.29688	107378.1953	127381.9072	202263.3794	190043.4321	112755.1448	157984.293
PF3D7_0405700	4210.666992	1975.74231	2894.490234	5190.258789	5890.842285	12161.99902	5324.896484
PF3D7_1439400	361616.2062	229723.3696	469953.6345	549056.2813	715734.8027	372540.7891	394570.1521
PF3D7_1036900	957187.0448	920486.8724	661633.6941	1339627.595	1912321.288	1727672.425	1837737.443
PF3D7_0715500	43260.12402	16764.81714	37669.70728	73185.39063	81562.33228	58867.69482	23425.01465
PF3D7_0219600	915238.2893	861215.5214	750654.7043	716500.5089	652065.6165	716846.0007	885092.0861
PF3D7_1318400	238280.9524	71363.27026	73080.49365	534087.8218	388990.4083	362205.5233	384271.3567
PF3D7_0415500	131945.923	173325.9565	215889.1428	174970.7805	322329.4607	224728.1428	226141.8076
PF3D7_1331300	1388892.312	1232344.037	1647697.351	1334441.763	1719448.208	1602600.316	1018495.989
PF3D7_1234100	34826.25342	17924.05469	15922.26257	20995.06689	40799.14087	13180.08521	13574.42749
PF3D7_1304100	436441.5236	566932.433	438336.6255	719604.2648	200139.7458	462250.2739	634322.3787
PF3D7_1213800	74747.78625	54460.64563	66805.37756	515517.3547	76122.67529	150902.6438	419030.0518
PF3D7_0803000	3763.892822	2655.223877	3238.065918	32466.6875	54021.60156	3120.721436	20914.15039
PF3D7_0523000	11506035.95	19340131.66	19901370.44	6102913.318	9300908.174	5397827.83	5120364.938
PF3D7_1335100	12593608.53	2587683.807	3539083.024	10183762.05	7034368.941	6469688.586	6651017.636
PF3D7_0218000	610560.2292	816738.4232	715850.0298	526810.6031	482752.3083	416604.9012	447889.457
PF3D7_1014100	229824.2129	140688.3999	153324.4188	34857.93359	17948.48608	16470.97717	31561.49341
PF3D7_1232200	367237.3281	116270.5063	126413.7412	277049.5446	500385.8251	310173.8713	256801.75
PF3D7_0212200	40770.34033	7176.874512	4898.843994	64381.69434	118133.6152	42274.9657	51861.3252
PF3D7_0929200	971758.1746	1143667.412	864559.2834	1008910.789	1581027.351	957114.4617	982518.2445
PF3D7_1325100	14091990.78	18875405.27	15974159.77	11602407.06	22042793.27	15060440.5	11398217.1
PF3D7_0920700	2071.329834	2936.198486	4301.571289	2238.557861	5945.660645	2498.224609	6865.212402
PF3D7_0508900	341747.217	71371.54724	118065.9827	673224.8461	862568.08	432063.6329	524405.7467
PF3D7_1123300	20663.65405	20752.75513	20602.70068	56573.0437	87033.21265	71760.0271	44955.01855
PF3D7_1445400	18894.41016	29131.7793	2655.157715	34648.44141	6421.835938	25159.72266	35674.10156
PF3D7_1432800	96470.54822	44316.57373	56406.9978	150258.0485	243519.4387	204630.4321	128437.9187
PF3D7_1416900	385670.8909	160600.3055	259579.4661	1452134.473	301505.5588	812230.635	1574167.926
PF3D7_0210100	89821.58398	10930.76318	34148.83228	139423.5469	161211.793	204957.4297	132061.6055
PF3D7_1440400	2229.648682	6316.51709	4311.574707	1097.777344	1872.884033	2179.519043	2407.404785
PF3D7_1119800	106491.6797	70683.7002	58138.20667	334418.0625	237120.3125	173886.1055	221460.0938
PF3D7_1210100	38168.10352	20221.18652	20318.09424	245252.2668	93349.38916	69362.177	57801.69629
PF3D7_0110700	175474.7122	163336.3159	142087.3724	497327.6187	90723.10706	243513.1687	670849.209
PF3D7_1473200	2057329.422	1898223.092	1466037.792	2424756.241	2100004.2	2715893.411	3692765.365
PF3D7_0112000	107805.729	52244.64453	20133.69995	154687.6797	76913.68604	163661.2908	228482.146
PF3D7_0905100	287559.324	358912.6709	383957.5684	274906.5984	505002.4436	269117.3099	208100.7542
PF3D7_0511500	184353.8999	155658.3121	82553.53564	165132.6115	266498.6946	225419.5314	248069.1836
PF3D7_1309200	74865.38086	62857.91675	55522.51953	8660.759033	8293.067139	8285.675781	7812.564331
PF3D7_0828500	13816.66431	16619.19629	15660.79419	10730.1626	210780.0811	8259.352783	5082.886841
PF3D7_1102500	374151.5589	154922.6897	293544.9816	309381.1948	471434.8386	288411.9236	297253.1174
PF3D7_0507100	8417739.158	9588813.012	9314326.738	14490750.34	12583749.68	13260315.03	14763853.89
PF3D7_1015900	16887198.07	20535164.67	14221858.57	43610474.56	4723678.807	21863360.39	53131579.88
PF3D7_1122500	42650.9115	38644.77429	43127.35706	84470.13867	92378.08203	93154.35498	67920.79639
PF3D7_1243100	59741.87451	68584.82056	84868.70459	52158.46289	85466.104	41466.61084	13626.62744
PF3D7_1476300	219967.5039	87443.78564	82327.62415	403913.9058	76832.75916	124548.6848	142172.4672
PF3D7_1224300	14889589.27	12330186.5	11672307.61	16188679.28	35066844.31	26592399.21	19630388.11
PF3D7_0215700	2267865.408	2363871.966	2057908.321	3042091.747	4332407.858	3280451.581	2721929.68
PF3D7_1361200	40800.52466	25490.94812	42054.43433	45468.87341	62054.7793	27291.63037	46107.18347
PF3D7_1212100	206004.7749	125536.8926	272279.3176	299249.9185	361843.1431	225108.3682	260511.252
PF3D7_0511200	109991.6514	55105.99512	44680.10303	455312.4883	503405.4187	385870.802	399014.123
PF3D7_1406700	40112.09766	55119.26025	30746.70313	140193.5703	31389.08521	32412.21484	120878.6836
PF3D7_0529500	29725.22461	31628.96118	9385.130859	22556.26404	6077.61084	22830.10718	45516.85986
PF3D7_0520400	635475.7402	593907.7487	852284.9963	1095285.332	1561365.435	998641.2598	787696.8711
PF3D7_0503800	780776.7656	947305.3408	879738.3867	967619.8594	1121142.965	1297135.672	1073691.332
PF3D7_1360100	17273.5083	8015.994385	8898.330811	30128.0708	73977.30347	12877.37671	22302.66455
PF3D7_1238600	275744.4438	334583.8938	392464.1758	269267.5713	156073.5867	123879.9377	144921.6862
PF3D7_0209800	7144736.065	11145580.59	9133531.091	5631448.388	4566033.575	4605214.936	6756503.489
PF3D7_1035300	2256063.403	612679.6658	617375.9031	1056336.044	430820.4548	396865.2085	627941.6231
PF3D7_0306600	26306.2832	38358.625	46032.28516	19063.74023	44532.62109	27187.125	16960.65039
PF3D7_1335700	10656.66211	7517.70166	5922.80127	35990.66602	8205.061035	8835.65918	14130.50659
PF3D7_0211800	494961.3259	423502.7493	450421.2626	2641003.717	139438.0925	722095.1368	1991946.034
PF3D7_0207600	2319667.603	612593.4119	933039.2135	5481111.869	10756831.4	11168869.22	6700567.273
PF3D7_1413900	134315.9041	20629.12671	19423.8374	350212.3027	229547.3872	349896.0132	172805.5898
PF3D7_0619000	46544.28345	13719.29785	15965.35376	72243.83429	43446.02417	36637.6875	71610.08105
PF3D7_0514200	56524.31592	36086.88818	4635.249023	63197.25781	65333.30444	57638.54492	62267.61914
PF3D7_0507600	37257.28882	38167.94116	49807.40723	262741.5571	54333.47241	62783.66016	116490.9077
PF3D7_0933200	51599.64111	38003.47461	42532.79443	123457.7056	17312.55029	82552.26563	157308.7124
PF3D7_1252700	3680.556152	2596.434326	1772.293335	3969.135986	58425.17188	96575.9375	2812.746582
PF3D7_0511000	1338262.132	1134636.872	1276135.039	3260723.02	416097.2173	2610919.667	3980221.437
PF3D7_1105800	2637867.975	2668164.711	2665973.275	3607011.199	4801005.981	3399714.639	3242239.635
PF3D7_0104200	3302631.953	2001076.521	2124616.128	1567790.704	1297113.377	1120091.194	878317.2299
PF3D7_1215900	175985.6401	138769.6138	142925.3054	358760.1084	429536.3521	245456.6832	289895.7319
PF3D7_0505700	41249.33105	51565.00439	42265.66833	124567.1135	59403.80505	38432.27307	43377.96362
PF3D7_0510500	107128.899	58864.95056	61388.37622	257752.4697	191249.0979	216291.9783	181637.3989
PF3D7_1326000	91939.48291	76440.1626	94995.94092	229176.8293	192148.1582	51786.15137	136062.2324
PF3D7_0614300	982476.8864	1030965.831	1206870.204	844334.7913	2126603.519	1453436.567	922976.8246
PF3D7_1127800	3424.617676	4854.541016	1770.975586	16117.07617	2397.505127	4130.420898	6041.030762
PF3D7_1358900	28492.16528	13771.25757	13234.73901	93072.79077	13219.61255	37537.74341	92103.23584
PF3D7_0203400	18874.45361	12740.79907	6565.789307	112986.791	15359.85767	22907.92163	202593.6953
PF3D7_0512000	166212.3567	91855.32715	77380.96448	718430.1814	132904.077	292723.8607	722073.241
PF3D7_0306500	43371.55786	22031.43823	22640.07324	138282.0928	101031.906	56442.46924	43614.47839
PF3D7_0922700	79600.17188	96900.61719	74727.95313	56033.46484	51636.92969	44143.85547	65504.875
PF3D7_1111500	104259.3496	26278.71814	26987.94067	229288.7148	48100.19238	150292.9598	272234.5977
PF3D7_0936000	249096.4738	24973.42456	21068.20679	644622.2148	891916.2598	437480.7444	556074.0625
PF3D7_1315500	30916.16016	8073.429932	8897.800293	28558.19849	8203.192139	10175.39136	13232.26465
PF3D7_1012900	988125.5898	1353143.992	1529468.617	804911.9692	914829.4712	635740.4333	618070.1982
PF3D7_0220200	38128.16016	3808.317383	2599.509277	60228.24609	140400.625	57296.97266	104826.9063
PF3D7_0720700	262916.6646	127898.9529	219089.0056	176792.8738	171507.8254	93236.82214	101450.9628
PF3D7_1302100	638086.6035	870016.5872	526514.4705	225162.5886	25044.29761	82429.58594	80763.27527
PF3D7_1351700	28185281.04	52338964.2	47713226.91	11843258.48	22757018.56	17528609.33	11622452.53
PF3D7_1209300	20009.71484	16783.03589	20394.24121	43512.52319	164985.4053	105396.6072	91268.91223
PF3D7_0811400	130275.959	193439.4661	30853.28979	185728.8669	52433.24194	120787.4622	178121.3752
PF3D7_0826900	6262.049805	4106.174683	8537.733887	8616.249756	23956.52344	20371.95203	16888.87012
PF3D7_1224500	26690.94995	20311.55713	16782.23755	333007.0388	41326.37451	145183.9546	297097.1277
PF3D7_1354900	115633.5321	17687.23108	25322.5481	377524.7844	209905.1406	164731.0229	171768.0198
PF3D7_0217100	1124057.122	1242275.966	1357143.278	1649517.342	1942982.504	1261655.066	971436.2407
PF3D7_1230800	128821.7336	103976.9438	96848.45337	457825.2571	533770.652	417403.3301	346152.4924
PF3D7_0320900	326121005	582920744.6	596660103.4	174872921.9	270051485.9	224815207.1	147324716.7
PF3D7_1011800	11036858.46	9209434.828	10704738.75	10449027.69	12880443.39	12673353.52	10348528.83
PF3D7_1140700	28266.41602	22178.95313	6711.832031	1444.125	1658.768799	103818.6484	373.3613892
PF3D7_0302000	17345.71838	14525.08679	23489.13062	56424.98315	78048.59131	40136.24048	61104.8501
PF3D7_0214900	482078.4897	187330.9277	234077.2129	632850.7271	115224.3611	314711.2776	355085.939
PF3D7_1327500	7598.950439	8037.986572	8699.645508	660358.7664	6051.467773	6394.296143	8269.474609
PF3D7_0621300	12629.76099	6520.07373	7423.268921	21457.28125	17655.37549	19865.29297	30093.65308
PF3D7_1033400	254794.7177	177035.3337	164972.584	91900.93555	24999.8064	207353.5785	509783.6948
PF3D7_0214400	4758.56543	7940.169922	31923.19287	5334.650879	6657.368408	3945.425171	42725.41992
PF3D7_0823900	119278.3392	76045.65283	150949.8552	173493.3461	220848.269	167687.1492	122490.7212
PF3D7_1365700	929789.9226	1407762.28	1367392.503	646905.2144	594977.1392	460365.6611	469383.7715
PF3D7_1013200	28443.36475	29878.33228	29394.46875	28692.94434	40688.54492	31253.3457	30413.55078
PF3D7_1032800	200707.1902	482479.2705	122565.0286	107717.0029	27473.52002	81716.85059	150538.9717
PF3D7_1438600	18228.13184	10947.08008	10130.5022	116807.1719	34949.29541	11763.89795	30410.32666
PF3D7_1353100	296506.9043	417591.5786	524771.5962	75083.58887	148229.2078	189283.4243	62338.24707
PF3D7_1353700	51759.04297	62774.07422	65088.9895	29835.63428	64072.96228	37070.01563	8533.547607
PF3D7_1225600	53238.10791	15377.021	17919.18774	39763.96143	20554.17651	14178.69995	32833.65967
PF3D7_0517700	1382204.509	852595.3464	524805.6077	2626081.768	2398349.057	2255863.012	2466592.603
PF3D7_0910100	263158.2103	461364.8646	437303.0808	757332.6135	138237.9128	318194.0426	604375.7213
PF3D7_1401400	2058944.625	3282052.75	3085335.75	10927.46191	19780.73828	45893.29297	9611.938477
PF3D7_0930300	213964059.3	84726592.89	96108190.33	199210006.7	158504101.9	135915202.5	128248741.8
PF3D7_0219400	1667494.541	940218.3862	831648.4678	1425772.126	2051400.398	3269177.41	610861.7529
PF3D7_1025900	129176.7722	114722.3154	99689.54236	224243.5635	148316.3512	108538.0575	148469.8535
PF3D7_1339400	25462.91602	3744.574219	5485.853516	20940.20898	20666.4375	18149.18164	12459.49805
PF3D7_0305300	113996.6936	120521.7227	101487.9875	164341.8672	161223.7394	102873.0577	144845.1128
PF3D7_1409900	30555.08032	26005.19409	26941.81274	38909.18945	54407.98877	41599.80872	44266.6778
PF3D7_1030500	89535.74597	96576.21069	105363.176	381711.4258	73392.85596	138400.4359	261688.7156
PF3D7_1124100	19738.03125	2594.064941	3800.341553	6814.587891	4486.698242	2471.12793	4997.90625
PF3D7_1331600	23695.12109	1922.089233	11313.40527	181803.9844	65803.30469	39007.77734	60466.85156
PF3D7_0415600	75797.17651	28337.06104	27364.28271	136678.2607	176518.1133	129597.9727	127937.9221
PF3D7_0527000	779078.9675	143662.1879	130543.298	3323115.835	2850784.517	3694119.974	4270813.851
PF3D7_1001500	1764464.234	8627094.719	8218785.766	16445.05835	60123.13281	12587.58447	15644.23853
PF3D7_0321900	5213.501953	1840.29834	2696.062744	9205.953125	9517.071289	6287.98877	3364.134033
PF3D7_0404300	173297.2224	277926.3508	243744.7886	398847.5625	63504.64624	79444.9668	248258.8745
PF3D7_0414900	472131.4063	369396.5977	398910.4297	138777.0703	16163.58826	14104.97913	49729.18652
PF3D7_1357900	251974.4192	151522.5048	188219.7622	949071.2874	71306.93384	500536.1913	975802.3589
PF3D7_0303400	119995.4617	38171.47559	118795.0767	94691.875	91066.59033	132129.9219	63403.22461
PF3D7_1422700	77755.38965	56330.4989	44928.28833	117663.7012	176934.4489	131945.2402	116520.7803
PF3D7_1432100	430317.1794	319773.7881	320324.1925	1615263.497	990845.3633	706556.0051	796078.5781
PF3D7_0623500	139319.2	88989.63672	63181.70056	475883.3496	265500.3496	157071.7114	248432.0776
PF3D7_0309300	18351.96729	19379.9054	19954.30957	175494.0298	18908.1604	67190.39917	79102.47168
PF3D7_0929400	14375496.72	9365076.345	10999505.93	40771827.53	18992647.01	19946488.91	18647338.64
PF3D7_1028200	3506.6521	4970.828613	3444.543701	32812.41016	2506.490967	4229.362793	12266.19727
PF3D7_0223400	5896.878418	9275.030762	8138.786377	26260.85205	35080.44238	13629.13623	8437.520996
PF3D7_0308100	9220.4104	10824.51953	5351.883545	18137.84375	22833.45508	25334.30664	16733.87891
PF3D7_1310500	994456.0635	1114457.103	1574692.153	1069499.803	1704411.532	1136259.7	901631.1868
PF3D7_0418200	84022.94604	53697.68188	52753.33618	290262.9878	120926.9614	131185.9557	149228.4958
PF3D7_1021800	109887.2483	39621.26721	39492.35046	460761.0938	173908.8149	332104.426	234502.7159
PF3D7_1366900	2854484.366	2314797.785	2018822.276	1943453.117	3387063.791	2641345.623	2611128.152
PF3D7_1419000	33003.22729	26350.63818	29911.35327	136715.4558	108230.2002	41720.14722	62309.35425
PF3D7_0422400	16725883.49	27211213.4	23809964.39	19216660.2	18548694.05	22967755.95	20584924.35
PF3D7_0825500	35482.51416	114169.5522	87969.64258	44795.48193	65738.53516	50586.18066	45529.83752
PF3D7_0113200	21787.1106	17321.7876	17526.93872	98644.74927	119794.3818	163545.2861	21983.59302
PF3D7_0932800	59287.9519	51473.24341	48674.31848	341838.373	53003.65649	71018.10583	250138.0239
PF3D7_1126900	204377.1455	308918.7813	180023.8835	391673.6104	79938.16406	201379.5112	165103.2742
PF3D7_0403200	18792.78491	16635.00488	13018.95996	101119.0771	257038.4089	12604.50452	96429.33301
PF3D7_1452500	368154.0156	251125.1823	267334.0244	331741.4451	491007.7239	386248.7034	401451.3931
PF3D7_1330800	254821.4216	667182.3221	384920.0007	201064.2371	1132135.786	539674.8959	516179.624
PF3D7_0308300	272779.0327	73073.06982	128297.3152	111233.5508	17999.19202	19909.85242	43581.69458
PF3D7_1209400	20191.50049	6522.64502	16908.25732	9971.084473	8148.710205	5425.414551	34500.46704
PF3D7_1462300	1019880.731	1351553.221	1391737.637	2028491.979	2470127.466	1484492.908	1521982.808
PF3D7_1107700	4369.025391	5044.528809	4034.708008	5002.133789	1797.580933	730.098999	2369.514893
PF3D7_0628300	55692.43628	167324.6382	104615.8633	85634.05176	113472.5916	85504.75708	81340.35913
PF3D7_0520000	6792053.849	9028956.249	8797769.922	10322936.82	10166779.33	12791153.17	10982349.09
PF3D7_0302700	4851.487793	3422.463623	2336.130615	29139.2793	29194.31055	9976.860352	26782.8457
PF3D7_0209100	16249.81055	20832.3457	2876.999756	12242.36621	2081.454102	4953.765625	12187.90625
PF3D7_1209700	5285.194458	10138.1792	31308.90625	208827.8945	59674.323	18485.46143	30305.70459
PF3D7_0723800	697619.9739	239368.5331	233624.6907	1066065.534	906331.8324	935359.0173	861543.1305
PF3D7_1449100	47680.1792	21677.57007	20855.84741	36713.78613	19077.92517	26815.12793	35493.72754
PF3D7_0919900	332973.3987	260016.1444	123173.2715	804880.3434	742646.842	578576.2898	594858.6227
PF3D7_1021900	418187.0038	305456.2847	281882.1389	2732567.11	3357114.951	2744085.98	2420652.347
PF3D7_1460500	122582.0737	107759.876	85795.07617	272540.5567	552331.6165	375694.702	331086.5629
PF3D7_1465000	186798.6455	117807.9146	254844.6011	219012.9434	252223.3843	154571.9595	181030.8198
PF3D7_1253400	26246.62988	38939.4978	40172.75391	96127.11133	97866.47302	47210.53833	55719.06702
PF3D7_1445200	110777.2993	238650.426	182761.1586	81365.25659	175090.1185	155659.9347	142894.9937
PF3D7_0611400	97813.50647	155581.0974	152415.0768	126878.1174	129161.3688	100424.4661	82906.88953
PF3D7_0730500	18184.89063	10961.90955	16768.82214	75278.78809	28395.37915	16096.21655	29926.09399
PF3D7_1436000	590157.7144	79933.24951	121629.7476	3133514.035	107061.6582	1409999.325	3169180.253
PF3D7_1414300	2907209.365	3581005.967	3805990.501	6513363.572	5539410.03	4751351.806	6370889.134
PF3D7_1206200	2850166.506	3043671.701	2871697.729	4862196.832	4637017.145	3979615.967	4531941.667
PF3D7_0508000	2213000.866	1351904.476	1925152.12	2766788.563	2586566.657	2259623.108	1397024.671
PF3D7_1450100	236892.4188	326245.5452	358627.5259	627589.3164	138810.0186	243908.0142	528666.3799
PF3D7_0401800	3361515.662	2841751.439	1792988.116	3555443.158	6821777.056	3211107.373	3404897.812
PF3D7_0218700	62412.49219	88544.29883	80665.01172	56869.00806	93282.14551	37399.82324	62166.50757
PF3D7_1359600	108174.6522	57547.70752	63980.09082	234567.6539	317377.6619	344207.4951	272258.6276
PF3D7_1334200	29600.46484	18789.52271	15512.88184	141755.4663	19868.93591	20681.42664	131707.9346
PF3D7_1371800	17936.52185	18748.50317	17697.12317	27921.02832	27156.66089	44873.33936	22492.43823
PF3D7_0811000	34843.37671	16997.1853	24562.2522	132988.3323	22145.75879	39922.73682	61876.99072
PF3D7_1133300	98360.63428	97894.56128	78239.08447	45506.79834	16918.56274	40066.89014	19482.04907
PF3D7_0904700	479386.595	365283.26	428751.0093	1146295.832	1252829.134	958706.8032	752568.3687
PF3D7_0814000	3817856.447	4375429.111	3882807.518	6936365.456	6404946.966	7562691.02	8067898.206
PF3D7_1367100	56506.11475	15524.21509	15348.8186	145774.6431	112562.9495	50363.71313	96693.79712
PF3D7_1353300	250620.2466	43204.07129	38318.89856	226272.4968	239082.5042	256247.6403	203838.6498
PF3D7_1142800	17422.43481	10178.19104	12972.0874	14365.56482	38572.9165	23421.18286	7469.152832
PF3D7_0821700	46429.08252	34135.23047	26301.42041	286679.1333	52714.96033	43423.78687	124053.951
PF3D7_1353600	11115.78174	12987.88892	11376.08435	127544.7798	125998.0632	45115.54541	75213.48486
PF3D7_0529400	445202.6649	229035.7526	158307.7644	1492179.612	801795.0013	916174.8475	1097772.748
PF3D7_1237000	3676.819824	5212.04834	1901.396973	15784.66504	2233.054443	4434.601074	5134.901855
PF3D7_1303200	874529.3096	1113468.317	1116312.756	850310.7262	1599032.155	1000765.149	726488.6602
PF3D7_1141800	40717.198	41750.86426	59066.73755	111348.8281	41045.64844	19292.75122	52393.68799
PF3D7_1028300	28769.66992	74999.42188	74199.92188	1923.418213	39411.69922	23145.46484	20653.66797
PF3D7_1310000	103986.0359	169988.5015	87646.14526	118276.9692	201898.741	139334.8013	118715.7598
PF3D7_1130200	14234457.52	15486199.64	14374504.05	13924806.49	14307688.97	20940285.58	15211013.4
PF3D7_1341500	109092.3491	46991.81348	36979.11755	70182.60461	51639.69019	62810.90601	47696.16064
PF3D7_1323700	1633604.813	1356636.028	1666896.365	1614019.238	999041.5059	755322.0723	886309.3242
PF3D7_1327300	14556.28613	2517.853027	3688.690186	6614.379883	5098.531738	2142.281494	1993.570435
PF3D7_0202200	96662.3042	172530.3198	143566.403	159136.3828	138169.719	189783.5059	181374.5508
PF3D7_1372000	1262550.375	398893.7813	470278.5625	3882497.5	1322457.375	1487633.625	1512636.125
PF3D7_1117900	23736.71936	19006.78564	19615.97485	117021.9729	43239.36304	96263.06787	38039.98267
PF3D7_0826500	58850.92688	46790.3905	44133.53821	341296.0687	55055.0455	85232.06934	275055.9875
PF3D7_0709700	92102.68555	60990.94214	62648.4635	1107514.707	159367.3759	113041.833	223171.3009
PF3D7_1213900	46222.73389	34149.40503	31094.20264	30434.70032	13131.94629	31988.06543	55931.42334
PF3D7_1111300	113309.605	95172.42725	84081.9729	73097.15088	205521.8818	137153.6416	91871.43848
PF3D7_0405800	2374.905762	1855.420532	5086.019531	2836.35791	47399.98438	30508.79883	5987.65625
PF3D7_1213200	43114.35681	22399.25366	98717.82166	40068.25757	23626.91016	24898.32471	45038.42041
PF3D7_1402700	12586.65186	19607.22949	14179.03906	91834.06445	78511.79028	18962.45239	38975.87573
PF3D7_1012500	8284.313965	6071.997559	6029.414795	50761.98584	8284.590576	7875.844482	12998.104
PF3D7_0812100	16164.7561	29501.2251	18292.26782	75869.66406	15044.11279	15380.87012	52984.93799
PF3D7_0731100	179117.9458	189766.3625	167789.7734	98297.49573	179889.6609	120076.3911	94830.24683
PF3D7_1219900	18299.37109	3025.021973	2064.841797	37706.07031	4181.297363	25146.6875	55196.3125
PF3D7_1457000	375381.6833	756385.4729	797898.8481	106785.7529	406187.9304	269022.3849	154888.3816
PF3D7_0624600	2538500.81	2646174.828	2163549.452	3081516.67	4381097.791	3701323.409	2747971.25
PF3D7_1227000	9045.451172	4243.697754	2896.69458	13528.89063	20287.9082	16213.74609	15613.92285
PF3D7_0909600	49375.49634	12511.23218	18196.49341	153440.6074	16093.21545	89987.51489	71112.56714
PF3D7_1358000	81326.87683	31806.40747	37500.05823	53616.69073	91701.49634	36416.03064	55938.50781
PF3D7_0907400	13236880.33	843443.6558	42948022.22	5636639.763	2470440.486	6109997.776	4718842.197
PF3D7_1213700	54903.85693	9919.819824	14532.6748	219031.7666	113067.8555	66000.94165	140997.7363
PF3D7_1438500	46378.47803	74178.56689	84127.52881	137538.4048	84261.27686	76352.10718	105790.1628
PF3D7_0830400	1040719.262	862622.6084	1110817.992	1448841.818	2362047.797	1135362.707	1379219.545
PF3D7_1205600	396456.8029	229515.8926	222168.7485	781550.03	177846.6218	488334.4834	1232176.63
PF3D7_1122700	27921.51904	8866.751953	8984.435791	47342.5166	98417.19775	110019.9961	68876.86328
PF3D7_1349500	33193.33691	100550.105	148076.1472	1026727.985	1139130.862	17615.16858	985998.0461
PF3D7_0320500	17775.85181	19800.59131	17419.57898	65968.62744	16746.41089	28462.98389	70101.9436
PF3D7_1334800	1159722.013	132730.9707	152952.9952	2048048.311	3542796.034	2253979.115	1554995.828
PF3D7_1332200	252417.2795	225880.769	222660.6445	125093.9045	40607.9668	26895.75488	41588.78394
PF3D7_0706500	612990.2544	622710.7449	491690.2534	893385.1892	1425579.429	872342.6864	907370.7354
PF3D7_1245900	13756.98291	6283.795898	9205.848877	45707.65039	16677.96924	36875.1604	783054.6548
PF3D7_0506800	18907.19922	26450.72925	24221.6145	26282.04736	23473.7583	12737.38269	26958.38379
PF3D7_0317000	1069118.741	874933.3108	743911.8518	1841155.645	586544.5527	873790.8577	1123803.681
PF3D7_1015600	12842650.75	14426272.68	14239852.72	10866406.15	21106434.95	12783055.76	11222904.12
PF3D7_0527100	21942.88403	17284.48218	12691.34521	215508.3618	13253.37708	14706.26953	238103.3926
PF3D7_1008700	8360967.12	13417671.02	11785415.02	15756421.3	1921617.598	8497415.254	17851511
PF3D7_0524700	71869.10156	7053.881348	4814.890137	205969.6479	233000.8125	172760.8882	120252.6953
PF3D7_1234500	78361.98486	99135.30322	7710.47998	77589.91064	50430.07178	79361.12842	110909.9351
PF3D7_1142100	431755.4105	341330.4951	237419.2617	274487.5854	478453.9014	542792.1469	216986.3629
PF3D7_0317200	294476.0997	344494.6598	323822.7002	2776283.697	1879853.8	2089166.232	2113058.156
PF3D7_0816200	58351.57593	16439.39941	21820.79028	127455.6763	91863.5481	123129.1836	87750.60474
PF3D7_1008800	314164.0657	417529.1628	375115.4745	577598.6375	402914.4719	345131.7058	418418.3528
PF3D7_1351800	141683.6892	26245.44141	52619.32617	83618.25244	376372.6807	142981.6021	120891.4789
PF3D7_0417500	95674.16467	49775.68848	39147.60217	1039878.937	671359.095	618269.7	963403.3828
PF3D7_1130500	7798.033447	4382.961914	6421.100342	29380.99316	10909.6709	8439.132568	6933.256592
PF3D7_1213600	36253.63843	19258.56494	17192.39526	30413.09912	39728.34741	55261.08911	39057.16406
PF3D7_1439800	999213.491	1262569.049	1089636.535	1277116.631	1586458.485	1129285.962	1064103.712
PF3D7_0916700	2132361.842	3085317.773	2497606.951	1582670.124	1698673.975	1969814.853	1310599.236
PF3D7_1016300	1798442.217	1941278.915	1554965.459	1066328.214	4117716.188	2022981.124	2515611.236
PF3D7_1115200	54454.09546	15643.28796	20707.47192	83910.71997	39354.42957	59725.9624	74506.41162
PF3D7_0629900	14714.61914	9609.916016	9356.534912	68713.87842	18636.66675	13423.31543	53538.24316
PF3D7_1460700	3343153.067	3220921.593	4293414.636	5141702.108	4659842.144	5965921.544	4658102.771
PF3D7_0318300	73394.75537	56347.49597	58741.33691	45519.1792	130822.9614	51728.08594	35624.24878
PF3D7_1414000	200341.033	78920.07532	83794.89539	573553.27	138285.3987	259902.4065	476195.6318
PF3D7_0907300	43649.34644	9785.814697	13179.20605	40888.36523	63329.60303	79454.70996	84268.23047
PF3D7_1329500	28414.06116	240777.2007	211416.9954	19741.604	29064.18188	31317.13574	17009.90991
PF3D7_0721800	56848.1438	63609.51587	75129.74268	13626.00195	21783.83203	46381.00098	8795.152527
PF3D7_1346200	13949.7168	2069.869385	5673.858887	13875.71387	22498.70117	18568.04492	19077.56641
PF3D7_0511800	2717618.396	2006248.115	1921985.667	9143290.541	510181.0927	4090287.953	8522068.932
PF3D7_0723600	9183.271484	13527.83203	5015.459961	36546.89453	3628.589111	27012.45313	44371.53906
PF3D7_0910900	25434.61719	14657.4231	21700.58179	101429.8721	70888.06592	53743.27856	95530.08887
PF3D7_0708400	34970925.79	40607657.05	36316203.19	56186029.64	23392906.23	58766918.64	83538072.63
PF3D7_1362000	140355.375	157411.3438	215767.1875	89502.54688	140172.9531	87930.02344	89137.75
PF3D7_1365500	26491.23267	24687.89966	20387.26001	110795.6549	40875.20825	71914.52979	38534.34509
PF3D7_0908800	9790.002197	21710.7168	18971.20776	10599.74341	19605.6416	12148.86987	15496.22168
PF3D7_1024800	262314.4094	141785.5277	286129.3362	57952.88062	182509.0642	118269.1863	77544.59033
PF3D7_1350100	1154968.143	294015.7805	278264.196	4542921.448	108858.6545	2169463.265	5178607.964
PF3D7_1325000	965383.6523	728330.752	735421.2681	1052014.698	858816.4155	1042040.957	1205486.174
PF3D7_0704800	36720.1626	22307.60693	21240.76843	73017.41882	25096.84839	22769.30151	35182.21167
PF3D7_1126300	2009.049927	4140.858887	6066.416504	21729.11914	32847.80859	3523.194336	29036.50195
PF3D7_1326300	86513.64453	123684.3245	86794.41797	55845.88696	89778.11816	72510.73291	94372.1875
PF3D7_1033500	14025.33008	2801.789063	4104.660156	6451.317383	4154.055664	2461.86084	9934.947266
PF3D7_0419600	602073.4377	454191.8669	458181.4363	2207987.783	58713.93054	1311201.983	2432925.067
PF3D7_0929900	37106.21436	5195.519287	34856.82178	167717.5059	98536.29736	70912.47192	69778.68628
PF3D7_1407500	26897.06372	17543.27979	38638.05493	170977.9648	20329.93433	96622.92188	169267.9629
PF3D7_0815400	11612.59595	9527.375977	9843.128174	15620.36011	14097.14722	9812.594238	9333.226074
PF3D7_1304000	52157.90015	33029.18787	359583.4656	136511.8086	108889.5913	83226.44507	99453.36194
PF3D7_0726400	72864.43652	33192.37036	25591.22046	83475.56616	125868.2114	74410.82227	52453.50293
PF3D7_1335400	45175.97461	16275.52881	14768.16846	11741.87622	9270.09082	9668.75708	7337.025635
PF3D7_0308500	79008.66577	10307.81152	50516.78418	176699.8066	5475.151611	132671.3467	225790.6724
PF3D7_0204500	25962.12378	16172.41455	12538.44763	104359.6472	14609.78442	52310.43262	86576.38477
PF3D7_0807800	632821.8562	398052.2964	349730.1688	997655.519	519976.5138	359359.5533	730930.5159
PF3D7_1134800	571816.5417	502500.778	431148.0713	596359.6563	362731.5195	473722.608	953443.5625
PF3D7_0416800	1970872.581	2469279.804	3115682.603	4637367.606	2129632.95	2521069.629	4289846.298
PF3D7_1471400	39448.30225	73430.26855	150559.1312	153816.2761	95816.90088	93776.48657	91162.85913
PF3D7_1445700	1319999.244	1162534.746	1018699.189	1378272.046	2583995.65	2094386.638	1415378.76
PF3D7_1364100	1721019.052	370506.1613	193901.4448	3125634.015	3540558.44	2752772.512	2383578.286
PF3D7_1004000	6956471.236	10009758.87	9608734.03	9528283.754	10647624.56	10705077.49	10287967.19
PF3D7_1135400	749161.5811	176360.7446	174046.3145	2146599.015	2043288.469	1786380.861	1683181.392
PF3D7_0715600	33484.34546	39303.18994	14624.7583	65447.02002	45008.35767	110455.7222	19244.4624
PF3D7_0505800	1674014.191	1194991.646	1213869.21	3725851.414	3085096.913	3722079.139	3530542.459
PF3D7_1310200	103917.0767	22688.50781	65662.70215	116603.3865	89209.66602	80962.27637	48675.48804
PF3D7_1226400	7315.34375	1798.31897	4929.494141	18426.55664	19277.50586	2113.589355	13800.84082
PF3D7_0812500	73989.35962	76801.67261	14568.45483	199117.5806	120299.6202	95789.50146	137428.6241
PF3D7_0414200	1976.021729	2801.094727	4103.643066	10616.04297	5672.08252	2383.273926	1791.984253
PF3D7_0524400	73891.07983	67253.12427	67951.85608	316528.2207	56165.67688	178797.1815	205324.3391
PF3D7_0422700	81130.12524	50915.89404	23870.70776	182637.5725	199486.549	99741.3418	167845.999
PF3D7_1351100	31819.54797	20339.8689	23098.76526	253011.7903	16345.46655	58007.66138	361001.6348
PF3D7_1337200	40853.31689	22466.40588	24235.35132	85594.17993	184343.5703	78863.34106	122729.4556
PF3D7_1116100	148377.0857	93054.73779	129826.9265	679428.3547	753040.1882	457776.5352	647158.7903
PF3D7_1231600	101029.2324	91314.39502	82109.61548	74449.25928	95011.78223	72646.82251	75444.05713
PF3D7_1118200	1610216.082	1375591.561	818766.2131	3706472.447	9937625.059	6497602.493	4354175.635
PF3D7_1037100	528405.2356	117962.0087	99039.76453	534469.874	980265.136	598188.7014	551547.4922
PF3D7_0212100	203310.9248	192751.3635	165902.1943	690301.7083	565127.3284	366248.5156	486163.8315
PF3D7_1411200	13643.0166	20133.2793	15465.40137	2299.179932	2094.150635	7098.80957	4853.653809
PF3D7_1128500	97417.65234	9665.938232	6493.181396	44420.75586	52685.41064	92754.75781	19348.1828
PF3D7_1361600	50985.66992	5749.473145	8873.239746	85017.375	80263.28711	64719.19629	76510.10352
PF3D7_1468700	6908158.296	12497923.5	12845242	15188600.94	1709682.798	7514869.12	15260490.78
PF3D7_1119900	42976.46484	10561.1814	12440.77734	60686.91504	27982.91309	22781.65552	42080.28149
PF3D7_1202200	15124.20337	13662.80029	154989.7935	129638.8408	162120.9661	93995.42871	80871.1554
PF3D7_1115400	811014.1267	960671.5464	1091747.364	1952739.837	2485084.258	2496740.668	2155440.973
PF3D7_1144900	9401707.579	9522239.07	8963356.392	8935458.325	12701119.22	8741150.849	7203799.527
PF3D7_1359400	2564942.996	3926717.421	2947607.472	3170890.645	4402204.349	3617989.252	3208046.824
PF3D7_0725400	197175.9844	57722.64453	62775.30469	108855.5391	25853.98242	39287.22266	47786.34766
PF3D7_1126700	55359.59839	22144.87903	26922.68164	83288.34399	25372.92712	21520.58032	35385.30798
PF3D7_1105600	500930.832	585475.3347	655340.8574	628308.5566	555583.6895	309508.5596	352766.0356
PF3D7_1441400	2923682.085	2988579.191	3087872.902	4486865.485	5906726.921	3833352.209	3781279.303
PF3D7_1147300	39083.8042	18601.13696	18823.85571	335938.7578	331830.9111	146059.2544	275165.8716
PF3D7_1321800	18793.19043	5813.335205	6298.236816	11960.02539	10750.79028	9096.331787	7924.360352
PF3D7_1136800	221632.3174	231380.679	254012.4927	231337.5688	375569.1719	205728.2727	211585.3018
PF3D7_1420400	91698.8595	86445.57422	89457.46973	695867.8132	70145.44263	206286.5616	626729.7726
PF3D7_0606500	22680.34155	64682.00171	44672.2876	38586.74097	47824.06055	16599.3252	19703.43701
PF3D7_1349600	102942.1899	25477.80835	19365.10437	412738.1465	222431.7566	201323.4521	268229.8164
PF3D7_1361800	808166.1713	1386956.495	1256539.531	2614200.035	181952.3773	520399.9153	1058747.009
PF3D7_0510200	93462.26855	9362.572266	9642.064209	90235.16064	72108.51465	78122.76416	100638.8694
PF3D7_1414500	130559.697	126145.3608	105688.0103	100660.8164	58639.0127	48928.82593	67678.67566
PF3D7_1321500	66448.90601	30033.92798	18738.78772	158141.4109	87981.51233	50478.93652	66689.66516
PF3D7_1464500	116605.7019	85182.85559	84929.99023	121449.9705	91624.2937	84289.42944	80278.7395
PF3D7_1237200	45897.37793	188820.7744	100439.4744	55288.63379	118215.7943	58853.72351	68408.53418
PF3D7_0415000	77737.36792	86135.78125	73466.81799	288159.7034	56313.06384	67127.83398	155420.0396
PF3D7_1246200	31366738	73028210.21	68915057.69	29581821.23	5188427.161	17621112.46	30119630.52
PF3D7_1039100	322200.5313	349337.7813	321317.1875	416113.0625	338532.75	468443.5938	562300.125
PF3D7_0724400	51240.36926	43918.77881	41532.80493	23411.16541	177373.4829	128135.8923	42397.76758
PF3D7_0207500	546906.6188	87582.47192	99600.08325	1801554.322	1907700.822	1858555.179	1658243.493
PF3D7_0828800	451142.2961	119075.1014	310049.1501	98749.07275	21620.68701	20541.98755	24517.67088
PF3D7_0914700	991045.0269	1756857.449	1817510.27	1090721.244	1465336.041	899230.7112	964449.957
PF3D7_1312900	579322.5155	833929.3262	721368.1926	1063351.547	703689.811	681719.1216	1077889.496
PF3D7_1224900	76574.44922	46018.01953	48233.3335	146862.3984	110408.918	67061.55078	126073.7617
PF3D7_1457500	58886.36206	105336.3904	93066.98462	92868.69482	12156.30579	55489.71216	65577.17529
PF3D7_0420400	55041.73047	46345.01563	42890.54297	59477.75781	122827.5781	75395.33594	61670.85547
PF3D7_1403600	42288.82031	5293.669922	3613.392334	2015.107178	2389.366211	4031.730469	4253.96582
PF3D7_0422500	417449.1188	558099.7815	518614.8256	561758.6062	600188.9506	378990.6361	462300.7949
PF3D7_1457200	272913.0447	115517.0535	137897.3967	970122.1855	83602.18872	574062.8035	1079428.938
PF3D7_0826700	6305031.995	6719615.042	5116100.198	8977711.63	6283558.394	6627170.434	8265626.401
PF3D7_0819600	219986.7789	173940.8219	249951.4487	755068.5283	412565.7334	293769.395	402120.5166
PF3D7_0528100	152103.015	149154.2319	143243.7593	509897.2721	289457.927	316647.7737	337790.4906
PF3D7_0621200	3793455.212	4113690.634	3366404.364	3862457.596	842230.8104	2798323.584	4293642.609
PF3D7_1012200	80492.40161	23217.60547	23550.34497	333160.6089	50468.04712	50163.12012	52533.67798
PF3D7_0419700	47286.87183	36884.44006	39335.37457	195673.6909	31442.03052	22258.58179	28802.00195
PF3D7_0402100	1272096.605	1318686.081	1286945.421	604374.2334	1225422.083	813449.5127	505165.9561
PF3D7_1125500	12061.28491	14418.70825	9748.146729	46909.28711	31757.35352	13910.58301	15437.74438
PF3D7_1142400	7932.706787	5313.712646	7784.662598	61546.55859	12941.99634	10885.08301	40519.81836
PF3D7_1437300	9435.570313	10272.59863	8995.000732	33374.47314	15254.31812	23186.58594	19432.24707
PF3D7_0717400	16943.24829	9129.411865	16163.38599	47312.28027	11920.46118	11916.05981	38588.82104
PF3D7_1352700	102229.108	98860.21033	45297.32886	208128.5996	213646.6039	122017.3148	150411.6465
PF3D7_1320500	16448.12256	13161.17896	11995.3125	45261.91797	28428.94043	33461.53027	54154.38867
PF3D7_0606600	123487.4773	107923.5936	92374.92957	169264.8463	211639.6621	251257.4573	286051.9175
PF3D7_0213100	515098.1984	477935.2336	481924.7827	943290.224	285438.3031	546929.1541	994744.2754
PF3D7_0709000	1852422.584	3222238.627	3640995.73	1067219.077	1389992.789	963339.8987	1010023.039
PF3D7_1122300	125295.3999	145948.5635	208632.4424	153481.0352	96934.49146	75066.12402	55945.16113
PF3D7_1235300	183952.6357	194797.7168	202823.8662	139387.7712	288240.9341	123488.0647	164219.0439
PF3D7_0111400	65510.05566	59105.09961	33429.2522	309143.0438	293347.8577	572899.5952	174661.145
PF3D7_0804500	62512.4436	49939.7417	65514.03418	35206.57629	74519.19397	70048.93811	61801.6084
PF3D7_1137300	442140.6281	534018.6437	409711.686	469005.3362	920524.7395	593725.5334	395965.9196
PF3D7_0314100	270209.1992	349946.4733	406725.8357	130026.959	244794.2251	137353.9385	116409.4861
PF3D7_0522100	18061.11914	25002.10156	14926.18945	10398.62793	4039.544189	2393.996826	8214.608398
PF3D7_1236100	707714.0681	540676.8845	507855.7391	1630395.841	1636224.616	1587571.134	1610414.095
PF3D7_0208500	32554.88159	21357.87842	23421.40479	157382.2285	103086.3132	40811.86987	64517.19507
PF3D7_0308600	61026.32129	43183.53662	43936.43384	277678.9214	240130.9014	107238.4189	234504.895
PF3D7_1437400	10256.20264	8173.787354	5579.324219	26696.77734	6190.851318	9606.766113	19086.10254
PF3D7_1227800	43805.13947	76517.28638	68921.78467	40322.6333	122334.458	53693.02856	70098.8606
PF3D7_0409600	75795.22546	57539.25708	45960.09192	244170.5029	71147.05872	93401.41003	184776.123
PF3D7_0618300	1841338.267	1949205.13	1876679.768	2922252.492	2850090.549	3178179.9	3252160.294
PF3D7_1334500	717696.1862	485922.2788	276515.9377	664782.7745	1450962.022	1281472.487	920362.561
PF3D7_1431600	309298.5815	245523.4054	197119.0065	475475.9407	418066.7825	338759.4358	268999.9973
PF3D7_0601900	289884.1406	255646.5214	272593.0408	303132.4475	826392.7478	360056.9023	611874.5698
PF3D7_1469900	36771.45557	112860.355	188830.4595	71360.62366	87712.80811	4154.179932	8345.655273
PF3D7_1114700	93716.63184	197925.8279	47439.14429	96631.08496	51956.20508	125407.5771	81862.71777
PF3D7_0316600	6436697.505	7403179.326	7322180.911	5581400.876	12393541.72	7306462.317	5705261.234
PF3D7_1129000	1378762.961	1043997.092	1176143.209	3806983.791	3137900.39	2262347.841	2445516.775
PF3D7_0829100	1958.16687	4248.459473	6224.052734	2779.155518	2739.531006	3614.744629	7831.865723
PF3D7_0630600	67224.86035	42342.00049	31948.59302	105703.2319	57823.40393	57489.78821	91142.53821
PF3D7_1360400	25318.21582	21396.73633	7258.139282	5900.637939	33293.35583	8184.459229	28351.77295
PF3D7_1100800	45920.33984	3361.905029	2954.388428	35156.54688	112130.3828	67140.11719	54110.12109
PF3D7_0503200	14792.73706	15824.75867	17358.09863	36129.06396	21315.39868	47432.29834	32574.95508
PF3D7_1446200	4752874.448	5499394.301	5166864.351	6873032.665	2242833.792	5204455.576	7502862.885
PF3D7_0519400	1641843.646	1772084.412	969306.75	3007033.54	2928180.598	4037805.54	3324554.896
PF3D7_0212400	226314.6774	122956.4816	241610.7415	1153232.335	508909.895	356658.6938	259703.9795
PF3D7_0914100	3872.585449	2148.227051	3147.182617	171834.1719	5417.856934	14619.56641	47681.49609
PF3D7_1354500	82938.37439	75048.31982	39905.38452	447350.4844	37565.28564	62561.79956	399527.9648
PF3D7_0934500	1056616.793	988651.3844	327934.6091	1249567.219	1474998.735	1463878.34	1292150.76
PF3D7_1125800	33632.50391	76084.89844	90225.30469	2539.012207	1896.339478	1952.09082	5359.94873
PF3D7_1304200	34032.08105	43779.10791	48869.47412	23260.50098	9806.801025	8702.941895	10222.89673
PF3D7_1443100	192497.1929	176973.824	213809.0022	179886.7974	239387.2607	185140.6497	177177.451
PF3D7_0105300	25021.32568	12512.03394	14910.54419	103450.5957	7916.477539	33487.12134	139462.292
PF3D7_1228400	10450.37891	4367.654297	6398.673828	12381.74902	2664.768555	7143.445313	9121.681641
PF3D7_0615600	9369.039063	5974.223389	8370.657471	13551.50854	6594.637085	8607.498535	11476.20654
PF3D7_0610500	12210.49609	4298.400757	9479.178223	96823.80859	11520.87695	15539.11499	92124.90625
PF3D7_0318100	251852.2961	115758.6868	91899.30408	422250.2947	546741.6265	322600.2184	349748.6167
PF3D7_1119200	20450.33203	81397.17188	64544.46875	6074.925293	14435.51953	13893.93555	1837.746704
PF3D7_0215000	36536.35669	26786.02332	39712.09985	87148.29639	121335.4298	66944.81958	69619.87158
PF3D7_1250300	16634.4187	12529.0144	8039.056152	89744.9668	9410.836182	10660.14368	43196.1814
PF3D7_1237100	20267.10156	6221.529297	2269.663818	94781.22656	47480.79688	38436.51953	39654.18359
PF3D7_0306900	1797857.313	1884803.625	2374898.5	1609631.063	2118421.305	2537575.219	1368367.035
PF3D7_0927600	84177.89722	39217.49292	33841.21802	185625.512	90226.2688	125954.7864	157314.7183
PF3D7_1037500	140504.4237	43988.90137	34701.34485	392001.8508	66930.37598	42405.38989	79870.672
PF3D7_1312600	312769.7205	171081.7136	159783.0925	660295.7949	412813.061	308594.3403	344350.8229
PF3D7_1367500	118033.2849	16458.34009	136213.0786	151740.6855	182289.0405	119096.6011	97003.52588
PF3D7_1408000	3188998.365	2088237.661	2028872.008	8689201.527	3305542.514	4419033.122	7736109.633
PF3D7_1477500	4894.07666	3615.724609	2468.047852	5527.312012	64034.24609	22509.97656	2905.577637
PF3D7_0312500	75810.74316	148199.005	142908.9669	116320.4631	389525.9475	79746.27576	332961.3208
PF3D7_0613700	181050.3877	248199.9575	259408.459	60125.95508	19945.68945	58319.60645	47056.70361
PF3D7_1202900	15845713.01	18880131.09	18606253.57	9162417.595	10986946.39	10250080.74	8878475.451
PF3D7_1250200	6969.48584	6137.347656	10016.73535	14276.58594	2060.908936	3477.503906	6376.136719
PF3D7_0823300	229021.665	223602.5944	200631.6213	360470.0081	395931.6495	439361.3252	279375.7415
PF3D7_0804000	5421.567383	2411.768311	3533.273926	6335.695313	4883.714355	2052.020508	5765.59082
PF3D7_0626400	2184.989014	1933.770996	2833.001221	4313.32959	6018.700195	6607.368164	6569.209473
PF3D7_0719400	35581.39746	14136.89111	27629.052	26390.94507	56577.36206	38576.52295	29479.05054
PF3D7_0108000	128205.3574	11635.94458	17046.82056	1029251.613	130409.114	264686.2688	444196.1406
PF3D7_0715800	23087.20251	9178.713501	13446.94312	137196.8252	45784.95361	47014.25317	49560.8457
PF3D7_1018200	295419.2629	160965.5908	160348.9116	1301147.405	592240.2155	525273.3142	691218.5745
PF3D7_1367600	103067.4093	27141.69873	90378.04834	239872.2421	206481.9387	206256.0225	275697.5037
PF3D7_0517900	8713.545898	6146.9375	4195.821777	34082.77441	12190.49805	7224.581055	11768.72876
PF3D7_0611800	30080.73145	43150.9165	27056.99927	78800.35132	39580.4707	37032.20056	103836.1165
PF3D7_0411900	184042.1575	107523.3293	114160.6558	322135.8713	223640.5679	378288.478	127610.9368
PF3D7_1430900	23924.34766	2141.770996	25910.26563	26377.03125	44954.85547	30216.15625	26855.67383
PF3D7_0821400	2347.97998	23299.64844	19346.74023	2868.884033	6739.771973	2205.708984	6056.320801
PF3D7_1012300	4567.215332	3221.924805	2199.245117	11751.1582	6389.664551	3786.772949	2266.692139
PF3D7_API0290	17165.22668	14032.14307	19558.17896	30512.54633	30969.46411	19472.02344	22334.70068
PF3D7_0424200	90170.75513	27983.74377	59309.99951	28315.65784	29562.57959	32960.16016	30140.52112
PF3D7_0205600	12342.43604	5325.393799	5563.913696	48908.97314	38040.13965	37197.49219	38202.44238
PF3D7_1434800	2401268.184	1372043.296	1186200.374	3158833.021	3113328.506	4214984.121	2285330.509
PF3D7_1435400	367375.2957	458319.5967	498109.5444	470623.7588	858343.3164	541708.3691	462749.7227
PF3D7_0619500	34136.51038	28142.04639	84451.7229	432086.3477	29129.2312	61821.59985	181817.978
PF3D7_1340300	25208.38354	66804.06934	12773.48193	30181.95825	41170.73169	22669.95569	193825.5679
PF3D7_1419700	937669.1792	752284.6626	813392.696	1266312.79	1393606.71	924224.6028	1442322.97
PF3D7_0529000	729345.8909	1148465.444	1263145.225	455689.3516	684112.2708	440560.751	402999.5159
PF3D7_0915400	4407847.123	3620379.759	3488511.318	9535190.108	1393685.964	5242244.023	9744564.177
PF3D7_1426000	927535.0779	1373439.372	1498439.148	1325085.716	1795979.679	985986.793	1373704.668
PF3D7_0714200	82031.94019	88610.48389	117309.3639	141326.5034	75843.5603	65205.10693	115888.3833
PF3D7_1011000	105357.0464	66191.91162	81852.95776	110012.666	95291.8623	77149.46045	59508.76782
PF3D7_1246800	633397.0308	623365.9158	908048.489	617577.8666	1062229.765	567012.1934	661659.507
PF3D7_0111800	16549.92334	10903.67407	13108.1123	43925.24854	16259.4519	21155.10449	33525.16797
PF3D7_0413900	89633.98022	164051.943	108627.035	242272.3879	29192.87988	76350.69922	1361428.003
PF3D7_1430100	7878.380615	9901.802734	6758.844971	3497.175781	3770.651733	6059.922241	6762.647461
PF3D7_0212300	269819.9861	412428.6843	392526.8778	677505.5947	103054.9902	255955.3252	611164.0552
PF3D7_0317300	263323.3337	180116.9714	120728.1823	655082.1111	736841.0365	513931.5685	370122.76
PF3D7_1127100	23582.3252	15703.50562	17574.15527	361716.6699	13413.9834	95989.01416	266866.5928
PF3D7_0827800	29372.53174	12865.57471	10672.12183	27401.47827	85490.62207	31274.13086	28241.26685
PF3D7_1478600	6644.760986	5598.357178	5894.621582	11961.71777	22935.02588	9007.427979	15826.25122
PF3D7_0410600	259738.7183	317616.4011	267024.5598	443364.1506	347249.3406	787471.1101	444288.7563
PF3D7_1402200	362901.3125	415879.8438	497779.9375	214666.6875	391453.7813	223786.7813	232066.1719
PF3D7_1462700	708809.0317	812191.5374	1118361.196	384432.9629	830970.8694	593944.4015	422086.295
PF3D7_1440100	53582.42371	31936.22705	34928.56042	234610.4658	510382.7982	194680.4604	173094.5547
PF3D7_1025000	684929.2427	889183.6635	710943.6904	413076.543	394636.2908	315554.8447	252508.1755
PF3D7_1410600	1080574.737	751673.6012	743254.4658	3237317.504	1212592.565	2085853.715	3303968.904
PF3D7_1105300	10191.04871	14310.56226	16793.01392	39080.85693	15175.20801	13906.17017	15240.29211
PF3D7_1436800	3374.7146	5243.594238	3579.210938	14072.09961	24909.02734	16307.50879	14679.1543
PF3D7_1143400	2422302.4	1887000.846	1968967.958	1417590.706	2134983.281	2413293.017	2017897.807
PF3D7_1208900	316774.2034	67933.58716	47891.24194	639425.4951	711117.1333	625186.8773	661868.5959
PF3D7_1205500	43436.28174	24801.66089	29903.47302	129077.1853	179264.3979	162898.509	112576.8743
PF3D7_1338700	40454.94751	28561.84375	20100.78162	143612.5063	320394.8508	214290.1191	191211.6951
PF3D7_0703600	229133.6509	62651.00171	71324.32959	283173.438	311180.2697	278742.7742	258103.8735
PF3D7_0405900	346002.5859	203553.5149	256665.6927	437449.4236	111424.4421	44934.19592	77549.96338
PF3D7_1358800	8347331.737	7851902.848	8134431.891	11096341.23	10915002.86	15701584.1	11280718.91
PF3D7_0722400	1077963.946	1369829.246	1207357.518	2240300.646	155363.5455	1103161.678	2697127.315
PF3D7_0912900	125614.2628	258319.4866	123812.8383	182723.1404	47216.51392	116761.239	112380.9225
PF3D7_0708100	34544.85938	4893.880859	1785.327148	65988.125	73508.46875	29939.19336	43069.59766
PF3D7_0626200	2930.799561	2067.521484	5667.422852	8218.974609	6117.719727	2429.986572	6672.130371
PF3D7_1311500	1260163.21	1516458.632	1402801.158	3187700.721	853048.8721	1468083.331	2575765.31
PF3D7_1366500	148272.2062	82900.39673	74088.13342	7045775.845	56440.8363	513089.1158	1067629.255
PF3D7_1313700	2086.076172	5909.78125	4033.942139	16484.78516	2140.267822	6945.848145	10953.08594
PF3D7_0102500	1204381.478	448142.9436	504185.9836	214077.2454	106050.1927	127750.4377	143520.6215
PF3D7_0212500	388376.5919	234942.2249	289208.4338	492590.8425	869379.9274	522219.1401	448939.8912
PF3D7_1302800	3490535.782	4205182.523	5953573.722	2746012.901	4405697.49	4545186.919	3925021.979
PF3D7_1106200	15055.1936	17430.44507	33641.32593	51567.55005	58333.62988	35617.98169	41349.06152
PF3D7_1331700	414424.1771	626932.1113	602482.5684	1177373.632	93756.08948	454409.3065	1164244.466
PF3D7_1412600	6422.085449	5202.14502	1897.784424	19383.44922	2237.305176	5324.684082	16008.19141
PF3D7_1347100	4824.871094	6839.460205	11162.57813	19676.54199	18557.45972	17900.52368	27804.03613
PF3D7_0204700	1162683.995	1309175.959	1477061.204	1484495.595	1836682.518	1144673.249	1180693.346
PF3D7_1134200	204334.0205	8320.828125	7721.957031	638612.5151	113552.9751	357250.7639	518459.8237
PF3D7_1252100	9058703.066	10786821.04	13015995.02	11503030.21	4398992.195	5201762.002	4786323.305
PF3D7_1032500	498249.1206	337957.6416	381732.3838	136284.7	310898.5142	538532.3672	91458.72949
PF3D7_1305000	99710.45471	82862.77686	93413.46924	304689.7781	190006.989	211304.502	272324.7487
PF3D7_0803200	165241.0988	59385.63354	48725.35486	888536.0081	478468.0607	604914.6116	956995.9452
PF3D7_0907700	239231.4507	47046.00757	46621.61084	396602.3958	68747.90466	86588.84741	194615.0757
PF3D7_1010700	452306.6926	461725.7783	468761.5935	473563.8617	653920.4856	533699.2847	252954.4539
PF3D7_1451500	139224.7915	142032.6692	99946.38159	151742.501	228631.9287	189278.5981	145270.4434
PF3D7_0624000	1343602.872	1553157.241	1369147.264	4481359.202	349245.3085	1638630.933	3634824.777
PF3D7_1355800	156741.9375	271900.7075	262971.2563	98828.79443	209341.4336	120265.4185	113231.5344
PF3D7_1106000	584495.207	968082.0708	733189.5667	924421.9299	896335.8391	704346.1917	710649.6514
PF3D7_1443000	11085.87939	11000.03027	11452.42908	63960.01758	26473.49512	11095.45703	61412.31934
PF3D7_0932200	2310013.417	2626881.556	3182889.717	5782431.452	303639.4336	2420637.516	5311744.145
PF3D7_1216900	95030.7915	49155.38037	43681.69116	263900.4856	98955.63721	184360.8151	260243.6792
PF3D7_0622200	6859.313721	9723.369385	7160.500732	54230.54077	91274.76563	36486.64209	57074.32446
PF3D7_1103700	699813.4292	1119458.452	939874.1716	626248.6187	106327.7134	594908.3218	727705.1592
PF3D7_0821600	55242.23779	42228.58838	59086.51196	131780.9658	103589.1953	74847.18457	109697.1758
PF3D7_0502400	15612.28711	51057.70703	48484.1875	4239.794922	11428.99023	7669.991699	8401.418945
PF3D7_1427600	25115.39343	26036.68213	32502.72375	21857.55017	41477.98779	28940.76294	28006.02148
PF3D7_0606800	572186.7578	355341.7329	399279.9519	862336.9006	1035132.251	670052.4519	491322.2552
PF3D7_1403900	8138.740234	12525.57764	6542.275146	129982.6836	3879.732544	15069.3811	60493.79395
PF3D7_1433000	7642.485596	5076.324219	10406.49219	5355.739746	9668.874512	25295.12207	5291.248535
PF3D7_0914900	22673.51172	15279.45081	6908.901123	40929.2793	12387.69458	27174.29346	34162.11694
PF3D7_0935900	1832828.584	2782545.097	1965639.076	1478533.116	2851222.845	2252628.859	1944233.964
PF3D7_0919100	2870244.551	5086284.637	5194904.008	1984421.694	4073267.336	2596606.563	2012053.447
PF3D7_0309500	1083878.891	1385203.878	1316959.834	2351991.481	430249.825	1280766.4	1970778.804
PF3D7_1229400	1365366.458	198813.8513	291211.2407	2819071.863	208113.9678	2432378.128	2101721.075
PF3D7_1342000	4724214.883	5139605.089	4103522.034	6477316.747	6931224.684	8318863.621	8399631.219
PF3D7_1031700	14344.10376	11953.97168	10610.35596	31810.37915	11481.65784	20643.3501	40259.31836
PF3D7_0624200	183629.7891	540700.42	161699.0488	48434.73828	117027.9531	38603.48218	98140.19141
PF3D7_0419800	118861.7129	171297.5942	63860.84668	57572.82825	81707.89209	146997.9971	74069.53394
PF3D7_0829200	736818.8594	623851.6016	766813.6992	727571.3203	1481211.938	824993.0781	729667.3906
PF3D7_1003600	11918853.46	11520415.8	13717235.34	2920843.964	1143785.656	876710.8201	1650427.503
PF3D7_1412800	121387.9854	80717.41394	89553.29297	358556.8997	188286.6677	243443.2729	295924.4097
PF3D7_1421000	32658.00818	8753.942871	5975.331055	32812.45239	39948.84076	10288.63062	40582.15063
PF3D7_0930800	83970.38574	57880.43555	98355.75659	106767.0273	142417.1328	115756.7461	135799.6992
PF3D7_0403600	13259.18823	15485.51172	8348.085205	8665.276489	26905.31055	15249.84497	18970.79102
PF3D7_0815800	291808.1609	183085.0123	195680.5831	497036.9316	573506.4043	669122.5237	534465.2881
PF3D7_1117100	105883.1096	45651.60046	56798.8844	396759.7975	128882.6772	133812.0964	245563.8098
PF3D7_1216000	3202.732666	4540.009766	6651.177734	5304.821289	2289.254883	3862.805908	7465.388672
PF3D7_1239200	179461.4825	173425.3793	150613.5762	543602.4148	2004506.093	1292375.509	1170886.535
PF3D7_0500800	13677629.15	7341461.398	6592160.076	23302879.88	33033419.54	22145777.67	21119057.85
PF3D7_0316700	1373512.027	1324345.12	1514358.184	1335514.153	1458391.571	1590036.352	857679.9382
PF3D7_1207100	10096.42871	8648.287109	3100.229736	11952.30762	15992.11719	2816.994629	13860.79199
PF3D7_0518500	613406.8849	524234.301	588072.8059	364137.1531	616461.4076	394535.0168	531194.3621
PF3D7_0629700	58006.34082	56959.72119	46000.02588	106984.3676	123618.9968	129898.0986	63705.41528
PF3D7_0416500	63816.04932	32641.9563	6798.117188	28052.91211	7558.236084	6168.849121	18055.98169
PF3D7_0618200	99790.24878	74990.97351	71950.66553	302397.2227	66709.52515	86025.6001	250657.3931
PF3D7_0306300	32357.63672	23693.93286	26548.23279	94008.62793	20000.95837	87933.92529	130432.1029
PF3D7_1217200	8441.100098	25042.8291	9546.852783	7827.381348	7408.524658	16265.22974	9933.358887
PF3D7_0812700	8053.135498	8954.005371	6111.890869	62482.26416	12113.39355	10523.76685	24948.11768
PF3D7_0919000	21121917.34	28766860.53	25312939.71	21956606.24	12530681.99	17681230.64	25945956
PF3D7_0818900	92034322.39	116884695	101568925.3	129296476.1	144118166.5	169468001.4	160868933.1
PF3D7_1451300	5791.851563	2827.220703	3653.429199	5594.929688	2258.630371	5165.480469	2941.122314
PF3D7_0214700	168269.6194	22866.89081	28202.27783	58240.698	33934.802	30333.87976	37874.0752
PF3D7_0618600	2104.801514	2983.645996	4371.08252	1951.769897	3900.86084	24906.10547	21297.16016
PF3D7_0104100	235602.0437	252012.7953	320477.4624	417430.8872	430392.5603	331262.7427	177233.0186
PF3D7_0810500	164701.5122	21447.7124	63265.01306	235376.3311	124259.2068	171559.9663	225464.9121
PF3D7_1215400	242017.616	293010.625	335986.0723	236407.7231	352868.6859	229974.1437	223934.5936
PF3D7_0702400	595081.6114	1063825.131	988392.9436	170352.3419	973881.7083	403108.616	283338.228
PF3D7_1227700	742402.7996	433169.6934	473240.8853	500758.1407	572417.5012	423981.7731	396322.9832
PF3D7_0502900	7058.133057	7209.25415	15524.14355	30344.79517	34153.177	11767.85425	34053.22729
PF3D7_1032900	55977.78516	69269.25781	97014.11719	38076.41797	60208.52344	48478.51563	34196.53125
PF3D7_0711000	3296931.446	3776597.244	3804469.795	3780496.088	4443976.104	3627713.962	3678107.89
PF3D7_1248700	794010.0776	836535.5764	660245.891	1190614.264	1874577.35	1156616.201	1010852.691
PF3D7_0625400	121680.4863	273089.2976	262255.9092	49584.31299	25775.24945	36301.53796	40762.19452
PF3D7_0822900	1084766.04	720654.2047	876293.5547	344339.3427	90440.95789	144575.625	181493.2263
PF3D7_1466800	63178.0354	112020.463	102308.606	43682.30728	73519.62256	38097.85986	54028.37695
PF3D7_1218600	34087.71167	27095.26587	24089.13635	215503.7476	32162.90186	25883.10388	102466.7322
PF3D7_1132200	1412588.547	1622131.408	1664075.65	3864956.558	374095.7344	1475491.408	3741939.346
PF3D7_0530000	39580.42188	10839.02832	17026.87891	23888.48633	3123.177734	61709.48438	17350.50391
PF3D7_0708500	31922.44727	31798.46875	35742.51953	2848.02124	49198.66406	25333.30664	15209.49219
PF3D7_0202400	265650.6904	936917.2947	570245.5554	429795.8635	427088.6909	613915.6635	351688.438
PF3D7_1110500	61877.32007	20131.63489	23433.32263	189027.1802	440767.6831	422361.3093	156531.2351
PF3D7_0720400	412626.6997	246963.4091	281780.8916	722235.2603	550741.0977	660645.1057	681284.2285
PF3D7_1118000	8976.690186	8237.062622	14580.20361	19075.54492	15077.40161	46330.12695	681039.116
PF3D7_0423700	6947846.508	5379124.051	8131941.344	6210736	12935108.79	8816204.633	3399953.703
PF3D7_0802800	10675.48047	4450.081055	6519.430908	135043.9922	10356.73682	3786.291626	27368.97266
PF3D7_1455300	4342251.196	4985654.586	4613951.793	825403.8669	185355.678	191791.2422	364845.2646
PF3D7_0501500	8741031.243	12593775.69	15411221.53	8953401.576	3805397.98	3880470.228	4217945.679
PF3D7_0110500	54287.96973	58418.08582	42772.8031	120454.7098	217844.9811	190985.9598	144627.5704
PF3D7_1311800	9210708.125	7608680.36	6076442.519	24152490.02	11469505.14	15482193.42	21746278.01
PF3D7_0720500	1841.308472	5216.363281	3560.623535	33608.97656	17852.20117	15709.54688	20047.43359
PF3D7_0113000	399179.0769	943265.7891	314624.4739	448949.7351	1063304.574	377008.323	539287.7747
PF3D7_1458300	77525.07886	64414.87646	85993.5979	183927.8926	113918.5973	84982.0675	98536.69275
PF3D7_0622800	226495.3169	69007.43982	83272.29773	571642.6423	74084.94067	300712.5427	572320.0319
PF3D7_0604100	147870.752	92257.8595	109996.6954	789288.9031	782461.76	619928.3834	559243.5007
PF3D7_0422600	39436.43359	61630.80078	77485.51563	22220.97266	69139.16406	38511.27734	17542.69531
PF3D7_1420900	10246.02148	5276.460205	10627.0293	21521.30957	13056.76025	6392.698242	21245.27002
PF3D7_0931100	51881.74414	215394.2188	157397.5649	32556.53589	100983.1704	53915.67603	46230.21558
PF3D7_1132900	43924.03577	41978.63965	39366.8374	41816.43408	59498.08545	52043.65918	43315.65161
PF3D7_0424100	53325.46289	8353.152832	18662.08008	5044.914551	4319.521606	7107.16748	11363.60352
PF3D7_0710600	240989.4492	234175.6257	41395.50024	815915.1909	437457.4067	586687.6914	630449.9741
PF3D7_1408600	2713063.379	4114795.056	4444936.572	3375085.441	3042485.445	3646141.685	4110574.613
PF3D7_1436600	456291.104	881310.7494	756418.4076	456393.064	36975.36523	58132.89307	295737.2932
PF3D7_1352400	329796.2747	410817.2291	451927.0535	489897.2997	631146.74	408590.3541	392035.1892
PF3D7_0313000	24919.33105	10607.47742	15540.10229	88871.98535	10231.37122	15889.20996	83538.79443
PF3D7_0813300	8226570.58	18129025.55	13361129.74	8605827.059	10499283.22	11255180.51	12394259.25
PF3D7_0729900	376117.5	722022.3125	957780.5	161491.4688	439514.8125	353260.3125	232379.0781
PF3D7_1459400	853105.9166	822396.1031	957438.7063	635223.1526	311431.4335	1079925.394	228993.6115
PF3D7_1019900	638396.0396	583454.7549	600217.4233	379793.458	291308.6279	232785.2117	212274.6777
PF3D7_1134100	2808350.829	2755607.627	2548453.4	3353911.206	4372416.568	3820549.462	2893843.327
PF3D7_0107000	1020999.574	291247.752	318301.8746	1726899.811	2958198.416	2233283.415	1608603.387
PF3D7_0302900	264469.9127	224450.9973	212648.4202	1069074.403	133475.9216	359614.03	929658.6301
PF3D7_1249500	76915.57104	29826.17395	28256.53467	149608.301	48852.64697	94890.77832	225487.1221
PF3D7_1004200	9369.050781	9699.826904	4665.978516	5084.992615	8927.697388	9404.134277	3964.883789
PF3D7_1021500	18158.39844	47561.91406	29559.91992	5405.722168	5656.042969	23111.86914	16342.81934
PF3D7_0813500	23234.57617	10150.58936	12037.13013	36072.79846	23410.16541	18450.89551	36283.15356
PF3D7_0830700	4967.755371	3504.484131	2392.116699	27148.91797	89914.14844	55068.98438	36926.63672
PF3D7_0619400	16235679.47	14559408.8	14246443.39	25481550.16	14573127.19	16342704.86	20997247.71
PF3D7_0521400	18721.38794	17709.06836	20565.01294	36926.77441	115461.3003	60864.46094	53674.38458
PF3D7_0505100	250240.6035	148075.9985	131667.8542	1187858.079	558520.3552	985513.5454	1206231.033
PF3D7_1471200	98642.39746	99522.43445	104460.5847	345483.6951	179804.3475	119386.8905	110794.7922
PF3D7_1361900	4033246.355	2232385.335	1732051.622	9727753.888	11724464.9	10756970.68	9331196.22
PF3D7_1360900	1313867.891	838101.9227	889528.613	1644502.972	2593832.964	1796150.625	1583130.195
PF3D7_1136500	2164212.345	2513290.063	3197643.635	2933046.544	2707566.567	2257152.656	2342706.623
PF3D7_1357000	39770743.5	56876973.39	51882435.09	94877322.21	12057741.24	47350013.11	93144465.34
PF3D7_1408500	7536.706299	10683.60156	9952.103271	91799.1532	434649.1406	138380.1765	123754.1416
PF3D7_0715300	4370.708984	61453.14453	66331.48438	36642.22656	6114.746582	6503.584473	46579.53125
PF3D7_1319300	130244.3667	219318.9692	115335.6113	164100.54	15622.47009	50635.98535	122183.4133
PF3D7_1217900	30131.37793	21761.61523	18765.54285	99685.10449	21367.80054	46260.21436	167716.219
PF3D7_0507800	102444.5664	13222.03125	12851.87524	112546.5	43719.57837	12774.70972	84574.97949
PF3D7_1345100	471047.6543	487727.2275	684896.7295	296807.6431	664431.0527	441485.574	228875.5735
PF3D7_1313000	5879.228271	8334.056152	5885.940918	102720.8994	26270.6792	45823.82617	82382.85059
PF3D7_1341300	217686.1736	321693.3958	293562.3091	1404673.009	566374.9399	977214.8823	907150.9395
PF3D7_1469200	20751.49438	4986.837524	7305.786865	30728.8501	11651.45898	11419.0542	23901.47803
PF3D7_1458400	73963.86304	25484.09863	26716.00928	164435.9409	19288.11108	82555.44507	165919.6133
PF3D7_0803700	1302890.119	1424653.903	1457070.926	1694947.123	3300496.216	2046201.693	1695963.957
PF3D7_1234900	421827.9167	61939.19629	53017.02148	706032.9648	1174964.836	877780.0579	675742.2539
PF3D7_1417500	708086.6525	926392.8569	806267.092	1152778.362	1105733.959	740259.9283	980777.396
PF3D7_0702900	9977.160645	11526.37598	11472.72852	82301.6748	4364.621094	12063.37988	38328.8916
PF3D7_0807000	85095.97412	111848.3938	97946.51025	123032.0391	189124.6094	167670.1875	145867.4375
PF3D7_0627800	315509.2489	505269.9004	605380.094	443328.4081	70382.00513	218388.0405	240722.8271
PF3D7_1230400	13147.38281	6840.064209	5525.505737	341354.6602	934270.6563	7248.031494	570125.1172
PF3D7_0301600	13263.01465	10764.2251	8949.208008	25895.42285	19890.66943	21246.68701	20284.698
PF3D7_1423300	51063.55273	36627.79761	29114.0437	18122.40381	12339.40088	8193.984619	10053.33887
PF3D7_0106800	1321456.418	1470047.436	1487528.057	1162866.724	2022188.907	1318391.72	1023419.494
PF3D7_1211700	436412.7526	107040.1483	106428.261	2253367.741	2174962.82	2462352.849	2679906.344
PF3D7_0320700	3351734.437	4269967.767	4708103.956	2335364.915	4989038.061	3113679.799	2432092.486
PF3D7_1032100	96684.01965	178271.5695	146904.0394	59819.0141	91285.97461	77277.3335	88550.93677
PF3D7_1355100	467037.8531	113651.8083	117825.3649	2642408.044	2182163.325	3079105	3136084.684
PF3D7_1324900	18664295.86	18606320.66	15978780.96	75785220.06	3464448.795	31875283.3	54257642.77
PF3D7_1426700	17558.79407	19215.03003	12790.70093	108230.2632	13554.90723	21330.11938	30367.99194
PF3D7_1118600	12215.86328	1868.581909	2737.498779	9951.427734	33060.25781	24496.39453	25776.9043
PF3D7_1244700	5812.879761	15034.43164	9338.14502	40011.76123	5500.464844	11954.52393	50010.67871
PF3D7_1456500	85596.57434	48094.81775	50339.63806	623984.1689	669934.6558	476417.9958	510974.3578
PF3D7_1326800	9749.800781	3665.631836	2345.513672	4205.861328	1810.231567	4308.268066	10891.00098
PF3D7_1202100	50959.82202	24633.0542	26421.6936	95292.20233	25393.98535	46549.73901	96770.88721
PF3D7_1027300	17131744.49	17059413.3	19750438.83	25725546.43	16051844.21	14122335.75	15075534.74
PF3D7_0813100	131877.2161	35034.50781	65968.63379	98103.77039	34230.24463	43742.36475	71123.52783
PF3D7_1474500	415282.4617	372246.6851	398872.1482	434474.9209	610718.1395	488434.7397	380365.8142
PF3D7_0607700	66071.55969	61558.58765	54701.81616	148983.0959	129271.9299	186824.2898	165884.5449
PF3D7_0303700	622636.8867	351903.5884	383698.3125	430033.3621	822776.2783	476234.3728	494153.1191
PF3D7_1328100	321818.6865	302063.5127	95410.13574	776971.6384	266721.4238	383821.8359	745278.0859
PF3D7_0402000	2423557.599	1597486.996	1461392.645	3858346.313	5875405.297	3152866.109	3980598
PF3D7_0824600	28955.93091	46318.71143	9681.915527	77098.66602	36139.83325	40139.12341	52762.34473
PF3D7_0609000	408420.2714	350036.7715	480268.7576	542631.0271	705178.9443	470588.6118	487500.5265
PF3D7_1148000	68859.27429	22755.04712	23452.73169	113772.7559	311028.2993	162630.1819	127633.9932
PF3D7_0516400	11278.85107	7956.622314	6118.699463	96232.77734	8704.299316	9351.529053	87034.88452
PF3D7_1333400	78075.14478	11577.75586	14144.38599	158550.0391	84505.83643	138529.0732	177556.1831
PF3D7_1224100	13055.84277	17069.23047	13675.23682	101414.3232	39642.42261	26509.59497	35820.18188
PF3D7_1446500	268150.0035	66633.80981	179161.7177	234895.7704	492971.6448	233892.1102	328041.5005
PF3D7_0102900	69874.67383	90595.36108	61626.82605	300017.3047	24649.13367	82040.6582	200872.5493
PF3D7_1104100	337452.2727	561671.3657	544153.0898	220419.113	398441.7334	255491.6061	199437.2852
PF3D7_0501300	6055635.878	8340933.406	6254297.822	5506785.679	10132221.65	7152766.635	7064158.16
PF3D7_0827900	93150290.9	105371965.6	98840862.94	99261379.48	139398481.4	127721147.8	100075711.6
PF3D7_1459000	64418.09412	135658.4771	54924.64331	379842.1987	46032.94897	140044.2239	325594.618
PF3D7_0532300	2137682.756	1364213.869	544146.1185	2235044.314	4850155.101	2496635.942	2634575.712
PF3D7_1027400	2703.570557	6545.283203	4467.727539	29388.74609	1932.462769	1915.600464	5259.755371
PF3D7_1473700	359534.1954	486982.9551	548103.9148	161237.0828	170976.5288	119498.8967	57342.8457
PF3D7_0322000	8270022.979	5282556.989	6214253.497	20882689.98	3825765.627	12308399.92	26020557.46
PF3D7_0729100	377951.4242	133486.019	107946.9183	654464.1909	1299361.633	943921.8461	665436.4421
PF3D7_0936300	79979.89453	8942.572998	8522.997803	10537.81934	6670.433228	7608.667847	4991.774048
PF3D7_0516800	59397.65137	55741.15308	64704.39856	99689.06836	1089799.201	1294552.898	895529.5227
PF3D7_0923900	1901220.029	2528213.03	2544255.662	1367003.8	2406911.117	1563664.436	1398137.923
PF3D7_1126500	60140.44189	81333.64771	58775.40991	56360.42712	118733.2463	64387.3728	73809.95605
PF3D7_0312300	3314.050049	4697.806641	3644.729736	22665.4668	2368.82251	3997.065674	4290.858398
PF3D7_0523100	557290.8414	523933.6731	488261.7339	1000913.631	1529583.992	973979.2266	896057.2484
PF3D7_1434600	86891.52588	60762.8053	53042.15161	145258.8281	77878.52148	142631.2964	285978.4242
PF3D7_0107400	2011.857666	2851.894043	4178.064453	28171.82422	36138.66406	25598.37109	7068.15332
PF3D7_1308000	66624.40417	27104.76111	46724.72351	82643.38339	25043.39014	29829.39392	31243.20093
PF3D7_0621900	82395.28735	167350.5664	188081.8621	201117.3062	69124.16138	97934.90869	172457.7334
PF3D7_0818500	11995.36499	9606.189941	12184.09937	36924.07813	14299.31885	10593.41223	45487.77637
PF3D7_1429600	78190.80518	36295.67993	62210.27612	186261.8549	329317.0452	242114.3009	190131.5898
PF3D7_1128200	214764.1447	106709.0593	113992.9729	552236.7164	65315.71399	363642.9041	812996.0601
PF3D7_0602400	12430.82446	17695.62646	23298.94092	179289.4712	89170.69092	74498.17554	110376.438
PF3D7_0603500	76701.1084	65132.05518	150476.3594	141999.3408	172221.8691	126322.7617	103452.9336
PF3D7_0805200	482842.125	721077.8125	796430.375	2356.600586	3057.243164	1811.845703	4974.871094
PF3D7_0603300	216447.1552	284808.1116	233229.0547	209620.667	347356.0966	217399.4966	197324.8978
PF3D7_1028700	717744.2219	246688.3081	322183.4155	129275.4109	137593.0587	117030.8602	136496.9087
PF3D7_0407800	1525036.934	443495.9282	373480.625	1055170.876	846990.2262	779401.6654	585767.4597
PF3D7_1360700	23158.43774	21014.86768	27949.23364	38640.5957	39101.27295	38429.65161	42954.42188
PF3D7_1320800	334735.4304	318359.6538	495846.7585	301362.5568	496884.0803	335894.8633	316448.2845
PF3D7_1225200	197018.0359	266788.9933	246066.6079	221537.1724	323531.0522	256024.8184	209928.1343
PF3D7_0618500	67701.08081	78243.57971	56761.05054	360866.0703	27531.0481	19450.04614	309388.8789
PF3D7_1344200	11026082.72	9623123.832	9847070.527	17144140.9	18403575.25	16470142.02	13957832.94
PF3D7_1110100	128901.4133	133833.0764	169095.5483	29733.94067	88854.17603	107390.7656	34838.51599
PF3D7_1108500	169831.0176	184217.0522	192138.6918	217141.501	273052.6985	191286.8521	172894.1479
PF3D7_0203100	234276.0625	10277.39429	74718.23047	935305.6016	403943.9219	661984.6563	698502.5781
PF3D7_0822800	38259.42285	107939.7637	52151.72729	38132.71045	50555.81934	17620.59766	51694.91553
PF3D7_0517400	3064762.444	2749545.312	2316650.562	4565263.538	6066820.71	4159711.352	4076460.638
PF3D7_1107800	785642.4418	444620.647	273865.2887	2429052.743	589345.9685	486466.9712	1361056.758
PF3D7_0504000	13005.76733	12543.59814	6725.684204	86799.85059	63857.87891	18858.92383	13519.10669
PF3D7_0627500	1115737.759	981886.9397	1101893.131	3943129.402	335548.376	1752490.296	4578152.594
PF3D7_0907600	21111.92188	20750.71729	17145.1875	22855.24414	9355.482544	9758.480713	34862.71753
PF3D7_0413500	588108.844	762851.0984	919774.5151	830576.7773	849994.8423	609760.3545	523198.1904
PF3D7_1419300	74208.57031	52908.48657	26297.4751	245148.8164	24999.9657	89867.94165	258208.2422
PF3D7_1251300	167152.3813	20500.30005	93872.6637	480197.8516	33848.39917	242249.6924	497964.9336
PF3D7_0505500	205007.5381	101500.8606	85905.73926	923344.9546	215874.4125	479036.6812	878216.7827
PF3D7_0829300	346263.3867	391417.8398	292330.625	252631.918	290226.0918	203274.4902	266642.3867
PF3D7_0307200	11738184.11	17109862.98	16756181.83	10937035.44	17005962.97	15983463.2	15579928.76
PF3D7_1124800	57676.41797	328745.6094	220914.4688	153222.124	80197.00928	41945.02734	30569.92725
PF3D7_1409400	973360.8066	370649.0996	883089.4185	760678.1597	526456.9296	526359.6802	455525.1377
PF3D7_1463200	434745.6392	478963.4763	435632.1008	434711.2556	328099.8463	354379.6063	452851.6339
PF3D7_1452700	15925.40527	3296.210693	5194.520996	22046.07031	23248.03906	23632.6875	24744.15234
PF3D7_0603400	111500.8247	109683.3445	87699.32446	102516.7581	319831.5023	47070.9397	75720.62842
PF3D7_1439700	8260.487305	8850.508911	5414.007324	25848.05957	12668.83008	10821.99585	23454.29443
PF3D7_1129900	191864.8384	157678.4023	136262.8452	188342.6074	230758.6904	132847.7827	196551.0649
PF3D7_1223100	2887397.97	4157922.303	3890185.089	3753471.031	439654.0009	1496256.21	2814218.051
PF3D7_1247400	448477.6011	419282.5725	307023.0081	1644568.102	427342.861	997356.219	1795789.915
PF3D7_0728600	2252.10498	3192.45459	5363.344727	10266.30078	6464.566895	2716.256836	6314.145996
PF3D7_0723400	210933.8137	337097.1082	282129.7325	113838.3213	240357.1094	142504.4543	164547.7305
PF3D7_0322700	4051.306396	2053.459473	3008.346436	709.0801392	351.9035339	404.2528076	2555.341797
PF3D7_0816400	36296.28662	12419.44519	16166.94531	95010.63086	39553.03711	83295.90918	121595.3174
PF3D7_0629200	3581310.843	3490376.78	3470966.346	4363765.797	6432570.547	4507431.04	3931347.216
PF3D7_1357800	587893.7031	503377.0885	556640.1847	2055337.772	212338.3077	782797.6799	1947732.952
PF3D7_1324400	188966.1931	138541.3955	141240.2173	220481.6226	400503.5356	292768.6685	203811.4268
PF3D7_1368200	138910.2351	161353.0283	152318.5331	660100.5437	78583.86609	220827.1477	470025.9478
PF3D7_0208200	7059.463745	4189.422363	9145.893311	41176.76025	11718.35547	86431.42163	4174.203491
PF3D7_1323200	1205433.769	1228307.07	1213883.305	1994330.327	1792219.769	1783106.667	1530321.934
PF3D7_0809900	5665.838867	2005.776245	13631.9375	9156.847656	41536.38672	12559.04492	13354.73438
PF3D7_1241900	244292.4547	147454.6052	101563.6947	424917.5309	564331.7048	515651.584	347876.5403
PF3D7_1358700	2160038.167	3187610.154	3955409.732	1512989.531	2459257.25	2047923.331	1220432.078
PF3D7_0903500	300095.5435	336848.3436	208269.8811	233839.9847	194501.7592	157865.5641	263471.8748
PF3D7_1025300	131138.181	77185.92065	79332.44922	461879.3923	582078.8502	231819.5505	330203.736
PF3D7_1127000	2220844.437	2974173.962	3174615.211	1223493.151	1755996.914	1807045.632	1135258.042
PF3D7_1107100	16115.89111	5644.125	5373.811523	20425.09863	7355.53418	13768.5874	12303.38135
PF3D7_1426100	2618314.499	2603047.594	2262931.119	3411712.789	1131039.3	3371048.982	4830911.361
PF3D7_0915700	73339.92773	51001.70361	6887.296387	7366.652832	82878.42578	38619.57739	44495.08105
PF3D7_0903100	101382.6597	129032.3156	120491.4028	88532.70337	401016.6524	146646.1567	118889.2568
PF3D7_0318200	1524088.568	1482674.054	1772192.708	1410325.915	2629208.561	1962476.996	1261929.761
PF3D7_1001700	23056.20056	26397.43799	23405.96191	230602.3716	56985.28345	38042.995	73527.37549
PF3D7_0934700	44711.49127	21154.68225	24983.9248	297642.2227	208781.6636	406868.4995	135184.6099
PF3D7_0629100	21972.77148	29517.90283	30942.40479	338061.0503	23933.8064	27801.29468	171877.251
PF3D7_0404700	203883.4382	28917.14893	187790.6462	160917.6394	33297.02783	83824.44727	64333.59839
PF3D7_1323600	408740.1975	85575.46985	51693.89148	960455.8613	1961156.176	1086123.646	927746.9053
PF3D7_0609100	12981.9209	20035.63696	64445.33789	25702.66211	29220.75513	11224.64404	15122.84375
PF3D7_1208300	14920.53564	19768.54321	11457.22046	29966.43359	21896.81775	24758.31348	29655.00482
PF3D7_0411100	31123.05664	25713.28369	25704.67725	27458.32422	19062.17773	20750.88574	39994.125
PF3D7_0905900	113454.0154	135478.7175	132001.902	390228.5078	102549.8496	244782.0244	244246.3145
PF3D7_0501000	1734609.31	1296957.875	890903.2031	3709277.93	3853276.91	4096120.09	2685605.031
PF3D7_1130400	5584304.861	7182123.634	6636663.631	4698617.373	2666925.575	4422962.713	5015694.786
PF3D7_0602600	39408.61768	54610.16064	17157.02258	39626.09033	16547.2417	66594.76587	22693.90674
PF3D7_1427900	4080540.126	3525151.76	2982311.28	9031843.199	992972.4424	5526896.648	9101103.237
PF3D7_0724600	91668.37549	20062.57825	21164.03418	170112.6362	294024.8824	193746.1553	165872.2742
PF3D7_0612700	783731.6128	336505.4293	275870.0562	643134.3164	618865.4431	465972.8922	427735.655
PF3D7_1450700	19952.50659	15782.06543	11277.15332	28964.26965	64030.2417	19640.78296	17969.68781
PF3D7_1134900	25475.35352	4224.857422	2883.834229	63814.14453	74788.375	58625.1875	50615.83594
PF3D7_1239800	209643.1573	206149.5542	194348.4357	610957.1761	668979.5426	516653.4723	533899.6697
PF3D7_1118700	18103.43311	9763.059814	14303.01831	40367.12378	12829.70288	13385.24023	14789.5625
PF3D7_1143100	89057.38843	17283.18665	17195.03467	19867.11304	19220.76355	9265.53479	18076.10254
PF3D7_1438100	2513550.184	5326876.139	5363134.552	3864816.21	5694835.924	3720634.127	3393061.927
PF3D7_1236300	2356.785889	3529.88916	5171.336426	4810.813965	3297.210449	1954.059937	2713.956299
PF3D7_0731600	2059107.61	1788129.168	2451779.12	3855736.14	4750291.293	2986674.491	3275844.99
PF3D7_0103100	5378.774902	3794.436279	2590.03418	4063.09082	1873.840088	4459.653809	15830.54492
PF3D7_0307700	129893.1626	69506.43713	81979.6239	396937.5544	543921.5222	374191.41	329661.1348
PF3D7_1414400	15042.3418	244677.8318	232977.5332	341721.8132	67206.42871	97881.34814	259284.2476
PF3D7_1003100	66098.98438	58651.98828	2093.807617	23236.30078	74736.65625	31401.8457	18915.87695
PF3D7_1114100	350204.3752	560941.7856	612559.7218	230442.8984	452509.623	244971.3584	208387.605
PF3D7_1461400	1695393.534	630031.3804	941645.2905	1376252.419	430319.7051	382407.075	558700.8038
PF3D7_0515800	8385.079834	13152.04663	14126.96191	92996.47656	21329.43225	29166.1438	69301.43896
PF3D7_0620500	28124.54004	29676.3667	38657.96924	22213.84912	44125.64331	24397.5625	23707.09326
PF3D7_1441200	4463392.643	3471173.471	3295928.043	4811110.522	5121720.031	7239628.536	4545077.3
PF3D7_1471100	14303433.82	20557549.31	19065892.35	17247060.76	33909702.96	20935166.94	16997516.79
PF3D7_0608310	694617.1875	928266.6516	982507.3372	567736.7974	1065516.762	574804.5034	552345.3955
PF3D7_1360800	3302000.346	1757954.692	1464717.382	6436733.314	7394272.965	7076197.495	5930625.277
PF3D7_1201900	3483.2146	5080.259277	3467.720947	39688.47266	35547.70703	118401.8359	4082.470215
PF3D7_1206000	13498.98804	8557.118896	10205.57471	121320.1914	7930.724609	4375.782471	12014.79443
PF3D7_0106300	3023850.491	4409218.759	4381081.362	3138172.933	3856548.578	2922191.59	2666739.374
PF3D7_0416000	7841.862305	5532.011963	8688.957764	18172.6333	21882.61523	6501.850342	18792.29614
PF3D7_1424400	3912486.793	5134488.271	4780104.901	6780363.185	6695124.947	7313510.775	6376109.453
PF3D7_0827300	5933.599609	2094.483643	3068.447998	16096.6377	13173.67383	4513.521484	7362.47168
PF3D7_0715200	62744.66199	68719.70703	56363.74023	341431.0054	589603.9175	564793.4058	386000.1143
PF3D7_0403700	73915.00073	43896.73926	30903.49805	44301.2644	25991.12769	16097.95776	22849.29163
PF3D7_0406200	898847.3281	939422.0205	1090470.172	841609.5311	861009.7964	547903.4324	627556.0034
PF3D7_1470900	139799.6219	72624.70313	98000.45752	679992.3516	122440.4937	196369.4556	307424.0898
PF3D7_1334100	15089.29382	21051.36108	19784.97546	47259.1936	79535.45422	21790.99011	46346.79834
PF3D7_0903400	200025.912	203323.1431	214304.0992	704681.4377	89084.74243	283285.2639	284704.3724
PF3D7_1138800	92367.78101	59670.21924	111478.7009	88101.53418	104821.6531	112913.7036	86955.52222
PF3D7_0526900	114521.8301	90878.69995	103118.3206	168511.0547	243298.5234	117598.041	155411.9922
PF3D7_1448900	9874.856445	6270.952148	2162.709717	4843.492676	33120.54297	18676.76367	20974.91602
PF3D7_1103100	7685915.542	7499246.953	8414255.571	11088792.23	12218466.82	13041724.14	13915934.55
PF3D7_1328500	93130.42725	55418.31689	69978.59985	256554.8667	169957.9541	125995.9924	119532.0027
PF3D7_0821200	18346.20215	19856.98438	21846.4624	23322.35431	24504.24133	19727.89185	41898.03888
PF3D7_1315300	89821.02637	34626.82666	30274.9071	312204.459	87502.45142	139020.4087	87197.93835
PF3D7_0310500	53803.50085	34919.1969	38229.15698	639789.7809	603610.5596	551915.0522	379937.3708
PF3D7_1212400	5893.72998	5797.368408	8493.225098	43155.72412	8289.967041	4932.612793	14167.25342
PF3D7_0810300	1669665.273	2347836.12	2087666.875	427094.0798	344342.7124	459057.8127	336105.9695
PF3D7_0708800	4611443.019	4917252.978	4298089.884	8536011.972	2755476.626	6074634.745	8382520.965
PF3D7_1121700	37082.23669	56452.82141	45520.12231	69400.67847	21134.85889	23153.03479	52338.13403
PF3D7_1323400	1706696.021	3009756.03	3096064.525	1721211.956	2130347.337	2274306.151	1682148.301
PF3D7_1342100	1284900.059	508210.0248	734619.7075	2239081.875	965260.2402	1350202.573	1598325.411
PF3D7_0710700	1774.663208	5027.55957	39954.41016	1276.341553	19420.58789	15662.79395	5833.485352
PF3D7_0601600	31935.04248	10977.88403	7187.625488	65690.88574	34836.10986	19041.77466	42574.48193
PF3D7_1112100	4693.520996	6653.265625	2427.164795	12869.21582	32526.33203	24903.55469	7186.763672
PF3D7_1136900	51015.99414	20019.37061	31889.08813	21210.93726	12855.97437	18595.6748	11167.67517
PF3D7_1437200	431442.1914	212708.4657	188242.733	2750628.796	169783.6753	1157302.828	2447410.485
PF3D7_0822600	1123162.645	1153262.453	1398020.954	2547688.693	1077970.715	1141928.014	1973320.622
PF3D7_1419800	140418.9094	75972.79236	71727.42773	1048731.364	592868.5596	638908.1951	933715.2181
PF3D7_0512200	34110.91138	15955.32349	10026.89307	420741.1953	15715.81299	31283.74805	295854.313
PF3D7_0507700	350033.2085	233532.2931	251764.615	576803.0767	378529.5219	352520.5197	539992.2085
PF3D7_1364500	16588.99756	9648.833984	8343.021973	27072.4707	10533.46814	15241.45947	12988.65161
PF3D7_0616200	281379.1599	77488.62402	76823.84277	941632.4595	1386598.332	575745.4014	664661.6824
PF3D7_0722500	101501.8193	138562.8062	67774.93896	82830.09546	84298.03662	80003.38428	84371.67773
PF3D7_0206800	910376.272	149796.3816	204445.2861	458025.8896	307499.7432	735076.2441	278132.6194
PF3D7_0917000	152628.813	42927.96765	44939.14294	255389.5215	276024.6627	231192.1063	253024.1113
PF3D7_1138400	39331.32495	17842.14697	18471.92712	26438.58459	68420.12231	39200.23438	43401.09546
PF3D7_0705500	79302.68811	51004.04651	63011.22192	1013939.065	171329.8706	82295.5791	132054.3259
PF3D7_1004500	136606.7927	28587.39368	39224.77295	662263.7305	347594.2869	199187.5901	380328.5728
PF3D7_0811500	17524.37158	13401.25195	12249.84998	18574.09668	17791.5553	18764.28992	22606.79785
PF3D7_0419500	54997.71216	46454.37549	16306.14087	72881.73779	41870.88184	75395.39209	55165.86847
PF3D7_1128900	151916.3359	5962.694824	8735.431152	188242.2356	151624.5859	146503.0093	113062.9785
PF3D7_0909400	146494.0125	242378.3085	151790.321	222247.0823	201842.7869	208250.3213	192647.196
PF3D7_0704400	40598.64209	24227.55444	18581.08508	69483.32983	31376.2771	43613.40796	81122.31641
PF3D7_0528000	40531.94531	53461.75391	35323.04297	44462.39063	27426.08594	98867.24219	111702.4063
PF3D7_1223700	1027574.736	899612.2098	1212270.407	790776.926	1503002.244	939492.6953	856729.1538
PF3D7_1008500	3757.985352	5405.304688	1971.89856	6715.975586	6107.54248	5972.043945	7048.157227
PF3D7_0708300	14788.91064	7216.182617	4746.53894	21179.63904	8255.408691	8094.681396	23937.5127
PF3D7_1472200	158243.0341	310180.1792	351020.3137	114906.0652	257299.0054	133339.8826	131986.8009
PF3D7_0530200	105806.7964	39095.28101	115680.3726	121683.7104	132004.5508	48848.47559	65970.0769
PF3D7_1346100	3574006.072	5097358.916	6189594.06	4527912.628	6668991.588	4318333.425	3517032.732
PF3D7_0808200	47456.40918	15859.13306	10351.09668	11481.43237	6167.658447	15353.58057	11459.84558
PF3D7_1319400	33054.14001	30855.84167	27757.0708	252870.0044	222528.4738	205534.7954	175734.1374
PF3D7_0205900	1190788.729	1771642.097	1873131.302	2507621.901	763267.8094	1195007.049	2121168.379
PF3D7_1355700	16713.03857	12706.05225	16310.12964	13971.44006	69161.09924	57598.55933	36379.58789
PF3D7_0918900	47890.59937	55420.7981	58214.40747	257403.0615	46488.67517	129140.1744	484658.6128
PF3D7_1431400	8389.155273	2627.893555	3927.971436	2190.540771	2198.009277	6763.382324	4624.3125
PF3D7_1014900	1008140.475	236009.9585	150836.7017	1763194.855	1206796.665	1233914.518	1420597.785
PF3D7_0913300	7988.86731	48447.11255	22211.79028	33013.39941	124743.2578	38312.32324	71141.97461
PF3D7_1103800	87344.84058	104986.5591	93838.84741	111405.9692	105133.4209	115693.14	130949.3442
PF3D7_1371900	1095859.035	9429.875488	4660.812866	17303.75781	594529.0645	600500.6855	647974.4893
PF3D7_1123500	1338255.347	2104930.042	2113293.462	1387338.782	1995172.335	1656562.285	1170187.338
PF3D7_1306800	62513.05469	14662.35901	21094.7522	49828.36316	91459.70117	50075.20801	61801.33691
PF3D7_1227200	12643.03931	13335.41699	32363.45764	20514.39752	51220.19971	27345.55615	18287.30853
PF3D7_0315100	539197.2173	407333.0786	446889.8164	1422237.695	1122178.807	1070792.94	1026047.773
PF3D7_1008000	19277.05713	18158.45789	18046.52576	102350.2456	72494.60352	23834.0896	54527.00195
PF3D7_1406000	5702.652832	4022.915039	2745.990967	59842.03906	1986.671753	4728.1875	19737.98047
PF3D7_0923200	2914.792236	6070.976074	4143.97168	6941.145508	2083.440186	1776.785522	4878.60498
PF3D7_1010300	2729869.438	5461454.156	7071926.219	4413679.75	2778932.084	2156507.906	2466089.086
PF3D7_0614500	2462360.503	2711810.406	2304763.717	2524965.087	3365595.135	4700627.621	3290122.323
PF3D7_0522600	89330.17627	10496.36255	57589.63916	66168.41504	123932.0703	108300.3901	116852.0674
PF3D7_0306000	63868.46484	57010	90493.10156	31316.37891	75623.02344	39274.72266	31447.51953
PF3D7_1303000	17044.21875	1822.395386	2669.834717	45547.81641	40451.31641	6226.816895	23074.17578
PF3D7_1414100	9358.576172	7154.648193	8887.909668	5156.919434	4567.9104	15287.02344	7361.512207
PF3D7_0904100	82199.35962	96669.55103	94729.59302	284031.8464	83601.70923	158199.4817	267283.3596
PF3D7_1328900	6066.894653	12022.99731	15383.20068	94910.69824	13182.87646	183219.8025	88503.83521
PF3D7_0820500	236629.0813	281700.1387	267367.7676	190776.418	242967.5391	115149.9829	176558.9138
PF3D7_1433500	2283114.265	3561605.345	3685579.262	1781688.696	1809521.148	1380630.52	1222198.146
PF3D7_1144000	4715089.548	3267434.407	2471718.515	7365506.707	5679761.395	7907226.924	7563787.285
PF3D7_0910400	169500.7964	15943.53137	3625707.764	294024.2998	250234.4526	219504.3806	196884.3088
PF3D7_0314000	38159.79407	22657.55298	26696.25928	79606.81494	60693.2832	46529.82568	43237.37732
PF3D7_0613500	5319.804932	3752.836304	10287.15332	23764.61304	8165.83606	4410.760498	26575.90405
PF3D7_1228800	106944.425	30518.07092	41090.69531	161092.0796	232356.9429	165497.188	158593.7712
PF3D7_1237600	6341.168213	44139.30811	9372.431152	29232.7168	18907.56396	20093.86841	31259.59937
PF3D7_0923800	90133.72888	70681.04871	109150.8337	502207.8457	55558.8833	142556.1616	428593.9495
PF3D7_1442900	127546.8311	66175.82532	112853.2793	170532.1194	221035.4813	184165.9612	188704.1372
PF3D7_1420600	134483.802	99845.55737	123887.9287	206722.9692	52368.95264	113526.8296	217872.2666
PF3D7_1226300	92603.6687	48842.29858	55251.90479	730449.4893	54591.71094	160029.9846	514821.4473
PF3D7_1336900	76295.6875	83279.11743	20375.8999	46354.24536	26814.52393	31413.28784	92041.89575
PF3D7_1001900	10304.98218	4356.721313	8724.007324	67845.84912	178698.2417	120992.0999	74470.76929
PF3D7_0203900	6405.828369	8903.981934	16196.21777	8654.040283	28449.93701	7961.914551	9803.413574
PF3D7_0220800	81258.20239	24292.80981	23297.04211	615745.1797	96390.46802	138944.3501	147570.2627
PF3D7_1128400	3796341.74	5474056.016	4372269.459	4383160.193	3278865.227	4455049.678	4959722.67
PF3D7_1417700	86553.08447	32361.88586	31941.60632	256507.4077	333068.17	134583.0048	324079.5514
PF3D7_1329000	2121.750244	2076.799072	5692.85498	3174.776367	58066.17578	58616.25	6702.070801
PF3D7_1313900	20237.90161	13996.15967	14757.70728	42457.18457	48940.73999	29874.93384	17416.93628
PF3D7_0729500	17263.37561	9990.160645	5818.039795	5146.140015	4397.3479	11741.57471	16266.81299
PF3D7_0601200	66433.5658	29583.87109	24247.66272	410454.3335	365769.6057	247084.4597	291476.2285
PF3D7_0510100	75001.75391	86897.74377	91524.06396	204175.2516	161831.9379	188607.1281	288166.1944
PF3D7_1022400	1779015.897	2736227.745	2478095.86	1329076.915	1594138.062	1620302.216	1559961.667
PF3D7_0626700	411158.9207	52397.83118	132608.7412	1742214.924	112335.4462	750231.5953	1758051.809
PF3D7_1443300	4943.083008	7007.030762	2556.221191	45399.27344	25329.7793	40608.26172	44962.99609
PF3D7_0213700	133817.7593	90746.2605	163607.9368	122899.4219	194277.5651	143957.4263	144198.194
PF3D7_0503300	1855834.314	2099575.494	1565944.508	2633716.604	5619822.034	3953343.819	2771479.269
PF3D7_0308000	28702.36719	8553.636719	7951.765137	49772.6582	8006.294556	29813.677	44112.35889
PF3D7_1141300	177197.0642	86967.02051	69005.87793	636122.5881	719585.8164	477216.002	463472.7688
PF3D7_1134000	22807037.08	23517054.79	20312752.77	20972131.03	58875235.63	35105157.73	25114102.17
PF3D7_0606200	90836.86328	62843.12549	65459.59619	157754.9053	122756.7598	87482.5271	103336.9512
PF3D7_1220600	10635.67993	7525.197021	10361.07031	14918.85156	31624.51807	7744.235596	13262.97217
PF3D7_1311400	90453.02539	29545.15381	84678.96643	230384.0911	151203.5156	142165.9004	208260.1592
PF3D7_0416700	7068.515137	7259.296875	6874.503906	85854.73047	170578.5703	75154.91602	96719.67383
PF3D7_0520200	15209.21924	9593.732178	6548.560303	19147.11719	5454.703613	13819.75342	33042.44727
PF3D7_0924400	44433.12671	73093.21533	73058.97595	82845.96521	177546.2959	14593.02368	100783.8521
PF3D7_0729000	123777.4023	100866.8779	117109.4873	108214.7148	51396.27979	107206.769	121390.0664
PF3D7_0813400	776365.7776	867419.4117	857311.3409	1399911.774	565788.6202	792155.5745	1651679.628
PF3D7_0804600	11919.20117	9349.190918	4682.205444	29047.49854	4152.372681	9252.979492	28979.7627
PF3D7_1462800	69502215.54	103410461.2	83376562.32	137889677.1	12887384.11	91210546.08	147800483.6
PF3D7_1001100	4463.462891	8658.834961	10478.82324	5387.750488	3588.812744	4142.310547	2832.213135
PF3D7_1206700	114568.2161	181184.1311	146735.2737	166446.2413	28251.1554	119944.0907	251052.5283
PF3D7_1422800	19866.15625	17358.54028	10806.85034	93928.6377	30980.38184	16206.16772	32147.61865
PF3D7_0208800	137335.1157	197416.1604	152232.4866	215582.9575	185717.0188	130839.4861	180157.7013
PF3D7_1444800	15708169.84	14379908.74	13376104.84	26653823.77	2723819.079	18199932.42	34098894.92
PF3D7_1453200	2931.647705	6036.071289	4120.145996	18940.9375	2095.488281	7094.278809	4850.555664
PF3D7_1304900	520778.7039	455927.1957	536143.8474	667053.5262	888866.0732	672158.7529	661881.462
PF3D7_0520500	3032.150391	2139.019043	5863.410156	7170.154297	4242.064453	2514.018799	5780.479004
PF3D7_0528400	25369.50586	3514.311768	5148.515625	2298.908203	3311.825439	2990.104736	4373.238281
PF3D7_1318000	3859.068604	26599.70703	3158.206055	5663.141602	5398.946777	1834.192139	2682.63501
PF3D7_0418500	25051.51904	7683.580811	7772.051514	113506.123	29814.64746	45872.61035	90771.67969
PF3D7_0726300	7108.769043	6575.839355	4488.584961	14256.72266	9209.697266	15255.89258	25122.18359
PF3D7_0503100	5022.834961	1772.995361	2597.462891	63725.00391	3590.230713	20370.73633	34238.79688
PF3D7_1345900	236644.6652	75417.50415	38180.22437	337011.0771	533209.3611	397901.9575	376126.8145
PF3D7_0930600	22309.41504	15889.92529	19302.44385	45973.84033	19808.25781	24495.57556	9307.114502
PF3D7_0613300	282850.0122	115604.3029	179675.9214	297054.5691	96607.74219	102475.0966	131664.2777
PF3D7_1340700	1301611.832	997898.9688	1152926.96	1125781.39	1579878.521	1179040.365	980837.3059
PF3D7_0409400	70758.44531	3855.965576	2632.033447	5894.56543	226592.1875	158629.375	145537.6719
PF3D7_0802100	125888.8276	28837.47827	37349.48926	152993.8754	214979.738	183833.7114	148675.2114
PF3D7_1306200	324730.303	208385.4963	351459.4956	711984.3923	540867.2705	494182.2188	422402.4233
PF3D7_0904900	785225.981	690020.2555	776858.6563	794331.5186	1314735.477	928788.4626	755906.4152
PF3D7_0617800	54991348.07	83228113.6	98489029.43	46310785.1	46305917.76	24836393.69	31146454.71
PF3D7_0716400	8244.925781	9496.654785	8017.059937	6919.753662	4984.632813	7172.917236	15389.10205
PF3D7_1236000	123267.0134	62011.38562	78565.24927	131915.6993	244183.4407	192527.5059	130411.7909
PF3D7_1339700	68622.50098	34215.86707	27764.02075	226662.3105	274032.2748	182365.6533	193642.782
PF3D7_1120400	6521.741699	6001.262207	2618.593018	10739.91211	13996.75879	2318.636475	7746.337891
PF3D7_0815600	1511392.348	1204030.134	1230111.728	1844805.052	2050113.068	1718483.548	2316406.478
PF3D7_1443400	107625.4198	121213.0425	129665.8074	191397.9043	238554.0942	191572.834	192679.4922
PF3D7_1434300	1488371.492	1221049.263	1109205.457	3595198.971	1084730.128	2645729.812	3802518.753
PF3D7_1369500	121538.801	105671.5774	41643.73303	342888.0996	208526.7598	138141.5944	185385.6747
PF3D7_1237900	154597.9241	193861.4788	192890.3079	128316.9934	145331.7288	76124.39014	95941.71777
PF3D7_1336000	49636.35742	53013.05481	14107.89197	22468.25049	44739.1687	50243.87354	30578.63306
PF3D7_1367700	200355.5168	117663.4534	189021.0173	593129.1897	64137.50928	271508.4119	556366.2429
PF3D7_0617000	166706.803	128412.5243	115164.2334	316548.6758	297387.5508	161294.0332	208213.4432
PF3D7_1460300	702140.5	918527.5	816423.9375	1505972.875	1079586.75	1401629.625	1396075.375
PF3D7_1212800	78772.71484	18875.23169	21574.06812	119405.4415	149117.6453	80818.99414	97479.63953
PF3D7_1418000	166788.5374	114431.1376	92743.53003	466948.7617	211299.2908	212935.7949	373793.4688
PF3D7_1361100	1150319.617	1379660.848	1344893.745	2133738.424	656732.2512	1087731.448	1670827.993
PF3D7_1234600	33861.11084	38152.41333	52036.91064	54975.75195	37059.76416	23896.27124	24582.85449
PF3D7_1461600	44438.70508	53754.56372	45319.85986	69877.49731	59616.16992	20549.32056	74114.0354
PF3D7_0921000	93324.41406	5167.525391	73104.8125	131457.1094	2447.693115	128911.7266	198700.75
PF3D7_1119500	78369.19312	50677.01245	51282.63843	119010.6875	136839.9907	138814.4084	114578.7876
PF3D7_0918300	17526.12109	14637.79956	12298.52148	140742.9744	11938.15039	16227.69629	81009.48096
PF3D7_1139900	18780.11523	1865.812988	2733.441895	51121.09766	15819.42676	11989.80273	22876.16406
PF3D7_0713700	276717.6624	132356.1785	155846.2654	460694.5039	541949.7295	322974.2471	346105.3569
PF3D7_1107000	70343.33789	52366.58008	44633.4165	201957.0996	105084.7949	109926.9883	146829.7285
PF3D7_0927900	718502.0549	628063.6348	692863.2754	1018019.194	1077106.598	728546.874	708553.0249
PF3D7_0820200	78812.39136	12522.70984	11974.57727	130984.9984	204295.8726	140063.3376	100771.8591
PF3D7_1250700	3766.587158	2657.124512	1813.719604	4061.912598	5269.5625	13637.8623	19446.26367
PF3D7_1132800	1196582.46	852890.5681	1083325.425	4426835.469	1368655.523	1056086.038	1457171.549
PF3D7_1230500	5020.644775	7533.184326	7503.662598	36500.0459	7024.024902	10611.67505	8383.921631
PF3D7_1140400	243042.958	77422.28979	76733.16711	733660.4594	241585.7271	249108.7346	381607.3491
PF3D7_1333800	5495.692871	3876.915527	2646.333496	86096.875	1914.571655	4556.592773	46693.69141
PF3D7_0909300	162673.8645	80636.51074	121016.5264	300970.9922	8817.383789	259393.7917	435779.2329
PF3D7_1422500	13914.26099	11651.63501	10698.4519	522558.2747	105441.5806	194345.9055	23649.80884
PF3D7_0714500	56900.74756	62814.15234	61450.75317	348637.7454	49812.1416	485336.1442	276354.9911
PF3D7_1233000	31647.10352	10477.28076	10312.01746	64113.03613	92612.69531	56736.33887	41389.67871
PF3D7_1214900	34602.53784	17697.44336	28001.66797	88363.65723	186300.2515	137375.8813	100066.353
PF3D7_1440700	1805.054688	2441.172119	23625.29492	17375.3457	5181.329102	17299.81055	23432.09375
PF3D7_0718500	253698.3301	58909.43091	295112.3845	391542.7651	146235.7058	312325.7327	438260.124
PF3D7_0512700	12459.03833	11503.92065	14907.52795	65710.13623	20472.60718	24932.31836	61259.35147
PF3D7_1404800	42823.68359	69154.67969	122711.3828	5260.181641	5812.536621	6841.723145	2491.752441
PF3D7_1248200	28911.92676	7181.24707	4901.828247	36323.52393	54755.77344	34021.95203	49165.06152
PF3D7_1308400	78685.16724	59624.27417	44590.02686	116844.7585	231989.5261	132321.0366	126324.4036
PF3D7_1404100	1502111.437	204457.5286	434903.0483	2278873.493	1799089.159	2336581.822	1798937.311
PF3D7_1135100	381618.6833	398570.4884	456553.7034	555606.458	251638.5085	254534.8171	244182.7219
PF3D7_1237700	11646808.15	12211376.05	15893898.84	9567423.643	13180681	12747315.49	7839268.602
PF3D7_1033900	20404.66016	4016.769287	5884.623047	39665.60156	2897.549316	28492.2832	64710.25
PF3D7_1038000	7689918.72	8890200.637	10223540.13	17941959.6	12635689.15	10493759.82	10018939.44
PF3D7_1405000	4328.208984	2738.928955	4012.569092	1791.68689	4249.393555	2421.171387	3408.345947
PF3D7_0922200	15744875.47	10533122.08	11567479.29	40950682.92	3851896.482	21446085.13	55530237.49
PF3D7_0727400	1825638.221	1477894.607	1332267.595	2631286.499	977685.1245	1919875.351	2074210.074
PF3D7_1244600	776052.0903	675661.4661	776523.6301	1485959.546	222154.7703	1113905.383	1350374.805
PF3D7_0610200	53664.84021	53526.99048	52799.53638	60811.46716	68182.55127	54017.10352	64281.83057
PF3D7_0728800	4595.227661	12544.25439	8562.549805	19347.08887	50453.42847	8699.645142	10650.61035
PF3D7_0924700	258670.625	358770.8069	377832.3081	276868.5811	478794.5107	251206.7822	273263.1309
PF3D7_1133400	2715871.559	1154306.609	1475396.589	1058765.41	493468.9988	439993.8617	610266.0598
PF3D7_1447000	2809246.208	3370061.694	4629316.576	7818750.99	4914803.996	6391515.623	7463620.594
PF3D7_1466400	762490.0955	1277379.377	1183682.38	625412.6467	1210880.079	853585.6042	720980.7233
PF3D7_1225800	593038.1168	870711.2716	644633.926	1898987.706	123897.547	588589.6652	1453675.293
PF3D7_1473500	8044.435059	8734.508057	7667.775635	21719.00195	44527.59033	36815.87158	37099.86035
PF3D7_0612900	450389.5625	1508259.773	1050614.734	175541.301	792478.168	447336.1809	415908.4375
PF3D7_1029900	5443.346191	3250.874023	2219.005615	39294.89844	30091.22266	31582.25	26189.52344
PF3D7_1218400	76608.92883	64833.50049	57571.18823	193380.2119	309920.9155	281960.416	151615.9507
PF3D7_1216200	526992.6731	675364.6786	432761.1917	913941.7417	93442.2157	495873.2286	1051059.981
PF3D7_1026800	5649913.574	5905098.964	4318279.515	7408251.294	6816372.555	10021562.85	9193795.52
PF3D7_0730900	365246.3452	678076.2437	226552.0793	106609.6038	239337.3022	183432.1968	103786.7817
PF3D7_1149600	30054.79297	65601.97852	66909.18848	9818.924316	6201.17627	10463.64209	6569.063721
PF3D7_1347300	22657.3418	17945.81445	21344.92773	4638.144043	52192.13281	40819.00781	9657.654297
PF3D7_1110700	13658.47412	22780.65723	17044.38281	54871.64746	9762.827515	17443.09094	25923.97803
PF3D7_0815500	163798.092	22990.33691	85131.30371	339187.7275	644232.9495	327753.325	261099.8284
PF3D7_1458500	39526.89648	20098.20239	25996.92371	41825.66443	78337.30249	52871.48914	43264.48218
PF3D7_0811200	332523.511	369416.6072	448081.5946	1167614.321	854655.8766	632135.6089	541540.8098
PF3D7_1008900	11896024.5	6640810.079	7119787.299	12454953	18549135.03	15743366.6	13031916.06
PF3D7_0405600	72184.88159	80438.08936	44530.55969	168205.611	215677.8384	194697.739	142891.6896
PF3D7_1015200	172838.7866	88649.18591	62675.90479	924698.9756	71585.00073	320669.9976	941061.4336
PF3D7_0314700	7393.513428	10460.13892	7139.95874	6506.669922	6949.566162	2821.823608	5920.910156
PF3D7_1330300	72055.87695	4744.470215	6950.715332	85069.16016	133100.7793	90487.22656	102960.7695
PF3D7_1466100	10195148.22	7137157.865	10485530.77	17334341.59	17199240.71	14501166.82	11409132.18
PF3D7_1415400	103848.718	117211.8052	78248.31873	277881.4648	581455.2365	435549.5215	449551.4216
PF3D7_1001800	12933.02637	2194.603516	6015.776855	35932.21094	4352.299316	28225.2793	23709.49023
PF3D7_1304300	14442.17969	10671.78516	6967.500977	9391.058594	29898.9707	16491.28906	14722.8584
PF3D7_1311900	8268906.104	8053491.327	7891444.827	12296560	13371395.47	11697526.17	10915083.87
PF3D7_1125100	51494.96118	31230.41699	9010.87915	66410.8457	113150.793	76687.34912	44085.01953
PF3D7_1109900	2622613.031	3282764.711	2974141.66	4118223.693	4314910.086	5757272.594	4116642.109
PF3D7_1331800	229843.7407	55443.93188	44644.6709	666251.3291	493324.8228	617839.313	524304.5665
PF3D7_1329100	402358.6422	82603.74292	107555.1841	740364.3462	649589.665	490055.2985	561273.9197
PF3D7_1219000	36566.23071	10434.82275	11644.76929	24246.36011	10913.10425	10388.85229	55312.44287
PF3D7_1222100	56160.55151	19693.36963	11910.42871	147271.2813	128855.3667	77824.32251	29560.19678
PF3D7_1001600	288361.099	220435.4351	220990.3633	527878.6106	1375601.723	917296.1499	671725.4873
PF3D7_1401800	17361.79761	18049.13184	10368.56885	378876.3125	7523.658325	32933.27539	136591.5854
PF3D7_0311800	160111.9802	235595.9026	274436.0151	214506.7725	388240.626	418080.5774	121208.1423
PF3D7_1233900	3943.002197	8186.061523	7926.216064	14496.97681	9168.351563	8651.394531	12298.35547
PF3D7_0820700	291548.4585	270354.7561	324290.5132	348763.3892	559561.4521	352745.9109	261798.9995
PF3D7_0320800	407449.6726	432297.6973	481432.7875	713451.6377	817072.7795	597658.5275	703164.333
PF3D7_0627300	115816.3159	37437.51038	112740.1812	64071.25391	171431.3776	119789.8159	91767.21173
PF3D7_0823800	1436319.586	1680275.599	1889626.474	2314110.257	2747200.628	1852593.535	1600443.012
PF3D7_1323100	3570242.411	5696020.662	5355215.248	5150408.545	5348094.973	6532774.188	5725103.473
PF3D7_1357700	62461.52808	77783.39966	18292.20117	38124.99448	26379.73047	37905.81348	59508.83347
PF3D7_1465900	11944244.97	18084379.57	16985944.51	12054154.03	14414431.54	15677174.89	14698774.82
PF3D7_1031300	64042.80237	29634.71863	31165.12427	150654.7034	248368.3583	171913.6024	189585.1425
PF3D7_0103900	114832.2939	172658.7424	203882.2457	635732.9324	683065.7223	370364.6553	447038.6379
PF3D7_1130100	2922732.661	3440485.836	3374643.385	3087942.753	4456136.287	4952949.953	4340493.206
PF3D7_1475600	5557.077637	6586.346191	4495.756348	20706.01563	12528.0752	1927.618286	15747.22754
PF3D7_1115800	569198.9707	691125.9971	859511.2634	144568.2488	133539.0466	280384.0215	117483.937
PF3D7_1318800	5162646.386	7373375.919	8304030.34	4514990.951	6492692.514	4448669.735	3851853.721
PF3D7_1306900	192213.1396	221257.2114	192377.4229	265540.5664	419274.0122	318886.4136	256750.1924
PF3D7_0913700	5239.542969	4115.63623	6029.464844	2692.268311	7988.142578	1321.534302	4897.814941
PF3D7_0813900	3009073.859	3939973.176	4148704.954	5824907.648	5081219.234	5868154.5	6267027.313
PF3D7_1116700	1075572.333	760767.1199	730584.8174	2504317.656	1174957.916	2091019.216	2358118.803
PF3D7_1416500	840883.5466	1482741.887	1429273.74	1040570.133	177931.9432	340546.2983	870661.196
PF3D7_1140200	811911.7927	419036.2758	373843.4318	1104966.956	329816.8373	919408.9526	1330605.279
PF3D7_0719600	832859.8369	840939.3643	961218.936	1888227.571	1484349.672	1873322.576	1562589.55
PF3D7_1108600	65120959.51	53358078.96	54833426.21	70666020.61	94560983.02	88320265.43	53842007.15
PF3D7_1013900	31348.03125	40431.18359	5766.727295	3917.827332	5629.423096	11279.91748	7266.421631
PF3D7_0217600	6698.982422	4286.756836	2926.085938	21769.69141	17461.42969	14378.94727	10340.67969
PF3D7_0215800	16543.37585	23465.21924	14128.87744	30736.85669	249377.6836	181289.5601	132896.5547
PF3D7_1105100	380746188.8	686637115.7	701465766.5	235470352.1	352040327.9	269306641.9	201226097.4
PF3D7_1209200	1248345.168	1696783.938	1244879.053	1096997.093	962641.7173	1265305.007	1338356.548
PF3D7_0903900	736482.2158	905779.248	904125.1663	1475271.347	1317235.348	1625906.88	1629100.838
PF3D7_0526500	34999.72217	37033.34326	13218.88074	129737.1729	45928.83911	39563.94836	75563.36646
PF3D7_0308200	380502.3148	444955.2085	465006.6416	1074272.69	213048.8864	543285.0045	1111963.12
PF3D7_1447700	210054.0918	206017.2603	195410.2224	407351.0977	183475.0474	263304.0706	162676.9927
PF3D7_0704100	287891.849	76557.93982	92708.5173	2475199.887	848134.1456	485725.6937	2157765.762
PF3D7_1210600	12176.57886	44997.47119	20764.56958	11930.47119	19155.40332	15353.67993	14674.27637
PF3D7_0903200	2647328.384	3110575.707	3058364.992	2352705.37	3827452.039	2166232.404	2093582.632
PF3D7_1134300	25378.94141	36150.99097	29434.92993	117422.9449	56157.93848	103187.762	94050.54443
PF3D7_1035500	59498.24731	28061.6333	27731.9115	44876.97168	11511.04297	20600.45093	16562.94727
PF3D7_1450500	1684513.648	999625.0093	1654313.214	3605874.657	3004546.898	2110749.834	2270723.593
PF3D7_1232300	34360.26904	28579.60522	22657.91748	41740.83887	77586.62695	32022.27246	28023.83594
PF3D7_0322100	9822.331543	5233.739502	5544.419556	10326.80518	9079.70752	6805.487183	9026.981689
PF3D7_0302200	2683115.018	835773.932	785216.8218	9984572.6	3169546.75	4076594.364	3318830.013
PF3D7_0205500	912109.1309	1165707.422	983334.2344	550940.0469	1215922.398	980611.1299	545374.21
PF3D7_1406200	108671.3806	138056.0854	111805.6948	306226.2693	253628.8552	162372.231	202496.7566
PF3D7_0810600	1098061.916	1077771.693	1004103.987	1981221.4	1926736.497	1530333.6	2118591.978
PF3D7_0505200	39567.75684	40929.13721	32145.29871	494324.498	39230.61816	32740.24683	267312.3247
PF3D7_1419200	337031.8489	263665.0054	365428.5242	791090.0601	722186.8003	435403.7249	500099.6151
PF3D7_1438400	44955.1875	15106.20813	16951.83325	80337.6814	34976.37354	22381.62646	22542.56592
PF3D7_1031600	67815.95911	76487.41089	54223.6853	154514.0414	49464.67865	66311.50146	153598.335
PF3D7_1448600	358924.8218	361691.811	377657.9735	272056.9519	469081.0215	264421.2329	307212.3123
PF3D7_1460100	263059.5938	522295.5625	490293.7813	2952.027344	3829.696777	2269.632813	3781.866699
PF3D7_1203300	2213.989258	6272.154785	4281.293457	2871.335205	2016.61438	4464.876953	5935.230469
PF3D7_1117700	28275249.31	40384751.4	39241077.63	33214795.3	25180060.79	26473354.6	39862858.79
PF3D7_0407900	3047.057373	2149.534912	5892.23584	7418.746582	2877.622314	2526.378418	5668.846191
PF3D7_0216400	23772.75195	20820.96252	16106.64954	218843.6025	49552.72437	25607.51794	33092.11792
PF3D7_0203000	33628.7583	12182.36646	8213.744141	17703.50317	9475.161865	31595.76709	16667.52734
PF3D7_1019000	285156.8464	383141.8737	357172.22	349513.8512	274882.3198	274742.1991	461123.2201
PF3D7_1316900	15841.23242	22744.83594	18633.69727	13561.81738	31906.01172	19249.7832	16726.07617
PF3D7_1201000	1094029.877	330863.8999	349674.4398	2628767.121	2752164.359	1796166.77	2338720.345
PF3D7_1249800	39622.78784	30362.00122	33425.06665	64029.1665	60112.53271	37002.8219	41260.65222
PF3D7_0300900	2080.737549	6456.778809	2355.484619	3600.939209	6934.641113	3565.149414	3571.388672
PF3D7_1473100	10625.93481	10365.83704	12391.94922	48540.1084	11325.87714	10531.93372	29241.48047
PF3D7_0904000	99625.59863	125427.1609	101992.5061	156657.0537	113807.1589	95119.57275	187858.0259
PF3D7_0629400	48999.3269	26154.32861	22237.33423	112753.6042	234969.0549	248907.1738	226011.5991
PF3D7_1123100	2204.725342	3773.34668	5528.005371	6245.54248	3084.473389	3222.229004	4980.623535
PF3D7_0625700	11389.81201	13319.09326	9786.687012	7717.896729	21137.87939	16617.33447	5614.822754
PF3D7_1454700	211202.792	223649.2637	158283.3995	1143617.026	72151.71924	368467.2288	667035.249
PF3D7_1008400	3758782.381	4919357.707	4941744.459	4119029.893	2018484.573	3350137.396	3791551.752
PF3D7_1435500	123240.104	48785.10474	19261.14917	250493.2129	416750.3741	284977.0858	285328.0874
PF3D7_1231100	7357375.193	11645141.86	11210726.63	4972178.079	7514222.949	4639034.768	4197584.429
PF3D7_0807300	329660.9443	242353.0637	182560.0624	1235368.063	844975.1338	676779.3911	659560.5515
PF3D7_1124000	73183.62866	17010.29517	68781.45142	335783.2813	334141.7136	271212.2621	169073.6885
PF3D7_0730800	38479.61279	12017.73584	8034.267578	13036.15454	12016.51782	11913.80933	10219.00464
PF3D7_1219600	307775.9818	314878.9537	116512.5288	392053.7264	425482.6968	242472.2279	276923.9812
PF3D7_0523400	1496752.391	1669881.586	1606010.978	770282.9155	1714333.269	946473.9751	781079.3807
PF3D7_1234800	710938.708	579126.5747	421026.4427	725511.9225	917955.3044	812294.3123	562576.3745
PF3D7_1229500	2567573.936	3395356.85	3364136.919	4809688.949	816188.3152	2944912.406	5667035.377
PF3D7_1457300	328200.0142	35722.38025	39960.48438	235045.8746	55631.42456	48027.42053	120960.8142
PF3D7_0304200	230295.9476	237527.9052	256172.5006	261466.8201	129950.7241	155056.0608	164260.7734
PF3D7_1368600	188868.4861	149263.4624	67041.71106	134343.9348	263223.447	257156.9365	153021.3696
PF3D7_0310600	120361.7725	133114.658	187407.998	155371.6696	268556.4175	270232.9937	231968.314
PF3D7_0616900	5988.762207	12687.66113	3995.10376	6709.247559	4267.970703	5117.996094	11693.44727
PF3D7_0721600	1284670.061	928003.8474	937887.1128	2172353.174	1591884.004	2708597.64	1633640.623
PF3D7_1129100	3055577.236	2501071.162	2751146.663	3792918.371	2274068.204	2611417.9	3619821.094
PF3D7_1453900	10932.72363	49698.6875	37404.88672	2884.992676	4487.273926	3752.40332	6403.875977
PF3D7_0812400	3960855.958	4677763.24	3953508.703	5001630.155	4733387.888	5755483.471	5501915.148
PF3D7_1120000	3469007.417	3838216.091	4313836.915	2620026.527	1389662.832	2580801.646	2772332.821
PF3D7_1303500	130565.0081	14438.68982	11715.54834	38636.02295	10726.7804	28673.75732	33183.37988
PF3D7_0610400	149548114.8	241862375.7	274591297.4	90870234.46	139179725.2	141611399.7	50106421.88
PF3D7_1208400	8917.311523	6803.475098	4643.96582	42210.76172	1859.125854	1991.165161	5467.236816
PF3D7_1474800	1695891.349	1429055.677	1470916.036	2875607.189	1097859.446	1597069.798	2748759.558
PF3D7_0818700	41876.53149	39469.97559	11316.3147	102573.0547	51501.35522	13166.94629	64108.60596
PF3D7_0916500	4710.359863	2754.843506	4035.884277	12216.64258	4224.844727	3502.441406	3428.150146
PF3D7_1418200	23636.99805	49331.08594	3642.133301	26880.19727	2370.510986	23031.99414	34799.19141
PF3D7_1201100	7315.389648	1795.771729	4922.511719	12107.19629	17808.23828	2110.595459	16129.17383
PF3D7_0611600	389949.7964	382702.9132	404916.4365	371819.9131	397943.2754	377269.522	302667.7771
PF3D7_1307900	68335.26587	21409.95581	47277.78467	122067.4346	51058.3374	79824.48315	47045.42566
PF3D7_1008100	338011.8282	280207.9431	269542.2588	506446.0676	562197.6807	347351.442	382693.9271
PF3D7_0317600	6625176.865	10619299.31	9285345.216	7811861.548	8255037.4	9801002.354	9358675.249
PF3D7_1012600	225853.8652	293883.6375	228000.4412	741950.7681	121078.7191	201134.8997	826768.1482
PF3D7_0221200	5572.376465	2625.793945	3846.825195	15258.41504	14369.70215	11127.26758	16926.00586
PF3D7_1006200	28282135.27	24823446.61	24667368.36	26172101.51	53849277.66	36450202.85	22789749.39
PF3D7_0322300	356776.6411	427644.0571	407667.2139	256595.8003	653896.1284	442568.8057	278971.2656
PF3D7_1415300	141438.3884	107122.5034	25491.93433	219739.6096	289844.0645	197868.6926	150091.8269
PF3D7_0103300	3821.478516	5417.108887	1976.204712	4248.641602	2148.523926	4609.074219	5877.833984
PF3D7_1105500	9032.904907	10055.48596	13025.13745	135304.6641	46361.06738	22592.42236	54615.30237
PF3D7_1013300	677448.6569	598772.7369	663974.1912	1273411.272	1624869.944	1037629.066	746988.557
PF3D7_1325900	67119.3418	52380.4126	63404.95215	12955.25684	107357.1563	60598.75781	32332.94653
PF3D7_1460400	5701.741211	4022.271729	2745.552002	9602.969727	1986.354248	4564.753418	7755.63916
PF3D7_1202600	104825.0754	124565.5774	137691.4858	90455.06812	25802.01599	57044.01953	80769.573
PF3D7_0302800	9593.881348	5524.682251	5241.565918	36825.74463	9662.667725	10705.9292	48676.17578
[truncated: 179 more rows]
