# Supplementary material for: A new mass spectral library for high-coverage and reproducible analysis of the Plasmodium falciparum–infected red blood cell proteome
Source: Gigascience. 2022 Mar 7;11:giac008. doi: 10.1093/gigascience/giac008 (PMC8900498; doi:10.1093/gigascience/giac008)
Supplement: giac008_Supplemental_Files [file giac008_supplemental_files.zip › Supplementary_data_sheet_8-fixed.csv]

Annotated descriptor	GO.ID	Term	Annotated in the dataset	Significant enriched from the dataset	Expected enrichment from the dataset	P-value for enrichment of GO term	Direction of enrichment	Proteins
Rings to trophozoites enrichment	GO:0044409	entry into host	45	28	15.31	7.40E-05	UP	PF3D7_0102500;PF3D7_0214900;PF3D7_0217500;PF3D7_0424200;PF3D7_0501600;PF3D7_0612700;PF3D7_0722200;PF3D7_0731500;PF3D7_0808200;PF3D7_0905400;PF3D7_0911900;PF3D7_0929400;PF3D7_0930300;PF3D7_0932200;PF3D7_0934800;PF3D7_1014100;PF3D7_1033700;PF3D7_1116000;PF3D7_1133400;PF3D7_1136700;PF3D7_1218000;PF3D7_1222700;PF3D7_1246200;PF3D7_1252100;PF3D7_1335300;PF3D7_1335400;PF3D7_1342600;PF3D7_1436600
Rings to trophozoites enrichment	GO:0000027	ribosomal large subunit assembly	6	6	2.04	0.00017	DOWN	PF3D7_0729300;PF3D7_0729400;PF3D7_1146000;PF3D7_1251500;PF3D7_1367600;PF3D7_1431300
Rings to trophozoites enrichment	GO:0006364	rRNA processing	30	20	10.21	0.00028	DOWN	PF3D7_0106400;PF3D7_0208200;PF3D7_0303100;PF3D7_0803100;PF3D7_0818800;PF3D7_1008800;PF3D7_1021500;PF3D7_1027100;PF3D7_1118500;PF3D7_1129400;PF3D7_1207100;PF3D7_1237600;PF3D7_1247900;PF3D7_1307100;PF3D7_1354300;PF3D7_1357700;PF3D7_1405800;PF3D7_1407500;PF3D7_1445500;PF3D7_1471000
Rings to trophozoites enrichment	GO:0006412	translation	153	57	52.06	0.00041	DOWN	PF3D7_0102900;PF3D7_0111800;PF3D7_0210100;PF3D7_0306900;PF3D7_0307100;PF3D7_0312800;PF3D7_0316800;PF3D7_0322900;PF3D7_0415900;PF3D7_0422700;PF3D7_0503800;PF3D7_0506100;PF3D7_0516200;PF3D7_0516900;PF3D7_0520000;PF3D7_0524600;PF3D7_0607000;PF3D7_0614500;PF3D7_0618300;PF3D7_0705700;PF3D7_0710600;PF3D7_0721600;PF3D7_0728000;PF3D7_0813600;PF3D7_0814000;PF3D7_0903900;PF3D7_0913400;PF3D7_1004000;PF3D7_1…
Rings to trophozoites enrichment	GO:0042000	translocation of peptides or proteins into host	8	7	2.72	0.00132	UP	PF3D7_0114100;PF3D7_0700800;PF3D7_1039700;PF3D7_1100800;PF3D7_1105600;PF3D7_1116800;PF3D7_1436300
Rings to trophozoites enrichment	GO:0042254	ribosome biogenesis	53	38	18.03	0.0014	DOWN	PF3D7_0106400;PF3D7_0106700;PF3D7_0203700;PF3D7_0208200;PF3D7_0303100;PF3D7_0612900;PF3D7_0729300;PF3D7_0729400;PF3D7_0803100;PF3D7_0816000;PF3D7_0818800;PF3D7_1008800;PF3D7_1021500;PF3D7_1027100;PF3D7_1107700;PF3D7_1118500;PF3D7_1124800;PF3D7_1129400;PF3D7_1146000;PF3D7_1207100;PF3D7_1217200;PF3D7_1237600;PF3D7_1247900;PF3D7_1251500;PF3D7_1307100;PF3D7_1317900;PF3D7_1354300;PF3D7_1357700;PF3D7_1…
Rings to trophozoites enrichment	GO:0048870	cell motility	9	8	3.06	0.00147	UP	PF3D7_0503400;PF3D7_0805200;PF3D7_0911900;PF3D7_0932200;PF3D7_1251200;PF3D7_1342600;PF3D7_1361800;PF3D7_1449500
Rings to trophozoites enrichment	GO:0009405	pathogenesis	14	9	4.76	0.00715	UP	PF3D7_0102500;PF3D7_0731500;PF3D7_0930300;PF3D7_0935900;PF3D7_1100200;PF3D7_1133400;PF3D7_1149000;PF3D7_1240900;PF3D7_1301600
Rings to trophozoites enrichment	GO:0042274	ribosomal small subunit biogenesis	7	6	2.38	0.01729	DOWN	PF3D7_0208200;PF3D7_0818800;PF3D7_1021500;PF3D7_1217200;PF3D7_1307100;PF3D7_1407500
Rings to trophozoites enrichment	GO:0006732	coenzyme metabolic process	17	5	5.78	0.0179	UP	PF3D7_1022500;PF3D7_1108500;PF3D7_1224000;PF3D7_1431600;PF3D7_1437400
Rings to trophozoites enrichment	GO:0009150	purine ribonucleotide metabolic process	35	9	11.91	0.01794	UP	PF3D7_0217100;PF3D7_0413500;PF3D7_1022500;PF3D7_1108500;PF3D7_1235700;PF3D7_1431600;PF3D7_1437400;PF3D7_1437700;PF3D7_1464700
Rings to trophozoites enrichment	GO:0045047	protein targeting to ER	9	4	3.06	0.02251	UP	PF3D7_0204200;PF3D7_0320700;PF3D7_1318800;PF3D7_1438100
Rings to trophozoites enrichment	GO:0001522	pseudouridine synthesis	5	4	1.7	0.02563	DOWN	PF3D7_0511500;PF3D7_0804600;PF3D7_1417500;PF3D7_1433000
Rings to trophozoites enrichment	GO:0065002	intracellular protein transmembrane transport	5	4	1.7	0.02634	UP	PF3D7_0204200;PF3D7_0617000;PF3D7_1318800;PF3D7_1356200
Rings to trophozoites enrichment	GO:0042273	ribosomal large subunit biogenesis	13	11	4.42	0.0324	DOWN	PF3D7_0203700;PF3D7_0612900;PF3D7_0729300;PF3D7_0729400;PF3D7_1129400;PF3D7_1146000;PF3D7_1251500;PF3D7_1367600;PF3D7_1407500;PF3D7_1431300;PF3D7_1466700
Rings to trophozoites enrichment	GO:0006099	tricarboxylic acid cycle	15	8	5.1	0.0332	UP	PF3D7_0504600;PF3D7_0820700;PF3D7_1022500;PF3D7_1108500;PF3D7_1212800;PF3D7_1320800;PF3D7_1431600;PF3D7_1437700
Rings to trophozoites enrichment	GO:0006122	mitochondrial electron transport, ubiquinol to cytochrome c	5	4	1.7	0.04262	UP	PF3D7_0622600;PF3D7_1426900;PF3D7_1439400;PF3D7_1462700
Rings to trophozoites enrichment	GO:0098609	cell-cell adhesion	9	5	3.06	0.04602	UP	PF3D7_0102500;PF3D7_0115600;PF3D7_0935800;PF3D7_1100200;PF3D7_1149000
Rings to trophozoites enrichment	GO:0006270	DNA replication initiation	8	5	2.72	0.0481	DOWN	PF3D7_1211700;PF3D7_1317100;PF3D7_1355100;PF3D7_1417800;PF3D7_1425900
Rings to trophozoites enrichment	GO:0043603	cellular amide metabolic process	177	67	60.23	0.05039	DOWN	PF3D7_0102900;PF3D7_0111800;PF3D7_0210100;PF3D7_0306900;PF3D7_0307100;PF3D7_0312800;PF3D7_0316800;PF3D7_0320700;PF3D7_0322900;PF3D7_0415900;PF3D7_0422700;PF3D7_0503800;PF3D7_0506100;PF3D7_0506900;PF3D7_0516200;PF3D7_0516900;PF3D7_0520000;PF3D7_0524600;PF3D7_0607000;PF3D7_0614500;PF3D7_0618300;PF3D7_0705700;PF3D7_0710600;PF3D7_0721600;PF3D7_0728000;PF3D7_0813600;PF3D7_0814000;PF3D7_0903900;PF3D7_0…
Schizonts to rings enrichment	GO:0042000	translocation of peptides or proteins into host	8	6	2.56	0.0035	DOWN	PF3D7_0114100;PF3D7_1039700;PF3D7_1100800;PF3D7_1105600;PF3D7_1116800;PF3D7_1436300
Schizonts to rings enrichment	GO:0051336	regulation of hydrolase activity	7	6	2.24	0.00815	DOWN	PF3D7_0320000;PF3D7_0907700;PF3D7_1031700;PF3D7_1247400;PF3D7_1352800;PF3D7_1417800
Schizonts to rings enrichment	GO:0019220	regulation of phosphate metabolic process	7	5	2.24	0.00933	DOWN	PF3D7_0320000;PF3D7_0512300;PF3D7_1031700;PF3D7_1223100;PF3D7_1247400
Schizonts to rings enrichment	GO:0048870	cell motility	9	7	2.88	0.01865	DOWN	PF3D7_0503400;PF3D7_0805200;PF3D7_0911900;PF3D7_1251200;PF3D7_1342600;PF3D7_1361800;PF3D7_1449500
Schizonts to rings enrichment	GO:0007035	vacuolar acidification	7	4	2.24	0.02854	DOWN	PF3D7_1306600;PF3D7_1323200;PF3D7_1341900;PF3D7_1464700
Schizonts to rings enrichment	GO:0006470	protein dephosphorylation	13	8	4.16	0.04234	DOWN	PF3D7_0320000;PF3D7_0810500;PF3D7_1031700;PF3D7_1113100;PF3D7_1138500;PF3D7_1247400;PF3D7_1423300;PF3D7_1464600
Schizonts to rings enrichment	GO:0032774	RNA biosynthetic process	77	26	24.65	0.0504	DOWN	PF3D7_0110400;PF3D7_0215700;PF3D7_0303300;PF3D7_0410800;PF3D7_0420300;PF3D7_0516800;PF3D7_0613800;PF3D7_0709300;PF3D7_0714500;PF3D7_0802100;PF3D7_0822100;PF3D7_0910900;PF3D7_1007700;PF3D7_1030000;PF3D7_1105000;PF3D7_1118600;PF3D7_1128200;PF3D7_1202900;PF3D7_1220900;PF3D7_1239200;PF3D7_1250700;PF3D7_1308100;PF3D7_1329000;PF3D7_1364800;PF3D7_1438700;PF3D7_1449500
Schizonts to rings enrichment	GO:0000278	mitotic cell cycle	9	5	2.88	0.01424	UP	PF3D7_0107000;PF3D7_0317200;PF3D7_1105500;PF3D7_1130700;PF3D7_1446600
Schizonts to rings enrichment	GO:0050776	regulation of immune response	9	6	2.88	0.00231	UP	PF3D7_0102200;PF3D7_0207400;PF3D7_0207500;PF3D7_0207600;PF3D7_0207700;PF3D7_0207800
Schizonts to rings enrichment	GO:0007049	cell cycle	41	18	13.13	0.00442	UP	PF3D7_0105800;PF3D7_0107000;PF3D7_0215800;PF3D7_0317200;PF3D7_0322400;PF3D7_0722500;PF3D7_0826900;PF3D7_1037700;PF3D7_1105500;PF3D7_1117700;PF3D7_1130700;PF3D7_1251200;PF3D7_1322200;PF3D7_1343300;PF3D7_1417800;PF3D7_1446600;PF3D7_1449100;PF3D7_1456500
Schizonts to rings enrichment	GO:0006270	DNA replication initiation	8	6	2.56	0.00033	UP	PF3D7_0527000;PF3D7_0705400;PF3D7_1211700;PF3D7_1317100;PF3D7_1355100;PF3D7_1417800
Schizonts to rings enrichment	GO:0002377	immunoglobulin production	6	5	1.92	0.00123	UP	PF3D7_0207400;PF3D7_0207500;PF3D7_0207600;PF3D7_0207700;PF3D7_0207800
Schizonts to rings enrichment	GO:0051301	cell division	13	10	4.16	0.00131	UP	PF3D7_0619700;PF3D7_0826700;PF3D7_0826900;PF3D7_0917000;PF3D7_1246200;PF3D7_1251200;PF3D7_1322200;PF3D7_1406600;PF3D7_1436600;PF3D7_1449100
Schizonts to rings enrichment	GO:0051276	chromosome organization	42	22	13.45	0.00333	UP	PF3D7_0414000;PF3D7_0509100;PF3D7_0617800;PF3D7_0714000;PF3D7_0919000;PF3D7_0925700;PF3D7_1006800;PF3D7_1105000;PF3D7_1105100;PF3D7_1118600;PF3D7_1130700;PF3D7_1203700;PF3D7_1220900;PF3D7_1224500;PF3D7_1317100;PF3D7_1318400;PF3D7_1329300;PF3D7_1347100;PF3D7_1417800;PF3D7_1426200;PF3D7_1429900;PF3D7_1433500
Schizonts to rings enrichment	GO:0031399	regulation of protein modification process	5	5	1.6	0.00493	UP	PF3D7_0320000;PF3D7_0512300;PF3D7_1031700;PF3D7_1223100;PF3D7_1247400
Schizonts to rings enrichment	GO:0015931	nucleobase-containing compound transport	11	5	3.52	0.03356	UP	PF3D7_0103200;PF3D7_0419600;PF3D7_0824400;PF3D7_1117700;PF3D7_1347200
Schizonts to rings enrichment	GO:0031497	chromatin assembly	6	5	1.92	0.03437	UP	PF3D7_0919000;PF3D7_1105000;PF3D7_1203700;PF3D7_1224500;PF3D7_1329300
Schizonts to rings enrichment	GO:0031324	negative regulation of cellular metabolic process	10	3	3.2	0.03582	UP	PF3D7_1031700;PF3D7_1220900;PF3D7_1247400
Trophozoites to schizonts enrichment	GO:0006364	rRNA processing	30	21	9.52	2.50E-05	UP	PF3D7_0106400;PF3D7_0418700;PF3D7_0803100;PF3D7_0818800;PF3D7_0931100;PF3D7_1008800;PF3D7_1013100;PF3D7_1021500;PF3D7_1027100;PF3D7_1028300;PF3D7_1118500;PF3D7_1129400;PF3D7_1207100;PF3D7_1237600;PF3D7_1247900;PF3D7_1307100;PF3D7_1354300;PF3D7_1357700;PF3D7_1405800;PF3D7_1445500;PF3D7_1471000
Trophozoites to schizonts enrichment	GO:0000027	ribosomal large subunit assembly	6	6	1.9	7.30E-05	UP	PF3D7_0729300;PF3D7_0729400;PF3D7_1146000;PF3D7_1251500;PF3D7_1367600;PF3D7_1431300
Trophozoites to schizonts enrichment	GO:0006270	DNA replication initiation	8	7	2.54	0.00064	DOWN	PF3D7_0527000;PF3D7_0705400;PF3D7_1211700;PF3D7_1317100;PF3D7_1355100;PF3D7_1417800;PF3D7_1425900
Trophozoites to schizonts enrichment	GO:0050776	regulation of immune response	9	6	2.85	0.00266	DOWN	PF3D7_0102200;PF3D7_0207500;PF3D7_0207600;PF3D7_0207700;PF3D7_0207800;PF3D7_0817900
Trophozoites to schizonts enrichment	GO:0006412	translation	153	44	48.53	0.00609	UP	PF3D7_0111800;PF3D7_0210100;PF3D7_0212200;PF3D7_0305000;PF3D7_0312800;PF3D7_0316800;PF3D7_0322900;PF3D7_0415900;PF3D7_0419800;PF3D7_0422700;PF3D7_0503800;PF3D7_0506100;PF3D7_0516900;PF3D7_0520000;PF3D7_0524600;PF3D7_0614500;PF3D7_0618300;PF3D7_0705700;PF3D7_0710600;PF3D7_0715600;PF3D7_0719600;PF3D7_0721600;PF3D7_0813600;PF3D7_0918300;PF3D7_0922800;PF3D7_1004000;PF3D7_1019400;PF3D7_1124900;PF3D7_1…
Trophozoites to schizonts enrichment	GO:0042254	ribosome biogenesis	53	39	16.81	0.00663	UP	PF3D7_0106400;PF3D7_0106700;PF3D7_0203700;PF3D7_0418700;PF3D7_0612900;PF3D7_0729300;PF3D7_0729400;PF3D7_0803100;PF3D7_0816000;PF3D7_0818800;PF3D7_0931100;PF3D7_1008800;PF3D7_1013100;PF3D7_1021500;PF3D7_1027100;PF3D7_1028300;PF3D7_1107700;PF3D7_1118500;PF3D7_1124800;PF3D7_1129400;PF3D7_1146000;PF3D7_1207100;PF3D7_1217200;PF3D7_1237600;PF3D7_1247900;PF3D7_1251500;PF3D7_1307100;PF3D7_1317900;PF3D7_1…
Trophozoites to schizonts enrichment	GO:0042273	ribosomal large subunit biogenesis	13	11	4.12	0.00801	UP	PF3D7_0203700;PF3D7_0612900;PF3D7_0729300;PF3D7_0729400;PF3D7_1129400;PF3D7_1146000;PF3D7_1251500;PF3D7_1332800;PF3D7_1367600;PF3D7_1431300;PF3D7_1466700
Trophozoites to schizonts enrichment	GO:0042255	ribosome assembly	9	9	2.85	0.00895	UP	PF3D7_0729300;PF3D7_0729400;PF3D7_1146000;PF3D7_1217200;PF3D7_1251500;PF3D7_1332800;PF3D7_1367600;PF3D7_1431300;PF3D7_1466700
Trophozoites to schizonts enrichment	GO:0002377	immunoglobulin production	6	4	1.9	0.01915	DOWN	PF3D7_0207500;PF3D7_0207600;PF3D7_0207700;PF3D7_0207800
Trophozoites to schizonts enrichment	GO:1901565	organonitrogen compound catabolic process	81	16	25.69	0.02022	DOWN	PF3D7_0212900;PF3D7_0405700;PF3D7_0505800;PF3D7_0729100;PF3D7_0904600;PF3D7_1008400;PF3D7_1017900;PF3D7_1022500;PF3D7_1033900;PF3D7_1115400;PF3D7_1130400;PF3D7_1248900;PF3D7_1311500;PF3D7_1328100;PF3D7_1448400;PF3D7_1466300
Trophozoites to schizonts enrichment	GO:0007059	chromosome segregation	8	5	2.54	0.03458	DOWN	PF3D7_0307500;PF3D7_0316500;PF3D7_0616200;PF3D7_1130700;PF3D7_1456500
Trophozoites to schizonts enrichment	GO:0006890	retrograde vesicle-mediated transport, Golgi to endoplasmic reticulum	6	5	1.9	0.03742	DOWN	PF3D7_0415400;PF3D7_0606700;PF3D7_0710800;PF3D7_0905900;PF3D7_1134800
Trophozoites to schizonts enrichment	GO:0051301	cell division	13	8	4.12	0.04103	DOWN	PF3D7_0307500;PF3D7_0407800;PF3D7_0619700;PF3D7_0917000;PF3D7_1246200;PF3D7_1322200;PF3D7_1436600;PF3D7_1449100
Trophozoites to schizonts enrichment	GO:0042274	ribosomal small subunit biogenesis	7	5	2.22	0.04431	UP	PF3D7_0418700;PF3D7_0818800;PF3D7_1021500;PF3D7_1217200;PF3D7_1307100
