# Supplementary material for: A new mass spectral library for high-coverage and reproducible analysis of the Plasmodium falciparum–infected red blood cell proteome
Source: Gigascience. 2022 Mar 7;11:giac008. doi: 10.1093/gigascience/giac008 (PMC8900498; doi:10.1093/gigascience/giac008)
Supplement: giac008_Supplemental_Files [file giac008_supplemental_files.zip › Supplementary_data_sheet_9-art-res-relative-abundance.csv]

ID	Cam3.IIR539T - 1	Cam3.IIR539T - 2	Cam3.IIR539T - 3	Cam3.IIC580Y - 1	Cam3.IIrev - 1	Cam3.IIrev - 2	Cam3.IIrev - 3	Cam3.IIrev - 4
PF3D7_0101300	34651.27734	34915.69922	54339.34766	37689.90625	64532.69141	60306.45703	55610.15625	92506.58594
PF3D7_0102200	431182.5938	380780.5938	362626.5	426873.9063	227919.5156	180029.5781	154251.1094	124761.9766
PF3D7_0102500	14957.85059	6742.327148	2210.025635	2804.349609	2695.773438	7147.491211	3410.762451	1962.230957
PF3D7_0102800	2566.442627	3488.616699	1486.418579	4092.684326	1793.843384	1576.535522	2909.985107	1669.945435
PF3D7_0102900	83007.39063	245245.3281	95580.39844	100521.1953	81179.24219	87992.22656	51518.70703	82946.64063
PF3D7_0103100	90330.48438	93803.875	46038.77734	3269.27124	111086.7813	90594.32031	26615.52539	35752.84766
PF3D7_0103200	32159.61523	25154.93359	17256.12109	22065.6582	27528.05469	19552.32422	14597.56641	21455.32422
PF3D7_0103900	19836.47266	52901.10156	29032.95508	13314.2793	19353.07813	19919.17383	10534.35742	21961.69531
PF3D7_0104100	17335.37109	7293.104492	7457.157227	2973.603271	18641.56641	18805.33008	21477.27344	17939.95117
PF3D7_0104200	86176.17969	74013.27344	48202.11328	60409.63281	152851.5313	124594.4375	199434.7656	162120.9375
PF3D7_0104300	4078.716309	5419.44873	3314.639404	2405.845947	4462.467773	2905.86499	2819.784424	2644.05957
PF3D7_0104400	236706.25	560714.6875	121243.3047	244514.4063	2644.998535	4095.944336	1843.697632	108205.5625
PF3D7_0104500	30157.2207	61661.07422	20715.78711	28167.37305	44298.88672	35247.13672	18295.37695	21723.20117
PF3D7_0104800	22507.54297	44503.01953	5349.279785	10369.85059	29368.82617	18868.9043	13013.01074	13124.0752
PF3D7_0105200	34759.90625	96926.66406	58516.76563	38745.86328	28190.81641	26779.17383	39340.34375	27738.21484
PF3D7_0105300	39259.17969	28685.23242	14462.85254	4806.273926	81549.89063	67095.375	52154.4375	36449.13281
PF3D7_0105400	1415.466187	1880.57959	2727.311523	1879.662842	2925.479736	9157.516602	24603.56445	15997.11914
PF3D7_0105700	4192.967285	4563.178223	3249.154785	2870.715332	3065.233887	3716.633057	2715.416748	4078.656982
PF3D7_0105800	38221.28125	49690.78125	58897.88281	43602.28516	55806.86328	59639.20313	61037.66797	58722.63672
PF3D7_0106000	5692.473633	7536.397461	2160.680176	1490.066895	2418.940918	1608.903198	4193.259766	3919.249512
PF3D7_0106100	59708.47656	130040.0938	47284.34766	32985.71484	66581.54688	62888.79297	50289.78516	58249.81641
PF3D7_0106300	136686.4688	202848.6094	174476.5938	100822.4844	173762.7656	148193.5781	111341.0391	110746.0313
PF3D7_0106400	12119.54785	2671.696289	3534.310059	4023.557861	6152.01709	2140.430908	1932.33667	2640.339355
PF3D7_0106700	1769.897705	5070.836914	2103.828125	1633.870728	5943.120117	4670.796875	3006.805664	2327.641846
PF3D7_0106800	164584.625	164297.2969	141533.5781	126491.3203	227238	193388.875	211531	198342.8906
PF3D7_0107000	192844.6719	357458.1875	126248.0313	155819.125	248487.0938	212982.9219	191779.4063	176318.6406
PF3D7_0107400	1250.835083	1379.907471	3099.17749	1342.687744	5026.34375	6145.192871	1721.875	3566.035645
PF3D7_0107500	92426	119189.8672	223337.75	146686.5	118000.8516	132324.5469	164778.2656	147399.5781
PF3D7_0108000	136671.9219	283319.9375	76778.53906	93165.04688	47597.49609	43649.42188	64394.98828	70981.39844
PF3D7_0108300	72140.3125	128598.25	59128.99219	58553.44922	57788.75391	55317.35156	56822.32422	59494.42578
PF3D7_0108500	40478.94531	34063.5	38167.07813	79089.9375	64012.98828	62308.64063	23189.22852	30281.83984
PF3D7_0108700	70392.82813	6567.869629	14611.93262	36229.79688	29045.53516	28256.2207	15069.13086	20565.63086
PF3D7_0108800	3545.282471	2374.497803	2492.887451	2440.31958	5810.821289	3512.425537	1902.918091	998.4595947
PF3D7_0109000	19677.77539	7775.726563	4611.845703	4158.175781	12968.25586	15089.75781	23691.875	21931.84766
PF3D7_0109400	37777.01172	47879.29688	26346.83008	39335.26563	50918.88281	43874.13281	19465.40234	9619.000977
PF3D7_0109500	6573.78418	10530.92969	22854.33398	28310.40234	13060.67871	17651.88086	2708.901611	10760.14258
PF3D7_0109600	24038.57617	36880.90234	8093.010742	2413.305664	36175.43359	29154.20313	12595.36816	10859.375
PF3D7_0109800	59639.16797	80450.28125	90585.875	70785.01563	93938.42969	95424.57031	30530.43555	64358.57813
PF3D7_0109950	9967.780273	24795.82422	22407.86914	12266.15527	14276.10449	19027.79492	20776.50781	15870.49609
PF3D7_0110400	44235.80469	49953.76172	35246.46484	40877.27344	58782.77344	49224.14844	34656.21875	33225.64063
PF3D7_0110500	19572.81641	22765.08203	18576.23242	22605.50781	28720.97266	24264.77539	18996.21094	17994.12891
PF3D7_0110600	4259.972656	5337.470215	2693.611084	3225.51416	5689.04541	4363.063965	4822.172852	2843.288086
PF3D7_0110700	131189.8594	198184.8281	158107.8906	179584.2656	233031.2031	224070.625	252366.5781	220743.75
PF3D7_0110800	20956.79883	44615.13672	12771.64355	19578.63086	37927.14063	28157.29492	22211.95898	15318.53125
PF3D7_0110900	2022.247559	4304.257324	2753.402832	1568.269165	2017.114502	2194.013672	2034.476074	4462.460449
PF3D7_0111300	2682.313232	6763.687012	5263.474609	3225.432861	1215.639038	1286.399536	2515.135742	8271.140625
PF3D7_0111400	9449.706055	9223.685547	6751.904297	6537.826172	11397.47168	8979.99707	5327.795898	8336.954102
PF3D7_0111500	27446.06055	52289.22656	11617.63672	15605.0293	32166.44727	29938.42578	14117.52246	20545.07617
PF3D7_0111800	2918.532715	12236.83496	5097.164551	2838.814209	6398.002441	2280.720703	1951.700439	5793.662109
PF3D7_0112000	22437.36719	65241.83594	29617.07617	64384.74219	40396.10938	41132.55469	47684.30469	25896.91797
PF3D7_0112200	21516.42383	67724.38281	35335.03125	24046.66211	21507.73828	21791.07813	20802.93945	33306.74609
PF3D7_0113000	321610.8438	235142.6094	606409.3125	677042.3125	920665.4375	846210.8125	1084203.875	856100.625
PF3D7_0113200	28366.79688	10444.13281	19070.92578	23192.24219	67738.45313	49071.01563	47164.47266	47703.02734
PF3D7_0113900	110549.3203	143829.2656	1487.519165	49451.32422	115433.5703	90461.08594	51134.05859	40402.52344
PF3D7_0114100	8156.292969	9690.168945	44387.12109	14104.75293	19733.17578	23428.50977	5370.573242	23004.35352
PF3D7_0200100	2899.843262	10383.56738	1336.817139	3112.787842	3768.578613	2162.664063	3991.867432	2290.802246
PF3D7_0201800	4024.014404	2430.375	3525.994141	2497.745605	19414.45508	17057.26172	10373.38477	22155.16211
PF3D7_0201900	10163.89551	2534.855957	11320.2041	2559.000488	73451.38281	67529.39844	102196.2656	71150.30469
PF3D7_0202000	49636.625	2018.551025	16834.71094	31267.97266	229069.8281	173174.4688	132812.3438	109338.4844
PF3D7_0202200	17714.08984	16996.64063	21125.29297	11243.44434	13375.10742	13343.6709	14098.69336	19191.50781
PF3D7_0202400	90697.07031	155462.4688	243088.2188	83222.04688	45852.19922	30137.16797	22692.13672	38661.08594
PF3D7_0202500	43364.72656	23991.38672	15752.66602	29407.92188	44817.16406	39359.16406	50130.375	48497.08594
PF3D7_0203100	284875.0313	681904.1875	115408.8125	345447.0313	163550.9375	48119.98438	13145.54883	132338.6875
PF3D7_0203400	35709.9375	46744.69922	61827.53906	21205.58008	131745.0469	132468.4063	109678.5156	71327.14063
PF3D7_0203700	1575.525391	18829.35742	18742.9375	1646.263794	11841.01367	17765.39648	2039.309204	4895.549805
PF3D7_0203900	2569.251709	5270.637695	2693.719238	1862.309204	2975.748291	1271.325684	2744.669678	3394.983887
PF3D7_0204100	23556.73828	13608.88281	4208.537598	3212.245605	31662.62891	27331.65625	28748.60742	33989.24219
PF3D7_0204200	18884.21094	22361.55664	34918.54297	16846.49609	25900.48242	29667.39648	20919.29688	31464.78125
PF3D7_0204500	14508.54785	59232.25781	43362.0625	32500.98633	24889.23828	34945.52734	19088.98828	22448.24023
PF3D7_0204700	19758.45313	11229.63281	29076.76563	19935.32813	23529.86328	24113.78516	33330.5625	27998.78906
PF3D7_0204900	51902.99219	66945.53125	64936.07031	46637.57031	48310.35938	43537.88281	79605.94531	62926.05469
PF3D7_0205500	138474	222326.1563	238801.2969	222858.4531	266725.875	271786.625	401402.8125	289229.875
PF3D7_0205600	13904.14453	27957.66406	30910.05078	15253.09766	8283.193359	18050.08203	13867.83691	18192.80273
PF3D7_0205900	49577.78516	51849.92188	28510.54492	30341.07227	61505.28125	55683.66797	38600.625	31925.34375
PF3D7_0206700	47901.01953	68311.64063	133204.7188	200342.3125	174147.2969	150360.1094	104675.8281	67411.94531
PF3D7_0206800	3603.765869	2159.51123	2248.554688	1944.177734	1825.663574	1163.960083	2410.334229	1979.768188
PF3D7_0207400	6876.675781	18730.48242	5479.232422	1948.550415	3485.585449	6034.191406	1985.479736	8139.024902
PF3D7_0207500	135424.625	137909.5938	150716.2656	95942.27344	189869.25	214925.2031	173390.4375	157712.4531
PF3D7_0207600	387801.0625	388130.4063	252435.0313	278767.625	362003.75	311506.9688	317838.5625	368160.625
PF3D7_0207700	37121.82422	50584.61328	75504.67188	37868.17578	33633.56641	46144.07813	52757.06641	61128.55469
PF3D7_0207800	13924.79297	17532.0293	18057.93359	9874.061523	8381.496094	13585.04492	3754.374023	13399.30176
PF3D7_0208100	18757.26953	20355.25781	12520.45313	11303	32082.33594	24673.38477	33390.35156	21171.28906
PF3D7_0208200	16158.91699	33877.66797	24434.88086	35206.42188	32062.70703	21444.00586	17190.5918	22169.60742
PF3D7_0208500	36765.61719	21815.49219	6503.752441	3762.35498	5314.45166	6290.670898	3785.801514	9309.914063
PF3D7_0208600	13900.24121	9315.702148	4019.773682	3510.849854	4250.50293	2439.224609	1247.573853	2583.748779
PF3D7_0208700	2473.439453	3403.465332	1739.2146	3497.810059	2889.136963	9679.760742	3768.603516	1316.99939
PF3D7_0208800	22750.73047	48702.39844	29712.86328	44335.71484	20385.26953	23886.42578	25198.50586	22998.81055
PF3D7_0209100	6564.474121	6687.200195	15234.91406	3478.030518	20165.60938	17830.06641	21282.98242	12243.47363
PF3D7_0209200	4725.925781	6429.845703	2993.411865	4153.124512	3209.333496	3426.880859	2473.261719	4224.040039
PF3D7_0209400	14892.61523	31411.96094	9288.894531	10730.5498	12853.38184	13831.3457	5734.276367	12572.70996
PF3D7_0209800	1292285.375	1465799.5	1580031.375	1930287.5	2053404.375	1757275.125	3097771	1874913.25
PF3D7_0210100	57796.74609	38928.67578	62030.05078	92534.98438	57563.23047	61499.03906	73003.75781	65830.28125
PF3D7_0210200	29617.59766	64825.73438	135483.6094	68631.22656	51649.05469	101355.0859	94130.89063	67770.53125
PF3D7_0210900	266033.5938	467246.5	504895.3125	396072.0625	476683.9375	460723.625	424004.75	350920.5625
PF3D7_0211200	31916.14453	35928.36719	20864.00977	38644.5625	40033.50781	36114.53516	23406.66602	35978.55469
PF3D7_0211800	239943.3594	401395.6563	606202	601716.875	493420.0938	531895.5625	558148.9375	400282.0313
PF3D7_0212100	61378.30859	82795.55469	100213.7656	96636.22656	71565.03125	67529.02344	139560.6406	119467.1016
PF3D7_0212200	14093.7832	27047.45508	12729.33398	11151.85742	12617.24219	14191.26855	11458.61133	16981.61328
PF3D7_0212300	129600.5469	172795.1094	157133.0781	7620.291016	239766.9531	388787.0313	143883.7031	133995.4844
PF3D7_0212400	58232.90625	141534.5625	93380.76563	61574.29688	45970.54297	49890.56641	43925.29297	53983.94141
PF3D7_0212500	31933.96875	39739.87109	83990.125	58952.21875	48913.98047	73254.6875	62951.125	44471.4375
PF3D7_0212900	16059.60742	16246.46484	10090.1416	10180.63672	16643.875	16575.33984	8613.027344	13795.83594
PF3D7_0213100	196823.4219	238071.3125	209765.4531	337935.0938	335001.9688	268971.5	316888.9063	280754.375
PF3D7_0213500	10626.84473	23888.33398	6717.289063	17123.95508	13498.11523	12764.53516	5129.27002	8887.538086
PF3D7_0213600	308763.3438	486295.2188	177453.7969	294407.5313	423873.1563	347803.0938	147086.0469	195915.1719
PF3D7_0213700	28175.25391	30555.64258	28041.95508	16519.77344	26683.85352	25993.13672	34003.61719	33362.72266
PF3D7_0214000	221102.9063	300358.1875	139008.4844	276639.5625	320544.2813	264532.875	143623.8125	150052.3906
PF3D7_0214100	200580.6719	281334.875	105236.5156	207703.5625	243291.9844	218718.2188	103351.125	141878.4375
PF3D7_0214400	8859.912109	39420.67578	21797.35742	22048.91992	1939.958008	11222.35352	1906.727051	10560.05469
PF3D7_0214700	1307.663818	1496.601685	3384.799561	1499.896729	4981.077148	3669.685059	8115.046875	14038.77539
PF3D7_0214900	55386.08984	35125.25	22705.79688	12996.27734	56908.83203	66565.67188	106380.6797	70289.14844
PF3D7_0215000	6439.382324	22417.9707	14384.50098	2965.581055	7592.512695	8593.953125	3517.364014	10910.68066
PF3D7_0215300	7514.112305	6504.904297	2439.973145	2493.241211	6872.401367	2587.901367	1323.616577	2741.234619
PF3D7_0215700	179891.3281	254935.5156	220473.4688	192178.0625	283215.4688	242517.4375	158342.6563	177976.5938
PF3D7_0215800	22344.63086	40084.3125	51741.5	37262.73438	56072.35156	55449.01953	55048.3125	38515.04297
PF3D7_0216400	5097.251953	15051.87695	2744.130859	2286.101318	6479.60791	4989.628906	3349.992432	1806.379517
PF3D7_0216600	3640.508545	2975.53833	3323.407227	2501.377197	3807.460693	3694.906494	2302.89209	2401.402344
PF3D7_0217100	97385.78125	170432.3906	111324.1328	79953.95313	95731.4375	93478.80469	157372.4063	121407.5391
PF3D7_0217400	1759.19165	38808.35156	2725.189941	58307.30078	2469.786621	1965.017822	3841.952637	1855.102783
PF3D7_0217500	140369.25	147860.4375	220980.7813	120351.1328	134459.6094	183458.5625	334074.375	244622.7344
PF3D7_0217600	6188.175781	12036.62402	11141.02246	3547.562744	6243.665527	6895.487793	16537.48242	10602.04883
PF3D7_0217800	107158.8594	214713.4063	217791.3281	157282.5313	133077.2188	158800.5156	91596.79688	121874.9844
PF3D7_0217900	112852.625	151965.2969	73805.90625	91918.77344	111719.0234	115296.3359	90739.26563	83788.77344
PF3D7_0218000	52784.63672	69679.1875	28937.7207	13754.85547	82096.53125	67751.57813	58639.53906	43068.66406
PF3D7_0218200	3216.395996	18478.01953	11979.67676	12523.40332	19720.2207	15823.45898	10762.47656	12721.23047
PF3D7_0218500	12115.97559	30806.22852	23982.18164	9703.641602	2888.345947	4553.003418	19227.82813	18439.10547
PF3D7_0218700	4512.738281	8315.689453	19188.15039	1668.096924	14434.46973	13299.17188	23152.04492	12963.94141
PF3D7_0219400	173509.8438	192807.6875	56993.64844	75688.46875	196730.2813	156410.0313	99090.76563	88463.84375
PF3D7_0219600	119525.1328	146766.8125	193262	143918.6719	231627.4844	223851.75	209964.6406	208830.1563
PF3D7_0220000	39722.92969	80355.35938	99693.73438	56378.16797	48859.38281	64749.66016	61114.30078	80616.15625
PF3D7_0220100	4710.156738	6063.316895	4944.013184	4584.441895	2770.656006	2060.681641	2572.663818	3263.107666
PF3D7_0220200	16569.51758	27659.6875	36626.3125	3572.497803	4325.138672	14651.11523	1269.480347	38679.46875
PF3D7_0220600	3445.717773	3362.057373	3574.427246	3087.499023	6955.550293	7370.598633	3319.591309	2150.996094
PF3D7_0220700	1452.189697	7742.525391	4348.430176	2338.822998	4821.116211	5522.509277	2292.247559	2597.475098
PF3D7_0220800	7988.56543	14951.85547	4653.586914	4582.296875	8158.279297	23920.20898	30421.36328	25676.28711
PF3D7_0221200	7165.411621	3534.225098	2659.910645	1571.746338	1298.238159	624.2731323	1225.620117	3570.953613
PF3D7_0300900	2009.36792	1496.541626	2857.640625	1456.176147	3042.925781	1792.034912	1382.034668	3939.576904
PF3D7_0301600	7398.176758	7485.077637	12909.76953	8313.773438	4014.316895	6703.481445	2829.520752	7324.044922
PF3D7_0301700	64858.07422	85938.28125	203205.0781	117864.9219	117639.9063	99783.34375	95966.60156	181237.6563
PF3D7_0302000	16097.08789	21329.19141	20070.42969	8509.532227	23229.6875	20771.63086	27296.79688	16497.8125
PF3D7_0302100	8718.68457	23303.74219	3423.765137	2522.800293	15105.08301	11106.96289	3219.554688	7275.708984
PF3D7_0302200	306802.375	260636.8125	105267.75	119379.7031	378684.4375	324996.7188	266908.875	274811.2813
PF3D7_0302500	26734.63477	23495.99219	10789.44043	2152.338379	10598.96582	9915.419922	6542.823242	29752.07422
PF3D7_0302800	10952.88867	15615.38965	10084.04883	14207.92578	18963.54883	14506.13281	12211.42676	9217.40332
PF3D7_0302900	80880.15625	177175.8281	223795.1094	162354.6563	83965.03906	147139.1406	92650.71094	115257.5234
PF3D7_0303000	170807.3281	246603.2813	256060.8438	175921.75	190871.9688	185890.7656	299958.1875	226678.8281
PF3D7_0303100	16086.35645	19867.12109	34897.98047	12528.5957	44668.37109	31310.75977	47283.33984	33671.875
PF3D7_0303200	2633.937988	25598.99609	10959.57227	8335.960938	30179.84961	31398.50586	21646.90625	21245.15039
PF3D7_0303300	161703.9375	249245.7031	260643.5625	212802.4375	248379.6563	196735.5625	206240.9063	181814.2969
PF3D7_0303400	4430.086426	8053.863281	2705.991699	2656.564941	2491.92627	3672.213379	2463.64624	5876.083008
PF3D7_0303500	9121.058594	18396.08008	9867.214844	1665.887817	8486.651367	8057.336914	15885.88379	11803.17969
PF3D7_0303700	78333.23438	100256.9219	101580.8672	68200	64918.17578	78153.47656	101297.375	101845.9922
PF3D7_0304200	18402.52734	42596.59375	66896.26563	74469.95313	72075.33594	67749.95313	86161.58594	60637.02734
PF3D7_0304400	44727.36328	49552.14063	16011.65039	39891.19922	33237.49219	30725.5293	16935.6543	15877.01172
PF3D7_0304500	3306.991211	12119.23438	4000.231445	1895.583496	4286.47168	2069.740723	4046.704102	1953.967773
PF3D7_0305200	14794.08105	13103.41406	28126.73438	17923.47852	104567.1797	24430.39844	28491.10156	28217.63086
PF3D7_0305300	20024.42383	24334.64648	26453.25586	18574.10547	38155.49609	34194.97656	14704.55273	21667.80273
PF3D7_0305500	53848.34766	115430.9609	183094.6875	80818.08594	48073.24219	82159.07813	81101.32813	109466.0547
PF3D7_0305600	81287.70313	68131.05469	49715.60938	68805.74219	69323.28125	62506.67578	58381.41016	65534.875
PF3D7_0305700	661095.5625	818115.1875	307743.0625	738452.9375	1294879	1013954.125	585900.875	481026.6875
PF3D7_0306000	11174.86621	5359.965332	9059.186523	2081.509766	24556.125	18289.7207	50504.94922	26462.56445
PF3D7_0306100	9256.439453	5229.228027	19993.26758	12449.84473	16873.99219	20929.17578	36631.32031	18252.02344
PF3D7_0306200	17117.49219	37431.14063	30036.25586	22841.22852	11847.6084	11473.7666	6325.80957	17280.69141
PF3D7_0306300	280576.125	660266.3125	1020433.875	864651.6875	720345.5	768476.875	469728.1875	574810.9375
PF3D7_0306400	51213.02344	76221.52344	72208.64844	55434.60938	61148.41797	59608.61328	105598.2813	85674.54688
PF3D7_0306500	5317.00293	8525.84082	2301.019775	1986.874756	2911.085693	2582.855713	2661.730225	2656.756836
PF3D7_0306600	4747.456543	4200.744141	8515.832031	2906.210205	12276	9784.933594	12076.39551	12178.93945
PF3D7_0306700	14139.72949	18777.56641	2797.937744	1487.248169	16041	14639.04492	1429.184814	14712.15723
PF3D7_0306800	563779.8125	686332.5	830447.875	851700.4375	1283598.125	1276045.75	1197993.625	628808.375
PF3D7_0306900	270543.2813	447979.375	370338.8125	668936.4375	306558.3125	301787.2813	487196.8438	296059.5938
PF3D7_0307100	441265.1563	463700.8438	520750.5313	542808.125	576795.9375	507417.0625	351265.2188	478454.8125
PF3D7_0307200	1257975.625	1190880.125	795686.625	1304345.625	1441012.625	1205040.625	916510.9375	868671.375
PF3D7_0307400	2586.993896	4717.894531	3679.116699	4081.788818	1369.323364	2835.894531	1450.455933	3003.921631
PF3D7_0307500	35132.88281	26245.47656	42892.88672	35384.71094	72657.21875	74466.82031	120995.9297	69179.875
PF3D7_0307700	27365.06055	28881.70117	21523.12695	1966.253906	33392.58203	29201.4668	42277.53125	34549.14063
PF3D7_0308000	22611.65039	36434.67188	25679.91406	7597.786133	22030.89453	22135.25781	24026.10742	20446.55859
PF3D7_0308200	103620.5547	188873.6406	301949.6563	265580.7813	174912.9688	302256.0625	228216.5	193939.8281
PF3D7_0308300	2003.221558	10335.58496	2848.899414	1460.643921	6447.346191	3457.503662	1873.143066	13491.55957
PF3D7_0308500	66191.5625	71662.58594	2664.772217	81012.74219	122212.4531	94146.84375	75021.9375	51330.14844
PF3D7_0308600	21187.94531	27347.14453	12774.26953	13764.2334	5874.833984	18933.57617	9030.523438	13685.47266
PF3D7_0308700	34219.96875	7110.577637	2130.524902	2372.100586	14433.26855	11319.85645	22181.26563	13393.84277
PF3D7_0308900	10596.64258	24830.98828	16603.52344	11117.73535	38984.26953	28837.82422	21078.45703	30612.72461
PF3D7_0309300	26848.16797	26233.58789	10381.82715	2948.026855	2435.024414	2742.0625	2298.819336	3011.638184
PF3D7_0309500	274449.75	408025.1875	302335.1563	512154.5313	554196.625	521287.0313	344327.1875	260238.4375
PF3D7_0309600	49379.44531	79888.54688	160671.5156	191535.7344	140326.3438	110005.2188	93098.35938	93607.82813
PF3D7_0310300	65043.89844	84578.42188	56885.55078	73856.50781	98075.99219	78062.28906	61350.52734	63610.88281
PF3D7_0310400	969558.3125	1124419.625	884805.1875	626835.625	838233.25	806836.8125	1222309.875	976873.0625
PF3D7_0310500	17123.80469	32279.2168	57445.94531	32733.17383	14354.70801	25939.06445	27220.69922	31532.22266
PF3D7_0310600	37443.45313	23891.54297	25792.99219	13478.9502	33917.91406	26287.01563	27183.72852	31994.19141
PF3D7_0310800	54877.85547	54414.18359	2205.981201	2757.703613	70926.17188	43667.98438	52497.04297	64469.77344
PF3D7_0310900	11272.64844	11500.06934	6497.342773	5477.380859	10113.01172	8907.296875	6746.150391	10285.18555
PF3D7_0311300	31012.63672	34325.90234	29820.7168	20735.22266	31396.33203	31709.85938	26848.36523	31590.96094
PF3D7_0311500	208343.6719	140960.625	89552.17188	148647.2813	230929.6406	213888.1875	291464.0313	257303
PF3D7_0311600	11920.61914	34973.33594	12148.44824	10077.87793	11896.79785	2083.399414	4767.471191	12208.75098
PF3D7_0311800	31992.47266	60098.8125	17827.67188	2859.959961	37251.70703	27011.41211	18822.02344	14879.80859
PF3D7_0312300	3461.373047	7332.224609	8215.591797	2499.476563	2064.529053	3597.572021	1949.047729	3396.338867
PF3D7_0312400	39259.36328	72181.09375	62901.05469	115894.7734	68739.39063	62398.57813	84637.39844	43707.05859
PF3D7_0312500	2289.11377	14665.99707	7428.99707	2088.046143	4548.266113	3125.812988	3862.348145	4120.979004
PF3D7_0312800	146602.1719	195163.8125	98600.8125	209059.2969	157100.8438	158917.7969	112030.4063	106749.2188
PF3D7_0313000	21621.96094	23117.54102	18468.42188	24841.34375	17478.87305	16608.01172	22600.37305	18603.125
PF3D7_0313800	12916.58789	18646.5	16525.81055	5439.233398	21799.93555	18658.33594	26666.61328	18492.37891
PF3D7_0314000	3601.030029	3441.557373	2126.39917	2184.872803	3456.116455	3687.39917	3076.33667	5608.297852
PF3D7_0314100	10737.77441	22020.87891	28246.19141	19150.05273	35081.18359	29293.61719	32516.72852	21050.9043
PF3D7_0314700	2152.719971	1972.437012	2531.077148	2893.90332	3503.580322	2010.590332	2618.643555	2129.717773
PF3D7_0315100	100884.1328	237576.2656	110894.1406	112226.2188	107369.5547	107079.2031	54509.75781	101100.2578
PF3D7_0315400	9500.782227	21085.64844	8802.941406	12252.40918	16456.63867	12026.16699	7324.632324	6210.103027
PF3D7_0315800	18596.33008	17362.17969	26935.23242	31839.40039	30409.54883	25911.71484	46181.21094	25480.92773
PF3D7_0316300	32121.95117	38239.86719	36574.83203	36617.65234	74122.41406	73532.40625	114883.8906	58506.55078
PF3D7_0316500	58628.12891	90547.54688	39884.34766	13340.57617	82357.86719	68475.3125	54184.27344	54101.82813
PF3D7_0316600	839513.625	1073842	849722.875	885324.1875	1126720.625	930755.625	894115.5625	973084.1875
PF3D7_0316700	59050.46875	72324.03125	41881.82422	37934.08203	46836.96875	43783.22656	35577.35156	56661.27734
PF3D7_0316800	568503.875	1193999.125	903947.5	1359682.625	622679.1875	631345.0625	724628.375	727942.6875
PF3D7_0316900	3413.864258	2542.767578	2142.773926	2075.692383	3238.840088	2997.197754	2312.14624	1765.421997
PF3D7_0317000	314276.7813	363907.2188	239415.2656	252040.9844	318234.0938	318314.2813	303755.5313	221593.8125
PF3D7_0317200	15527.40918	42919.80078	91984.15625	77427.59375	45655.38281	83697.91406	40494.64453	63960.48438
PF3D7_0317300	8278.245117	17419.08594	9175.202148	9312.445313	20892.75586	17000	10253.96973	11286.5498
PF3D7_0317400	2154.802002	2764.155762	7771.28125	4015.042725	10959.17969	9887.037109	26158.73438	8821.423828
PF3D7_0317500	7567.827148	2902.861084	2602.590576	3900.530518	20213.99219	23965.64844	2353.922852	6526.546387
PF3D7_0317600	1796559.75	2514068	564674.25	1565069.125	2227355.75	1724608.125	1117064.5	812741.5
PF3D7_0317700	2817.560547	4017.796387	2414.445068	2243.096191	2434.116211	1814.578369	2481.726807	2746.96875
PF3D7_0317800	73351.66406	106621.7109	173308.3438	180451.7813	147622.6563	198977.0156	148250.25	118761.6172
PF3D7_0318100	35825.19531	62110.73438	57071.72266	44497.88281	33656.76563	33630.10938	52279.48438	49398.85156
PF3D7_0318200	97816.8125	122000.5625	129386.3359	116000.6094	112948.7031	108434.875	85426.53906	98491.60938
PF3D7_0318300	4269.164063	17324.87891	17080.51758	10327.99121	9030.289063	12431.91211	27967.48828	9066.109375
PF3D7_0318900	2206.213623	30491.75	9921.686523	3921.479736	3239.081299	1564.003906	3057.900635	5685.042969
PF3D7_0319000	10314.14941	13536.71973	2351.306641	7073.119629	4641.333984	5072.069824	1513.810303	2617.366943
PF3D7_0319100	7631.796387	1451.863281	2139.686035	1821.583496	9669.104492	6035.447266	2376.37207	4245.081055
PF3D7_0319200	2806.740723	6058.632813	1973.577393	3204.337646	2748.877197	4047.207764	2498.685791	3195.320313
PF3D7_0319400	1489.327148	9800.626953	14425.46289	2011.22998	10844.67578	11643.02832	23913.51758	12088.54688
PF3D7_0319500	13021.91895	17075.12109	31165.93555	13733.05078	20487.36719	26293.47266	28883.15625	19438.75391
PF3D7_0319600	535486.8125	657802.125	695501	933272.25	826624.25	731132.4375	1305953.125	677360.9375
PF3D7_0319700	1959.288574	3484.37085	3316.804199	2022.812988	5689.408203	3510.848389	2873.448242	2931.209961
PF3D7_0319900	7516.215332	11168.29297	1779.090332	2526.486328	11074.56055	9358.777344	4493.778809	4505.532715
PF3D7_0320100	38230.90625	50242.17578	53124.60938	46360.97266	41366.53125	57256.95313	54916.71484	52037.64453
PF3D7_0320300	157931.5781	271478.5625	165598.75	236171.0938	241113.9375	219686.9531	139177.0938	161421.7188
PF3D7_0320500	16382.67188	10801.30664	9517.442383	9116.854492	10683.10156	11707.14648	10821.9668	16499.78906
PF3D7_0320700	204773.7813	234616.5313	116703.9922	131266.8281	253074.7813	212779.3594	188069	194704.8281
PF3D7_0320800	40136.37109	48919.32031	43172.625	67319.29688	79673.84375	75540.78125	84260.42188	64790.44922
PF3D7_0320900	20912628	16473812	12403280	13054929	28344666	25365252	28661778	21347454
PF3D7_0321100	3266.344238	3307.290039	2475.753418	2048.802246	3345.443115	1791.577515	3214.373779	3084.976074
PF3D7_0321400	56313.97266	40480.24609	29526.30859	25350.81641	42300.91406	40279.5	87256.38281	56631.08203
PF3D7_0321700	6770.301758	4371.642578	3326.904541	5362.6875	1557.221436	3214.774902	2457.388184	2948.673828
PF3D7_0321800	3214.291992	5594.431152	3843.190918	3908.235107	2375.275391	3184.150391	1388.784058	2876.197998
PF3D7_0322000	5879509.5	8650775	18779890	17107806	11009552	17747016	16505420	10511125
PF3D7_0322100	2576.017578	3507.981689	2878.409668	2552.084961	4323.189941	3673.913818	3497.500732	4963.987793
PF3D7_0322300	107711.7813	115454.9922	109488.6641	62204.58984	137704.75	117766.1172	166264.9375	171695.0625
PF3D7_0322900	497887.4688	795367.4375	511589.7188	769748.5625	539604.0625	459367.625	537267.6875	560352.0625
PF3D7_0323000	7445.381836	14109.75684	17251.57031	20970.08984	37764.58594	33082.69922	17236.13867	4843.748047
PF3D7_0323500	3828.022217	2963.947998	2725.902588	2052.196045	3242.924805	2704.619629	2893.779053	2147.105957
PF3D7_0323600	22956.71094	19493.12891	1604.877441	13302.51953	20955.41797	16365.14063	2955.840088	1427.239502
PF3D7_0323700	9455.453125	16962.57031	16589.36133	3208.810059	10119.17773	15406.79883	2969.720215	10350.19434
PF3D7_0323800	7798.913574	10536.27637	10053.76758	12692.43359	17131.18359	15279.96777	1961.630249	12714.58008
PF3D7_0401800	401869.125	383978.0313	475432.3438	611535.5	1275779.5	1134473.75	1342349	1026155.188
PF3D7_0402000	22566.29492	46401.91406	19560.61328	28423.9082	10254.56641	11921.17578	7158.106445	14267.10742
PF3D7_0402100	215357.5	221260.2656	362037.6875	407340.875	191083.8438	173942.7031	327874.4375	324498.2188
PF3D7_0402300	4578.066895	82548.47656	10728.48242	3078.822266	2214.995361	2629.862549	2274.707031	6069.046387
PF3D7_0402400	57540.45313	84310.53906	35555.38281	26516.05859	51741.17188	29665.25781	21037.75195	58299.62891
PF3D7_0403100	2045.052734	2760.655273	26619.65039	2795.888672	3738.89502	2664.047363	2549.427734	11924.30078
PF3D7_0403200	55346.89063	54496.86328	27143.5332	50546.50391	80030.03125	73379.74219	48870.46094	40080.32422
PF3D7_0403600	3348.26123	4461.084961	4965.200684	2490.294678	4254.212891	3381.181641	2160.229492	4154.762207
PF3D7_0403700	2197.443848	4939.757813	6787.200195	3158.674805	2601.850586	2654.732178	2756.010742	5136.421875
PF3D7_0404300	66033.85156	79645.45313	253653.3438	117207.3828	113270.7656	158606.4375	183847.1875	144122.0469
PF3D7_0404700	7800.380859	3930.764648	2594.724121	2416.743652	25864.14258	18681.76367	15736.42578	14372.20117
PF3D7_0404900	317772.6563	220154.7188	157990.0938	139417.9063	379153.25	327690.25	487552.3125	365234.7188
PF3D7_0405100	9891.177734	24445.16016	22972.32422	13317.10645	13298.18066	22859.69141	2859.477783	8788.09375
PF3D7_0405400	20865.94727	27095.46484	21452.76172	14551.7002	34503.79688	17580.91797	12686.95117	30653.54492
PF3D7_0405600	9931.054688	18167.54688	12475.49707	9998.551758	9549.453125	8373.172852	6665.09375	10331.38477
PF3D7_0405700	6810.216797	6929.582031	1719.399902	3109.418945	10455.89355	8023.492188	2961.174316	6474.102539
PF3D7_0405900	10555.5791	2354.453613	5165.011719	2260.452881	4882.412109	4042.268066	16426.01563	20051.54883
PF3D7_0406100	433552.1875	541454.9375	449990.875	410771.4688	689514.75	661784.75	747011.3125	373478.0938
PF3D7_0406200	53502.87891	66819.74219	28553.20898	2097.52832	4681.165039	2813.595459	2313.272949	10094.3877
PF3D7_0406400	260352.4063	341932.375	78831.85156	224611.8906	296879.8438	246250.8906	146908.5	100361.7109
PF3D7_0406700	3169.123535	17959.9707	12422.29883	1851.55957	12025.44824	14039.59082	6749.342773	15823.80078
PF3D7_0407200	15583.68164	39608.16406	50656.45313	1914.342896	1866.16626	3546.461914	1865.075928	24569.74414
PF3D7_0407800	45862.85547	15363.13867	11598.07813	14776.68457	31452.58984	39466.87109	70467.4375	51242.26563
PF3D7_0407900	14079.68066	4728.073242	7104.558105	4234.527344	3003.987061	12573.35352	71206.54688	6040.287598
PF3D7_0408500	24521.70313	59372.19141	12292.78027	17877.51563	50778.21094	41621.53906	16069.33105	13546.89746
PF3D7_0409100	1764.007568	1751.051025	5618.70166	2079.886475	14290.16406	2336.183105	2184.995117	4035.950684
PF3D7_0409300	13149.08887	38368.14844	48571.06641	38167.00391	35895.26172	59407.15234	3206.740234	23257.04102
PF3D7_0409400	54498.32031	32281.68555	65936.6875	63044.375	50689.10938	47444.48828	50010.98438	49056.03906
PF3D7_0409500	7024.084961	3262.851074	1274.117554	2345.232422	3957.852783	2099.856934	2387.007568	2119.515869
PF3D7_0409600	6900.672363	21961.45898	15530.46582	7577.901855	19116.98633	18123.93164	13504.58594	16174.90332
PF3D7_0409800	1278.240845	2352.532227	1817.861572	2289.078369	48132.92969	1590.377563	2935.534912	1684.607544
PF3D7_0410300	1618.267822	3028.528076	4106.528809	1402.421631	3619.540771	2595.076172	1302.205078	2714.390381
PF3D7_0410600	92283.84375	99669.60156	76813.10938	147229.0625	178135	145681.25	117646.3438	93127.61719
PF3D7_0410800	42053.90625	44667.87891	24790.25	7615.407715	51089.78125	43245.74609	51076.72266	42170.34375
PF3D7_0410900	8559.820313	6200.34668	7442.629395	4278.941895	8887.007813	7758.87207	3507.071289	6574.355469
PF3D7_0411100	9504.526367	11242.48242	20431.39648	11081.0127	16743.85156	21296.87109	17122.47461	15116.20801
PF3D7_0411900	74280.72656	79787.6875	44057.33203	63389.44531	94706.59375	91461.89063	65969.33594	38485.50391
PF3D7_0412000	13237.48145	34071.38281	37590.71484	10047.38281	17379.38281	22841.24805	8666.915039	22854.57422
PF3D7_0412200	8887.609375	12314.97754	3983.064209	4387.255371	6064.37207	4064.46167	3091.729004	5440.719727
PF3D7_0413500	36136.39844	44766.19531	94703.78125	22872.75781	41777.47656	40683.42969	55980.38672	74674.03125
PF3D7_0413600	179250.9844	176482.2031	319202	221045.2188	444832.4688	444808.8125	279114.5313	258144.9063
PF3D7_0413700	72341.04688	99995.44531	149610.2969	104095.1953	81636.44531	151151.4219	124870.4063	93700.88281
PF3D7_0413900	44858.70703	38132.87109	40621.42188	40904.15625	59450.18359	55695.07031	64724.71094	40179.23047
PF3D7_0414000	23636.24414	39687.19922	27093.69141	3924.969971	23034.10742	22411.58594	27845.44336	24410.95898
PF3D7_0414900	11169.08105	4956.216797	291589.5938	2626.763428	15800.43262	13016.1416	47764.70313	30792.21289
PF3D7_0415000	35631.59766	37672.36719	77702.02344	56088.30469	51524.78125	71987.70313	61708.74609	41150.92188
PF3D7_0415200	7963.810547	1378.986084	8886.31543	1417.211914	11720.11719	7630.252441	17013.06641	12967.86035
PF3D7_0415300	1436.549316	50473.23047	86296.21875	35198.32813	38784.57031	34226.3125	30191.375	41185.46875
PF3D7_0415400	7789.557617	7990.52832	8531.15332	6014.163086	5820.601074	4338.950684	7036.434082	11082.34473
PF3D7_0415500	48483.23828	31608.45508	123340.4609	2323.693604	60601.69531	58212.91016	66325.64063	63861.14063
PF3D7_0415600	3354.925293	29620.41797	18832.61719	3147.480469	3810.580566	13193.18262	4036.357666	17249.97266
PF3D7_0415700	10107.8125	21667.95117	15770.30762	10030.92676	4910.118652	6774.773926	1543.625732	5451.461426
PF3D7_0415800	36167.45313	13440.46582	33713.84766	14660.86914	34843.12109	56121.62891	86996.59375	44988.32031
PF3D7_0415900	297661.75	727230.125	449956.125	569282.5	254568.4531	236126.625	302330.2813	386845.0938
PF3D7_0416000	4186.010742	7115.854004	1505.904053	3399.328125	3504.118652	1445.817139	2952.794922	1425.769287
PF3D7_0416200	10860.91602	13628.66797	2306.274658	2623.933105	32060.29688	22856.52539	30268.59961	15647.74902
PF3D7_0416400	73858.21875	57988.88672	99468.14063	68697.82031	107857.0859	135772.8594	136328.5938	82073.70313
PF3D7_0416500	8479.077148	7728.800293	5161.257813	5729.359375	16024.15723	13807.5752	6394.901367	9202.905273
PF3D7_0416700	2133.831055	2676.039063	1098.663208	2711.646484	2218.632813	2517.069092	2350.086914	5147.252441
PF3D7_0416800	268123.7188	768110.5	466016.7813	206739.5156	406091.875	422762.9688	414961.4063	491034.5938
PF3D7_0417200	373521.875	687732.0625	488936.375	436502.6563	673184.5625	619144.125	467960.5313	404296.9063
PF3D7_0417300	8174.171387	15400.27051	11441.83008	2833.101074	7942.946777	8550.103516	12116.56152	12170.29883
PF3D7_0417400	2409.314453	4517.748047	3426.428223	1214.450684	6203.23291	4134.813477	4266.517578	3225.451416
PF3D7_0417500	79508.9375	108394.5391	57555.52734	82685.97656	90068.07813	82921.25781	72143.875	78436.875
PF3D7_0418000	2375.289551	3544.100586	1670.199829	22706.02148	36021.01563	21334.26172	2840.235596	1371.419434
PF3D7_0418200	40035.82813	77347.52344	12412.08105	19488.0332	23612.81055	21498.34766	7888.714844	15516.84082
PF3D7_0418400	2283.137939	7616.075684	1733.503784	3244.619385	11070.08789	8887.726563	7660.276367	6284.916016
PF3D7_0418500	20647.57422	81321.39844	61726.23438	28963.08203	18604.14258	21365.51953	13738.32031	30812.67188
PF3D7_0418700	7820.938965	38643.84375	52224.27344	83386.5625	26850.50586	36465.78125	13301.1582	21983.96875
PF3D7_0419400	31433.12109	21617.12695	5136.227539	10141.22852	18054.20508	18368.75195	12920.29883	12095.33398
PF3D7_0419500	13736.77148	14858.67578	10621.32813	10828.65234	18542.11523	17659.60742	17466.6875	16585.86328
PF3D7_0419600	572098.875	913003.3125	359250.3438	395946.2813	846198.75	683050.75	394020.1875	366864.375
PF3D7_0419700	266258.75	248148.1719	457900.3438	364361.6875	148105.1875	173612	571911.125	491570.6563
PF3D7_0419800	18681.76758	40116.10156	3505.879639	4142.971191	17306.82422	16236.39063	6182.219727	11735.24316
PF3D7_0420300	2883.129883	3410.851074	6621.822754	3713.979736	7252.747559	6914.560059	4037.857178	4905.805176
PF3D7_0420400	29104.98633	40076.91797	28425.5918	30684.18945	43322.45703	45312.16016	24757.07617	32035.14844
PF3D7_0420600	112504.1563	106082.8125	137687.4375	89212.98438	225621.25	216297.0625	182942.8906	181823.25
PF3D7_0422100	22579.64648	46217.76953	50691.91797	26869.82422	29153.76563	25276.86328	21308.51367	40512.36719
PF3D7_0422300	18943.78516	9892.983398	2394.820068	21570.7793	19676.80273	15417.34766	1980.876221	4708.93457
PF3D7_0422400	1679259.75	2923181.5	4681830	3382485	2644087.5	2848647	3572461.25	3043775.5
PF3D7_0422500	17845.26953	18530.77734	18448.74219	15418.25586	27377.51953	21706.96289	19123.33594	18153.53516
PF3D7_0422600	5940.479492	13984.2002	2745.19751	1515.820923	15897.50781	10829.55176	1943.902588	4025.858887
PF3D7_0422700	18813.21289	27538.35938	26597.36133	18207.53906	9523.633789	10103.24707	22472.89453	20848.74023
PF3D7_0423400	4133.491211	2625.450439	1628.893066	2554.635498	3092.836914	2896.332764	2090.783447	2845.128418
PF3D7_0423500	82982.125	38151.80859	41262.24609	26314.84961	93372.58594	88294.78906	116700.2734	85598
PF3D7_0423600	12320.89551	19401.34961	6221.770996	8818.051758	16374.7627	13046.66016	3773.299072	7710.048828
PF3D7_0423700	812340.25	370402.9063	100033.2266	459233.875	414090.1875	318144.9375	331392.625	117991.5156
PF3D7_0424600	278414.1875	1010962.813	1189416.75	825980.125	363684.6563	468647.5313	1103847.875	1163449.5
PF3D7_0500800	39767.59375	55075.59375	62093.99609	49777.88281	38689.65625	30652.72266	44927.34375	91447.10938
PF3D7_0500900	20454.68945	55466.08984	22133.96289	2452.628906	15803.52832	21117.47266	6742.623047	8867.570313
PF3D7_0501000	156859.9063	309866.3125	283456.9375	173371.1563	169414.5625	175019.2344	229204.0625	246885.75
PF3D7_0501100	3190.301758	7171.710938	11710.11523	2694.550049	4540.025879	4889.705078	5213.649414	9859.362305
PF3D7_0501200	113642.0313	194788.375	126450.8438	39997.01172	127124.625	116167.0703	114151.5703	141788.8438
PF3D7_0501300	1581911.875	1871393.625	3812881.25	2373406.5	1697962.5	1720953.625	2709729.25	2397699.75
PF3D7_0501500	333911.2188	313122.8125	327505.0313	254023.8906	390392.9375	433543.9375	1022675	626245
PF3D7_0501600	539163.6875	362838.625	177144.75	187002.4375	560061.125	502705.7188	719062.625	573720.875
PF3D7_0501800	67201.58594	73504.05469	162773.8281	132197.5156	104915.8359	147586.1875	186225.2656	120816.1563
PF3D7_0502100	2414.420166	12195.67871	26649.07422	17157.23438	17043.70117	12994.3623	26771.07031	17165.46289
PF3D7_0502400	2150.171631	2550.896729	1759.672852	2482.092529	3005.010742	1724.477417	3183.058105	1826.652954
PF3D7_0502900	13046.9375	9716.004883	33635.46484	2304.325928	46796.45313	33221.01563	44738.88672	25648.04492
PF3D7_0503200	4750.19043	5649.132324	5807.828125	3750.626709	5414.855469	4670.095703	4231.738281	7834.576172
PF3D7_0503300	164837.4219	193441.2188	135467.125	150877.8594	283424.0625	248333.9688	171396.5156	198815.6406
PF3D7_0503400	246540	218069.3438	781858.25	506989.0938	491443.9063	769125.1875	803152.5	529409.4375
PF3D7_0503800	198172.3281	266122.4375	235929.875	339041.6563	238225.3281	215714.0625	194127.2969	219575.375
PF3D7_0504000	21226.85547	34327.16797	60151.48438	27044.81836	25500.33789	37069.37109	56533.98438	37104.96875
PF3D7_0504400	9583.196289	11619.11621	11049.69922	10415.35449	10928.61621	11755.91211	12913.95703	14490.81543
PF3D7_0504600	35619.65625	26706.25586	13176.32031	16230.43848	31104.32227	33191.73438	32945.66406	35904.29688
PF3D7_0504800	2780.416748	11007.04102	16840.34961	2381.500488	22286.89453	16458.09375	10684.19043	18342.60938
PF3D7_0505100	308321.1563	630805.375	104386	239381.2188	293922.0625	243973.6563	95536.6875	143374.4531
PF3D7_0505200	24361.20898	37688.17578	32277.63672	24189.78516	25467.86719	25636.30469	33944.45313	35011.04297
PF3D7_0505500	62015.42188	172056.125	68121.53906	73353.375	50630.18359	55382.13672	74817.20313	68817.73438
PF3D7_0505700	44646.73438	2107.054688	2560.826904	30668.25	2471.113525	3993.182129	2151.654541	2739.959473
PF3D7_0505800	572491.6875	780363.375	478405.0938	661561.625	931113.9375	766558.75	638424	579370.0625
PF3D7_0505900	62903.80859	82101.35938	29468.72461	69450.99219	123189.0234	96163.3125	51726.55469	46000.46094
PF3D7_0506000	1898.694946	2986.748535	1335.079224	1262.611572	3763.693604	7039.481445	3553.167969	1715.661865
PF3D7_0506100	5210.6875	9265.835938	3034.377197	2904.590332	2503.437012	2770.650879	2215.512939	2705.701172
PF3D7_0506800	1566.036011	1446.386108	1062.202026	1575.251709	4202.506348	3647.433594	1239.928711	1444.360474
PF3D7_0506900	57777.625	34935.41797	36255.00781	28159.63867	74544.82031	71170.32813	171572.6719	87762.13281
PF3D7_0507100	1200236	1759526.375	1172427.375	1541711	1336835	1188455.25	1247026.25	1167638.5
PF3D7_0507500	8854.098633	15743.4209	2744.766602	4170.768066	13978.90332	15768.99219	12515.20801	66639.21875
PF3D7_0507600	12416.69531	33933.39453	22268.19531	8374.230469	8758.867188	21989.14258	4132.008789	19797.94141
PF3D7_0507700	51778.91016	65391.54688	73799.0625	73370.4375	82261.8125	110997.3828	61262.44922	57828.00781
PF3D7_0507800	33900.66406	40412.52344	23831.94531	55156.32422	34039.60156	31981.79297	63111.33594	32497.375
PF3D7_0508000	220780.4063	143689.3125	78225.8125	55721.17188	119070.7109	111827.5234	162341.5313	147239.9531
PF3D7_0508300	22224.46094	18874.86719	24413.86328	17612.67969	11931.84863	16025.92578	10364.88867	22497.72266
PF3D7_0508600	2485.220215	4901.818359	1747.498291	3481.229248	2875.441406	1388.418823	2714.601074	1310.75647
PF3D7_0508700	8165.880859	16652.44336	11273.02246	2638.158203	5391.484375	4056.632813	3383.198242	9112.308594
PF3D7_0508800	125724.3984	179801.875	300317.0625	153016.9531	275917.2188	273456.2188	271596.8125	203309.5625
PF3D7_0508900	7791.482422	3813.398193	1944.937012	3227.973633	12027.62012	10491.76172	8614.007813	8197.53418
PF3D7_0509000	61760.85547	65171.61719	37109.32422	31639.32422	42004.41797	38616.10156	35583.10547	41748.83594
PF3D7_0509100	28452.43164	25096.36719	12097.90527	11162.87109	27134.81445	23608.52734	24559.70508	36087.11719
PF3D7_0509300	3256.97168	2549.093262	1738.896973	2430.452148	4080.763428	2206.085449	2768.901123	1461.211426
PF3D7_0510100	15335.16992	16609.39063	58709.86328	41026.33203	23107.72656	34999.75	43501.08203	34978.25
PF3D7_0510200	4036.961182	35296.625	15315.41602	2615.720703	25335.33594	18834.31445	8608.828125	20340.86914
PF3D7_0510400	2206.996826	9269.043945	1551.86377	3920.087646	3237.931641	1563.44873	3056.815186	1475.99585
PF3D7_0510500	5449.883789	11692.37793	10614.59863	2830.262695	7502.598145	12738.71094	15475.56445	10582.6709
PF3D7_0511000	659432.875	1668992.875	1058233.125	657316.375	2520628.25	2166419.5	2800564	1080868.875
PF3D7_0511200	61785.80469	78122.78125	39006.41797	9744.710938	23607.57227	19732.65234	13345.8457	33427.11719
PF3D7_0511500	16159.70313	22138.30664	16920.20313	20166.36328	12377.29297	13494.21094	16468.83203	17347.32227
PF3D7_0511700	3325.790283	5066.406738	2320.408203	2621.711914	2165.493652	3773.509277	2044.364868	3562.434814
PF3D7_0511800	943712.875	1102581.75	898371.3125	1001537.125	1034387.625	991518.5625	1029655.625	810427.5625
PF3D7_0512000	103486.9453	127853.1406	126410.2813	187190.4688	209475.5781	199861.5469	142856.1875	142231.9375
PF3D7_0512200	6744.949707	17223.66406	15937.06445	11786.04785	22289.59766	23153.25586	14641.48926	12491.22266
PF3D7_0512300	3365.935791	5066.886719	2076.992676	2457.655518	3088.302979	2310.35083	3063.2771	2703.52417
PF3D7_0512500	1878.863525	2438.156494	3475.594482	1750.331299	1445.746582	5812.443848	1364.877441	35911.85547
PF3D7_0512600	89446.60938	75919.95313	36849.28906	56382.75391	88616.34375	70497.15625	52920.625	51299.46875
PF3D7_0512700	8408.739258	16208.7207	26940.75977	1955.948608	20450.54883	19022.37695	15385.16016	17517.60547
PF3D7_0513100	51909.15625	24473.63477	17678.64453	41692.60156	153323.0469	105133.0234	191348.1094	124422.3281
PF3D7_0513300	495918.8438	496057.8438	502007.7813	581685.6875	435930.4063	403930	441705.7188	505170.8438
PF3D7_0513600	49851.21094	92018.94531	38672.45703	50846.66406	62653.06641	52911.41797	37269.00391	39989.625
PF3D7_0513800	58098.19531	88607.15625	48028.33594	56898.74219	58150.89844	57942.32813	79170.75	74575.10938
PF3D7_0514200	26375.29492	25341.70508	45161.36719	1706.201172	34403.67969	34079.39063	52161.40234	46532.39063
PF3D7_0514900	33878.07031	30295.88477	30506.51367	32259.32813	2313.980469	18499.22656	27098.51172	23665.26953
PF3D7_0515000	3981.813477	3807.418945	2799.837402	2180.18335	7715.040527	3231.697754	12977.01953	5671.352539
PF3D7_0515700	670716.625	671596.375	285458.75	273380.25	361741.8438	395082.5938	805304.3125	601791.875
PF3D7_0515800	7975.450195	7179.080078	8820.929688	2635.786377	15262.84473	15493.28516	11376.4082	16057.50586
PF3D7_0516200	720083.5	1230935.5	267943.4688	682446.5	1075146.75	793866.9375	429340.6875	316951.875
PF3D7_0516400	24953.11914	32040.1875	12703.41602	7377.651855	38449.91406	32701.90039	24981.61133	20760.33789
PF3D7_0516700	14436.07031	6756.96582	9112.022461	6695.954102	11837.62695	8873.288086	7662.983398	11905.70313
PF3D7_0516800	18330.64453	21356.62305	17654.01563	2547.433838	11686.52246	13283.88281	15060.19238	16823.40625
PF3D7_0516900	576978.875	1013510.25	196333.2813	407399.0938	436845.8438	375958.1875	193776.4219	231065.1406
PF3D7_0517000	3284534	4143674.75	2366314.5	4197173.5	3797252.25	3358082.75	2826435	2657027.25
PF3D7_0517300	314472.5625	314871.7813	344829	321637.9375	437841.625	424276.0625	336912.25	311650.75
PF3D7_0517400	268077.9375	490590.0938	526278.3125	445325.875	352992.5938	366607.875	309964.8125	390355.7813
PF3D7_0517700	191597.9375	313355.1875	298175.1875	253149.5	175737.4063	147688.75	148423.7813	247196.6719
PF3D7_0518000	7162.000977	6591.527344	7301.891602	2450.969238	6825.289063	5906.982422	1522.825928	8580.34082
PF3D7_0518200	23088.6582	24243.78516	30298.62109	7764.331055	46539.21484	42828.45313	38507.59766	32436.7793
PF3D7_0518300	106974.7344	231413.4688	174753.8906	93973.78125	99725.47656	145958.9375	125975.5859	129099.5469
PF3D7_0518500	23065.90039	49525.14844	43285.62891	39534.98438	57346.49609	55176.26563	47045.32422	50557.05078
PF3D7_0519200	20843.12891	6753.311035	31554.92188	1525.688965	26861.43359	25767.20508	9693.907227	30399.0918
PF3D7_0519400	363620.125	563890.6875	354236.75	512299.6563	500721.25	468446.4375	274131.6563	327018.9688
PF3D7_0519500	53431.95313	69608.50781	12675.08984	2071.391602	28018.52734	30945.20898	3088.637939	11601.58301
PF3D7_0519600	2690.312744	15063.3125	2631.688965	2684.950439	2217.727539	1946.811279	2093.676758	7926.90332
PF3D7_0519700	150217.125	168758.0469	76988	118169.3047	173664.8906	145846.2344	81608.4375	90058.14063
PF3D7_0519800	64046.71094	102442.1016	163810.9063	126654.0859	93415.07813	111849.4375	109725.6719	122891.6484
PF3D7_0520000	1891196.25	3445742	1843067.25	2769481.5	2591704.75	2286207	1441396.75	1738242.375
PF3D7_0520200	7842.566406	4523.348633	9356.536133	5099.995117	8136.718262	16168.76172	3763.195801	11295.57715
PF3D7_0520400	49546.46484	77243.45313	165926.0469	59097.58594	53272.01172	92908.20313	126447.4922	102258.2578
PF3D7_0520600	5078.790039	6856.839844	2466.118164	1234.364136	1631.880981	2622.337646	1259.691528	1378.935669
PF3D7_0520800	8719.594727	27752.54492	8901.994141	2496.993896	12760.41406	12530.68262	6936.87793	10822.86035
PF3D7_0520900	1066259.25	1556053.5	747233.875	969164.5625	1653868.5	1491572.125	944229.875	979020.375
PF3D7_0521000	2383.748047	3531.524414	1676.147583	3629.419189	27175.8125	1447.521362	2830.156982	1366.552979
PF3D7_0521400	3076.870605	2432.935547	10520.90039	2752.723389	3714.166748	3674.098145	2851.268311	9093.257813
PF3D7_0521700	22479.05273	53677.35547	20472.54883	24988.12695	15410.16895	26819.2207	10049.95898	18195.58984
PF3D7_0522100	1426.892334	1574.131836	2716.7854	1531.67334	4957.109375	4902.296875	7072.907715	5485.067871
PF3D7_0522200	2191.762451	5420.75293	1613.483643	2357.479492	2513.94873	3571.557129	1838.320801	2607.983887
PF3D7_0522600	1689.102905	4263.036133	7581.122559	2796.408447	10690.53027	7656.829102	16344.66211	10260.46582
PF3D7_0522800	1915.55542	48375.69141	13500.47656	2428.738281	2940.41626	27029.15039	3114.63623	10064.84277
PF3D7_0523000	851648.8125	1609535.25	1511433.625	1090074	820999.1875	1025606.625	869206.3125	914219.875
PF3D7_0523100	114040.2188	235858.9844	133282.8125	82143.40625	66054.53906	67467.54688	55486.46094	93847.11719
PF3D7_0523400	139371.0625	158664.9219	241722.4531	207313.1719	241553.6406	228794.875	299025.5938	224484.5781
PF3D7_0523800	6483.512695	3054.221191	4192.333984	1413.30127	5392.906738	5177.236328	2431.918213	4458.387695
PF3D7_0524000	304988.7188	518600.5	282832.875	339920.0938	343040.5938	333483.9375	195848.5625	225345.6406
PF3D7_0524300	13239.58887	17691.67969	14793.27637	1825.300171	1507.6698	4349.680664	5646.494141	11684.67188
PF3D7_0524400	45223.08594	136227.125	111427.3438	33380.39844	89239.42969	93200.89063	80516.44531	70456.36719
PF3D7_0524500	49457.875	45025.30469	59260.83984	4305.756836	85856.99219	80492.83594	126878.0859	67346.375
PF3D7_0524600	15427.06641	19286.89648	47523.97266	22772.5957	15302.91406	39196.9375	33205.71094	27774.48438
PF3D7_0524700	99182.66406	177788.8125	1642.759644	2533.071777	38932.86719	38886.10938	3248.434326	25072.57422
PF3D7_0525100	84513.89063	144251.5938	153984.4219	137844.1563	135913.5	139769.7188	74648.86719	106195.0781
PF3D7_0525200	5488.651367	7664.296875	10591.37988	2045.28479	2397.423584	2170.383545	2957.293213	7808.551758
PF3D7_0525800	187879.7344	95838.41406	35209.125	59921.94141	265008.0938	224375.4688	278995.1563	211810.1406
PF3D7_0526200	16549.32617	22385.58594	2432.994873	6318.195313	29416.48242	24529.70313	26592.50781	21107.77539
PF3D7_0526400	8977.339844	7322.125	7996.461426	1222.857666	6806.123535	6689.674805	8910.264648	9978.600586
PF3D7_0526500	18199.39258	37370.46875	23989.81641	11049.55273	11488.29785	17633.125	17552.08203	26133.48633
PF3D7_0526700	19733.05078	35220.98438	22241.46094	30205.10352	28421.90234	32128.27148	46255.19531	35943.49219
PF3D7_0526800	1816.210205	4981.309082	7483.977539	3733.593506	9000.4375	4950.104004	11987.55957	8003.778809
PF3D7_0526900	11523.73438	16696.96094	15745.89453	7917.402344	8119.664551	9284.542969	7074.454102	16662.67969
PF3D7_0527000	530666.875	704251.25	1077223	713023.1875	665302.9375	674815.5625	979374.6875	617923.8125
PF3D7_0527100	54321.18359	76297.07813	82254.76563	2098.757568	102306.7813	88403.75781	35489.60156	60104.44141
PF3D7_0527200	61786.39063	66464.22656	113915	57884.55859	103046.3594	122019.6797	151451.75	92406.4375
PF3D7_0527500	472793.5938	1036288.438	329044.5625	468863.4375	472034.3125	435622.25	222137.8906	348622.4688
PF3D7_0527600	8105.067871	7960.20752	40271.14844	24368.60547	21091.70508	36227.30078	40000.25391	25658.41211
PF3D7_0527900	21241.01367	17305.55859	24241.19727	23077.69336	26637.52148	24737.24219	40233.09766	32245.72656
PF3D7_0528000	50262.88672	106969.5078	128769.5859	154062.7031	128606.8047	113650.0391	113240.7734	74971.09375
PF3D7_0528100	23661.56055	45564.70703	35421.26953	10557.61621	14252.58203	22003.98242	6628.87207	22475.87891
PF3D7_0528200	317614	419534.9375	749283.25	645960.375	492468.5	465404.625	796749.8125	583724.5625
PF3D7_0528400	11274.75684	2608.168945	2162.105469	2637.036133	4720.93457	5361.645996	2444.688721	10420.1543
PF3D7_0528700	20892.69336	36434.97266	35759.93359	40839.28125	33175.62891	33361.09766	31846.89258	27339.12109
PF3D7_0528800	1464.264404	424706.1563	15030.82422	26017.23047	177201.6563	3941.001709	2015.677612	33665.73828
PF3D7_0529000	28834.05273	43479.10156	79005.54688	52492.21875	56773.38281	64930.30859	56704.85938	50386.83203
PF3D7_0529400	40533.34375	30844.95703	63609.3125	38895.37891	63354.34375	59896.20703	83650.45313	53524.07422
PF3D7_0529500	21480.44336	21874.06445	31727.58203	31373.79297	69660.89063	63646.23828	27548.70313	28116.97656
PF3D7_0529800	5879.641602	4850.458008	2937.791504	3337.793945	4643.90918	4538.192383	9077.65332	6273.066406
PF3D7_0530000	24305.73438	11721.8916	2831.804443	7969.345703	24012.0625	15417.35156	5966.990723	4827.084961
PF3D7_0530100	23252.50781	30145.29688	13150.74707	24854.78711	44557.14453	35622.62891	48124.73438	29609.90625
PF3D7_0530200	3461.217041	8518.342773	4008.029785	1662.294922	1611.244629	1931.53186	3873.256348	5796.608887
PF3D7_0530600	4530.728516	2446.88501	15473.5918	2466.538574	8415.919922	15605.87598	12747.89648	16100.12793
PF3D7_0530900	10208.39258	6663.68457	11869.76465	2977.397949	6323.453125	18988.32617	20339.01172	22547.24023
PF3D7_0531400	3058.785156	2242.842773	10763.40723	1775.139893	1903.906616	3317.677246	10061.98145	10668.35352
PF3D7_0532100	29885.43555	88139.14063	33164.83594	47045.46484	20634.1582	30000.66797	14759.17285	54004.76563
PF3D7_0532300	248447.6875	237105.5	454868.7188	224235.6563	605396.125	514508.5625	516316.5313	555452.4375
PF3D7_0532400	85099.44531	41668.50781	159098.1719	122721.7656	246348.7656	259320.2188	212027.875	299539.9688
PF3D7_0601200	23223.98438	15639.8252	136776.1875	103774.7656	3603.137695	30059.75	3401.592773	34215.66406
PF3D7_0601600	1742.335571	11895.49902	3248.255615	1563.326904	3343.755859	4081.262695	7472.08252	9660.84375
PF3D7_0601900	40950.99609	35358.25781	67593.98438	19593.14844	29707.35547	21609.24023	4073.356445	38737.60156
PF3D7_0602100	10526.39551	16558.95703	15543.5459	14844.08203	16182.43066	34221.07813	13584.97266	12192.57617
PF3D7_0602200	26659.11523	19574.96289	47719.63672	54265.20313	58149.75	42139.43359	55304.91016	57580.08984
PF3D7_0602400	12930.5752	60604.98047	26581.08398	2934.201172	6983.838867	10905.99902	2650.983398	13141.3623
PF3D7_0602600	2734.09082	5956.683105	4130.458984	1748.978027	7285.16748	6885.870605	2296.691162	10238.76367
PF3D7_0603100	22779.81836	41024.19531	36470.46875	4140.774414	10349.90137	19616.54297	35760.14063	36147.26953
PF3D7_0603300	18054.53125	125571.6328	48816.07422	24204.98047	25882.75195	26387.63672	28976.05078	46959.02344
PF3D7_0603400	6516.523438	15643.7168	12337.2373	5983.423828	8344.543945	13463.31152	4247.785156	12129.39844
PF3D7_0603500	20638.24219	33521.49609	43662.71094	1481.826538	11764.96094	24003.05664	38286.80859	25386.33203
PF3D7_0604000	41875	17909.78906	36498.70703	26017.18555	25500.26172	27594.11719	36871.81641	27537.79102
PF3D7_0604100	30844.14453	18861.40039	17309.19727	3171.719238	25161.5293	25969.79102	69540.51563	46687.67578
PF3D7_0604300	3958.678711	8538.280273	5702.073242	3687.867432	2724.530029	3498.552979	2219.0354	4108.618164
PF3D7_0604500	183503.625	231866.75	295239.7813	310301.75	340229.75	310666.8438	429986	305210.4375
PF3D7_0605100	214251.7969	242990.0469	186013.8438	247245.9219	324008.875	276370.5938	295602.75	235308.5781
PF3D7_0605800	2490.91333	8072.946777	4177.467285	1815.453003	2501.420654	4584.900391	3756.952393	12844.91797
PF3D7_0605900	36507.98438	79771.14063	31908.94922	2224.34082	48416.24219	49125.50781	34947.17188	46507.04297
PF3D7_0606000	4588.382813	5775.169922	4617.539063	2416.262695	3400.264648	2719.886475	5184.302246	3896.585449
PF3D7_0606100	5806.732422	9169.750977	5154.422363	6942.107422	9114.947266	5951.891602	4565.507813	4405.223145
PF3D7_0606200	23808.20313	26450.3457	55160.07813	16504.39258	27864.41602	36792.48438	10090.5791	51119.01172
PF3D7_0606500	15117.05078	12568.35059	40080.23438	27982.4043	26958.94141	44631.23047	36739.74609	27325.15625
PF3D7_0606600	27833.53711	37723.34766	51692.59375	27386.48633	48768.79297	43726.32422	42072.51172	33357.34766
PF3D7_0606700	62621.36328	86530.40625	91643.88281	42017.33594	103190.1094	107889.3203	120600.0859	102487.5156
PF3D7_0606800	32175.62695	63489.25	37892.32422	23133.87109	46889.98047	46209.67578	52977.71875	54270.67188
PF3D7_0606900	6629.819824	14708.24512	2905.594482	15897.77344	2514.374756	2774.105713	2425.106201	2725.33252
PF3D7_0607000	70950.59375	90693.94531	48615.44922	69834.64063	92663.09375	80553.40625	57722.84375	62395.24609
PF3D7_0607400	123279.8438	202311.6406	153557.8594	105689.3984	104879.0469	87008.50781	119430.6406	146836.3594
PF3D7_0607600	8084.014648	11362.28711	10655.46289	2875.368408	5727.053711	4887.75	4393.608398	9139.77832
PF3D7_0607700	6259.462891	4600.88623	4678.4375	2364.72583	5863.64502	4902.698242	4454.573242	4302.397949
PF3D7_0607900	3477.290039	8606.849609	20010.00586	2488.0354	2055.078857	10396.52051	1940.126221	3380.792236
PF3D7_0608310	28265.64063	41058.49219	69753.82813	46268.64453	38858.92188	36002.67188	35539.88672	47206.25781
PF3D7_0608500	684818.75	913704.4375	503254.4063	726095.6875	995823.1875	866436.125	804911.625	610283.875
PF3D7_0608700	182812.2031	310241.4688	168645.0781	292157.8125	340306.625	278152.4063	159243.625	150553.9375
PF3D7_0608800	1928423.375	4784097.5	5606868.5	2874974.5	2225355.5	3890468	3007812	3434130.75
PF3D7_0609000	48109.62891	51833.97266	42736.1875	52551.64063	64796.25	53847.24609	75334.57813	59705.37109
PF3D7_0609300	3997.837891	3623.892334	9911.989258	3724.347412	3076.253418	1485.381714	4403.984863	5764.664063
PF3D7_0610200	7960.351074	18584.58594	21717.12305	4997.723633	8987.455078	5923.607422	2388.764648	4849.583984
PF3D7_0610400	11273656	12896702	4332382	6861714	14608432	11901527	11847714	8283028.5
PF3D7_0610500	9500.500977	29453.9375	37418.57031	24298.96875	9686.673828	19987.50391	11323.27246	19219.60547
PF3D7_0610700	4074.86792	2999.478027	3660.211914	2918.574463	4525.224121	3417.922852	2650.979492	3964.909668
PF3D7_0610800	210749.0469	302858.5	336202.9375	429368.1563	308231.3438	401236.2813	349314.1563	229910.2656
PF3D7_0610900	117782.3125	130179.6797	117628.5703	137857.8594	213766.0781	152619.0781	136604.7813	121736.8828
PF3D7_0611300	34367.27734	26521.10742	8301.131836	2481.162598	27973.09961	32937.82031	16387.76563	15857.96484
PF3D7_0611400	14571.42773	10382.59082	23446.25391	11996.04492	19076.21484	16749.57227	30854.3418	19213.55664
PF3D7_0611600	30945.2207	20296.67383	26172.32813	2692.324463	49253.00781	62620.05078	51149.58203	38007.16406
PF3D7_0611800	26528.50391	23956.45508	19129.37891	26319.44141	33667.4375	28238.04688	21968.32422	17359.3125
PF3D7_0612000	3504.901611	10691.30664	1381.183594	3012.798584	3647.524414	2093.194824	3863.640381	2217.216797
PF3D7_0612100	28211.87695	61195.23828	41247.99219	44075.42969	24427.94336	22980.32422	27651.07422	43043.62109
PF3D7_0612200	16254.21289	28672.16797	8043.87793	3688.294922	24423.42969	19176.70117	24431.69141	17474.01367
PF3D7_0612600	4583.593262	4744.039551	3490.478516	4302.382813	2238.590576	3551.581299	1782.934082	1510.215698
PF3D7_0612700	60267.33203	35479.13281	96594.00781	22875.60547	71611.73438	76525.89063	150746.2656	132657.4219
PF3D7_0612900	168146.0781	268200.2188	455509.8125	652201.0625	480842.2813	450679.4688	274519.875	238529.0781
PF3D7_0613300	18587.35352	3811.245605	3236.654053	2722.082764	1749.903931	4431.90332	3031.100098	3509.290039
PF3D7_0613500	2633.058105	7047.25	6183.351074	3660.824219	11029.8877	4210.494141	2099.145996	3764.965088
PF3D7_0613700	10193.85254	13621.49609	15631.58789	1667.239624	12200.64063	13683.14453	18458.74219	18076.15039
PF3D7_0613800	23329.16992	17513.93555	19518.98633	11830.66797	29191.30469	23746.72461	37352.10156	25608.76367
PF3D7_0613900	5835.868164	30465.0918	2249.509766	33482.94531	5661.621094	4283.154297	23320.39453	4660.185059
PF3D7_0614300	131857.1563	110970.4219	108127.3594	108837.4922	203448.5156	164724.4844	169115.8125	147913.0625
PF3D7_0614400	2633.631592	12101.6875	9629.522461	2303.74707	13021.26172	10922.85547	7020.049316	9807.193359
PF3D7_0614500	948866.4375	1610055.875	689290.625	1262274.625	1264977.25	1068416	688393.875	743036.5
PF3D7_0614900	12256.14355	9122.297852	9821.710938	2703.493652	3273.055908	8940.652344	14645.33594	16934.47461
PF3D7_0615000	42249.24609	48919.53125	34524.9375	45969.51563	53858.42188	51342.21875	37723.60938	43003.13672
PF3D7_0615400	17016.1543	23512.51367	20895.33984	28584.72266	24911.85156	24684.29297	24089.57422	30293.73828
PF3D7_0615600	1644.710449	3991.085449	3707.461426	1641.559326	1660.777832	3212.244141	1679.482178	3263.692383
PF3D7_0615700	5233.255859	2427.331055	43109.82813	5617.84082	4045.320801	2146.114258	6504.980469	20904.62305
PF3D7_0615800	49147.13281	145301.1875	3098.366455	2829.20166	28123.03125	27309.48047	2482.436768	2209.105713
PF3D7_0616100	93330.74219	274887.6563	80683.74219	124505.0859	63381.875	60324.36328	38815.375	63046.32813
PF3D7_0616200	51820.43359	56299.97266	34304.44531	23728.9375	56603.28906	47255.05859	41671.63672	45238.63281
PF3D7_0616300	30015.24023	29940.02734	38396.84766	52630.08594	60499.92188	47655.96875	79487.79688	55052.64844
PF3D7_0616800	25410.99609	46369.93359	29081.13867	12086.78125	31679.11914	30854.57813	25066.72461	40577.96875
PF3D7_0617000	22843.42773	65930.125	44351.99219	20048.23633	20193.01563	18182.625	18844.57617	30314.38086
PF3D7_0617100	18145.58203	36259.82813	122420.8984	8470.457031	11574.63672	12079.06641	109964.3438	15633.94336
PF3D7_0617200	520452.5938	674572	810439.875	1576219.875	1513427.875	1391139.25	915783.4375	700295.75
PF3D7_0617300	30080.98633	26814.79102	24174.40625	24248.83594	57681.66797	55557.95313	90265.83594	50531.16406
PF3D7_0617800	1302362.125	1090128.5	2358478.5	1595907.75	3515812.25	1919609.625	1483323.5	1743168.5
PF3D7_0617900	243308.8438	62133.21484	125469.1406	176242.2344	353622.4688	271024.1875	338948.9688	208861.3281
PF3D7_0618000	47447.45313	23965.28711	13967.97852	2671.637451	52011.13281	31745.00586	107875.3516	58335.55859
PF3D7_0618200	40849.89844	43383.09375	165376.875	94468.32031	74470.86719	130407.5234	123562.5078	114168.1563
PF3D7_0618300	174815.1094	313300.9063	173426.3125	211945.3906	167728.9844	153367.1094	104058.9688	178324.875
PF3D7_0618500	47243.46094	57397.33594	28406.57031	40675.76563	91907.45313	90451.55469	114797.8672	83877.40625
PF3D7_0618700	18976.77148	57478.74219	10866.81055	11149.58594	8592.708008	12276.57715	2875.443359	10702.49023
PF3D7_0619000	29405.21289	28853.17969	82879.82031	4112.383301	45086.93359	83397.65625	65824.90625	57382.55469
PF3D7_0619400	869720.25	1229045	1194904.25	1218214.25	1037135.75	930550.25	1523927.375	1230748.125
PF3D7_0619500	63791.97266	93305.3125	103310.8438	126342.9688	82675.15625	88616.57031	97344.21875	82622.71094
PF3D7_0619700	4698.199219	2342.280273	3407.48584	1221.201782	2880.3125	3620.011719	2804.587646	2624.494141
PF3D7_0620100	3681.549316	4843.624023	17038.32422	7832.173828	34563.35547	22839.51563	12803.61914	13156.10742
PF3D7_0620400	6046.377441	2104.016602	1332.119385	3123.764893	4205.931152	4041.763916	4060.763428	3388.405518
PF3D7_0620500	21934.52344	24087.41406	33991.42188	13856.99902	15904.38184	25558.41406	16446.16602	19971.79102
PF3D7_0620700	6968.382813	7510.348633	3208.762207	1606.093506	7279.507324	7820.799316	1654.469482	11154.32813
PF3D7_0621100	8973.59375	13400.61914	4886.314453	2426.713379	12366.99121	4662.873535	8080.154785	7527.003906
PF3D7_0621200	194670.625	306387.5	409888.0625	420902.4063	349279.5938	443313.4375	387319.6875	325033.0625
PF3D7_0621300	15357.72363	34047.55859	15794.52637	20506.15625	45699.25	14791.44043	21637.11719	13125.25781
PF3D7_0621700	13669.95996	18434.07617	29150.08594	1415.220337	29984.82227	30742.07031	33744.94531	20853.11914
PF3D7_0621800	243925.5	365326.0625	139273.8594	315499.2188	522323.8438	419686.9063	153181.3594	165619.1875
PF3D7_0621900	15464.60938	197920.0781	172717.2344	36254.57031	21712.30469	40513.63281	37066.44141	31086.18555
PF3D7_0622200	2971.679932	13075.49609	18077.35156	2735.563721	2622.762207	3234.358643	2607.728027	2454.762207
PF3D7_0622600	13155.7666	15456.36523	32090.28516	2273.311523	21698.53906	34543.53906	48170.99219	24283.00195
PF3D7_0622800	120099.2734	191975.4688	111299.3281	154059.5938	193377.3594	200297.1875	115147.3281	93610.89844
PF3D7_0623000	21081.17578	20172.23828	11889.24316	14359.64648	14568.79492	30394.57422	9925.958984	15969.98145
PF3D7_0623100	19834.89453	21167.98242	16293.0957	19693.46484	22163.72461	20050.39844	15130.40625	20738.11914
PF3D7_0623500	30382.90625	82260.79688	86756.77344	27352.81445	52240.86719	46146.79297	76356.15625	71163.54688
PF3D7_0623600	29740.15625	71115.60938	49680.6875	31503.82422	12485.77734	34093.22266	29571.55469	36520.90625
PF3D7_0623900	3409.549072	8280.333984	6792.423828	6895.102539	11527.85742	10619.61328	2358.037109	9651.107422
PF3D7_0624000	636165.125	710719.5625	634216.75	894906.125	773663.1875	674532.4375	944526.625	675884.9375
PF3D7_0624200	2593.54541	13425.41211	1874.741577	2787.164551	3847.43457	6415.945801	2691.898926	14114.46582
PF3D7_0624600	131684.25	173126.4531	109794.4453	102189.5859	210598.2656	212059.6719	123989.6875	124012.0625
PF3D7_0625400	5716.353516	7876.313477	8382.619141	4541.294434	1971.521118	2809.084961	1459.824097	5302.305664
PF3D7_0625600	2556.224365	24029.44727	3277.157715	7418.029785	7034.578613	7281.623047	3128.134766	2293.287842
PF3D7_0625700	2639.882324	9198.185547	5034.677734	2389.762207	2546.344727	1484.666016	1863.494385	5801.425293
PF3D7_0626000	189183.3281	345242.8438	77361.24219	73541.11719	104844.8906	97919.85156	97608.78125	164253.5469
PF3D7_0626100	5115.898438	6486.198242	4623.571289	2792.327393	9897.572266	3754.833496	12546.27637	7404.652344
PF3D7_0626700	325001.2188	539518.3125	219817.1719	381829.5313	542657.5625	494083.625	349105.3125	340942.625
PF3D7_0626800	724261.1875	1847614.75	554556.9375	824929.875	578791.625	711669.4375	345216.0625	567205.4375
PF3D7_0627200	2454.030762	32678.54883	3490.021729	4302.946777	1443.515503	2989.547607	1529.044067	14142.38086
PF3D7_0627300	17247.60547	24890.08008	9039.667969	5409.398438	17150.45898	10696.5625	9161.154297	7138.633789
PF3D7_0627500	727280.25	965668.75	1132679.625	810057.5625	1470902.375	1359659.75	1117034.625	917461.375
PF3D7_0627700	22073.375	64082.4375	18589.39648	26030.17188	43803.28906	38567.49609	16490.44141	20319.29688
PF3D7_0627800	90049.98438	95458.21094	50553.39453	66854.78125	106169.5391	90329.47656	68860.70313	70519.28125
PF3D7_0628100	2341.952637	2112.774902	2716.247314	2171.341553	2829.129639	3263.937988	1287.074707	3091.342773
PF3D7_0628200	31171.93555	34648.85938	23800.57617	34603.48047	39314.09766	5790.482422	8762.161133	27157.04688
PF3D7_0628300	4212.67627	8091.979492	2036.310547	2824.182129	2681.624512	1394.767334	2658.101563	2088.760498
PF3D7_0628600	16687.42383	12973.56543	23908.42578	24237.85156	23351.09375	22990.83008	48297.70313	26978.06641
PF3D7_0629100	26472.77539	79925.69531	24455.48828	30928.36133	22978.34961	24023.48633	9622.037109	27559.46484
PF3D7_0629200	315529.4063	526991.4375	374774.4063	273317.125	220114.8281	207669.2656	295398.5	355761.8438
PF3D7_0629400	61153.17969	82851.67188	68838.9375	84814.89844	121092.8125	105468.6172	63691.18359	83757.99219
PF3D7_0629600	5469.223633	15362.73145	12597.3291	8529.670898	16028.20703	13168.4082	8653.849609	1419.03833
PF3D7_0629700	7203.467773	7686.883301	2799.06665	2674.69751	15417.39746	23973.38672	20137.22852	3709.064941
PF3D7_0629800	8746.807617	18897.43359	24721.78516	13446.95313	5634.828613	14686.69141	16291.05176	14857.12402
PF3D7_0629900	1757.093018	18191.03906	5005.483398	5884.951172	3105.018799	4314.75293	2778.766357	5977.67334
PF3D7_0630300	6257.809082	16543.4375	2023.190918	2466.720459	19099.23633	10233.79395	5309.446777	11808.04199
PF3D7_0630600	15284.14258	17804.43359	14099.22266	12565.3623	14801.47363	15046.8916	14413.76367	15428.99707
PF3D7_0701600	274663.7188	533619.3125	975102.5	1023983.563	1064244.5	1013142.75	797404.5	830399.375
PF3D7_0702400	238868.9688	224925.4063	74366.54688	172324.0313	169672.1719	134100.75	65009.02344	98874.78125
PF3D7_0702500	767024.3125	979879	2980587	1951862.125	1314062.5	2305453.25	2946631.25	2061961.375
PF3D7_0702900	1731.245117	18860.95508	7758.353516	2913.626953	5954.397949	4158.129883	2276.051025	3481.784912
PF3D7_0703000	1537.790283	1696.473145	6376.800293	1558.934326	1998.481567	4138.893066	4423.035645	8171.751953
PF3D7_0703200	14639.02051	16908.13477	27321.26563	15811.14941	29689.99219	32311.03516	37234.02344	36253.63281
PF3D7_0703300	17770.17188	45465.84375	25430.69922	1715.707886	17227.50977	15934.13086	21299.12891	21252.92188
PF3D7_0703500	187246.1563	296754.2813	207539.3125	299449.3125	209763.2344	209040.6875	263569.875	218908.4688
PF3D7_0703600	6471.240234	6176.0625	11911.66113	6274.944824	25133.65234	25026.0957	35038.42969	26722.09375
PF3D7_0703700	12580.5752	62094.87891	16869.05859	1558.552979	17325.64648	14801.41895	12899.29199	28928.08984
PF3D7_0703900	8473.664063	6055.181641	4482.736816	7083.997559	9657.283203	9175.358398	7071.964355	5960.608887
PF3D7_0704000	6400.474121	5298.708008	11025.55762	2023.444824	9440	8883.547852	21110.14258	12292.42773
PF3D7_0704100	22201.64258	11597.11621	12047.0752	10290.53223	19715.1875	19771.10938	51475.66016	22522.74805
PF3D7_0704200	2973.009766	13530.05273	5916.564453	8611.694336	14073.84668	6605.279785	2538.575195	5561.612305
PF3D7_0704300	116324.5703	106385.8359	134620.8125	122729.6406	152021.25	198791.4688	266942.6875	172786.2031
PF3D7_0704400	7975.087891	13980.95801	3724.94043	3568.450684	5704.439453	4870.005859	3238.466064	4177.978516
PF3D7_0704600	16798.64453	19532.69531	23904.07031	3702.074219	32779.51172	24562.4668	42965.22266	26493.39063
PF3D7_0704800	7094.976563	7212.257813	6287.043945	2577.689941	2564.32666	8316.599609	6419.716309	12918.23535
PF3D7_0705300	25508.42578	41424.53906	15034.47168	1447.622437	29760.14063	25792.08789	16077.3457	18683.94727
PF3D7_0705400	411188.4688	453139.9688	1020853	415731.25	704140.4375	952539.75	1023974.688	596940.75
PF3D7_0705500	20094.18359	18370.93359	31232.03711	28928.26953	44741.98828	39423.24609	45248.67969	28001.13477
PF3D7_0705700	306289.75	374938.9688	128817.6172	202512.5469	314243.5	254645.5313	198116.6563	154164.2656
PF3D7_0706000	141960.9063	368082.4063	240480.1875	330046.125	193577	199216.875	116104.4531	124469.75
PF3D7_0706500	52091.55859	69650.47656	120181.5625	90203.45313	67007.52344	63745.61328	144232.7031	99254.80469
PF3D7_0707200	6879.456055	8298.642578	4035.814697	2500.187744	1627.730347	3745.635254	1655.520264	4750.282715
PF3D7_0707300	48283.89063	23697.42383	19700.80859	21423.58594	73186.625	68372.13281	172082.5	93120.42969
PF3D7_0707400	9068.020508	52642.9375	660190.4375	22490.72656	53242.08203	26111.69531	629105.3125	598468.25
PF3D7_0707600	36430.82031	33943.71484	41563.85547	56348.11719	36090.03125	36960.39063	59225.83594	41738.28516
PF3D7_0707700	33242.48047	43761.37891	30180.14844	47278.95313	70227.92969	55682.93359	70403.96094	41471.83594
PF3D7_0707900	3067.922607	31993.83789	25466.2168	3145.064453	25619.33984	10275.80469	2452.46582	21256.8457
PF3D7_0708100	6700.873535	23531.96289	61530.72656	1891.294189	20997.45703	2554.121338	38779.42969	49371.23828
PF3D7_0708400	10228172	16236316	17880992	18337604	14776300	12778718	15033270	12374917
PF3D7_0708500	58663.125	7525.979004	7020.458008	7035.005371	11190.36426	80901.9375	12230.3584	10252.77344
PF3D7_0708800	764679.5	1286477.625	681913.8125	1027207.625	1207639.5	1004690.313	695799.375	616088.875
PF3D7_0708900	2764.487305	6381.027344	3368.177246	1859.855103	1353.499268	2593.704102	1360.253418	2619.405762
PF3D7_0709000	118182.8438	118141.4219	81207.13281	105075.8125	129333.1094	106817.7656	83722.60938	87198.50781
PF3D7_0709100	13808.44531	14575.39648	10818.77246	11817.89746	11780.7207	9746.462891	10418.82617	11538.58398
PF3D7_0709300	113215.5781	121808.8359	25450.07031	38478.57813	109084.6797	98833.88281	83380.71875	78319.74219
PF3D7_0709400	5656.415039	8247.499023	9087.415039	7584.062012	8275.772461	8410.711914	1739.950073	7715.29834
PF3D7_0709500	9888.273438	30436.74805	1736.025146	2876.495605	2802.830566	22694.73242	1791.424927	2222.92749
PF3D7_0709700	33876.41797	122342.2578	113208.1797	32033.83789	21348.01758	40916.82813	48146.76563	62036.85938
PF3D7_0710100	3035.60791	21731.68164	4797.506836	9962.174805	38276.71875	36428.59766	21897.52148	27246.32422
PF3D7_0710200	26126.08594	32839.75	31046.02344	4600.898926	48554.66797	42126.67578	44061.18359	37549.84375
PF3D7_0710600	165946.6406	430247.3125	252231.9219	220489.8906	211432.7813	179534.4063	173115.7969	245670.8906
PF3D7_0710700	1618.283936	15821.50293	1292.936768	2290.24707	3894.732422	2063.105469	3907.871094	2080.263916
PF3D7_0711000	303288	321721.3438	950685.5	655123.5625	524618	890792.8125	993198.1875	580202.125
PF3D7_0711300	46668.57422	53513.75391	20997.64453	2388.31543	35883.94531	35700.19531	27270.81055	24272.55469
PF3D7_0711400	12151.43555	8894.200195	10408.78809	9970.438477	16862.45313	15142.89355	11224.75488	12613.56543
PF3D7_0711500	12876.72656	17868.50586	22287.58789	15951.45508	25720.03125	23966.5918	18623.96484	25660.31055
PF3D7_0713700	48850.83984	88887.53125	66112.66406	20387.2832	44654.61719	46587.08594	41936.23438	90435.91406
PF3D7_0714000	8068650	6752012	6268685.5	7423693.5	11761471	10238375	12908541	9792538
PF3D7_0714200	6616.01123	9147.488281	6347.805664	8858.432617	14355.15527	11459.22559	18517.11133	12708.45801
PF3D7_0714500	44001.09766	42250.09375	23539.20117	41946.32031	67006.50781	56995	28382.91992	38064.67969
PF3D7_0714600	51684.30469	41969.52344	22546.76172	55248.19922	92330	77357.80469	52880.13672	40980.18359
PF3D7_0715200	23313.19336	17779.64063	12488.58984	13271.02441	19969.92383	20814.80078	15493.06152	16940.36914
PF3D7_0715300	25388.3457	2077.934082	32205.43945	29095.17773	75158.83594	55713.16797	82616.1875	53516.99219
PF3D7_0715500	3048.686035	4527.953613	2677.373535	2337.37915	17633.4668	14854.57617	1711.455444	3176.077393
PF3D7_0715600	258528.0625	182776.9531	115073.3125	18317.78906	22829.65625	15137.30664	5165.380371	7322.565918
PF3D7_0715800	8774.868164	26999.25391	12779.27832	2451.0896	8049.759766	10594.73535	2795.977539	6740.030273
PF3D7_0715900	20450.4707	31186.5	17791.29102	16638.11719	17693.55859	26579.10938	16831.86914	19773.02344
PF3D7_0716000	6152.613281	17255.19922	44235.82031	7693.01709	10635.63672	20515.78711	27012.2832	28331.58594
PF3D7_0716300	252359.2188	521469.0938	342302.7188	319840.8438	515681.2188	362614.8125	239956.0938	249391.2188
PF3D7_0716400	29595.00195	23416.78711	2875.966553	3816.402344	56987.875	78415.96875	5036.183594	6007.318359
PF3D7_0716800	323630.0313	332661.9375	412561.75	312536.0625	416440.2188	381297.25	459530	385451.5625
PF3D7_0717200	2204.687988	2646.444336	2232.052246	2625.213623	1282.766602	1336.542236	2892.937744	1906.241943
PF3D7_0717400	1825.323975	8677.250977	31880.77148	19290.38867	13616.56934	11370.59961	12793.11523	7924.491211
PF3D7_0717500	2007.756592	7333.085938	2307.870361	2709.797119	2825.118164	1906.989502	2502.614502	1889.327148
PF3D7_0717600	1708.772095	4627.394043	1927.004761	2620.043457	2238.017822	5291.714355	3487.503174	1459.121826
PF3D7_0717700	160715.7813	514500.0313	250069.9531	198137.2344	335835.625	307729.5313	217267.2188	222376.7656
PF3D7_0717900	4717.404297	3242.333008	3287.135498	2367.399658	2511.025391	4382.15918	2765.51416	6149.263672
PF3D7_0718500	96131.46094	137823.1406	306838.1875	301232.3438	260822.2344	375351.4375	407732.75	201261.2188
PF3D7_0719000	3076.890869	5133.642578	1212.516602	3431.893799	1305.15625	3182.51416	1219.51709	1458.650391
PF3D7_0719300	7419.622559	7012.771484	1572.760376	2808.633789	4621.327148	28808.77344	6575.390137	5789.283691
PF3D7_0719400	7103.254883	5726.583984	2521.602539	2604.342773	6957.359863	6730.492188	9145.970703	2884.729492
PF3D7_0719600	140840.5313	333434.8125	141080.4219	216184.1719	140509.1563	127564.7109	97842.46094	139055.2969
PF3D7_0719700	292902.3125	891757.5	439589.75	415790.5625	183575	198206.7969	260513.8906	265576.2188
PF3D7_0719900	1514.776489	1407.924683	4310.978027	1411.151245	4206.472656	2031.112793	3971.179688	1917.50061
PF3D7_0720200	11934.44727	29461.74805	21895.76172	25164.40234	25758.08008	23150.03906	24012.96875	18123.94336
PF3D7_0720400	82328.60156	115003.1406	41734.54688	53724.88281	77896.50781	45756.12109	25458.94922	29160.99023
PF3D7_0720500	2588.508545	4529.378418	1771.231445	2924.606934	2846.939453	1498.182129	2844.026855	1504.094849
PF3D7_0720700	17689.16602	10229.74707	47310.75391	15310.16113	6189.943359	29324.57617	27305.0293	32923
PF3D7_0720800	96721.77344	145418.2813	78132.28125	111304.2344	136355.9375	144008.0313	96900.59375	71432.53906
PF3D7_0721000	2851.608398	7706.426758	6706.526855	3361.112793	6796.57959	2273.743652	5264.038086	2408.462891
PF3D7_0721100	287826.1875	800996.1875	495699.625	387358.9063	246925.2188	289423.1563	225899.9844	305075.4688
PF3D7_0721400	24093.0332	29803.45313	18149.17383	13846.64355	20491.83008	22619.41602	12792.0332	19766.93945
PF3D7_0721600	513384.7188	763255.5	185572.0469	551165.75	497790.3125	390636.625	256054.8281	206721.5156
PF3D7_0721800	5380.134766	2592.658447	3174.678711	5746.689941	13901.62988	8422.845703	8057.363281	4006.739258
PF3D7_0722200	54140.85547	54091.16797	10643.20898	2567.025146	42848.02344	36252.75391	39808.02734	30399.11133
PF3D7_0722400	177142.0781	180890.5781	434468.4688	384933.6563	262326.4375	354169.6563	304653	234184.9375
PF3D7_0722500	10067.98926	22055.4707	12037.33594	7391.424316	30755.05078	24201.41016	18231.72852	19763.28125
PF3D7_0722600	1417.334595	4568.09668	1445.556885	1524.715576	3476.050781	1218.778687	3281.614502	990.0658569
PF3D7_0723300	4110.863281	2825.404297	2901.19751	2728.215332	5636.994141	3820.385498	2775.186035	2293.462402
PF3D7_0723400	15577.48926	25443.48242	19616.18359	2686.24707	26250.00781	6533.619629	22558.45117	25310.29492
PF3D7_0723600	50267.65234	74607.16406	28489.04492	60964.89844	73589.46094	62210.25391	38804.37891	31979.89453
PF3D7_0723800	17549.26172	32908.73828	35857.74609	2239.325195	30351.31055	33278.01172	29385.25195	28965.00195
PF3D7_0723900	25792.83789	38402.32031	29169.24219	2621.110107	7007.116699	2954.971191	2771.516846	26987.28906
PF3D7_0724000	9113.180664	23518.80469	11948.87695	2726.511719	2252.056396	3924.350342	2126.085693	9507.333008
PF3D7_0724100	4443.138672	2146.625244	5030.631348	3056.276855	2843.271729	6389.299316	2104.90918	2334.40625
PF3D7_0724400	11583.6875	13094.71289	11788.56738	11516.69629	13853.43262	11960.87988	11200.57715	12981.26855
PF3D7_0724600	11687.49512	12067.20996	5037.600586	1656.632935	4338.05957	4227.101074	6788.888672	4227.210938
PF3D7_0724700	1978.906494	3309.537354	2588.015137	2507.041016	2587.188965	2956.072998	2442.472168	97356.32031
PF3D7_0726300	3975.53125	4421.018555	5819.268555	7675.993652	7720.22998	6711.822754	7112.314941	1953.257813
PF3D7_0726400	7361.080078	7973.10791	9246.321289	2801.416016	4691.262695	7000.990723	9338.304688	9839.954102
PF3D7_0726500	26893.77734	16270.24512	50291.80859	33567.14063	25982.94727	45201.27344	41424.07031	34832.63672
PF3D7_0726900	3003.791504	8456.859375	14866.24805	11612.20898	4413.588867	4088.054443	4309.224121	7096.673828
PF3D7_0727100	3150.464355	7126.07666	2832.614258	2961.554199	1943.033691	2260.570068	1883.103638	35716.25781
PF3D7_0727200	5227.565918	22447.16797	126411.9688	3061.363525	4355.852539	112641.6563	1880.6521	6010.643555
PF3D7_0727400	532367.1875	613992.9375	473643.6875	534832.4375	515579.6563	481906.4063	807821.25	493882.4375
PF3D7_0727800	44306.88672	100569.7266	38022.9375	33083.63281	91554.40625	65526.03125	53579.74609	46056.75
PF3D7_0727900	2631.538818	18570.45313	1850.382935	2510.208984	7205.181152	2220.070801	2812.552734	2095.88916
PF3D7_0728000	497088.875	661166.0625	749063.125	709784.4375	902355	785404.5625	361078.75	537840.8125
PF3D7_0728800	7510.717285	18986.15234	13830.55176	1976.965576	2393.46582	2565.136719	2535.278809	9469.75293
PF3D7_0728900	3273.087402	3315.608398	1289.832031	3226.177979	2436.986084	2540.895752	4137.279785	2374.249756
PF3D7_0729000	68655.82813	67032.10156	140445.0313	104767.9922	231002.1719	200814.625	191678.0469	105281.6406
PF3D7_0729100	42476.08203	36107.85938	41976.42969	37586.10938	49303.05078	42048.17969	49672.60547	42650.09375
PF3D7_0729200	55270.67188	52099.98047	111800.0078	74482.14844	106114.7656	108786.3281	189885.5	137324.1406
PF3D7_0729300	2339.26416	2325.271484	2209.067627	2932.959717	4348.735352	2606.906494	3076.669189	2697.288818
PF3D7_0729400	3699.495605	6854.112793	2174.226807	3675.431152	3489.359863	1829.561523	3470.082764	1839.949951
PF3D7_0729500	2227.917236	9909.288086	8317.248047	2267.836914	9693.783203	12414.125	1768.419312	7291.386719
PF3D7_0729900	351857.7813	281602.2813	432482.2188	539834.8125	279586.375	280206.8438	992479.75	677340.0625
PF3D7_0730300	2794.374023	12333.89746	13332.5332	3099.407715	2560.062988	2795.812012	2416.863525	6596.514648
PF3D7_0730400	2086.008545	4788.952148	32439.01953	2334.896484	3037.733398	1590.606689	3024.526855	2474.677246
PF3D7_0730800	15000.19336	2252.888428	18657.76953	2221.038086	2804.802734	2907.108887	18676.90625	34753.33203
PF3D7_0730900	93842.97656	139797.6875	97833.5625	116756.0625	88485.99219	73680.95313	62074.35938	109570.9609
PF3D7_0731100	52155.81641	38587.44922	77218.10156	67007.39063	51118.39844	54524.71484	68462.29688	63821.88672
PF3D7_0731300	302343.8125	474162.0625	384356.5625	453620	294291.2813	260108.4688	222422.3125	328142.8438
PF3D7_0731400	10292.17773	19117.91602	15701.74805	3289.856934	3982.952148	2285.686035	4218.942383	2421.113037
PF3D7_0731500	39551.13281	25503.12891	18833.78906	19814.2168	58329.8125	47892.28906	102347.5859	35753.74219
PF3D7_0731600	88732.78906	176653.7344	185438.8281	113796.3516	122014.4766	143364.2656	126575.5391	157919.7188
PF3D7_0732200	2238.008301	3761.498535	1186.680298	3865.767822	3193.064453	1541.784546	3014.45752	1455.543457
PF3D7_0801000	126712.6016	119765.5234	200074.3906	222438.1406	189452	189299.9063	286366.5938	201723.5781
PF3D7_0801500	2000.094482	3816.620117	11778.24023	6373.735352	2491.233398	2823.746826	5317.258789	5957.764648
PF3D7_0801600	24419.19922	24776.50977	1366.556641	1233.528442	56041.86719	46615.10547	55185.88281	15234.23242
PF3D7_0801700	2922.181152	3942.539551	1363.051514	3343.274414	3717.955811	2090.727051	2711.801758	2179.017334
PF3D7_0801800	65593.96094	84364.26563	54144.0625	65460.88672	58247.48438	55951.24219	31961.48438	46796.64844
PF3D7_0802000	16713.26758	40150.29297	18748.28516	26645.22656	13226.68945	12564.90918	9924.258789	10993.40137
PF3D7_0802100	7622.500977	34810.66016	4884.480957	2665.091064	16992.20508	13865.36523	18968.61719	10376.63086
PF3D7_0802200	726144.875	979246.5	280577.125	725465.375	1357877.5	1225724.875	617505.6875	477204.4688
PF3D7_0802600	2020.734375	2778.247559	7494.734863	3064.734619	6407.287109	11989.29297	14016.68066	9735.59375
PF3D7_0802800	2560.30957	8390.231445	2014.987427	2717.835693	2581.165771	1342.64624	2558.687744	5508.401855
PF3D7_0803000	3629.734375	31257.8418	3854.288818	3896.276611	1307.089478	2707.006836	1384.534668	15966.19727
PF3D7_0803100	3018.305176	11978.17969	2385.574951	1229.555664	2585.285889	2421.247803	2525.745605	2461.994873
PF3D7_0803200	22924.25781	16652.56055	17103.73633	13325.00586	33193.51563	34199.41406	49798.59375	46593.95313
PF3D7_0803400	29363.25195	28510.39453	17686.79102	2827.537598	35182.60156	31276.57813	26583.61133	23385.20117
PF3D7_0803500	1628.387451	4939.626953	2413.240479	1506.500977	4955.531738	3621.449707	2475.903809	2973.001221
PF3D7_0803600	3662.862061	3522.251221	3193.445068	2502.999023	6334.726563	2484.249512	2992.108154	2345.290771
PF3D7_0803700	324917.0313	386120.375	414412.2813	432301.9688	572130.875	514488	837364.8125	449784.9375
PF3D7_0803800	8595.37793	63361.08594	26118.95117	7847.041504	14337.95117	17833.21289	23042.49805	24574.64453
PF3D7_0804000	1614.915283	19631.21289	9249.574219	1733.503418	11275.02441	15401.10645	2223.060547	1275.741821
PF3D7_0804500	5675.697754	6638.546875	4783.127441	4700.133301	4129.428711	3314.549316	2045.916504	5872.439453
PF3D7_0804600	6495.752441	18506.04688	20059.41797	17799.36328	12841.03027	20732.25195	14570.47656	12591.69434
PF3D7_0804800	32452.33398	54156.69531	45931.3125	53058.38281	56886.6875	66837.25	95061.5	92533.38281
PF3D7_0804900	32298.45898	42339.63672	62646.50781	52342.22266	47599.97266	79552.52344	64000.45703	47240.63672
PF3D7_0805200	1298.678711	4575.331543	3295.536621	1845.963989	12367.55469	2656.95166	1439.450073	2508.332764
PF3D7_0805700	17700.90625	13007.70215	13233.05664	9154.553711	21745.29492	22242.49219	21134.23242	17648.58008
PF3D7_0806500	28691.69727	30330.27148	17836.83203	34396.95313	38016.40234	33884.12891	37409.60547	22333.13281
PF3D7_0806800	56396.94531	116844.5781	99922.29688	52952.44531	38750.21875	40401.69922	47607.96875	56743.16406
PF3D7_0807000	1596.232788	21395.65625	68623.64844	52930.38281	34270.94922	44483.97656	55980.48828	49776.39063
PF3D7_0807200	8124.22168	11572.61133	2561.113281	2290.13208	2140.958496	2338.5	2073.151367	6011.459473
PF3D7_0807300	76616.85938	161416.3906	66962.23438	57778.11719	53078.17969	38745.01563	60856.64844	79821.82813
PF3D7_0807500	42132.57422	56403.64063	39989.72656	33607.35938	30929.80078	31452.75195	42079.39453	32797.6875
PF3D7_0807600	41601.10547	52666.57813	50221.125	33941.23438	49868.91406	43924.1875	51796.33203	45045.07422
PF3D7_0807800	119277.9375	95593.4375	148507.7344	132426.5	139127.7656	130736.1797	173756.4531	163750.6406
PF3D7_0807900	250260.125	414522.4688	653537.9375	541626.5	618823.5625	561147	470615.3125	336045.5
PF3D7_0808300	51403.25391	97868.75781	75543.89844	132390.8125	176066.1563	176866.9844	211389.7813	149862.1406
PF3D7_0808400	43799.28906	66429.76563	103223.2422	80312.86719	94707.19531	133048.1719	149492.6875	84978
PF3D7_0809900	2416.027588	9620.870117	13065.68164	1901.703857	15475.25195	18417.92188	1799.651001	5353.530762
PF3D7_0810000	174675.5313	258962.4688	514956.6563	309872.2813	738943.75	607232.0625	418337.25	240843.2813
PF3D7_0810200	1600.843506	3374.079102	1630.008301	1709.185791	2859.790039	1464.216187	2327.400879	2218.246338
PF3D7_0810300	68289.1875	37616.57813	19853.79492	13986.32227	69552.50781	60455.80859	54473.07813	48318.37891
PF3D7_0810500	34512.64453	53054.30469	17587.93359	28479.22266	53409.99219	47646.92188	16591.0293	30249.14063
PF3D7_0810600	311329.9375	373019.2188	322359.8125	408371.1875	450901.9375	414726.6563	423673.7813	375108.7188
PF3D7_0810700	16323.91992	35743.49609	36359.13281	3376.306885	4087.615234	2345.748779	4329.806641	2484.734619
PF3D7_0810800	86976.79688	184517.375	166928.2344	165002.4219	104116.8125	162923.8125	121756.8047	98056.47656
PF3D7_0811000	4108.82373	32001.01367	2882.498779	3707.878662	2550.724121	1659.409302	3736.35083	22269.08789
PF3D7_0811200	29342.27734	72050.74219	40866.57031	14024.83203	22519.91797	23555.55078	21239.12305	37952.16406
PF3D7_0811300	22047.87109	15208.44336	31620.23633	22493.16992	42927.16016	34190.42188	54153.86719	28027.98242
PF3D7_0811400	39012.77344	88824.42188	21166.37109	41213.94141	55619.23828	45111.50391	25625.07227	25315.94922
PF3D7_0811500	2891.18457	4982.879883	2916.350098	3629.646484	3494.343506	4524.012695	1633.069336	2856.126221
PF3D7_0811600	125129.4688	132385.5313	127802.2109	91519.75781	209422.9375	205926.5625	269275.4688	206126.7031
PF3D7_0812100	8230.232422	7968.33252	13992.49609	8554.745117	8307.834961	8679.603516	5715.493164	8415.150391
PF3D7_0812400	840670.8125	947397.125	622022.4375	922001.5625	1143506.875	938350	858318.75	703306.375
PF3D7_0812500	15153.30469	22882.26953	34008.60156	4783.668945	20971.05469	23180.39648	38769.47656	32021.27539
PF3D7_0812700	3478.703125	8932.574219	2123.420654	3050.31543	3437.701172	2148.820801	2871.942139	1279.97583
PF3D7_0813000	60126.50781	78640.55469	101793	69517.90625	113074.5547	117703.9063	58838.89453	78465.74219
PF3D7_0813100	2753.764648	2646.133057	2328.455811	2963.838867	7213.393066	4960.088867	5192.89502	2863.07666
PF3D7_0813200	16098.66113	6311.868652	3455.816406	4556.913086	17851.18555	13665.6084	7701.02002	8995.910156
PF3D7_0813300	1184404	1705345.375	1091721.625	1370677.125	1157474.75	1058065.125	649677.5	1002163.438
PF3D7_0813400	150368.3438	220049.9063	171434.875	299282.1563	267536.125	249155.0469	243120.5625	211511.4375
PF3D7_0813500	2731.970947	8771.709961	7219.232422	1938.950439	8282.90332	9622.529297	1511.959229	9496.192383
PF3D7_0813600	8156.632813	8525.861328	14211.87305	9926.928711	17839.05273	16897.35742	14778.53418	13706.38574
PF3D7_0813900	860461	1734542.75	1257646.5	1713104	860056.6875	867828.25	1364870.75	944917.0625
PF3D7_0814000	229597.2813	527749.8125	189961.3594	279704.7813	146938.125	152476.5938	103946.6484	191342.5313
PF3D7_0814200	3639388.75	4234950.5	8803656	5426645.5	4881558	6119082.5	5911704	4736073.5
PF3D7_0814900	119079.25	373825.8438	214154	191888.25	205152.8125	218515.9844	102840.4609	160042.9375
PF3D7_0815200	39113.33203	73868.15625	98528.75	32802.66797	121040.4531	121660.6719	63142.10547	70324.80469
PF3D7_0815500	48871.46484	45486.39063	81256.96875	9028.967773	52313.05078	50253.47266	69523.21094	57408.92188
PF3D7_0815600	320785.9688	374691.3125	564160.75	534175.5625	482427.0625	445374.75	385851.6563	425386.125
PF3D7_0815700	1306.763794	11114.85352	1858.425781	2239.114502	2710.842773	1555.664185	2871.460449	1647.837402
PF3D7_0815800	47951.60547	47980.04688	36940.08984	43378.8125	37511.24219	13715.1582	95681.03906	47395.5625
PF3D7_0816000	3777.185547	30243.07031	22753.08008	7158.647949	17115.74023	18462.78711	2993.90918	2432.022461
PF3D7_0816200	16138.91016	19717.40234	7545.166504	2882.987793	23951.27344	29978.36133	11210.95898	9405.786133
PF3D7_0816400	13263.3252	10935.63867	31037.82813	2184.194824	27276.39258	43485.34766	45449.00781	31382.90234
PF3D7_0816600	135701.3125	181212.7188	110964.3125	135915.2188	227567.1719	182063.75	147944.5781	143482.2188
PF3D7_0817300	3336.563721	11418.56348	1552.941284	2886.223389	2512.603516	6383.305664	3268.916504	6900.284668
PF3D7_0817500	92113.65625	124691.0625	171802.2188	104639.0625	101131.4531	146184.7656	132551.9844	127926.0703
PF3D7_0817600	4832.179199	4586.233398	2185.370117	2557.163818	4880.609863	4918.320801	6358.589844	4149.955078
PF3D7_0817700	63739.22656	32973.86328	21095.49023	15801.25781	44303.67578	39811.55859	80490.95313	70899.84375
PF3D7_0817900	1056231.375	892547.5	1538266.75	1552400.875	2038340.5	1913288.5	1480848.75	1575893.875
PF3D7_0818000	20843.9707	26693.25977	98242.19531	2706.366699	39766.87891	49411.60156	81654.375	58386.41797
PF3D7_0818200	1602635.625	653573.25	1351506	2095208.875	4108396.25	2982308.5	2755416.5	1783687.875
PF3D7_0818400	3820.47583	6376.578125	1742.982788	2947.466553	1619.783691	1392.015747	2721.633789	1314.1521
PF3D7_0818500	13094.95801	16103.80469	17668.07422	2358.765625	28228.24805	31466.36914	2070.765137	13003.78809
PF3D7_0818700	14085.71289	26890.76563	50613.44141	27045.01563	49127.84375	44135.10938	54574.48828	29890.06445
PF3D7_0818900	7486154.5	7498230	6642311.5	8591658	8593498	7823550	4730434.5	5693922
PF3D7_0819000	9805.677734	18022.72266	24063.47266	31130.9082	24562.23047	24584.83398	47245.66016	27206.85938
PF3D7_0819500	8982.100586	5961.282227	9693.303711	1719.096313	7077.807617	2474.347168	1340.520996	9720.6875
PF3D7_0819600	70895.49219	110283.7109	26674.81641	55701.55078	43288.1875	57930.4375	71210.96875	113375.1172
PF3D7_0819900	268912.2813	420929.0625	1001709.125	755163.375	576600.5	894792.5625	919702.125	626881.5625
PF3D7_0820000	2847.950928	7023.058594	6905.150391	6389.016113	6882.633789	6314.802734	6503.618164	8701.632813
PF3D7_0820200	1991.611816	1050.183594	1946.443726	2137.862061	2588.259033	1485.317261	2741.61377	1573.322388
PF3D7_0820500	14347.24316	16301.75977	22562.14258	32196.21484	22395.84766	20213.07422	34595.19531	25321.66211
PF3D7_0820700	34145.35938	47590.1875	47985.70703	16538.33008	35286.34766	44560.16797	65928.65625	56530.60938
PF3D7_0821000	32091.69141	45693.14844	42291.89844	16337.3418	24318.91406	30939.51758	24269.92578	34448.96484
PF3D7_0821200	5903.811523	6702.714844	3179.479736	1879.810669	5599.038574	4653	2298.367432	2192.276367
PF3D7_0821500	2190.598877	26167.51172	17287.05078	1335.704956	19110.45117	3349.057861	13182.85742	19334.20898
PF3D7_0821600	3782.084473	27734.7207	55991.83594	20058.32031	11705.15039	26903.26172	27040.31445	27261.05664
PF3D7_0821700	2492.294678	18383.88477	11261.89941	2205.809082	2111.900635	3054.208008	2098.873047	3456.818359
PF3D7_0821800	657877.3125	1069676.875	557724.3125	578588.6875	934098.125	930903.125	1231075	679231
PF3D7_0822100	6563.981445	8077.489258	26210.73438	25482.56641	19900.625	5138.957031	41868.97266	24015.06641
PF3D7_0822300	128832.4688	168284.1094	67699.28125	104192.6328	97203.47656	72861.625	88332.67188	73801.75781
PF3D7_0822600	131432.125	189356.9844	96605.10938	51977.50391	149109.2813	173047.7031	159597.9375	122525.4063
PF3D7_0822800	15288.18555	20000.9082	19500.16211	7676.484375	10717.29883	7314.921875	3359.485352	11587.06738
PF3D7_0822900	9823.148438	1931.232544	2625.198975	2527.928223	11644.89746	11757.72168	29078.79102	11623.7373
PF3D7_0823100	19216.80469	31275.81055	8280.176758	14380.85254	24159.54492	15187.86719	8072.127441	13164.83789
PF3D7_0823200	428779.7188	722905	721904.375	528309.1875	354197.1563	306908.5938	396664.1875	396137.375
PF3D7_0823300	19558.98047	19610.83594	15422.20117	3268.476074	18691.74219	16737.78516	5763.68457	9592.625977
PF3D7_0823800	99544.78125	168759.4688	48297.14063	218188.0156	53491.17969	51088.62891	87068.03906	55826.67188
PF3D7_0823900	8460.59375	10812.94141	17274.06641	7506.911621	7872.242188	6842.269531	14051.00684	19697.08203
PF3D7_0824200	26067.06445	49411.90625	53572.16797	79894.35938	61232.66016	49274.60547	1449.564697	39182.28125
PF3D7_0824400	96660.64063	139985.8281	83940.78906	104956.25	90979.75781	83854.85156	62532.01172	80796.53906
PF3D7_0824600	21451.29688	29090.37109	29958.20898	21051.84375	46492.83984	45130.22656	24134.89648	25618.9082
PF3D7_0824900	2112.772461	9702.12207	2346.867676	1265.73584	12928.27734	20954.73633	26723.07031	7049.275879
PF3D7_0825000	3878.016846	10593.16797	2565.878662	2443.355957	12922.96875	9659.55957	4718.864746	5291.52832
PF3D7_0825500	26244.43359	35976.39844	33769.49219	23267.63867	35141.90234	27655.42578	19329.15039	23325.07031
PF3D7_0826100	27426.95117	36057.25391	31699.97852	41405.39453	45180.94531	39387.26563	44692.18359	32682.53906
PF3D7_0826300	9092.398438	13198.03906	5509.671875	7016.31543	9692.946289	7380.744141	20785.58984	6680.953125
PF3D7_0826500	31340.40039	59851.77344	27879.13672	28780.42188	31151.08594	29751.87891	11849.625	24597.52539
PF3D7_0826700	1860235.75	2841642	2865957.75	3154452.25	2153864.75	2143140.5	4161201.25	2172608.5
PF3D7_0827000	24650.17969	43398.66797	64444.46875	46318.01563	53932.59375	39250.25391	3699.641113	34416.69531
PF3D7_0827300	5577.622559	11333.42578	13298.79785	5501.467285	1630.338379	3376.46167	5987.584473	5933.135254
PF3D7_0827800	2392.530518	2453.143066	2641.493164	1922.567627	1360.470093	1732.880493	11334.55078	10348.1748
PF3D7_0827900	4452618.5	6493868.5	3442813.75	3549561.5	5131583	4345117	3201380.5	4062719.75
PF3D7_0828300	52126.07813	72167.16406	63316.88281	63484.41016	60233.79688	56790.28125	121573.7734	77958.625
PF3D7_0828500	6294.630859	5407.359375	5793.583984	5679.160645	8909.561523	8321.65625	7758.099609	6079.344727
PF3D7_0828800	23434.64453	13870.30469	8677.717773	5039.912598	27508.11719	29136.76172	69471.67188	32030.83789
PF3D7_0828900	23213.52344	19366.71484	15278.84961	6556.602051	43661.06641	36340.35938	25052.78906	19082.48633
PF3D7_0829000	2744.874023	3857.538574	2680.566895	5679.730957	5515.561035	5201.899902	5315.95459	2734.47168
PF3D7_0829200	98615.45313	143692.1563	132442.1406	126326.1328	93787.125	96584.99219	135679.8438	126129.9531
PF3D7_0829300	100150.7422	113853.6484	136359.7188	162409.75	134411.6406	126486.0313	247522.5938	184458.5781
PF3D7_0830400	40664.14063	181781.2344	103263.0234	58914.25	73106.3125	52061.55469	66209.59375	93833.58594
PF3D7_0830500	74726.70313	83594.94531	101497.7891	82557.92188	51009.36719	51599.51953	64840.40234	66194.67188
PF3D7_0830600	1538.05249	6179.183594	3902.973145	1558.668579	1287.436279	2243.438965	1215.422241	2117.949951
PF3D7_0830700	2249.519531	20629.60352	12447.35352	1814.792114	1767.098267	10782.97754	1765.444824	3369.960938
PF3D7_0831200	3095.271484	7536.09375	2176.459961	2795.108887	10368.36621	2308.411865	4260.890137	2445.185303
PF3D7_0831400	163094.9531	154119.2188	112494.9688	164768.9375	207659.3125	171069.1875	133156.7188	143384.3438
PF3D7_0831600	11919.13574	10322.47754	3208.19751	1911.721436	6144.853516	2267.973877	2263.461426	8615.685547
PF3D7_0831700	3338190.75	4478932	5702966.5	4839641	7232421	6036815	6275391.5	4368159.5
PF3D7_0832000	1309.251465	28449.13672	21872.31445	1831.057129	1701.477173	3523.791016	1802.289673	3732.575928
PF3D7_0832200	19082.1582	14700.54883	56682.66016	30388.32031	2526.220459	1930.546021	3641.828369	1962.35022
PF3D7_0901800	3034.667236	1864.588135	2495.02832	2171.614258	10839.26563	11206.49609	13723.88184	17275.81641
PF3D7_0902800	2844.539795	2249.87085	2289.305664	12848.30566	2650.395996	2687.686523	2807.432129	7668.237305
PF3D7_0903100	60684.29297	99562.5	28889.79297	28850.91406	49320.98828	50393.16797	32409.32227	37065.82422
PF3D7_0903200	188796.3438	234893.6406	257366.9531	244435.4063	346508.25	283952.1563	495986.5	328991.1875
PF3D7_0903400	56588.49219	60898.42969	30597.79102	34582.85938	64686.25781	54377.12109	41760.11719	40033.19531
PF3D7_0903500	11984.27441	7126.490234	8534.830078	5204.570313	9657.791016	9479.714844	11124.42773	8188.459473
PF3D7_0903700	347493.8125	286586.9375	222015.0625	397039.5	472184.0313	387898.8438	309202	331533
PF3D7_0903900	152657.0625	434110.0938	75350.23438	171244.4688	22653.35156	17746.11328	13873.22852	75869.125
PF3D7_0904000	30106.15625	60963.45703	50015.56641	20807.86523	34867.83594	50298.80859	21415.5332	32705.71094
PF3D7_0904100	14129.82813	28757.82813	15982.0293	2370.071533	27666.21484	21696.00586	15725.9082	13178.99805
PF3D7_0904400	39458.28125	74438.95313	81882.46875	7016.257324	75269.07813	67559.32031	70154.44531	71161.36719
PF3D7_0904500	5295.641602	13945.55078	3537.792725	5367.024902	6977.761719	7912.88916	3131.373779	4444.699707
PF3D7_0904600	7881.32666	6522.981445	4332.258789	4099.598145	14522.65918	10833.78223	12802.2207	2074.306152
PF3D7_0904700	116714.6406	224192.2031	147360.5	39558.63281	86810.04688	90347.86719	94456.79688	88921.46094
PF3D7_0904800	133899.6563	208458.4688	181768.4219	222009.2188	343726.3125	239380.5	150639.0313	156233.1094
PF3D7_0904900	78182.98438	79925.65625	51219.71875	60757.70313	126675.7969	102372.2109	100418.5625	79188.53125
PF3D7_0905100	17965.86523	18930.54688	21426.66992	19467.54102	32827.375	26204.24023	34194.80078	25639.24805
PF3D7_0905400	418269.125	332631.7813	552848.5	321222.4375	579823.25	697527.6875	986927.4375	600263.875
PF3D7_0905800	18735.6582	20494.94141	45613.85938	25045.62305	33685.22656	28717.19922	47692.36719	23809.90625
PF3D7_0905900	22388.74219	24725.19336	12743.97559	13173.62305	13186.55176	14145.08496	9476.164063	13097.62793
PF3D7_0906100	12836.40527	38053	14804.24609	17513.09961	13276.2041	12986.62891	6296.448242	20824.08398
PF3D7_0906500	720034.75	1150617.375	1118458.031	673654	17624.97461	16588.58008	9346.583984	7825.669434
PF3D7_0906910	7705.67334	13192.86719	20865.75781	20146.77344	19534.66797	27981.99219	24230.74805	10901.83105
PF3D7_0907000	6177.380371	46093.14453	8325.081055	6403.882813	5769.602051	6283.726074	3813.839111	7458.540527
PF3D7_0907300	33116.39453	28989.57422	18240.32813	38299.86719	46302.82031	42853.75391	31025.3418	27972.88281
PF3D7_0907400	80254.47656	91514.53125	78136.02344	66465.64063	111317.8125	100211.2266	93517.39063	78968.71875
PF3D7_0907600	17739.06445	38895.3125	16637.61133	2779.422119	33853.0625	38394.57813	17601.22266	8703.821289
PF3D7_0907700	22038.98633	68207.20313	43560.48828	17756.86914	28288.74414	48377.03516	30437.53906	39786.27734
PF3D7_0907900	1826.7052	7693.727539	16589.25977	1476.47998	1482.057373	2853.930908	14532.18555	2891.373047
PF3D7_0908000	8249.639648	9781.135742	8932.630859	2281.648193	6533.473633	4932.351563	5820.276855	7708.293945
PF3D7_0908400	1607.103516	44243.37891	3042.366699	1671.06311	1444.181274	2516.577148	1363.39978	2375.810059
PF3D7_0908800	2966.89209	3002.785889	1888.779541	3559.132813	4590.123535	3968.02832	2081.847656	2337.848633
PF3D7_0909300	86551.35938	105372.7734	68913.625	142339	200767.0156	187120.5	103451.5078	109222.6953
PF3D7_0909400	47481.92578	87832.20313	67942.14063	117891.1094	110844.9922	100856.9531	120961.6875	87471.92188
PF3D7_0909600	17887.32031	32823.98047	12337.62012	2847.069824	10922.3291	11173.55078	2531.32373	17518.0918
PF3D7_0909800	37181.28516	62547.66406	3258.30127	1277.115723	20274.68164	3202.155273	139233.4531	66314.71875
PF3D7_0909900	7007.459961	6736.45166	4475.90918	1749.057983	6091.525879	5574.41748	1980.942993	4745.475098
PF3D7_0910100	181030.9531	246950.8438	305584.25	328711.5	348093.4688	236137.4531	287694.2813	240477.3438
PF3D7_0910200	3769.710205	6213.966797	4138.55957	2413.674316	6297.113281	4521.832031	4727.849609	2976.02002
PF3D7_0910300	3225.095947	5687.047363	1201.998413	3461.924561	2752.221191	4509.01123	1230.188354	4837.240234
PF3D7_0910400	18714.50391	38353.72656	4176.299316	32824.59375	1651.750488	3360.095703	1692.61853	26733.64063
PF3D7_0910800	5616.613281	12473.72852	2493.2146	3471.578369	3016.032227	1735.150635	1833.696289	1831.5354
PF3D7_0910900	5490.248047	7826.141113	2414.989502	2360.689453	6552.01416	5125.537109	3067.371582	2240.398438
PF3D7_0911100	22821.73828	133357.1875	45941.54297	31018.96289	12739.91602	13558.55859	5206.546875	22042.45117
PF3D7_0911200	15124.125	1993.293701	2362.666016	1939.529541	2363.00293	1313.911377	2407.064941	5227.874512
PF3D7_0911900	62169.00781	95077.69531	21435.41211	29910.21484	5105.786133	36867.32031	33908.19922	27713.33984
PF3D7_0912000	4011.144531	5455.160645	2820.46167	2156.895996	1444.437622	4170.727539	1530.020752	7454.267578
PF3D7_0912400	56256.14453	75136.5	66883.09375	55299.78906	78840.80469	66069.49219	82685.67188	89241
PF3D7_0912500	185919.4063	231435.2344	182510.7188	207768.7188	267617.1563	225052.375	230351.6875	211722.8125
PF3D7_0912800	5334.72168	22161.95313	9092.828125	12409.15234	4221.328125	3154.891846	1709.218018	4288.690918
PF3D7_0912900	33070.86328	28397.92578	34293.5	23752.78906	35871.67969	33325.01953	34857.10156	19231.79102
PF3D7_0913000	19442.66797	32157.12695	55103.92578	60373.97266	35456.70313	37808.77344	42151.94531	31894.29102
PF3D7_0913200	391507.625	448828.7813	539148.875	705501.5625	767901.5625	642243.0625	443942.9688	512536.4063
PF3D7_0913300	2693.021484	14118.16602	6742.069824	2304.528076	41348.82422	27761.30078	13921.09277	1695.977539
PF3D7_0913400	31499.30469	53933.50391	108165.3672	18714.88672	14918.28809	34002.27344	27207.29297	19242.94727
PF3D7_0913700	3670.726074	8236.733398	12997.30859	2876.695801	3482.748047	1998.635132	3689.101074	2117.054688
PF3D7_0914100	3772.549561	124301.5	2652.692139	2293.308838	1894.237671	3300.828613	1788.28186	3116.193848
PF3D7_0914200	32590.25781	40236.08203	24891.03711	26759.56641	33662.0625	32958.28906	34527.48438	35225.35156
PF3D7_0914300	7518.762695	14337.5625	8315.633789	5199.178223	12109.37988	5651.635254	2889.746582	6422.387207
PF3D7_0914400	79531.13281	44715.95703	79257.51563	36770.01172	152099.3594	139714.1875	278922.5	140230.0469
PF3D7_0914600	36301.78125	39742.09375	36267.19531	2786.608154	40369.05859	42000.71875	34384.32813	37578.91406
PF3D7_0914700	75709.97656	75902.30469	37320.03125	42949.87891	85118.96094	68453.42969	38339.49219	42723.90234
PF3D7_0914900	9183.050781	9823.527344	4121.196777	6133.259766	11384.55273	10056.86133	2211.585449	6665.722168
PF3D7_0915000	1487.064331	1347.968994	1216.807861	1385.335083	4129.517578	1993.954468	738.7894897	2278.409424
PF3D7_0915100	39542.41406	36030.75391	36908.26953	3069.18457	55840.75781	52630.40625	65700.53125	39066.23438
PF3D7_0915400	853469.4375	1178806.375	2341198.5	1915502.25	1149511.5	1759014.875	1697052.5	1138407.375
PF3D7_0915600	1143.774658	1829.440308	4062.351807	3696.719727	1240.143799	453.0808411	1313.622437	2720.536621
PF3D7_0915700	18191.62109	7978.823242	13720.82813	1933.252319	15134.64063	15145.75391	26356.87305	19234.03125
PF3D7_0916400	1349.485718	7571.121094	4500.043945	2168.22876	3747.467041	1809.479858	3537.848877	1708.264893
PF3D7_0916500	4226.16748	14012.03125	18084.91406	2047.155518	1690.918701	6450.540527	1596.335693	9334.106445
PF3D7_0916700	325585.75	324667.5625	438311.0313	417730.8125	389172.25	457241.1563	592401.625	375226.625
PF3D7_0916800	188649.5156	169868.2031	11991.14844	27259.16016	89903.23438	72598.98438	34098.03125	51368.76953
PF3D7_0917000	42483.09766	52788.92188	37020.63281	43328.39063	47877.06641	48264.22656	81755.47656	63973.10938
PF3D7_0917500	27795.14844	38467.67188	18360.76953	7778.10498	31873.77344	25204.93555	22104.24219	12931.32617
PF3D7_0917600	12205.43945	7964.215332	30289.45117	5937.506348	34358.05078	29402.79492	18114.74219	17110.69922
PF3D7_0917900	8152775	7682274.5	13605294	9963289	17199716	15990564	13568830	11299623
PF3D7_0918000	706367.25	768414.4375	167113.0781	222204.3281	393420.0625	359489.5625	306547.0625	351504.5938
PF3D7_0918300	94772.625	183508.3125	54435.01172	62554.73047	29641.59961	25777.03125	14885.21094	69090.39844
PF3D7_0918900	39549.12109	86246.80469	42800.08594	51521.46484	61411.24609	49876.3125	26406.47461	34410.74609
PF3D7_0919000	4361381.5	7006543.5	4332777	5132261.5	4275321	4438076	4612695	5782572
PF3D7_0919100	102033.9531	84590	52268.28516	54938.29688	122156.6875	93545.66406	84306.95313	73251.75
PF3D7_0919400	65994.51563	137126.3438	116448.5156	35617.29297	29112.55273	64940.33984	73107.42969	81027.67969
PF3D7_0919700	8916.765625	23840.13086	7494.775391	8655.995117	2666.554443	5727.981934	2686.65918	5746.043945
PF3D7_0919800	5477.375488	6669.282715	4265.681152	5617.598633	8476.651367	9394.375977	10750.64355	9232.731445
PF3D7_0919900	11548.90332	4899.201172	7787.839844	4300.526855	19791.52539	15461.38477	20667.33594	13541.5957
PF3D7_0920100	23103.29883	62439.16016	90087.25781	43131.78906	19563.83984	42851.38281	33287.36719	37647.69531
PF3D7_0920700	55730.61719	61188.84375	2275.157959	1828.984253	89783.53906	81342.75	31821.21875	39382.08203
PF3D7_0920800	331381.25	435231.5938	709810.1875	573396.875	599930	645144.5	573501.3125	524351
PF3D7_0920900	3624.013672	11759.6875	5872.407227	3503.626465	4820.072754	4887.60791	4085.056396	5824.160645
PF3D7_0921000	79894.82813	126195.8516	53831.47656	85023.5625	122264.3438	115740.5	51423.46875	70448.625
PF3D7_0921200	2282.764893	1366.709717	1698.186279	2450.395508	2966.635986	1702.455322	3142.40918	1803.32605
PF3D7_0921600	2806.409668	4153.357422	2665.067383	1933.065918	2862.458496	5422.242188	1889.541382	3612.914307
PF3D7_0921900	8775.756836	19470.44141	26005.17969	19864.26563	40253.23438	22190.95117	18150.80469	13462.16406
PF3D7_0922100	78903.57031	117101.2344	174638.3906	63869.51563	85331.78125	81224.32813	79558.64063	119946.4844
PF3D7_0922200	5255197	7938464	7684115.5	10129911	10654235	10295386	5750138.5	6823542
PF3D7_0922500	3576053.75	6685306	9162051	8769749	10078082	9087898	8549055	6797657.5
PF3D7_0922600	12325.7373	46106.94141	27864.30859	19633.44141	23867.44922	23401.96875	31246.51953	31662.26172
PF3D7_0922700	9728.626953	21183.58594	16469.2207	13416.67383	30186.88086	29901.79297	33551.67969	20655.25195
PF3D7_0923000	159625.375	262023.3594	296938.5313	347380.5625	424706.8125	392455.3438	346597.4063	219322.2969
PF3D7_0923200	2989.156738	6750.446777	7232.288086	2970.599609	2047.851807	1980.531982	2005.230469	4516.776855
PF3D7_0923400	2683.210205	9943.947266	2304.63623	2641.424805	2181.775879	3801.882324	2059.736328	3589.220703
PF3D7_0923800	54663.82031	57858.96875	71093.75	63389.17188	61946.67969	75236.46875	87200.02344	58565.76953
PF3D7_0923900	286634.7813	395704.4063	259775.2344	263744.9688	378628	330930.4375	397794.8125	291567.9688
PF3D7_0924100	3471.626221	2960.949463	2334.098877	2072.807373	3020.787354	2147.160889	2515.894531	2559.714844
PF3D7_0924400	51817.72266	8963.801758	4752.09375	6607.069336	23453.85352	10979.70801	6850.363281	6770.501953
PF3D7_0924700	49365.29688	90135.78906	172364.9375	93254.28125	52745.44922	116191.9297	111235.1875	87738.59375
PF3D7_0925500	1814.377441	4515.460938	2469.55249	2945.699219	1283.049316	2804.867188	2968.435059	2662.129395
PF3D7_0925600	3645.322021	2977.041748	1436.519287	2896.743408	2805	1354.405884	2648.099854	1119.647949
PF3D7_0925700	25064.91602	45643.375	113257.3359	2928.368408	27102.71875	52654.22266	75131.46094	50957.79688
PF3D7_0925900	567529	777545.5	522575.0313	720673.8125	618344.125	567692.25	678908.6875	563353.625
PF3D7_0926100	5154.709961	6856.822754	1811.901733	3303.827148	5251.081543	4279.82666	3360.797852	1675.010376
PF3D7_0926400	16952.01758	72464.39063	45970.35156	2319.928223	10218.2627	15810.53906	2263.311523	25499.37109
PF3D7_0926700	56767.35156	111036.5156	67348.5	55706.25	70720.99219	74026.38281	15868.23242	69861.09375
PF3D7_0926800	3845.484863	11203.54688	1515.397705	10513.67969	14627.99805	12061.86719	3521.449219	2020.844604
PF3D7_0927100	28937.91797	50006.98438	102993.9453	47085.51172	96760.89063	85451.1875	117911.7734	51936.26563
PF3D7_0927300	19721.33008	17162.10352	10310.32422	8922.064453	17269.26367	16001.99023	17512.98438	17875.17188
PF3D7_0927600	9935.275391	16399.27344	7592.543945	6881.188477	19594.07227	16288.49414	10913.02441	11543.59473
PF3D7_0927800	14487.28125	11712.14258	7216.154785	7554.813477	16689.73633	16467.125	29881.875	7416.747559
PF3D7_0927900	84454.94531	116779.0625	71261.85938	68785.99219	86954.14063	109832.5156	68857.88281	114762.4766
PF3D7_0928200	4262.765137	1974.836792	2997.390137	2029.579712	30553.08203	15160.34961	1582.630493	2757.833252
PF3D7_0928600	4125.751953	10487.20117	18587.12305	2096.980469	1485.708496	3076.930176	1573.736816	3259.23877
PF3D7_0928900	3318.804199	6812.033691	2333.638184	2606.848877	4313.051758	2475.119385	1265.932617	2621.770264
PF3D7_0929200	60167.36328	88366.91406	98309.54688	68650.26563	87679.41406	88989.4375	63734.05469	85423.73438
PF3D7_0929400	1325606.25	1281485.5	758167.75	437442.5625	1012167.25	878916	868234.75	1146908.625
PF3D7_0929900	5853.288086	15947.40137	2182.391113	1974.174316	6271.109375	16515.12305	2531.699219	5488.137207
PF3D7_0930300	2388532.25	1649157	1692056.75	1389816.75	3036296	2422893.25	4257135	3135367.75
PF3D7_0930400	17737.62891	24149.43555	21517.48438	19202.47266	19330.93945	16584.125	1303.391724	22708.40625
PF3D7_0930600	2267.716553	2214.256348	2064.121582	1994.762085	1916.842529	3323.127441	1298.495361	2582.303955
PF3D7_0930800	3958.218506	3823.948486	2975.116211	4495.875488	7518.547363	7106.219238	2716.804199	2694.502441
PF3D7_0931000	6938.789063	10705.53223	11007.58887	9453.981445	15116.43652	10404.69141	12346.95898	10029.21875
PF3D7_0931100	13558.68652	27049.96875	85951.10156	46806.58984	24791.15625	42642.75391	41983.49609	34537.16797
PF3D7_0931400	100820.6797	154321.3906	68776.76563	86034	137718.9531	113813.5703	59179.57422	70134.85156
PF3D7_0931800	38536.63672	33487.87109	27338.79297	14357.40039	40138.32031	38330.35547	22478.55078	28412.24023
PF3D7_0932100	5237.236816	2596.358887	5606.154785	3925.518799	13055.49414	5123.185547	6200.622559	5051.881836
PF3D7_0932200	1493605.75	1638483.5	1340593.75	1333873.25	2843707.75	2668940.75	1902809.75	1180542.25
PF3D7_0932300	42142.92578	77131.78125	61454.46094	47790.01172	57460.42969	69697.71875	49183.1875	45877.28906
PF3D7_0932800	15492.34668	20082.87695	15939.70117	12714.98828	14518.62305	16329.34961	15515.17188	8646.200195
PF3D7_0933000	11114.33789	11784.69043	5523.233887	12622.86816	18538.7793	10828.65234	7571.52002	3654.165771
PF3D7_0933200	61010.97656	64029.17188	40417.35938	19923.62305	80292.27344	58829.52344	52838.49609	44449.38672
PF3D7_0933500	13903.3418	19190.85742	21405.12109	1761.712402	16204.27734	11987.86523	17152.03125	22549.0625
PF3D7_0933600	24338.10938	42619.99219	62759.48047	19174.73242	15451.08789	18137.71875	28690.45703	36078.90625
PF3D7_0934500	186446.5313	246276.3125	118349.3438	153976.4375	207255.5938	194697.7031	87503.07031	125950.6641
PF3D7_0934700	47712.60938	62633.82031	40658.99219	32319.07031	30487.48047	33486.59375	33818.12109	30563.13281
PF3D7_0934800	236184.4219	158856.1094	87503.00781	123420.7109	318208.7188	260139.375	294493.6875	208599.3594
PF3D7_0935000	5208.364746	6338.882324	10462.29492	1457.112671	1764.092041	3653.467773	12638.64063	7015.674316
PF3D7_0935400	2421.422119	37524.75	8565.015625	14774.21777	12171.3418	8702.469727	1549.635132	6086.196777
PF3D7_0935800	929845.3125	1022436.125	604335.625	697319.375	890040.3125	783057.125	608819.75	767941.0625
PF3D7_0935900	368538.8125	488497.9063	332139.3438	430643.3125	328220.4063	272115.3125	227248.2656	281603.4688
PF3D7_0936000	53030.58984	67994.1875	9529.110352	30947.55469	52847.60156	39284.32422	17480.91016	13549.57031
PF3D7_0936300	27376.8125	24712.67188	27047.67383	62095.77734	3361.206787	1622.972534	30107.63086	41484.21484
PF3D7_0936800	203827.8125	375109.6563	280960.2188	252870.1875	371143.625	323236.6875	260873.7813	348787.9688
PF3D7_1001200	4634.264648	13983.11426	1523.32373	1898.460571	2888.101318	1465.963989	2816.95752	2671.343018
PF3D7_1001300	2699.473877	13477.32422	9322.053711	14039.87598	1312.267334	21710.95898	8466.669922	2878.756104
PF3D7_1001500	2818.444336	8018.927734	1981.806885	3070.293213	2935.485352	1224.525146	2394.1604	4171.975586
PF3D7_1001600	62345.28516	65639.1875	89975.1875	72489.60156	82612.84375	85151.19531	146500.5156	114865
PF3D7_1001700	8561.708008	24253.23047	5227.666992	2622.407227	8896.798828	7997.15625	4462.528809	13671.03516
PF3D7_1001900	29673.78516	53617.82422	28175.91211	2818.328613	37453.1875	45045.83984	26457.95703	40104.28906
PF3D7_1002100	142171.25	161214.0156	233109.375	73006.63281	80395.55469	80259.77344	126615.5703	232924.2031
PF3D7_1002400	406823.0313	635120.1875	237111.8438	303055.25	460421.4063	376859.6875	221334.1875	299524.1875
PF3D7_1002700	5144.060059	18904.05664	2497.052246	2512.283691	4672.411621	9219.598633	2264.36377	4207.192383
PF3D7_1002900	207920.2344	189809.2031	169767.875	202082.6719	337004.9688	291065.0938	293305.7188	226665.9688
PF3D7_1003500	278943.875	522859.875	235456.6875	317610.125	425812.8125	361709.2813	244453.9375	253845.0781
PF3D7_1003600	130473.8125	150131.0469	42515.61719	46903.91016	118822.5859	122623.9766	470583.875	236436.5469
PF3D7_1003800	92051.52344	114046.5313	73534.08594	80831.05469	106629.7031	91938.46094	76634.95313	79079.5
PF3D7_1004000	601486.75	1211098.375	1097120	1136356.75	818412.4375	756557.25	802121.1875	755989.9375
PF3D7_1004200	2209.603271	4985.150391	2882.635254	1956.953979	2985.744385	4923.770996	3820.739014	3464.293457
PF3D7_1004300	89313.0625	86119.71875	96781.375	116213.6484	82099.13281	77246.24219	148521.8438	103843.7969
PF3D7_1004400	246851.9688	484664.1563	155172.3438	238965.8594	305583.1875	262701.9688	126514.9297	156577.6563
PF3D7_1004500	16789.76953	63589.82422	10207.95996	6797.539551	9882.744141	7884.232422	4955.930176	19195.33984
PF3D7_1005500	15488.95898	19599.82227	35792.73047	2560.497314	28077.56445	30009.125	26988.50195	25467.61719
PF3D7_1006200	3253847	3219299.75	1772974.75	2575225.5	4322723	3634785.25	3431438.25	2523462.5
PF3D7_1006600	3472.791748	3124.943115	4142.756836	3040.655518	3681.25	2112.549072	3899.364014	3987.058105
PF3D7_1006700	8124.756348	19441.55469	29455.98633	25282.30078	8304.012695	12326.83496	8627.603516	12501.39844
PF3D7_1006800	3921864.5	5461930	3902654.25	4322617.5	4528933.5	4166239.75	3149701.5	3972799.5
PF3D7_1007000	5220.083984	9701.121094	2347.23999	1648.141968	1361.339844	2372.220703	1285.192139	2347.762207
PF3D7_1007200	29012.70508	30274.43555	20710.3125	26349.11914	30571.0293	43727.89063	54664.08984	50003.73828
PF3D7_1007700	104618.5313	157881.1875	126342.6953	138272.5625	171661.2813	150049.2188	114302.0625	97093.46094
PF3D7_1007900	860261.0625	1159164.75	1595676.125	1317189.625	1225576.5	1737214.5	1444126.5	1067283.5
PF3D7_1008000	2044.470215	2579.972168	2082.687988	2510.070068	7651.126953	5147.279785	4381.269531	2100.898193
PF3D7_1008100	25694.27734	28058.4707	55980.24219	29181.2832	31638.87891	43101.46484	56864.15625	40209.14063
PF3D7_1008400	190681.625	161166.75	180710.6563	248314.4688	283997.375	297779.5	360464.875	181861.2031
PF3D7_1008700	1737109.25	1691658	2987008	3481196.5	3567367.5	3767973.5	5636302	2817173.75
PF3D7_1008800	13998.08887	20947.52539	14649.08301	14646.53613	19143.27734	16113.62695	13720.50488	13876.95703
PF3D7_1008900	1053650.5	1610126.25	1340105.75	1335102.25	1751897.625	1588454.25	1306832.375	1613336.625
PF3D7_1009400	14725.16504	17595.58789	51902.25	26741.28906	28932.17578	36392.08594	51523.03906	52013.71875
PF3D7_1010100	14420.02051	17152.30078	15960.30957	31976.71094	13052.73242	13051.03809	21202.57422	16544.82813
PF3D7_1010200	5573.327148	9524.575195	3975.634277	2182.103271	4059.518311	3370.12207	2798.349365	2988.11377
PF3D7_1010300	198455.0469	955149	74182.49219	1758.44397	2128.906738	1221.709961	2255.044678	1294.096436
PF3D7_1010600	99486.85156	210497.8906	70921.8125	118731.4141	133099.5469	114808.6328	61036.57813	82681.51563
PF3D7_1010700	73412.32813	78098.8125	46088.625	42875.37891	72748.57031	60621.48438	60494.47656	41931.70313
PF3D7_1011000	37183.16797	15320.96289	18168.4375	19678.38867	40218.75781	39786.25	42581.90234	30690.5957
PF3D7_1011200	5432.935059	31438.10156	22857.78906	3395.474121	26557.36719	4861.797363	33460.78125	34520.01172
PF3D7_1011400	46554.73438	50528.50781	41333.30469	35322.21484	32276.24609	28765.99414	43992.99609	34536.05078
PF3D7_1011700	56518.29688	67803.55469	38613.77344	51636.84766	67147.88281	68279.25781	34675.61719	34558.55469
PF3D7_1011800	812494.6875	1396733.75	793438.5625	1079466.5	881549.8125	785642.875	876004.125	710249.25
PF3D7_1012200	13029.31836	13602.36133	11914.63672	7517.067871	13872.74316	18062.23242	17323.81641	28333.84961
PF3D7_1012300	1256.578613	7063.496582	3188.703125	1907.810791	1575.822266	2745.969482	1487.677246	1962.276855
PF3D7_1012400	2553963	4530550	1961018.25	2540366.75	3628049	3312289.75	1928493.125	1977090.875
PF3D7_1012600	17429.78125	31329.76563	31236.53125	28688.69141	19600.53516	23970.08203	11787.30762	21814.30859
PF3D7_1012700	12417.39453	16150.92773	18312.89844	11753.13477	19463.05078	19883.7168	30298.20703	23321.41602
PF3D7_1012900	28792.91406	64458.86719	42001.43359	36137.40234	13634.11719	13343.5293	19902.24609	31003.21289
PF3D7_1013100	10107.90625	3431.42041	13304.22559	25589.54883	20901.81641	47577.28906	2401.337402	15261.72461
PF3D7_1013200	4301.907227	2911.237061	2229.516602	2246.033203	4510.285645	3851.334473	3497.237305	2167.844238
PF3D7_1013300	70695.22656	151823.4688	94095.00781	68355.29688	55488.66406	52790.87891	78250.17969	78467.88281
PF3D7_1013500	3969.685303	4509.316406	2594.564453	2344.687256	6368.124023	3374.779053	1828.345703	5591.380859
PF3D7_1013600	15593.05859	41728.47266	13296.51563	11088.22852	19061.43945	16164.68262	9393.983398	12126.89063
PF3D7_1014100	10184.61133	7171.712402	1732.903809	2469.905518	13365.43848	8964.697266	10102.87695	31119.57031
PF3D7_1014600	80125.80469	69915.00781	73107.39844	68873.61719	96903.75	81972.22656	80382.98438	83717.14844
PF3D7_1014700	4137.247559	33133.57422	47775.00781	25545.08398	13662.09668	14381.75684	16818.86523	23932.14453
PF3D7_1014900	63784.00781	22058.37891	19329.24609	15663.72949	76126.13281	62764.94922	87892.57031	64300.67188
PF3D7_1015000	25973.27344	18180.44531	2609.388916	1594.713623	1930.682129	3998.479004	2045.075195	4235.38916
PF3D7_1015200	229216.8594	357723.5	210099.2656	393739.0625	347080.9375	286867.375	255866.0313	220230.0625
PF3D7_1015300	10765.47168	19251.28516	4409.723145	22034.77148	14227.72461	12923.66406	4551.570313	5850.578613
PF3D7_1015600	837509.9375	961374.8125	1030315.25	1150608.25	1346939.375	1185092.375	922725	933586.0625
PF3D7_1015800	142713.9375	351173.3125	198353.4375	135228.7969	162458.8125	167276.5469	159854.1094	134594.5
PF3D7_1015900	5092256.5	7178753	9472916	8055482.5	7151313.5	8306133	8188593	5057119.5
PF3D7_1016300	529717	893806.1875	264549.625	449299.1875	540962.6875	407371.5625	277938.0313	243404.5781
PF3D7_1016400	44757.01953	69878.71094	66958.49219	49437.56641	53876.60547	63764.98438	46599.40234	41409.34766
PF3D7_1017000	27384.30273	40916.92188	34149.46875	32187.18945	33626.5	31544.08203	28232.31055	30469.86719
PF3D7_1017100	3080.633301	2732.640869	2166.166748	2808.390625	10973.61035	13055.54297	2189.93335	3816.097168
PF3D7_1017300	6887.773438	12147.81836	7694.714844	9882.634766	9108.170898	11282.14941	3782.644775	10259.5
PF3D7_1017500	16522.60547	19044.24023	12068.4248	2489.27832	13628.1377	23343.75781	22400.70508	19709.32422
PF3D7_1017600	1384.601196	32484.5918	1969.123047	2113.239014	16469.39258	18038.92578	2710.037109	21956.99414
PF3D7_1017900	31396.22266	42855.62109	46730.96875	32504.53906	39185.01953	39880.40234	41175.88281	30948.04883
PF3D7_1018200	18271.99023	11524.55664	11190.50293	10993.98145	36092.93359	31596.73828	86693.61719	32095.56445
PF3D7_1018300	26149.95117	36953.25	31189.21289	23053.43555	53555.94141	49501.90234	49893.21094	34209.85547
PF3D7_1018500	9565.649414	3222.205078	5361.32666	4643.813477	18168.92969	15158.74316	10893.36133	10955.24414
PF3D7_1019000	17822.50195	22827.74609	18543.75391	21674.97656	18567.63281	19735.31055	25567.4668	26827.10938
PF3D7_1019400	91654.39063	107043.4531	135117.1094	151072.9063	79275.57813	73881.52344	141103.2188	126539.2031
PF3D7_1019600	6535.639648	7420.217773	12611.17676	2581.003662	7077.025879	12428.77734	1715.287231	5439.455078
PF3D7_1019700	5209.595703	5063.890625	1808.6875	4676.113281	5346.892578	2888.930664	6175.415039	1435.352783
PF3D7_1019900	9134.148438	38141.08203	11547.12695	12257.75977	56902.08984	47768.01563	47919.78125	45369.01172
PF3D7_1020700	5983.888672	3548.064453	4769.380859	1911.862549	27142.78125	3352.845215	3058.113037	2750.238037
PF3D7_1020900	340976.3125	276776.5625	529844.3125	364007.75	340510.4063	448379.3438	434919.75	509652.7188
PF3D7_1021400	6164.269531	16606.95703	5608.268066	3081.358398	2822.192383	3933.773438	2131.190918	9024.043945
PF3D7_1021500	27219.53516	26192.90234	26511.19727	22698.57422	30517.2207	24998.48242	18029.04688	21195.82031
PF3D7_1021600	56870.92969	73314.49219	78965.55469	102492.4609	111863.5078	106927.1641	118140.9141	84681.32813
PF3D7_1021800	5579.143555	11070.19922	12925.82324	2418.733887	12273.27734	5677.709473	41912.65625	24701.07031
PF3D7_1021900	13684.76563	25969.85547	18949.78711	15490.89063	20473.95508	21138.45313	13779.48535	18948.50391
PF3D7_1022000	1900.989868	2301.77417	1352.124023	3077.548828	3725.916016	2138.181396	3946.677002	2264.868896
PF3D7_1022300	3191.158691	1629.057007	1257.546265	3309.005859	4006.135254	2298.990234	4243.499512	2435.205566
PF3D7_1022400	147000.5625	152591.7656	64799.23047	80815.57031	126540.2188	109465.3984	68184.24219	94534.77344
PF3D7_1022500	26032.12891	7741.856934	5568.560059	1466.453613	5865.94873	6098.722168	8568.798828	16341.94922
PF3D7_1022600	15246.79297	29747.03125	2650.330811	1570.078735	26083.04297	22176.58984	2013.483154	4169.961426
PF3D7_1022700	3677.529541	7663.579102	1981.387451	2474.763672	2689.602051	2312.679443	2773.148682	2868.862305
PF3D7_1022800	19379.50977	22283.28516	1716.60083	2089.024658	50287.59766	47000.25391	44450.37891	21668.69531
PF3D7_1022900	2976.351563	24813.94531	35189.28906	2906.787354	31507.68359	29970.18945	2266.661621	20032.57227
PF3D7_1023100	86307.44531	73434.96094	38136.89063	57437.98438	76651.85156	85878.75781	36426.58594	44919.63672
PF3D7_1023200	24718.38477	47332.58203	26048.77539	47505.14063	60691.24609	58316.72656	25812.85547	34983.16016
PF3D7_1023900	66861.70313	97747.73438	92244.49219	81026.41406	80521.26563	82956.8125	108225.2891	92994.375
PF3D7_1024200	1908.060303	11083.1709	12769.50879	1256.414185	2479.677246	1423.005737	2626.598389	1507.31897
PF3D7_1024300	9618.546875	15844.06445	26334.9375	9670.555664	19993.08594	20339.95117	19709.02344	18568.52148
PF3D7_1024800	49845.29688	80930.5625	47215.75	55892.85938	27820.42383	19532.78125	15528.92773	25888.0957
PF3D7_1025000	15172.58789	20526.55664	22585.40039	13768.38574	19846.71484	19989.5957	37456.63281	33024.00391
PF3D7_1025100	16374.12793	17808.96875	17782.0332	15569.17188	18785.03516	19610.79297	34638.21875	21483.51367
PF3D7_1025300	16665.05664	30769.28711	28026.76758	9247.374023	18453.97656	18437.44531	9900.566406	20438.20508
PF3D7_1025600	2644.65332	3183.126221	9514.667969	3271.363281	3436.938477	1972.346802	17359.88672	19815.61523
PF3D7_1025900	2454.314697	1702.969116	4252.962891	2394.80835	3328.053467	2603.195313	5360.106445	5437.557617
PF3D7_1026000	76493.05469	130902.9609	125999.1875	110422.1406	124219.8906	144456.6094	57612.26953	90345.65625
PF3D7_1026800	1835646.25	2268167.25	1669189.25	2694179.75	2435572	2217281.25	2015785.875	1542026.625
PF3D7_1027100	5597.304688	9147.478516	1740.590332	2162.195557	3825.282715	4000.819092	2938.029053	1987.064575
PF3D7_1027300	928746.1875	661317.8125	481582.2813	328707.0938	510661.8438	568772.625	450008.2188	654275.75
PF3D7_1027400	2653.591797	66657.95313	80120.9375	20151.90234	44547.19141	47660.96484	49951.75781	55130.20703
PF3D7_1027700	115243.3359	118375.7813	65728.32031	58526.07813	153849.2656	134669.5938	99637.625	106030.875
PF3D7_1027800	1877070.25	2975530.25	1247336	1881385.25	1989424.625	1825928.125	1163580.125	1216149.25
PF3D7_1028200	6560.958984	6029.470215	502895.625	219331.4063	5854.370117	8088.464355	4385.392578	231773.2344
PF3D7_1028300	3270.706055	13782.46875	17536.03906	16550.11719	10584.61035	10689.24512	14572.65039	13188.17773
PF3D7_1028400	12419.23926	31854.85156	37273.54297	24697.19336	11869.63477	14229.57617	5302.558105	13505.75781
PF3D7_1028500	2008.663818	6581.315918	1929.9198	2156.16626	2610.419434	1498.034424	2765.087158	1586.793091
PF3D7_1028600	12543.90234	28888.79883	9298.199219	14654.92676	15565.88379	28268.27148	4175.999023	11390.03027
PF3D7_1028700	6058.973145	3960.534424	2081.086426	3746.338867	6613.646484	2777.544434	4869.807617	3762.33667
PF3D7_1029400	1267.180664	1840.950195	3215.606934	1891.981812	1562.747681	2765.797363	1475.333984	6029.817383
PF3D7_1029600	1309149.875	2457809	730897.9375	1450904	1762205.75	1427502.5	949111.0625	983829
PF3D7_1029900	2474.799316	3815.527832	4902.533691	3712.613525	4865.299316	10715.00195	11230.16113	12675.97754
PF3D7_1030000	49142.94141	65853.64063	26169.04688	26555.88281	49024.66797	46128.80859	26392.63867	38509.41406
PF3D7_1030100	15650.14941	20662.55273	4438.678223	9941.295898	20266.46289	14353.45117	10754.78125	9118.71582
PF3D7_1030500	5489.866699	31816.36523	6216.481934	3503.550293	2681.219238	8414.22168	2903.072754	5072.981445
PF3D7_1030600	7266.101074	21669.99609	7688.852051	2066.487061	1951.067627	4850.088867	1930.449829	7351.353027
PF3D7_1031200	19156.94336	9249.669922	10835.14258	4592.697754	17969.03711	24049.22266	40451.57813	26180.39648
PF3D7_1031600	5392.156738	7086.991699	2679.057373	5163.086914	27145.60547	15595.7627	3098.44873	7698.09082
PF3D7_1031700	3967.497314	2359.287598	3021.248535	1739.581055	7370.889648	5570.642578	1784.086182	2784.490723
PF3D7_1031800	901.52948	1724.085693	3433.330566	1771.877686	2042.951904	3641.48291	1862.484741	3857.240967
PF3D7_1032100	8348.173828	18814.85547	11330.09961	6724.708984	7617.993164	10209.46289	5503.121094	12848.01074
PF3D7_1032500	115562.2891	118853.1641	21714.18164	42327.48828	101980.5156	78886.10156	74299.45313	40026.21875
PF3D7_1032800	35400.26953	40392.68359	40587.80078	56329.80078	50585.9375	54848.77734	51202.60938	40559.92969
PF3D7_1032900	31703.44922	16075.23828	11168.62891	9105.211914	9919.363281	8842.443359	11059.75391	10379.20996
PF3D7_1033100	22458.9707	74062.40625	25970.96484	40994.69922	31844.83008	26433.38086	7530.44873	10754.46777
PF3D7_1033200	310378.25	566429.6875	776788.5	413171.6875	290778.9063	425862.5938	338616.5	512398.8125
PF3D7_1033400	67890.61719	244226.1094	107086.2813	111053.7188	67561.71094	93835.04688	70326.4375	77018.35156
PF3D7_1033500	8087.646484	6090.022949	6896.481934	1948.243408	4452.132813	2785.915527	1926.431885	3959.893066
PF3D7_1033600	25841.1875	35765.71094	8898.737305	25030.15039	54753.47266	38365.20703	28059.87305	23256.06641
PF3D7_1033700	141306.875	169948.3906	303471	245856.1875	233265.1563	284310.4063	430206.75	309529.8438
PF3D7_1033900	3455.126709	30528.55469	32435.88281	2808.85498	87728.53125	88998.875	96033.125	62822.66406
PF3D7_1034000	5759.361816	11868.14258	2733.935547	3396.885742	5671.034668	4512.013672	4668.23291	4271.958008
PF3D7_1034400	10487.72656	18431.67773	10028.71582	8373.615234	15497.20801	13777.61133	5574.46875	14356.04297
PF3D7_1034900	606377.0625	739300.6875	691212.1875	809379.4375	849540	707088.375	652469.125	585269.5625
PF3D7_1035100	8001.40625	9677.850586	2730.199707	2228.204102	20145.50977	16492.28711	7526.943848	6937.539551
PF3D7_1035300	6322.682617	5685.374023	14897.2832	2819.471436	12229.44922	20219.17188	36575.03906	24304.66016
PF3D7_1035700	8933.660156	3099.504395	5863.209961	2692.518555	5196.317871	7024.491699	8936.12207	12311.63867
PF3D7_1036700	3549.125488	6698.808594	1576.123779	2736.60791	15899.20703	12036.45117	3509.451172	5336.149902
PF3D7_1036800	1381.118164	1046.193848	2916.579102	1426.749512	583.3286743	3577.337158	1829.676636	3789.294678
PF3D7_1036900	118165.5781	116599.2891	71002.24219	85135.79688	151805.7656	128193.3125	74701.625	71809.61719
PF3D7_1037100	40156.75391	64207.4375	62517.10156	52885.125	41330.39844	40197.17188	39995.08594	43588.84766
PF3D7_1037300	449256.2188	850713.75	478698.5625	470840.3125	612356.875	495240.6875	422256.4375	438955.5625
PF3D7_1037500	5593.811523	5083.001953	8483.795898	2249.5625	9639.839844	15474.7041	34728.73828	9360.431641
PF3D7_1037700	14048.52051	19460.7832	15438.81445	11593.83203	11283.83887	9736.401367	5101.689453	8178.839844
PF3D7_1038000	483038.4688	1746410.625	389333.125	389954.4063	482442.625	441557.9688	294751.5313	541636.75
PF3D7_1039000	3299.83374	3263.419922	5858.291016	3651.754883	2001.756714	3977.2771	3981.984375	11725.4707
PF3D7_1039100	402490.1875	598866.0625	450094.7813	697689.0625	697438.125	659339.125	952865.375	420715.9688
PF3D7_1102500	72031.26563	58150.4375	41657.86328	55904.39844	8549.525391	3325.051758	13186.61621	3482.193604
PF3D7_1103100	724056.9375	1176065.125	2249809	1581848.75	1177216	1742517.5	1148083.75	1467354.25
PF3D7_1103600	18894.77734	39300.13281	36583.69141	4308.734863	28392.84961	25718.45703	23529	29650.57422
PF3D7_1103700	241250.875	238970.2188	140189.75	248727.2656	251297.5938	214750.8125	199112.3125	194990.1875
PF3D7_1103800	1979.102051	4101.746094	21298.40234	2008.467041	20883.93359	16065.44238	1996.437988	16802.46289
PF3D7_1104000	110649.3281	162040.2031	165895.7344	248729.5156	147684.3438	165879.5	160541.6875	146217.375
PF3D7_1104100	45040.95313	21401.65234	31514.08203	2728.959961	66245.82031	55842.91406	48483.54688	35513.73438
PF3D7_1104200	182101.2656	261526.5781	283026.5938	181954.7656	279319.6563	259472.0469	264114.8438	270928.3125
PF3D7_1104300	4107.666504	5110.602539	4035.637207	2521.196045	9632.332031	7358.524414	3370.282715	3942.336914
PF3D7_1104400	500563.125	916122.75	595870.1875	520582.875	553939.125	533034.3125	612232	582177.3125
PF3D7_1105000	1141411	609038.875	1880082.75	1221249.875	1533156.25	1304259.5	4310666	2413489.5
PF3D7_1105100	15721952	12125592	14284122	11023936	20988626	19793226	25322648	18446176
PF3D7_1105300	11493.15918	21854.43359	3343.845947	3409.871582	9401.080078	7435.419434	3060.593018	3644.775146
PF3D7_1105400	1025520.813	2312409.75	1327964.75	1408947.375	1044962.875	1011067.625	671378.9375	855723
PF3D7_1105600	69641.67969	129764.9297	78874.24219	77303.28125	46751.72266	44214.72266	41397.30078	63672.09766
PF3D7_1105700	11589.96777	16132.80469	14858.21777	14206.79688	12675.49902	13812.72754	15747.52246	15050.95605
PF3D7_1105800	208243.8594	505098.1563	180349.7344	121153.75	284325.5938	248703.2813	161603.2813	231471.2031
PF3D7_1106000	147818.5313	203302.0781	188176.75	169351.8438	182014.9844	174334.0781	153019.3594	163155.0625
PF3D7_1106200	11374.07227	15943.29492	24358.43945	2731.996582	12631.72852	11264.13477	2517.043945	2782.222656
PF3D7_1106700	3885.32251	8632.373047	5442.571289	10880.88184	7816.510254	7705.514648	6620.405273	6340.917969
PF3D7_1107000	52671.61719	61575.84375	66642.24219	53153.88281	51561.05859	50663.78906	110526.8359	84109.99219
PF3D7_1107100	3136.426025	3563.525391	7038.78125	2168.955566	5199.59375	6869.07959	4621.974609	6644.746582
PF3D7_1107200	29657.45898	37093.65625	51107.39063	55131.17578	55542.70313	51147.23438	76545.57813	43037.49609
PF3D7_1107300	368802.0625	480191.375	146410.1094	294458.5313	546814.5	431979.625	219284.1875	214302.4531
PF3D7_1107400	26737.43359	35370.66016	29494.20703	22167.31641	12927.59277	23510.69727	16868.42578	17026.90039
PF3D7_1107500	23259.82031	18559.26367	36339.17969	34478.19141	36776.57813	68429.39063	47981.90625	33134.96875
PF3D7_1107700	3287.105713	1968.824219	2507.530029	2153.760742	3877.239746	3814.102539	122720.25	59805.90625
PF3D7_1107800	29355.50781	32695.11328	14388.00977	11322.85547	20041.20117	17713.49805	20168.24609	30068.84961
PF3D7_1108000	23035.31641	43918.85938	33418.64844	28927.84766	56241.58203	47404.37891	20568.48633	31899.31445
PF3D7_1108400	114913.9297	161360.4844	168712.3438	163339.3281	120857.8125	136424.6563	125925.5	136584.2813
PF3D7_1108500	41582.24609	31296.88281	85141.88281	45097.87109	83158.17188	84648.47656	100741.0313	72335.30469
PF3D7_1108600	5917823	6887631	3075742.5	4307386.5	7298636.5	5994186.5	4883962	4230482
PF3D7_1108700	292632.4375	313480.125	299929.9375	290347.2813	428064.5938	374242.2813	454281.3438	346100
PF3D7_1108900	2900.74585	11741.4834	2039.677612	2982.550537	5133.74707	4292.875	2325.740479	4052.749512
PF3D7_1109900	448931.9063	1094098.375	414747.8438	587517	639161.3125	611732.1875	318552.75	442965.625
PF3D7_1110100	2587.878174	56183.89844	20045.68945	1917.145142	34768.97266	26383.73047	20237.23438	22601.43164
PF3D7_1110200	10088.5166	9566.125977	15236.41699	11768.85547	14646.35449	16805.98828	25011.87109	23937.72656
PF3D7_1110400	48061.4375	68817.44531	50899.47266	50616.69531	38117.58984	36695.0625	53684.27344	54095.07031
PF3D7_1110500	47057.85938	79822.39844	78454.03125	50521.66797	66767.40625	69051.32813	56633.58203	54012.08984
PF3D7_1110700	13870.63184	8435.614258	10937.65234	1933.237305	16193.80469	17333.06055	15404.59375	18130.17578
PF3D7_1111100	9765.219727	14081.59473	12464.92383	6794.783203	12066.92676	14309.06348	6421.597168	10889.69727
PF3D7_1111200	1693.794678	15699.20801	2408.845215	1727.478271	2091.417236	1200.195923	2215.333984	1271.307739
PF3D7_1111300	23323.81055	20423.07813	17158.52734	25211.86133	26834.15234	21219.99219	27680.72656	19944.5
PF3D7_1111500	67641.02344	119901.3281	61142.53516	75976.98438	91217.83594	81951.5	63008.625	73728.17969
PF3D7_1111800	3012.026123	953.2033691	2117.925049	2872.359131	3914.369385	2246.328613	4146.295898	2379.423584
PF3D7_1111900	2721.09668	24154.40039	3869.831787	3880.627441	36129.40234	35870.16797	19258.73828	2855.880615
PF3D7_1112500	2402.993896	99233.13281	1777.05127	2592.909668	3139.174561	1801.469482	1749.137207	1908.206787
PF3D7_1113100	14848.00293	36251.16406	65170.41797	29941.03125	31878.02344	25047.61133	31394.4375	54308.78516
PF3D7_1113300	79371.39063	68396.58594	29365.01172	31838.51758	53646.60156	47299.32031	34695.69141	39674.05469
PF3D7_1113400	246504.25	290948.5	129371.7344	234444.0938	345305.5938	295925.8125	159441	165701.0781
PF3D7_1113700	24488.95508	38755.875	49303.92578	25449.2168	35128.35547	47895	41551.61719	32946.95703
PF3D7_1114100	14910.7207	28558.74609	30409.60156	14046.97363	31913.38672	34566.61328	27506.8457	34144.91016
PF3D7_1114100	88231.55469	96713.28125	41445.19531	53412.99219	110199.9844	88624.79688	108974.9688	73873.14844
PF3D7_1114200	28532.61328	43918.14063	57027.15234	64130.89453	35120.24219	36089.48047	54384.72656	47904.89453
PF3D7_1114700	2945.577148	15792.44336	10053.6416	9307.578125	13926.86523	13405.00195	11088.27832	12195.52832
PF3D7_1115200	2325.160156	3803.955811	1754.701782	2044.696899	2676.78125	10072.75098	10081.42578	6541.263184
PF3D7_1115400	280187.6563	304240.5938	336971.4063	161642.8125	164556.2031	204703.2969	227157.7031	264673.3125
PF3D7_1115600	2509691	2036977	2750976	2091253.75	3595724.5	3098633.5	4925323	3520373
PF3D7_1115700	231314.6563	356423.1563	216559.8906	332946.7188	146229.1875	167145.4688	113043.3906	154194.0469
PF3D7_1115800	5136.741211	31274.50391	9204.766602	6194.059082	16350.75195	13966.02637	5937.030762	2970.547363
PF3D7_1116000	76753.25781	38066.13281	21688.56836	9915.175781	53975.875	55936.90234	71520.98438	67225.6875
PF3D7_1116100	5341.219727	14515.3457	2849.266113	2551.904785	5607.574707	10022.20996	4107.348633	18310.0918
PF3D7_1116200	101068.9766	112410.7344	160257.5469	259765.9688	118085.1484	122839.2891	254501.4375	129417.5313
PF3D7_1116300	42473.34766	55246.47656	45008.24609	51198.61328	53397.09375	74991.28906	41713.80078	39934.03125
PF3D7_1116400	11624.9668	11285.79492	13244.03809	12735.83691	15241.91309	14440.04297	19619.02539	14047.23047
PF3D7_1116500	152618.0938	185579.5156	261591.6563	221956.4844	358812.1875	328586.5938	732572.5	362497.0938
PF3D7_1116700	615788.0625	1246279	877072.9375	1234503.125	1045558.75	1051264.25	611271	598984.625
PF3D7_1116800	210206.8438	477777.7813	454380.0938	395228.9688	208361.3125	192254.0313	174620.6875	242317.8125
PF3D7_1117100	30216.94531	19680.03516	42290.35938	38752.99219	26462.05664	25797.05664	39484.29297	31528.51172
PF3D7_1117300	117760.6172	220067.1875	91325.64063	65757.78125	59378.86328	62033.46094	50324.88672	113613.3047
PF3D7_1117700	5026925.5	5780908	5007138	6998369.5	9554592	8369503	8148124	5438692.5
PF3D7_1117900	8136.51709	9810.421875	16157.0332	2714.060791	9340.099609	10605.23438	16625.15625	17568.94531
PF3D7_1118100	2373.705566	2454.571533	1931.853027	2390.405518	4713.912109	2312.545898	2187.998535	1750.731812
PF3D7_1118200	519321.0313	942255	1175195.625	989640.4375	1079555.25	1017990.063	819848.0625	720538.125
PF3D7_1118300	218280.6406	269349.5938	247479.3906	305637.625	317124.9063	291480.875	382010.4688	219789.125
PF3D7_1118400	5407.214355	10157.50781	2056.34082	2723.157715	18168.15234	14083.50977	2594.062256	17753.7168
PF3D7_1118500	64932.39844	85190.38281	73144.92188	41481.10156	54283.01172	55871.69141	58725.60547	65307.92188
PF3D7_1118600	3990.577393	6451.013672	4703.606445	2653.838623	3468.291016	4232.574219	3620.169922	3437.748779
PF3D7_1118700	3271.924805	1590.885254	2412.698242	1601.866821	2248.625488	2197.437256	3359.901611	5269.580078
PF3D7_1119000	74121.57031	113152.5391	87298.14844	104345.4844	55459.80469	60689.79297	78610.07031	85287.38281
PF3D7_1119300	30024.11328	37572.37891	83418.32813	22564.64063	82768.67188	86401.625	113993.3281	117579.8281
PF3D7_1119500	35935.14063	53109.09375	52037.98438	41408.46094	54284.63281	47007.48438	41207.38672	49912.73438
PF3D7_1119800	23886.01953	67606.24219	15598.31055	16309.47559	6885.82373	6747.386719	11889.13379	20318.02539
PF3D7_1119900	3168.202881	4906.701172	2809.58252	1701.425171	1959.45459	2940.724854	1556.522949	2915.601074
PF3D7_1120000	372337.6563	329444.7188	170768.125	403636.125	552509.6875	396920.2188	210075.3438	169190.7188
PF3D7_1120100	1730591.625	2170486.25	4745078	3337198.75	2920006.5	4315790.5	5566910	3161262
PF3D7_1120400	10999.75	20172.86719	30648.83008	25256.74023	5563.28125	14741.02539	3452.299805	13626.26758
PF3D7_1120500	21983.78906	27254.91211	46588.02344	34442.86328	26652.35938	41918.32031	32330.35742	22969.55859
PF3D7_1120900	1300.414307	2909.88501	3299.941162	1843.500122	1522.702637	2653.405518	1437.528931	2504.984863
PF3D7_1121100	86245.875	95545.82813	82109.5	55277.67188	107679.6094	105515.3516	126312.3984	117237.1172
PF3D7_1121600	142591.6563	277017.3125	368082.7188	179268.3594	326568.0938	367416.875	88503.79688	203314.4063
PF3D7_1121700	134312.4844	19373.41602	14667.02832	10978.17188	20102.30469	4463.399414	6533.428711	13473.49707
PF3D7_1122100	21818.57422	43825.01172	32460.54102	2143.835449	13129.09668	15478.07324	23973.08594	18422.23242
PF3D7_1122300	313362.1563	599786.4375	7711.725586	2528.727295	10662.5332	10814.05371	16503.17383	14128.72559
PF3D7_1122400	10664.43359	23156.6543	11010.54199	7669.014648	12216.79688	13392.78027	11291.3125	16293.71875
PF3D7_1122500	10450.31152	14023.80469	4861.960938	3815.177734	10709.12305	8222.618164	5768.267578	5952.290527
PF3D7_1122700	25862.89844	31130.30273	34523.42578	16656.77344	22249.50586	16891.48047	18047.34961	18403.56641
PF3D7_1123100	2891.473877	3176.875	1753.276978	2160.661621	2268.904785	2810.411621	2060.431885	3354.073486
PF3D7_1123200	2398.336914	37600.41016	2238.232178	2802.297852	16575.61719	15042.78027	2962.499268	6815.597168
PF3D7_1123300	2625.883789	8807.208984	3205.91626	1734.439575	5625.439453	3508.355469	3679.565186	2253.509521
PF3D7_1123400	34722.57031	41898.58984	42301.20313	26083.74805	45607.58594	40149.00781	43849.86719	32974.55078
PF3D7_1123500	81328.58594	102891.1406	57707.94922	70625.40625	85761.29688	67552.09375	63910.44141	67779.35938
PF3D7_1123900	404759.3438	654962.625	1714489.25	731169.25	1295994.875	1145504	925972.125	912425.8125
PF3D7_1124000	29780.12891	20317.97461	17690.68555	1955.190552	34725.125	32068.82617	21650.10742	29169.08594
PF3D7_1124100	2157.394531	22261.14258	43251.64844	4010.217529	3312.37793	37808.38281	3127.096924	1509.931763
PF3D7_1124300	23683.05273	60330.35547	34608.58203	22114.85156	20451.07617	21628.43164	16744.49805	32800.70313
PF3D7_1124600	524269.9063	644881.625	365840.75	501068.375	675407.75	624718.5	298357.9375	467476.4688
PF3D7_1124700	277565.6875	367363.9688	318548.9375	373368.3125	397210.0313	338870.7813	309207.0625	310552.3438
PF3D7_1124800	27295.55078	54080.96484	51556.84766	25721.03906	34728.65234	53954.39063	29199.23047	36606.70313
PF3D7_1124900	191394.1563	614014.3125	111251.7969	200954.8438	252052.1875	203283.2188	55663.83594	113127.2656
PF3D7_1125100	3670.86792	25377.14453	29569.58789	2356.832764	22767.35742	3392.260498	1837.816528	21827.55664
PF3D7_1125200	6617.628906	13045.0625	3056.492676	2909.778809	1787.782349	2325.151123	2481.876221	2671.128174
PF3D7_1125400	21704.93359	58661.37891	70328.46875	32744.63086	19191.2168	31029.92773	40622.84375	42674.74219
PF3D7_1125600	3864.690186	9801.766602	2717.481445	2238.632568	7433.038574	17413.57031	34018.98047	8156.006836
PF3D7_1125800	1567.635742	3445.863525	3978.043945	1529.254517	3386.226074	2201.102295	4303.539063	2077.981689
PF3D7_1125900	7392.296387	32960.05859	11400.21875	6863.515625	12412.35547	8459.902344	10752.72363	13262.45801
PF3D7_1126000	93969.95313	153249.4063	93303.10938	128900.2813	99061.8125	110027.4844	70422.89063	60185.07813
PF3D7_1126200	1905812	4821398	3195431.5	3081286.25	2271060.25	2567769.75	2554021	2368336.25
PF3D7_1126300	2913.997314	2888.90625	5250.021484	2968.987305	13367.2334	10719.09082	8876.772461	7247.13623
PF3D7_1126400	4657.137207	6200.398438	15734.58398	9167.015625	11325.23633	17188.12305	8103.573242	13314.03711
PF3D7_1126500	21509.0957	42782.15625	40940.28516	45499.82031	39791.79688	37485.76563	34905.47656	22914.37109
PF3D7_1126700	5924.777344	4062.263428	4066.848145	3089.606689	8479.154297	10610.19922	16555.45703	12094.24512
PF3D7_1126900	58029.07813	91271.46094	162424.8438	54970.96484	39485.13672	33915.39063	77247.96094	71065.51563
PF3D7_1127000	146436.75	188485.4844	172741.2813	203107.4375	275019.4063	243163.875	232911.7813	209916.1094
PF3D7_1127100	98861.74219	218013.4688	222952.7969	188749.9063	212492.0313	301561.8438	240031.6875	193199.8438
PF3D7_1127500	73565.96094	60648.79688	37092.59375	64723.25781	76370.76563	75192.15625	159746.2969	95142.23438
PF3D7_1127600	104565.4063	151599.4844	107060.5625	170086.625	140555.25	135672.0938	165445.6563	136598.375
PF3D7_1128000	135497.875	52284.04297	24693.19141	236120.0625	52923.33203	42375.95703	54346.83203	27563.44727
PF3D7_1128100	118569.1641	176779.6719	277009.25	266600.125	168841.4375	238211.6094	282821.7813	214682.2031
PF3D7_1128200	153711.6094	219708.3281	148206.6406	259149.4688	284541.75	249989.5313	151284.625	155320.8438
PF3D7_1128400	1285289.125	1545754.375	1061118.25	1809286.125	2453457	2059876.125	1545469.25	1302673.375
PF3D7_1128500	2995.49292	3622.868652	4260.066895	3525.150391	24910.33984	24183.84766	1252.65564	2594.273193
PF3D7_1128900	23340.24609	1776.696289	9402.789063	1728.774414	16174.05176	19007.20313	28293.33594	29749.04688
PF3D7_1129000	316924.1875	885105.25	530292.0625	431076.6563	316887.6563	340071.0938	238001.3906	388277
PF3D7_1129100	636995.6875	1448650.5	691822.5	1020052.125	773139.6875	750651.375	542395.1875	610025.125
PF3D7_1129200	46718.21875	50536.03906	24441.03906	25239.08398	36809.91016	27681.17773	17196.54102	21335.01172
PF3D7_1129400	4371.893066	8344.786133	5704.482422	4333.744141	5769.79541	4622.556152	2797.196045	3625.130371
PF3D7_1129900	32907.83984	107588.4219	61417.62109	36236.41016	16030.34863	18640.37305	16964.73828	43983.34375
PF3D7_1130100	226169.5156	233275.2344	281806.0313	409352.5313	283112.875	250085.8125	234110.0156	273030.5938
PF3D7_1130200	1663631.125	2218181.75	950622.5625	1471052.125	2944676.25	2286374.75	1543139.875	1146282.875
PF3D7_1130400	368345.7188	528351.25	400845.5313	379892.5	719318.5	650806.5625	625864.125	480023.2813
PF3D7_1130500	2844.018066	7371.006836	6235.945313	2748.767334	4048.723145	5652.124512	4852.598145	4083.905518
PF3D7_1130700	33883.58984	53050.81641	52861.27734	34307.58594	46832.42578	57754.32031	47068.62109	39946.12109
PF3D7_1131000	13164.79102	3802.807373	27839.41797	3700.23584	17769.01172	28687.39063	39245.87891	18253.15234
PF3D7_1131100	22996.52734	29567.06445	30698.68359	15453.08691	16812.80273	19891.89648	24917.25195	28475.45117
PF3D7_1131800	8100.594238	7879.962891	4245.602051	2908.974609	9983.244141	7190.316895	11524.35156	4448.227539
PF3D7_1132000	26406.91602	35599.54688	31342.55273	51749.62109	47216.22266	40589.93359	60879.92969	36396.71875
PF3D7_1132200	363035.875	635121.8125	681771.0625	677910.4375	657972.625	721859.25	574964.8125	480350.0938
PF3D7_1132300	16660.92188	23541.33594	16555.35547	11178.79004	14245.97656	8679.663086	10557.72461	22309.16211
PF3D7_1132400	8565.744141	15758.4541	2194.017822	1792.666626	8821.225586	8748.62793	7735.60791	8727.033203
PF3D7_1132600	3979.641602	16629.875	8388.121094	3707.395996	19593.30859	18573.59766	5130.837891	1395.912842
PF3D7_1132800	183094.6094	377642.8438	145379	70556.48438	83723.23438	86673.39063	117893.9688	146976.25
PF3D7_1132900	9308.514648	13882.02832	10764.29102	6321.038574	9840.510742	11630.69824	5251.043457	12111.33691
PF3D7_1133100	5275.763184	11143.4834	2912.227783	10809.88867	2539.626465	7534.450195	2690.099609	2659.767578
PF3D7_1133200	35600.89063	79308.15625	41461.54688	29723.76563	34288.20313	36147.98438	39057.53516	50690.49609
PF3D7_1133300	3290.321777	15374.22754	2435.914795	2535.432861	4856.092773	9617.942383	1051.337891	2924.933594
PF3D7_1133400	79141.27344	45215.97656	24135.59375	28800.39063	94988.8125	83692.32031	124210	138824.625
PF3D7_1133800	45257.23828	62691.25391	93764.90625	63358.76953	96407.89063	86789.07031	92544.64844	68372.89063
PF3D7_1134000	1869733.125	2628414.5	2546142	3247406.75	2915598	2616015	2811994	2541138
PF3D7_1134100	329534.5938	380279.125	347874.4063	253568.6563	470519.9375	388260.6875	491550.625	448382.0938
PF3D7_1134200	35354.07813	44693.40625	16991.34961	22161.35156	29591.78516	22865.75	17848.16211	20426.37109
PF3D7_1134300	8890.52832	8730.426758	1973.559204	1485.138672	4551.648926	2137.60498	6515.868164	2041.836426
PF3D7_1134600	2677.166016	7020.105957	2700.846924	2753.557617	2989.218994	2579.754639	2006.470947	2584.158447
PF3D7_1134800	114301.4219	141766.7813	149999.6094	69905.89063	181691.9688	192461.7031	156474.375	147991.2656
PF3D7_1134900	24719.02539	17217.43164	25351.29688	11462.08008	1316.529297	18963.17188	52331.20313	37431.14063
PF3D7_1135100	18097.57617	7255.744629	10136.30957	8792.351563	27608.75391	24026.34961	72779.48438	35743.67188
PF3D7_1135400	106508.8516	127520.8516	90357.95313	59004.85547	96654.27344	89886.74219	128122.3047	100574.9922
PF3D7_1135900	102684.1875	142606.0313	77657.70313	97332.65625	89158.82813	74297.01563	221459.5313	119610.9609
PF3D7_1136000	2458.312744	1997.489014	1728.578125	2052.859863	14156.84277	9972.111328	2966.742188	8102.125488
PF3D7_1136200	15537.04688	2926.313477	3341.59375	2825.428467	6330.630371	24561.00781	29604.17969	18617.14648
PF3D7_1136300	308072.625	425553.9063	177694.3594	254862.2188	454829.625	383272.5625	191455.75	224636.4063
PF3D7_1136400	4812.236328	13025.43848	8256.435547	5645.058594	19497.17773	20074.85352	4774.428711	9651.288086
PF3D7_1136500	257133.8906	274694.625	129689.9609	205787.8438	209778.8281	187053.5625	168129.0156	192982.2031
PF3D7_1136600	2179.706543	8844.417969	3056.757568	3061.649414	2331.672363	3083.751709	2386.05127	2044.659912
PF3D7_1136800	15413.11426	13677.2793	16963.21094	14625.93945	13909.95215	12695.52539	23581.16406	13448.41016
PF3D7_1136900	2007.259521	18433.24023	10661.39551	22341.25781	39157.38672	26740.875	23732.61523	20441.80273
PF3D7_1137300	125672.5469	168706.5	112967.4766	152572.7344	106800.6797	161697.9531	109804.9844	144586.9063
PF3D7_1137400	15257.66211	12316.19629	17254.56836	15989.85742	11977.22852	9255.125977	23831.00781	22174.25977
PF3D7_1138000	28031.82227	14624.00293	12790.12988	6672.794434	19804.7168	22012.88867	33711.62109	25692.57422
PF3D7_1138100	7807.155762	89709.47656	227097.7344	467865.6563	101446.8203	121304.5234	22924.6875	226213.4063
PF3D7_1138500	226506.6563	337831.2813	148235.7031	240872.75	289368.8125	242566.0781	141767.6875	138028.375
PF3D7_1138700	6603.618164	9499.8125	7115.901367	7647.931152	5937.904297	5777.062012	6208.126953	7522.394531
PF3D7_1138800	9178.258789	11367.75098	12716.53125	8488.356445	22325.9043	12809.03711	18466.02539	13024.06055
PF3D7_1139100	26202.55469	40557.89844	85880.67969	3371.828857	2409.779785	4199.193359	2274.986816	3964.307861
PF3D7_1139300	4025.364746	6425.620605	12442.03906	7293.544922	1402.904541	2561.86499	1952.446777	6497.307617
PF3D7_1139900	7061.27002	17301.10547	4565.090332	2910.560547	3731.819336	3882.223145	1737.262817	4092.259766
PF3D7_1140100	95556.5	183340.6875	161731.8125	100049.8281	155203.5	154996.1094	234838.125	122852.5
PF3D7_1140200	68735.57031	71246.9375	123805.9844	95097.01563	174698.6094	174968.0781	128268.7422	120090.4531
PF3D7_1140400	69046.96875	59757.74609	4124.410645	6215.980957	58316.02734	46405.75781	15381.25098	22783.82031
PF3D7_1140700	286721.0938	503470.0625	129936.7188	223921.375	224913.7344	182718.0625	1280.394897	104577.0156
PF3D7_1140800	23117.36914	38771.67969	99700.82813	56105.06641	25397.85156	54229.11328	75990.75781	54032.26563
PF3D7_1141300	56343.84766	61115.13281	47246.20313	33753.58984	67922.53906	59759.64063	59415.52734	62527.67578
PF3D7_1141700	2111.736572	8659.438477	1969.434082	2589.734131	3113.990723	1503.603271	2939.806641	2897.172852
PF3D7_1141800	8943.584961	5689.285156	2152.612793	2860.923828	14708.51855	12204.45508	11716.12012	9368.283203
PF3D7_1142100	18255.64453	22762.86523	17959.99219	21582.45898	24797.55273	22804.44727	18880.31641	23846.41602
PF3D7_1142300	5170.783691	7326.108887	7156.143066	1609.116211	1948.119141	3126.711426	2063.54541	7308.263672
PF3D7_1142400	3026.337402	7096.553711	2621.606201	2415.651123	1995.290527	3476.919678	1883.682129	3282.435059
PF3D7_1142500	946797.75	1216301.75	2864895	2103004.25	1510236.875	2498638	2425994.25	1551946.375
PF3D7_1142600	595733.3125	1207071.75	1140583.75	1364817.625	1255086.75	1159708.75	1663148.25	948363.75
PF3D7_1142700	5152.234863	24322.79102	9243.348633	22077.34375	18794.05273	16999.55664	8748.280273	8529.024414
PF3D7_1142800	2753.720459	3000.279785	2660.437012	3125.217285	2110.566406	1636.804321	2117.349365	2461.422363
PF3D7_1143100	2702.760254	2002.643921	2727.031494	1525.918579	1847.393677	3825.987061	1256.345947	3026.841309
PF3D7_1143200	20160.38672	26105.57227	5671.508301	2474.921387	4987.331055	6201.252441	6429.930664	8453.032227
PF3D7_1143300	12337.5293	20871.88672	10123.93359	2774.345703	19822.98828	19249.59766	9758.455078	11391.40625
PF3D7_1143400	379590.5313	427256.75	301435.5313	598573.625	833562.5	634014.375	501072.4375	381131.8125
PF3D7_1144000	1410776.75	1803395.375	1806546.125	2713965.75	2428017.75	2369503.25	3052737.5	2190704.75
PF3D7_1144500	7646.251953	11795.90527	12620.5957	11050.33203	6073.11377	3345.910156	1787.261719	3255.465332
PF3D7_1144600	59625.75391	64216.11719	57183.94922	83376.77344	113629.9375	92907.32813	89906.75781	77046.85156
PF3D7_1144900	744190.0625	795404.9375	546761.1875	580233	1014507.25	864702.625	904618.25	859117.25
PF3D7_1145100	41466.71875	65247.57422	65755.19531	30441.48047	49703.23047	48379.63281	71099.16406	53252.12891
PF3D7_1145400	248889.0781	242896.1563	221955	173715.9531	274870.4063	321684.6563	328841.625	191551.3594
PF3D7_1146000	2933.982178	14288.89648	5613.748047	2764.920898	3146.314453	3300.331543	2614.609131	3498.268066
PF3D7_1146200	3499.541748	2248.147705	2102.486328	2187.509277	5909.140137	5090.789063	3808.832275	2563.286621
PF3D7_1146600	2333.11084	3932.488037	1629.915527	2980.622803	2785.192383	1799.954102	3278.702148	1187.979248
PF3D7_1147300	34610.32813	40079.14063	46183.3125	36864.625	45113.28516	40402.55469	42592.71094	38383.31641
PF3D7_1147900	3955.682129	9705.482422	1763.58667	3092.704102	5142.354492	2238.461914	4560.510742	2660.540527
PF3D7_1148000	17465.07031	25655.50977	23779.73242	17661.46875	28517.58984	26100.26563	31328.35938	29265.23438
PF3D7_1148900	4556.460938	26735.23438	10008.13086	6251.137695	2503.740967	2690.476318	2363.691895	3625.750488
PF3D7_1149000	227976.6563	391632.0625	234054.375	206895.0469	379139.2188	326283.4688	198779.5156	311800.0938
PF3D7_1149100	5375.916016	8295.983398	5606.106445	5341.955566	6859.297852	7000.321777	2326.408691	5987.479492
PF3D7_1149400	15894.15234	40029.54297	104207.6875	34054.39453	15091.47168	28838.76172	40948.44531	63086.77734
PF3D7_1149600	1599.733154	1568.319092	3446.251465	1526.017578	6167.285156	7605.424805	1956.97876	4052.939941
PF3D7_1200600	26211.71094	46510.46875	98467.1875	74948.79688	32377.73633	35126.83594	67565.82031	62634.375
PF3D7_1200700	6706.260742	5901.781738	2514.647705	6031.708496	7415.929688	7360.969727	5156.480469	5920.97998
PF3D7_1201000	48225.92578	68655.44531	55582.10156	65936.89844	56912.74609	91157.70313	42754.37109	94212.20313
PF3D7_1201100	7874.283203	10210.41504	8457.916992	5555.429199	6086.608398	6837.591309	3628.669189	8299.59082
PF3D7_1201500	5569.74707	8595.234375	5008.482422	6877.169434	4840.043457	4518.511719	2155.531494	5406.047363
PF3D7_1201900	25164.59766	26508.81836	1982.216431	2775.087891	31534.58398	22582.08398	14667.87988	7736.973145
PF3D7_1202100	14426.5957	19791.94922	12569.74414	17081.61523	9083.709961	14552.06934	13595.67773	10817.97949
PF3D7_1202200	4814.300781	9830.382813	8132.135254	3507.05957	4612.507813	3957.435059	11114.58105	11397.06836
PF3D7_1202600	17153.45703	12342.26074	5143.483887	11407.90332	14436.10742	15264.91992	9126.242188	10742.36621
PF3D7_1202700	22557.61719	20652.52539	26823.22656	38010.80859	39639.10938	36566.78125	43292.75391	36673.04688
PF3D7_1202900	899052.75	634268.5	1318247.375	1158326.125	1948599.875	1757627.125	2949589.5	1425210.875
PF3D7_1203200	5388.147461	10042.13379	6902.993652	2767.855957	2935.616943	1417.474854	2771.410645	8169.080566
PF3D7_1203400	2432.254639	3618.812012	10340.72461	3521.203369	2434.668457	2279.045166	2578.922607	10341.94336
PF3D7_1203500	24111.07031	36025.04688	16982.13281	33577.80469	24397.32617	22681.83789	6334.689453	9209.770508
PF3D7_1203700	2299542	2863778.5	7362368	4253361.5	5291460.5	8200947	8965821	5095797.5
PF3D7_1203900	41436.00781	89534.21094	166212.2813	72720.58594	77145.72656	93715.86719	67831.24219	100229.5625
PF3D7_1204300	2320138.75	2497331.5	4461610.5	5847562	5974289.5	5763656.5	3585580.25	3124694.75
PF3D7_1205400	1871.839233	4485.278809	14984.1875	1563.165039	28297.59961	15523.46387	2004.617065	9716.611328
PF3D7_1205500	6617.019531	17532.98438	4333.005371	7004.008789	9884.335938	14393.64746	10646.71582	11007.83496
PF3D7_1205600	302857.4063	488098.3125	380377.0313	307111.7813	288681.8125	334171.25	277477.25	220620.2188
PF3D7_1205700	2785.667969	3337.095703	1738.819092	2507.187256	6002.510742	6161.889648	2436.6521	1968.975098
PF3D7_1205800	26191.64453	24889.49023	28164.21094	53163.66016	28269.875	25301.99414	52184	27366.74414
PF3D7_1205900	56584.26563	58834.49219	1805.985352	52442.51563	2857.060547	3044.621582	2887.86084	2983.704346
PF3D7_1206000	8651.767578	7906.619629	1808.96814	3362.93457	2777.731934	1341.23938	2622.357178	1266.216064
PF3D7_1206200	640206.5	693072.625	434264.4063	653709.875	767444.25	643130.375	438886.8125	522585.4375
PF3D7_1206700	108443.9453	122738.8516	43831.40234	103810.6719	197730.1875	159259.9063	87677.70313	61588.19531
PF3D7_1206800	3469.582031	5372.745117	1986.126465	2560.023438	2541.355957	2858.625977	2553.92627	2787.516846
PF3D7_1207000	63516.51953	72698.51563	54579.52344	52805.85547	93113.47656	79315.25781	120506.7266	94633.73438
PF3D7_1207100	9753.885742	10904.04102	17171.22852	15177.58594	13409.2373	11534.26855	9220.867188	10532.75684
PF3D7_1208100	436731.5313	815260.75	307941.125	450448.2813	1914.919922	434846.9063	2028.37915	4200.811523
PF3D7_1208300	3452.979248	12215.73926	3020.834717	3085.301758	1776.372192	3243.805908	1796.952637	2359.021729
PF3D7_1208600	39557.55469	51325.65234	233922.8906	109959.4219	50054.96484	97963.20313	120833.1953	123935.4297
PF3D7_1208900	62883.40625	96660.61719	89150.4375	71189.82813	110042.8984	96436.6875	115738	101988.9609
PF3D7_1209000	15896.15137	21787.33398	25234.5332	29192.26172	27835.53906	26397.2793	63130.71875	25846.4043
PF3D7_1209200	305203.6563	414433.9375	293790.7813	338796.75	647487.4375	527560.75	408964.25	312524.3125
PF3D7_1209300	5592.531738	4834.511719	3136.142334	2537.652588	5935.879883	4723.484863	4462.925781	3750.541016
PF3D7_1209400	2895.932373	4796.109375	6360.001953	2697.822998	13383.80176	6388.589355	7305.107422	9644.959961
PF3D7_1209700	6064.414063	28280.21289	65875.50781	3670.276855	9372.930664	8904.817383	2827.8125	56534.89063
PF3D7_1210100	2690.967773	3484.435547	6452.04541	2802.720947	19690.3457	17060.23047	1960.824463	3463.967529
PF3D7_1210300	8519.314453	5723.053711	3941.700928	9369.917969	10902.98633	8831.894531	5865.757813	4163.444336
PF3D7_1210600	15597.67871	20461.81445	34977.57422	18759.83594	13936.66895	19775.81055	14257.47852	15846.07715
PF3D7_1211200	11233.20996	30164.97852	35589.13672	1220.440308	22746.48047	23236.69141	20019.7793	20799.72266
PF3D7_1211300	1282.152466	2263.922119	1823.424561	2282.094971	2762.878418	1585.525635	2926.579102	1679.46814
PF3D7_1211400	100316.5781	205118.9531	77358.67188	92231.14063	91940.27344	86845.03125	100445.3359	71399.51563
PF3D7_1211600	109059.7266	43086.81641	32278.375	47646.66797	140834.9531	113717.4141	149046.5	140799.3125
PF3D7_1211700	297671.375	300671.7188	194981.0781	239694.9219	328117.625	290341	328826.0625	207686.2344
PF3D7_1211800	469057.0625	568322.625	915529.75	847118.875	1030982	823880.5625	1062571.75	704579.125
PF3D7_1211900	345814.125	488338.5625	504158	239816.9688	414362.875	374102	427444.25	482870.1563
PF3D7_1212000	360090.0313	557025.0625	520560.8438	523172.0625	728091.25	666755.0625	487623.25	458525.7813
PF3D7_1212100	17595.38086	50038.625	44528.17188	3138.573486	23898.10156	23189.42188	21467.98633	33522.89063
PF3D7_1212400	2450.33667	21842.52148	3484.768311	4309.433594	1885.483398	3285.57373	1780.017212	3101.792236
PF3D7_1212500	94760.71094	95161.53906	161701.9219	129295.3828	174000.9688	230301.0313	263759.5625	197268.2813
PF3D7_1212700	181995.3438	202311.3438	237365.7188	207020.8438	238398.4063	198884.5625	223530.7188	229656.7188
PF3D7_1212800	10802.18945	11244	11954.87207	1449.532593	13043.78027	17165.50195	13763.15137	13627.63379
PF3D7_1212900	26497.59961	12818.75684	27731.14844	2564.033447	26810.62891	11641.13867	31490.90625	28929.99414
PF3D7_1213200	2170.978271	3123.368408	2586.494629	2920.157471	3757.854004	4593.533691	2028.277588	3368.891602
PF3D7_1213600	12308.30859	2609.216553	7821.250977	2646.757813	3955.431396	3614.713867	4519.122559	15908.67871
PF3D7_1213700	24039.47461	102751.4531	23246.96875	4999.830566	19748.29883	21169.95117	72972.67188	31833.92578
PF3D7_1213800	21075.19727	19798.32617	26343.82813	26136.00391	27946.15625	27406.50391	19017.48242	19460.53125
PF3D7_1213900	5965.691895	14387.94824	3925.481445	7338.319336	11910.50391	6249.692383	3339.762451	4496.490723
PF3D7_1214100	28631.48242	39469.10156	19991.44727	8600.711914	32131.21484	29186.28516	24487.76563	33437.62109
PF3D7_1214200	2609.161133	6266.893066	1834.648071	3315.863037	3390.813721	1945.877075	3591.719971	2061.170654
PF3D7_1214900	2057.699951	6307.181152	35227.13672	7195.091797	22455.90039	38247.13672	45995.66016	32208.75977
PF3D7_1215000	76719.16406	85780.08594	81235.01563	74477.79688	58419.60938	56277.15625	115508.4688	101309.3984
PF3D7_1215100	5088.917969	29464.49805	820.0853882	5253.898438	1240.48291	2569.063477	1313.981567	1028.267456
PF3D7_1215300	331004.5	141377.0938	67710.00781	155568	44110.41406	34826.79297	22240.93945	52460.89844
PF3D7_1215400	96088.99219	14228.4209	7448.644531	2810.883789	119688.7031	9857.660156	9273.683594	8952.943359
PF3D7_1215900	47257.03125	95889.8125	104231.7344	77658.39063	64867.25391	78917.09375	78708.73438	93076.36719
PF3D7_1216000	11153.03516	5804.550293	2457.056885	33363.97656	21448.7793	23854.64648	1930.667969	18978.47266
PF3D7_1216200	166406.0781	253767.8125	180298.6406	241826.4219	323509.75	273014.6563	229391.1406	200223.25
PF3D7_1216300	56755.39453	113706.7813	62434.24609	46780.84766	67366.8125	58376.47266	70083.98438	48207.91797
PF3D7_1216400	2191.702881	2601.444092	3116.949707	1335.032104	1616.29187	3347.37085	1712.057373	3545.702881
PF3D7_1216500	20913.66016	3849.537354	7111.646484	27604.96289	2795.015869	2146.006104	2838.067871	2831.853516
PF3D7_1216900	75815.75	109754.9766	66377.46094	84478.71875	161261.7188	128924.1719	90449.23438	67394.82031
PF3D7_1217200	4041.136719	9092.163086	13009.62695	13851.33496	7154.233887	6163.5	2701.546387	9988.083984
PF3D7_1217900	8700.399414	11228.74707	4208.751465	2343.560791	10888.25195	9066.50293	2865.412354	5101.65918
PF3D7_1218000	3091.399414	3363.950195	1218.234009	3415.787109	4608.0625	4231.47168	1213.793579	7338.846191
PF3D7_1218200	2103.396729	11174.58594	6988.538574	5917.627441	6925.559082	5467.951172	3222.735352	9385.399414
PF3D7_1218400	3127.851563	24482.82031	3766.942627	2361.903076	27496.10938	24416.63672	20801.88086	22562.73828
PF3D7_1218500	47402.22266	68460.4375	122866.2656	81358.73438	59689.96094	52217.09766	86875.89063	77959.44531
PF3D7_1218600	2897.0625	21487.49023	6510.408691	5382.398926	4665.305664	6505.611816	2821.633789	2952.131348
PF3D7_1218900	1447.412964	11307.29395	3672.96582	1656.275146	1368.057617	6655.862793	1291.53418	2250.57959
PF3D7_1219000	7523.492188	3097.549072	3867.359619	3183.413818	12012.33789	7275.919922	14183.92969	2996.511963
PF3D7_1219100	342528.6563	763372.75	939682.25	492256.875	324436.0938	452411.375	465867.7188	538328.6875
PF3D7_1219600	8927.390625	28545.63281	34204.70313	13082.45313	9162.133789	21463.49023	3251.79541	24830.21875
PF3D7_1219900	20308.78906	39179.85938	13376.5918	19986.25586	47991.28125	64391.92969	36386.62109	38742.93359
PF3D7_1220900	102499.0781	143395.2969	123047.0781	99887.10156	140271.5	114434.6016	135600.9688	121826.1953
PF3D7_1221000	8194.177734	14387.99316	19169.94922	6203.00293	13957.62305	19642.75586	18739.11328	19417.85547
PF3D7_1221200	39189.67578	43253.58203	56315.66797	59221.875	65145.98828	47157.88281	59785.77734	68620.24219
PF3D7_1222000	9541.583008	5383.182617	5006.669434	32893.88281	21598.05859	23949.46484	2027.376709	12015.17578
PF3D7_1222100	15357.46875	19385.3457	30664.61914	15568.00391	24223.89063	25105.39258	42121.87109	27725.80469
PF3D7_1222300	1663258	2269747.5	2758778	1921461.75	1711119.25	1862589.875	2893490.25	2371226.5
PF3D7_1222700	110557.6953	71764.1875	112529.5547	112214.7109	213000.9375	191279.1406	540550.25	241313.7813
PF3D7_1223100	336948.4063	365124.75	206557.0625	357001.9688	397519.0938	392777.4688	605427.1875	429288.7813
PF3D7_1223200	24983.66797	31062.57227	52539.56641	22009.48242	39417.92188	36091.83594	63379.00391	45636.26172
PF3D7_1223400	27110.89258	25267.27344	23866.35547	24861.71484	27731.98242	21504.85742	23716.49805	29558.20117
PF3D7_1223700	102438.6563	245728.75	137314.2969	90844.99219	107380.2266	165507.0625	99981.79688	154165.4844
PF3D7_1224000	17295.38672	40682.48438	1790.146484	3288.267578	22227.11914	15286.88965	2860.810547	11067.5752
PF3D7_1224100	2427.892822	3185.835205	3334.102783	4264.473145	11122.43848	3717.442871	5483.634277	23821.26953
PF3D7_1224300	1360923.125	1657566.25	1242198.625	1599851.5	1700797.75	1512147.625	1242623.375	1293765.5
PF3D7_1224400	7582.176758	8719.933594	10990.49414	1734.800537	9040.982422	9083.705078	21036.07617	11518.3457
PF3D7_1224500	43933.36719	23509.04688	16639.51563	14645.08594	33602.64063	35597.15234	35826.76172	32340.28516
PF3D7_1224900	22932.74219	42027.89063	18196.30664	36977.28906	17818.62695	25311.08594	27440.63867	22792.82031
PF3D7_1225200	19351.39063	8050.050293	16212.33105	1958.861816	20044.32227	19081.36914	4355.674316	16109.51758
PF3D7_1225600	10468.52539	15624.78125	12983.51172	10032.77832	29303.78516	6702.499512	21074.95117	12771.78418
PF3D7_1225700	3454.462402	18517.86328	11151.96777	2085.019043	1923.095093	2285.640137	1815.525024	7556.629883
PF3D7_1225800	217792.0938	227346.7813	163475.75	238526.9375	329677.3125	290366	247872.4531	198210.7656
PF3D7_1226300	76524.24219	160961.4219	60392.01953	82940.47656	63067.88672	59170.51172	57787.30859	64720.91406
PF3D7_1226400	8037.022461	9574.580078	16068.4248	10613.65332	10634.06152	14833.62793	14294.98926	11583.84863
PF3D7_1226600	325821.75	275833.0625	241861.375	332099	505405.5938	438972.0313	550918.375	336585.75
PF3D7_1226700	2353.917725	5251.172363	14972.06445	8187.114746	3553.680176	6418.849121	1594.074829	7276.558105
PF3D7_1226800	12499.81152	2287.141357	1869.835449	2225.451416	2694.301514	16737.39648	8936.170898	15027.58594
PF3D7_1226900	53722.58594	76918.14844	96553.26563	79406.65625	59055.02344	56804.15234	95194.0625	70962.98438
PF3D7_1227100	22359.17969	48398.48438	63164.87109	38238.26172	29312.07617	39484.51563	43136.50391	39952.57422
PF3D7_1227600	44937.57031	38771.57031	40865.8125	36048.61328	53330.07422	49816.3125	74278.38281	49002.98047
PF3D7_1227700	25340.51367	25490.65234	25138.30078	21330.17773	32509.5957	34023.43359	33519.53906	36464.53906
PF3D7_1227800	18973.16406	32680.33203	18744.05078	3605.398438	23732.95313	18870.51367	27779.10742	25049.13672
PF3D7_1228300	12766.66504	3114.825684	12696.14063	1881.674072	3148.340332	9891.757813	16594.54297	14831.38379
PF3D7_1228400	2823.896484	4356.615723	4016.029785	3739.358643	2172.930176	3786.467773	2051.385498	3574.668213
PF3D7_1228600	421029.3125	227871.6563	241289.4375	198606.0313	436094.4688	367272.25	443049.5625	350876.6563
PF3D7_1228800	12181.77441	9983.743164	11003.64844	14178.6084	11456.97461	9626.857422	24712.12891	13026.7168
PF3D7_1229300	50754.19531	46931.125	29044.16602	966653.4375	65801.375	45931.25781	72618.61719	54943.19922
PF3D7_1229400	3006099.25	2566696	1744183.625	2768509.5	2604892.25	2222578.5	2785203.75	2023147.625
PF3D7_1229500	418017.7813	594636.5	299796.0938	676779.75	928867.8125	761079.5	292213.2188	357423.5313
PF3D7_1229800	2463.650146	2062.536621	1602.620605	2202.348145	1750.848389	3050.963379	1652.912964	1781.35791
PF3D7_1230400	133220.7969	188904.1719	122240.5391	116059.3828	127479.4922	120615.0234	113743.6953	140578.4844
PF3D7_1230500	2871.192627	11107.52051	12279.42773	2007.983765	2535.526367	3438.572266	1792.407715	21208.90625
PF3D7_1230700	104640.9844	106213.8203	194017.8594	162784.1875	213474.9375	206484.6719	297908.9688	145119.25
PF3D7_1230800	65579.42969	69329.42188	37725.51172	50529.08203	74048.82813	61061.625	41916.42969	45109.01563
PF3D7_1231100	493370.375	527534.875	703553.375	441725.25	880549.5625	717135.1875	1015080.625	646020.125
PF3D7_1231600	8369.93457	13310.02539	6888.986816	9599.291992	15422.12109	15440.1543	10116.81641	17125.76172
PF3D7_1231800	6183.679688	59972.35156	40797.58984	25047.19531	17097.0957	13890.4043	2160.994629	4233.924316
PF3D7_1232100	528320.25	763069.5625	598959.9375	643052.75	808125.75	656263.9375	663961.4375	635376.625
PF3D7_1232200	3680.190186	10533.70117	16022.07813	7119.19873	59668.26953	55887.63672	70325.04688	52582.74219
PF3D7_1232300	10435.67383	19353.51758	28051.33789	14478.08105	11513.65527	11822.79102	19256.14258	17617.65234
PF3D7_1233000	5759.767578	11034.81934	11023.11328	2910.056641	3279.51001	5682.796387	3966.130371	8878.407227
PF3D7_1233600	7383.303223	9393.535156	6575.594727	7244.244629	7641.262207	8180.459473	6717.241699	8872.431641
PF3D7_1233900	2622.457275	5719.320801	3519.918945	2600.22168	5239.193359	3654.429932	1944.267578	3241.716064
PF3D7_1234100	5085.998047	8801.044922	8805.210938	2589.431885	8947.073242	6551.44873	3015.424561	2805.988281
PF3D7_1234600	3658.150391	6891.763184	2187.177734	3043.28125	2780.546875	2199.725098	2301.873291	1665.057739
PF3D7_1234800	47440.66016	70072.3125	44517.34375	54298.80078	60859.38281	49160.32422	41823.91016	54650.625
PF3D7_1234900	127249.9453	181447.8281	111623.6328	161236.9219	327860.625	258640.4844	236382.7656	168884
PF3D7_1235200	1936.279541	2185.019043	1975.428467	2126.083496	2573.999268	1477.134033	5078.087891	1887.59436
PF3D7_1235300	43203.04297	48042.01563	64597.75391	74655.85156	76352.71875	67931.14844	105874.3438	63807.30469
PF3D7_1235500	10737.51074	16606.08203	11043.27051	7687.709473	13073.58398	11852.94238	5729.508789	9075.675781
PF3D7_1235600	1097957.75	1625246.375	887624.1875	947929.6875	1645808	1582575.125	745329.9375	833642.625
PF3D7_1235700	250768.8438	396368.7813	388993.25	306215.3438	316219.1563	290409.6563	426427.7188	364205.3438
PF3D7_1235900	23854.51367	39179.64453	71783.17969	29843.33984	40259.86328	59232.25781	18912.61328	42853.48438
PF3D7_1236000	26819.02734	24435.4707	20532.49023	22232.06836	32932.99609	28020.01172	33110.50391	24334.49805
PF3D7_1236100	171204.5469	372504.1875	159100.9531	139639.8438	125773.4063	124406.5547	111355.7109	129710.2813
PF3D7_1237000	4952.790039	11986.60352	2238.14624	1859.229736	1210.980835	2110.210693	4125.830078	1992.174072
PF3D7_1237100	4181.95459	10748.87695	2179.551025	1909.213135	2311.439453	4027.124512	2448.392334	11432.73438
PF3D7_1237200	19670.65039	27843.07031	29130.69141	30446.73242	25392.14453	23126.29883	12133.16797	18056.06836
PF3D7_1237400	9207.9375	8734.197266	11242.83203	13512.7373	11962.84082	13782.24414	13611.69727	11175.77344
PF3D7_1237500	53304.25781	38444.73828	62062.40234	31166.89648	59309.60547	55680.96484	166446.3281	98055.41406
PF3D7_1237600	7380.138672	23051.53516	1399.876465	6349.879883	6354.694824	6435.296875	3609.662598	4177.318359
PF3D7_1237700	761938.5	953665.9375	1079450.25	585481.5625	898273.375	896381.8125	415926.5	835353.5625
PF3D7_1237800	76762.82813	88194.89844	171588.3906	81338.58594	243429.1875	237815.5781	64197.68359	105412.6797
PF3D7_1237900	11077.33398	20844.17188	27210.18359	2509.910889	7708.763184	13706.80078	8986.882813	20061.58984
PF3D7_1238100	173723.5625	202093.4219	257926	286507.25	282001.9375	268447.9688	411030.5938	254083.2969
PF3D7_1238300	10027.76367	11168.41113	7513.595703	1396.084351	9772.046875	6336.255371	4052.702148	5120.573242
PF3D7_1238500	9619.045898	19470.95703	10582.32129	6113.105957	6703.844727	5100.32959	5113.581543	7090.053711
PF3D7_1238600	17788.01367	13759.51172	8686.396484	11539.33887	21470.875	20148.97266	43118.5	22742.97461
PF3D7_1238700	4509.557129	9462.234375	3671.265381	5736.237305	4951.46875	4525.352051	3224.212646	3647.688477
PF3D7_1238800	117410.4141	278272.3438	147801.6563	171438.6094	115490.3359	112431.5469	88033.47656	141714.7969
PF3D7_1239200	81599.00781	99444.13281	177736.6719	123745.9375	148079.3438	168918.25	174984.6406	119310.0703
PF3D7_1239500	2244.67627	4808.562012	2094.862793	5114.116211	4536.76123	5918.663574	3924.301758	1699.632446
PF3D7_1239600	4440.390137	16015.34375	3024.732178	2431.540527	3222.979248	2670.11377	2217.632813	3551.750977
PF3D7_1239700	250432.7031	428655.8125	410031.2188	306037.0313	419712.5625	385521.4375	404509.1563	351367.8125
PF3D7_1239800	49228.29688	61277.67969	50283.16016	3722.952148	65936.53906	62436.00391	56237.45703	64244.35547
PF3D7_1239900	8556.389648	19693.45898	36941.49609	31585.91406	30172.58008	25316.04492	2641.999023	19696.26563
PF3D7_1241200	53797.79297	75351.57031	67745.54688	58421.19531	59664.14844	79092.71875	66138.125	74309.0625
PF3D7_1241500	1511.782593	12485.97754	3836.310547	1601.714966	8795.90332	10101.99023	2715.580078	2176.442383
PF3D7_1241700	102137.3828	160199.25	147496.8281	84676.48438	156422.5313	152208.9844	83849.125	123870.6875
PF3D7_1241900	43469.66016	42024.67969	62884.67578	9466.366211	76189.3125	66563.1875	90586.28125	65199.46094
PF3D7_1242300	22290.30859	17943.40625	29112.88281	4149.991211	59153.74609	48043.46875	53668.03516	43794.70313
PF3D7_1242700	1098329	1446762.625	656894.25	1251018.625	1162361.125	1023292.5	738212.875	707847.0625
PF3D7_1242800	41309.03125	83696.35156	99509.03125	63487.44531	58119.125	66609.95313	36805.89063	62251.08984
PF3D7_1242900	70903.47656	85751.84375	133279.6875	81450.21094	149181.5625	143432.4063	156753.4688	115633.0781
PF3D7_1243000	12273.47461	8564.994141	11391.26758	3692.703125	12953.02344	10091.20313	21870.25586	15826.53125
PF3D7_1243100	38955.51563	44266.26563	13740.78223	3088.895508	63061.91406	47895.67578	38273.08594	25314.89453
PF3D7_1243500	13114.52246	7579.442871	9273.291016	13082.46289	27204.75195	21616.90234	16734.25586	15282.16211
PF3D7_1243600	99405.75781	126579.7578	60337.86719	85053.46094	189803.4688	149545.1563	75916.82813	72937.17969
PF3D7_1244100	98711.33594	83976.20313	46893.30469	78410.57813	100948.3203	80581.14844	90076.8125	62874.71875
PF3D7_1244200	2439.697998	8382.756836	2570.443848	1773.609131	2090.25293	2719.813477	2033.468872	2478.888184
PF3D7_1244600	160059.2969	163197.4063	85880.34375	92906.02344	227371.0625	157981.8281	96038.10938	95066.375
PF3D7_1244700	12274.08594	3942.44751	11900.06836	4051.733154	30051.80664	25198.11133	25760.64063	29968.22656
PF3D7_1244800	4107.602539	56643.66406	11090.0752	2507.963623	19612.67188	14388.96191	2352.179199	9059.228516
PF3D7_1245100	52781.73438	51157.12109	89457.39063	68118.69531	83437.20313	77722.24219	152515.2188	83734.71094
PF3D7_1245800	12859.14941	39104.24219	15471.17578	1291.568115	27118.18555	19776.72656	2576.121338	21363.4043
PF3D7_1245900	25868.38086	36884.65625	2796.932129	2110.000732	5922.250977	2112.023926	2434.365479	1614.51123
PF3D7_1246200	1593613	1209739.125	1160018	1782576.625	2686157	2325712.25	2283009	1767864.75
PF3D7_1246400	69732.9375	40621.23828	11911.04395	2827.981689	106892.625	81603.21875	99122.55469	64349.77734
PF3D7_1246700	1557.850586	9094.326172	2195.064941	1915.853027	2319.478027	2889.384766	2456.907471	1409.938721
PF3D7_1246800	51593.92578	67551.60938	105546.8359	65454.51172	89195.21094	96971.32813	84145.35938	86721.47656
PF3D7_1247400	366154.4375	657622.625	326905.1875	422816.2188	352477.1875	384003.9375	219052.8281	249247.8281
PF3D7_1247500	1920.715454	1214.470703	6484.91748	1248.135986	18043.26367	13458.10938	11808.81543	10635.59277
PF3D7_1248200	14027.3291	19197.57422	9721.019531	15553.21191	19305.74609	17570.97852	11922.11133	11183.41699
PF3D7_1248500	3035.791992	1867.116455	2325.55127	1918.873535	3083.479004	2761.892578	2911.002197	2715.100586
PF3D7_1248700	18992.39648	20829.60352	27373.8457	16908.14258	28397.17578	25754.39258	30401.40234	29136.60742
PF3D7_1248900	602456.1875	701179.4375	332342.6875	385853.9375	791528.125	670590.5	538553.25	440561.75
PF3D7_1249100	43690.80078	45229.58594	120107.7422	70289.97656	78737.19531	86719.59375	72452.71875	71727.91406
PF3D7_1249300	2404.523438	64966.48828	7983.036133	2122.241455	45264.36328	40521.89844	27197.41406	32673.02539
PF3D7_1249500	8152.099121	20466.85742	24152.52148	8451.868164	11214.51563	19474.82422	18539.80273	14565.33691
PF3D7_1249800	5453.268066	9054.621094	17026.21484	6243.020996	12360.4541	14523.62695	10863.88281	9884.919922
PF3D7_1250000	1445.847778	16606.33984	2681.167725	29287.36523	13792.54102	14550.09082	1990.325439	4122.001465
PF3D7_1250200	4089.016113	2842.873291	1597.002197	3809.288574	3146.413574	1519.258789	2970.416016	1434.277588
PF3D7_1250300	2077.782471	8047.754883	3027.26001	1592.993408	1681.570557	3308.350098	1720.108643	3397.907959
PF3D7_1250700	124657.6406	182941.6719	52723.82031	3272.613037	171856.4063	168889.3125	4196.828613	95114.82813
PF3D7_1250800	35980.55859	1311.235352	3261.487793	1275.86792	17166.74805	3199.026611	15543.69824	7762.027344
PF3D7_1251100	13779.86328	12935.38672	1549.981201	2975.237305	11616.94141	7095.580078	3442.878174	1975.755249
PF3D7_1251200	49573.44531	29319.91211	14418.77051	19330.66211	48213.50391	39871.35547	95219.15625	57721.0625
PF3D7_1251300	196438.9531	309484.5938	215503.5469	376080	456430.5938	383958.25	506118.4375	359885.0313
PF3D7_1251500	2656.871338	17775.56641	3696.189941	3526.610352	2048.900879	2563.265137	1916.02063	2894.918213
PF3D7_1252100	122882.1172	130435.5	90302.52344	82860.21094	98699.33594	98858.42969	118248.7578	123907.0156
PF3D7_1252600	3340.164307	18998.41602	26810.77344	25268.94531	46459.73047	39259.67188	47404.73828	24854.76367
PF3D7_1252700	55077.98828	70654.66406	18126.49805	3360.070068	139628.375	112811.9531	68153.15625	50209.74609
PF3D7_1253000	3582.828613	10737.43066	3231.549805	3697.817139	1606.922241	3110.769043	1625.963745	3162.353271
PF3D7_1253400	12045.15137	19203.6582	24626.16992	2871.223633	1324.403076	8610.494141	1402.874023	23280.36914
PF3D7_1301700	4675.341797	3970.149414	1600.825928	3258.599609	1822.275391	1874.110718	1848.602051	1842.883423
PF3D7_1302000	20851.54297	7467.254883	38735.77734	33615.22656	13495.76367	13422.63672	9378.029297	19401.86719
PF3D7_1302100	1511398.625	79731.42969	1299470.625	6930016	1234447.25	1000873.375	1112844.25	676962
PF3D7_1302600	2439.832275	3450.345947	7039.933594	3545.990234	6496.702148	6452.151855	2765.100586	1335.140259
PF3D7_1302800	296586.1563	451114.3125	1671339.125	1058561.125	1652343.375	1436773	1119005.5	781594.4375
PF3D7_1303000	8817.626953	30389.22461	13432.22461	1624.026733	1918.380737	3973.002441	2032.045044	12032.88574
PF3D7_1303200	95192.46094	150281.875	293657.9375	128483.3594	342796.6875	351594.2813	725154.25	397917.375
PF3D7_1303400	15532.62891	6048.959961	38884.97656	14371.47363	15548.05078	17393.32031	38807.33594	32139.14844
PF3D7_1303500	3454.117676	3960.473389	4035.606934	2811.076416	11480.25195	7871.285645	3889.830078	4512.356934
PF3D7_1303800	35482.51563	39988.82422	6692.630859	1807.216187	27132.17773	22224.72461	16799.28711	15881.54297
PF3D7_1304000	7821.109375	11946.92871	5138.958496	2597.326172	6701.113281	6673.208984	5766.393066	5262.132813
PF3D7_1304100	86252.24219	109723.4922	56155.86328	71153.53125	94484.70313	83871.01563	93600.89063	84711.64844
PF3D7_1304200	3583.508057	3028.394531	1412.160156	2946.711182	3567.513672	2047.279541	16045.70703	7855.518066
PF3D7_1304300	5636.286621	6332.77832	3631.648193	4202.747559	1409.901489	2919.932617	737.1766357	3384.126709
PF3D7_1304400	10140.2959	15662.67773	12754.07422	21306.63086	42275.0625	23637.9375	32794.94141	21047.93359
PF3D7_1304500	607565.25	930478.1875	681648.4375	682901.3125	1262846.5	1138250.5	665743	686141.0625
PF3D7_1304900	96504.38281	145175.6875	96966.4375	21451.34766	122966.2891	108958.875	81935.50781	92915.21875
PF3D7_1305000	21361.57813	20685.43164	23534.32422	22637.07422	37343.30078	34832.98828	29523.80469	25333.88086
PF3D7_1305300	8689.207031	4176.759277	7631.109375	6883.081543	28655.6543	5503.547852	3937.174561	15367.76172
PF3D7_1305900	11623.78906	13400.95801	2933.9021	4279.793945	13212.25488	10100.36523	6545.895508	5028.128906
PF3D7_1306200	18306.94727	45614.69922	13114.50488	6813.111328	9247.378906	12830.41406	7773.480957	16036.21484
PF3D7_1306400	128643.1094	214465.6563	171670.0938	107058.2891	137295.0156	110716.7969	129378.6641	124690.6406
PF3D7_1306600	49224.49219	56275.64844	20582.86914	37266.82422	71418.89844	52661.52344	40951.82422	31452.80078
PF3D7_1306800	20609.39844	10559.50586	7926.894531	10175.44336	12152.93164	10763.38281	15967.4043	11044.93066
PF3D7_1306900	28245.13867	52710.39453	23869.92383	22288.58008	37882.35938	31717.67773	22067.20898	26090.77539
PF3D7_1307100	3031.407227	11994.72949	9819.073242	3146.856934	4107.429199	8096.786133	4225.987793	8226.239258
PF3D7_1307300	2266.683105	3713.91333	1785.539917	3816.864014	3152.670654	1522.280029	2976.323242	2083.881348
PF3D7_1307700	3844.004395	3665.780029	2702.935791	2250.679443	1859.026367	3239.470947	1755.040161	3058.268311
PF3D7_1307800	8201.314453	8683.729492	8949.660156	10678.44531	17737.88672	15157.75488	14125.36426	13058.78516
PF3D7_1307900	5679.019531	2062.206055	2126.011963	2006.583008	10271.72363	8907.646484	10440.88965	7154.150391
PF3D7_1308100	7054.98877	11840.4082	40168.28125	9712.401367	25142.71875	45629.91406	28955.44922	21807.52344
PF3D7_1308200	106862.3438	187174.6875	87145.70313	131124.2188	113008.2891	110319.5625	69457.25781	91970.78906
PF3D7_1308300	592516.375	383011	419523.5938	614121.1875	569589.1875	507857.2188	553243.9375	421061.1563
PF3D7_1308400	22833.77344	29561.29102	30984.41016	19491.42383	27727.86328	23781.96289	32732.28125	26301.02344
PF3D7_1308900	33238.72656	104113.8672	40646.10938	42744.55469	27176.12109	29158.73047	28654.26172	44789.71484
PF3D7_1309100	225085.9375	387984.7188	94006.17188	191100.2031	321369.5313	245351.4219	154555.6563	124166.2656
PF3D7_1309200	5163.245117	20480.5625	5594.928223	2265.497803	10145.91699	7178.822266	4461.075684	2727.523438
PF3D7_1309300	13393.88672	8500.554688	23828.88477	9882.911133	14346.69141	15276.07422	19812.94141	21513.66406
PF3D7_1309400	5126.184082	8047.211914	6215.266602	2015.926514	4663.050781	5424.374512	3486.058594	6159.222656
PF3D7_1309800	3294786.75	5406200	4165264.5	3967122.5	4043813.25	3984950.25	7695274	5018496
PF3D7_1310000	21923.375	18874.81836	32791.94141	29077.43555	23993.47461	22995.39063	7333.783691	32552.86133
PF3D7_1310200	12493.77148	9907.849609	20978.16797	8518.999023	20920.2168	27859.67578	51612.68359	29812.16797
PF3D7_1310300	2963.036865	5011.20166	6116.64209	5539.132324	7051.960938	7771.483887	4472.236328	7761.242188
PF3D7_1310400	2001.677612	9402.040039	6250.081055	1461.770508	1769.731079	3665.146484	1874.587891	10738.79492
PF3D7_1310500	130923.4922	194991.9531	236937.0781	162510.2344	167482.7188	174391.4844	224546.1875	190152.125
PF3D7_1310600	357789.4688	431679.8438	299004.2188	358262.8438	461004.9063	409341.6563	322017.875	398443.5
PF3D7_1310700	125457.3203	60020.79297	28966.83203	42580.07031	153747.3594	133932.9063	159177.2969	123342.0469
PF3D7_1310800	12710.11035	20551.42383	18554.96094	22194.18555	13880.79785	16567.26953	2861.870361	11676.0625
PF3D7_1311200	29057.35742	63635.82422	59736.72656	37909.01563	30968.43945	50852.27344	38248.04688	40327.50391
PF3D7_1311400	11576.41016	38495.29688	11840.83887	9259.609375	21516.64648	18780.9375	11502.1582	13532.43848
PF3D7_1311500	120145.3906	178384.4844	76022.80469	77432.07031	88943.28125	112670.8438	125520.625	93854.375
PF3D7_1311800	1870082.375	3034273.5	1983550.5	3416911.25	2509671	2345599	2706078.75	2354891.5
PF3D7_1311900	2386906.25	2426406	898677.5	1142816	2809479	2173732	2075971	1121562.875
PF3D7_1312600	26328.42578	48461.37891	29055.74609	8102.593262	26875.10156	20527.76172	22764.85547	32055.10156
PF3D7_1312700	51031.47266	100753.7656	71263.29688	85635.20313	79099.94531	78348.39844	77532.10156	87178.32031
PF3D7_1312800	4234.05957	3206.651367	1555.567261	3482.52124	38879.46484	4357.754395	35106.57813	6182.861816
PF3D7_1312900	93986.10156	186297.0313	263958.9375	200040.625	127188.2734	222852.4531	214911.7969	152730.7656
PF3D7_1313000	12676.69531	22942.99219	38282.51172	16037.2002	28961.0625	31391.77344	6851.317871	22043.63281
PF3D7_1313700	2596.063232	48783.96094	3354.118164	1946.217285	3157.363281	9012.176758	12821.09961	15898.53125
PF3D7_1313900	6132.090332	14967.82129	4408.275879	6717.34082	3698.567383	2223.172119	5207.860352	4907.015137
PF3D7_1314000	2945.970703	3608.269043	1674.687744	3252.54126	3010.497314	3115.365723	3052.094727	3061.612793
PF3D7_1314500	23351.69727	20172.16211	28224.97266	11418.88477	26905.73242	15092.11914	36576.32813	35450.73438
PF3D7_1314700	4719.549316	3862.304199	6721.829102	2391.58374	3971.844238	4465.657227	15557.34277	10976.80859
PF3D7_1315000	18040.34961	38496.09766	44965.51563	9668.383789	26521.36523	27422.92188	15933.48145	36084.53125
PF3D7_1315300	15781.25488	7163.335938	7310.116211	7054.917969	29209.21484	23228.37891	36030.08203	21069.74023
PF3D7_1315400	12793.31348	23355.83984	19943.35156	17837.54688	13138.27832	14108.39355	19770.57422	22039.42578
PF3D7_1315500	9701.480469	17504.23828	6823.847656	5049.569824	12137.25977	11635.05957	15931.85352	12358.5918
PF3D7_1315600	1855.389526	2046.844971	2089.351074	1991.636353	6070.155762	3929.795654	2599.50415	2032.012695
PF3D7_1315900	10204.56055	32993.26172	6120.994629	10508.38867	2037.75708	5534.205078	18879.78906	5765.886719
PF3D7_1316500	1417.117676	1968.359253	2139.663574	1958.220703	3003.352051	1549.136719	2960.594727	33736.33594
PF3D7_1316600	42760.30859	48190.21094	78358.59375	39535.87109	67018.44531	85284.875	99589.49219	70345.84375
PF3D7_1316800	14443.05469	17363.59375	36461.5	22984.50195	26428.01563	41872.26953	44380.30078	27081.49023
PF3D7_1316900	17077.65039	16222.27539	28287.28516	20978.72656	22772.23438	14637.94141	22613.03906	17284.00977
PF3D7_1317000	2503.875977	13580.37402	3560.909668	4217.286621	1414.779175	2930.033936	1498.604858	3103.638916
PF3D7_1317100	318566.5313	415925.625	175702.9063	240759.375	433632.8438	350596.7813	255440.3125	198830.7188
PF3D7_1317400	343560.1563	405910.8125	685429.9375	602379.5625	946117.75	850618.4375	1529717.375	705284.875
PF3D7_1317600	3549.965576	3493.714111	1740.776489	2144.428711	6992.560059	6654.130371	3951.191895	2181.130371
PF3D7_1317800	150219.1875	523569.6875	522984.125	343130.9063	126184.6016	214142.3125	145463.2969	279643.375
PF3D7_1317900	32702.12109	58414.32422	55699.45313	72822.29688	44618.02344	48897.94531	56718.67578	42135.28125
PF3D7_1318100	25836.43555	8781.849609	15201.35645	2406.969238	17833.09766	2564.996094	8037.665039	14544.69336
PF3D7_1318400	19541.42773	19121.73828	20393.52344	8471.796875	26270.68359	21060.3125	41705.78906	24689.77148
PF3D7_1318700	24439.97266	1572.529297	3248.164063	1672.96228	1679.920288	3374.476074	4825.880859	5933.01709
PF3D7_1318800	56186.71484	87520.89063	123306.0938	25433.45313	85680.67188	104457.0234	114954.0703	115342.125
PF3D7_1319300	18311.30273	43890.80078	74139.82031	44609.16406	22586.53711	40314.69141	44884.91406	42198.40234
PF3D7_1319400	22136.78906	28331.28516	26462.99805	8339.137695	27361.96875	28620.14453	40383.42969	26454.84375
PF3D7_1320000	45526.14063	40482.15234	124208.5234	70926.4375	56648.8125	80417.0625	113412.5078	86677.875
PF3D7_1320500	5695.96875	6112.844238	5370.895996	5403.903809	11398.02441	13600.51367	7386.977051	5549.030762
PF3D7_1320600	93392.51563	103421.2188	85354.44531	84517.58594	115753	97758.21875	142520.7188	98619.28125
PF3D7_1320700	5220.417969	2460.552246	2399.343506	2266.629639	3666.407715	4155.974609	7774.423828	5321.696777
PF3D7_1320800	31632.39063	39018.48438	67715.16406	12195.52734	56927.44141	62187.10547	73291.17188	51197.42578
PF3D7_1320900	25090.51563	27126.9043	41677.75391	28613.21289	43996.85156	40661.89063	20769.57422	32049.8457
PF3D7_1321100	27327.52734	57162.76953	31027.54492	40204.75391	20873.21484	23750.92969	26979.50977	34014.24609
PF3D7_1321300	3942.86084	2752.385986	1553.771118	2678.147217	16818.97852	1860.689941	17469.73242	21166.875
PF3D7_1321500	2551.444824	4253.384766	3628.560059	4138.660156	4669.702148	5200.335938	2633.679199	3086.754883
PF3D7_1321700	56471.82813	60681.00391	55310.28516	72605.02344	106264.9609	82987.72656	92626.96875	78662.78906
PF3D7_1321800	21063.39844	24650.63867	10844.85156	8475.980469	35488.20313	27711.94727	42711.01172	24411.92969
PF3D7_1322000	60329.58203	108341.2109	71441.21094	52315.21484	59950.71484	59655.26563	51855.07422	61074.72656
PF3D7_1322200	7957.800781	9197.354492	4982.073242	2152.635498	6531.714355	5766.097168	4748.862305	5924.126465
PF3D7_1322800	6188.890625	19187.47461	7494.665039	2500.833496	16957.16992	16532.10742	16564.91016	9795.069336
PF3D7_1323100	1071211.75	1379390.5	713718.4375	1338128.5	1223494.625	1046584.938	682556.875	685272.75
PF3D7_1323200	174507	336424.25	186863.1875	196190.1719	193321.3438	200862.4531	195321.4688	195458.4531
PF3D7_1323300	27134.01172	103722.0625	1536.959717	3405.830078	3294.883545	20884.06055	3285.208008	1732.43103
PF3D7_1323400	156180.4688	169984.2031	122139.125	195554.2969	237666.3281	204217.6406	178577.4531	138450.6563
PF3D7_1323500	2464.637695	3837.768066	16826.42383	3532.171875	2917.519287	10628.51465	2238.750488	17246.46875
PF3D7_1323600	46738.20313	113509.5469	56163.40234	30440.77148	53068.63672	50109.50391	55779.07813	73670.38281
PF3D7_1323700	74218.4375	48015.10547	56562.85156	31268.35938	85440.16406	101769.9453	139669.75	102614.4688
PF3D7_1323800	3927.821289	1200.684814	2761.872314	2202.651367	12658.92188	16728.8457	12340.13086	3102.878418
PF3D7_1323900	3156.681641	3997.376709	1228.049194	3388.486328	4102.360352	2354.210449	1204.092163	2493.69751
PF3D7_1324100	6982.759277	7367.975098	9490.592773	9410.535156	10811.31836	11227.40234	14643.25	11721.51855
PF3D7_1324400	2394.476807	7487.663574	10816.03516	9462.875	17580.52148	18052.48047	22937.15625	2846.061523
PF3D7_1324700	94778.64844	108796.6797	53184.50391	62118.75781	130840.7188	119018.9219	100634.1484	102676.3906
PF3D7_1324800	23849.90039	43939.28906	31859.90625	30458.15039	28467.01367	30347.08203	23572.56445	30693.94727
PF3D7_1324900	2996786.75	9107725	7458596.5	5970380	2815106.75	4222092	4433393	4231499
PF3D7_1325000	208204.8594	327940.8125	166877.7344	176091.8906	340556.0938	297100.4375	147924.875	197414.0469
PF3D7_1325100	581166.375	725543.625	992804.5625	691851	845434.8125	929673.6875	890860.9375	675756.75
PF3D7_1325400	7632.545898	6953.972656	6959.164551	2064.337891	7886.686035	9879.366211	5685.885254	8429.12793
PF3D7_1325600	7355.997559	12457.9873	4140.150391	5398.030762	11885.25879	11029.81348	17289.30273	6694.600586
PF3D7_1325900	6067.154785	5497.095215	5526.966797	8340.802734	2537.687012	2916.134766	3155.290039	4700.413086
PF3D7_1326000	3976.537598	6104.134277	2250.864258	3882.989258	6711.643555	6586.393555	2667.401855	3373.072754
PF3D7_1326100	3224.035156	9253.75293	8000.949707	3275.262939	2480.828613	10205.36914	2342.061035	7759.305176
PF3D7_1326300	10048.38672	11728.30859	33014.97266	11646.42773	16017.52344	28945.45898	27755.83398	19623.75
PF3D7_1326500	1285.474854	1897.466064	2569.002197	2547.866699	2344.858887	3099.658691	1585.361572	3283.313721
PF3D7_1326800	6525.324707	8072.311035	4724.198242	1873.194336	4903.858887	7521.515137	1460.683838	8542.819336
PF3D7_1327700	2907.919189	7023.366211	1987.464355	2423.763672	8225.369141	5308.618652	2339.135498	3094.305664
PF3D7_1327800	73014.24219	102898.1875	139983.5313	99114.51563	91198.39844	112149.8828	114306.4609	103861.7031
PF3D7_1328000	2573.625732	15165.08691	2340.441895	11159.11719	2173.023926	2384.5979	132060.1094	2330.512207
PF3D7_1328100	27019.81055	85859.60156	40769.03906	63385.95313	62162.96875	55059.73047	53360.48438	51504.07031
PF3D7_1328300	162327.2656	192738.5313	107875.1172	86537.14844	192620.9375	180044	221970.2031	194071.75
PF3D7_1328500	11738.58789	14795.94531	7137.89209	8567.354492	13148.03613	13458.12305	7431.898438	8656.056641
PF3D7_1328900	22685.37305	75141.375	16153.20508	7064769	46208.00781	39989.11328	18934.69727	20289.42383
PF3D7_1329000	2328.237061	42375.78516	2519.535889	3097.804688	6136.236328	1454.519775	6208.758301	2745.719482
PF3D7_1329100	41045.41406	61883.07031	79716.54688	57533.84766	44828.57422	68418.41406	71529.70313	59877.15234
PF3D7_1329300	18840.05273	22248.65039	22483.68945	17747.15234	22954.04688	21150.04297	22849.38086	20581.87891
PF3D7_1329500	2900.292725	6577.18457	11536.29199	6792.638672	5222.838867	1349.08728	3086.952881	1104.994507
PF3D7_1329600	3259.935059	1730.921753	2292.243896	2653.924561	2192.100586	3819.873779	2069.483398	3606.205566
PF3D7_1330300	9439.206055	14043.6875	9014.749023	8090.131348	13890.25098	12490.48926	9140.714844	11771.94336
PF3D7_1330400	211360.2656	463731.7813	207838.25	137901.5469	617922.8125	547421.4375	301810.4688	329323.8125
PF3D7_1330600	42234.16797	73441.125	54188.22656	42638.94531	53521.09766	51567.64453	74422.09375	71611.78906
PF3D7_1330800	79599.35156	48121.13281	74724.8125	75089.96094	116890.9141	103142.8359	75755.57813	83022.0625
PF3D7_1331300	118678.6953	128084.5859	246352.2188	118056.8828	140813.7188	234794.1406	238988.9688	178201.0938
PF3D7_1331600	19128.65234	50076.66016	19664.57031	3578.185303	3142.228027	9278.8125	19214.22266	17788.31445
PF3D7_1331700	164137.375	272071.3125	213667.4688	270982.3125	264459.625	276381.5	156250.8594	150976.6875
PF3D7_1331800	334869.1875	219887.7656	158570.4375	243309.5469	159562.4844	149200.2813	106863.6172	170117.6563
PF3D7_1332000	28105.7832	32154.99414	35563.55859	29000.13672	47103.14844	41631.97266	36219.13672	39532.48047
PF3D7_1332200	6419.505371	3431.818604	3286.578125	1920.019287	7708.911133	12931.92188	28010.14063	13718.40234
PF3D7_1332300	2409.304199	9618.59082	3426.41333	1214.455933	1470.312988	3045.045898	1557.429199	3225.465088
PF3D7_1332400	3804.137451	4041.260986	1912.354736	30236.28711	4977.034668	5140.702148	2624.570313	4712.178223
PF3D7_1332500	9570.162109	22753.97852	15855.31348	31450.98047	2908.149902	13726.07129	10336.00781	19079.92578
PF3D7_1332600	18149.10742	19802.63672	14449.56738	8803.986328	15976.5293	16773.09961	22799.09766	25450.07422
PF3D7_1332800	35717.44141	33455.13281	31030.13867	40612.20313	35370.8125	32725.27344	42826	28050.29492
PF3D7_1332900	697129.875	1033738.563	1100917.375	990508.8125	762675.25	780294.6875	944141.0625	643918.5
PF3D7_1333000	101759.8047	169860.0938	134227.5938	137418.1875	207083.2188	185063.7031	137202.1563	125566
PF3D7_1333300	10277.2627	13192.60254	3825.006104	2573.381348	2445.007813	2134.263916	2887.728027	3640.999023
PF3D7_1333400	60259.46875	98568.35156	51035.09766	78527.28125	57717.78906	55150.08203	36817.40625	45251.78516
PF3D7_1333600	2354.710205	5777.094238	3015.661621	2767.993164	1803.444092	2625.07251	2292.081543	2320.442871
PF3D7_1333800	35723.34766	59096.32422	26771.02148	25982.84375	79962.5625	82997.61719	37187.45313	35701.70703
PF3D7_1334100	5319.459961	6474.274902	7926.617188	7352.506836	8719.866211	6798.897461	8655.504883	4023.467041
PF3D7_1334200	22609.34766	68310.20313	4006.324951	7334.163086	20632.04688	13400.00879	4805.162109	10087.56934
PF3D7_1334300	4289.70459	2510.160156	2914.123535	2778.603271	6034.333984	5745.373047	4363.700684	7025.314941
PF3D7_1334500	341447.625	499576	706543.375	409263.1875	777533.9375	639578.3125	984431.5	513987.9063
PF3D7_1334800	203345.6094	199708.3594	208493.375	138143.7031	368663.6563	341648.8125	261071.7344	177496.8906
PF3D7_1335000	7187.12207	21795.06641	60981.33984	2240.821289	2712.909668	2449.740234	2873.649902	1468.098267
PF3D7_1335100	85980.07031	115789.3125	115605.1641	44807.44141	60109.87109	88045.03125	159770.25	157010.8125
PF3D7_1335300	9253.135742	3379.495605	2228.974854	2358.465576	24232.72852	20999.39453	31889.98438	21381.21289
PF3D7_1335700	5445.518066	5665.691895	3618.862305	1927.28186	4972.633789	4412.105957	2830.509277	4823.427734
PF3D7_1336000	12559.77344	6932.374023	9141.87207	6502.608887	7718.543945	7309.021973	10613.08398	10725.11328
PF3D7_1336800	59029.57422	81834.26563	31674.54883	63733.35156	97451.32813	68287.02344	56707.46484	35040.37109
PF3D7_1336900	64698.72656	92043.53125	55302.97266	84827.10156	106518.8438	91912.125	68161.69531	41168.32813
PF3D7_1337200	18885.58594	24389.22852	49453.71094	24200.79492	14376.18848	26900.07422	30015.92773	2762.607178
PF3D7_1337700	6300.695313	84811.42188	2265.315674	2685.471924	4186.77832	2402.655029	1228.869873	2545.012451
PF3D7_1337900	1640.791992	2963.109619	3979.887939	1528.546143	4192.179688	2200.082764	4301.54541	2077.019043
PF3D7_1338100	52503.70703	43751.86719	53644.45313	44541.75	59033.92969	54991.14063	81041.92188	52486.89844
PF3D7_1338200	624932.5625	1144522.375	351773.9688	712711.375	532913.8125	470530.4375	303814.8438	405389.2813
PF3D7_1338300	377884.1875	383315.0625	478765.9063	448501.9688	454702.5625	495363.5313	422602.9375	407526.8125
PF3D7_1338700	35270.8125	43047	54047.39453	33229.14844	41615.60547	52875.36719	42767.35156	46515.74609
PF3D7_1339300	5060.60498	4884.624512	3851.368652	6206.850098	2590.491211	4238.342773	2820.346924	3704.80957
PF3D7_1339700	51625.10938	56322.16406	30553.80078	12992.30859	34252.46484	35089.875	39966.65625	38438.47656
PF3D7_1339800	7301.618652	10788.02734	2278.260742	1826.493286	7040.404785	6086.408203	10090.42773	7738.405762
PF3D7_1340300	9597.097656	11010.07129	32916.26953	6732.050781	12015.07324	19957.35938	17745.75781	15101.18457
PF3D7_1340600	121742.5938	239717.4688	49286.43359	104232.7109	124983.6172	94900.67188	44846.16406	53685.57813
PF3D7_1340700	129741.4141	105996.3516	93452.74219	74424.99219	204389.5	175081.2344	186373.0625	176893.75
PF3D7_1340900	55359.80078	92596.50781	42605.45313	51623.53125	68616.94531	59036.33594	42596.125	47292.46875
PF3D7_1341200	618212.8125	1500650.625	900072.1875	1060192.25	733285.625	661713.5	621601.75	684149.0625
PF3D7_1341300	49129.77344	312316.7813	63549.51953	67931.35938	26629.1543	36109.5	21912.79688	38442.33203
PF3D7_1341500	9371.72168	2842.62793	3001.48584	2823.949463	11463.97461	10222.19824	12130.2207	9560.126953
PF3D7_1341900	143362.4063	156204.5938	108963.1563	130074.8281	230123.375	179262.0938	159664.5156	118862.0938
PF3D7_1342000	417389.7813	669777.5625	594088.25	635985.1875	776109.4375	739233.0625	518663.25	414976.2813
PF3D7_1342100	65747.5	70852.20313	74950.03125	75584.10156	92385.20313	108120.1797	98878.60156	87962.67188
PF3D7_1342400	112550.5469	73822.03906	156925.4688	156325.2656	90976.78125	82915.82813	194500.3438	207801.5313
PF3D7_1342600	32414.00781	62817.67969	28011.0332	35452.69531	67690.3125	82459.88281	118076.5	106305.5391
PF3D7_1342800	14550.5791	19440.71875	21817.99609	29864.25	35794.95313	34209.17188	34794.42969	25120.01172
PF3D7_1343000	14675133	25269900	21226200	24746598	20916524	18672688	17905292	17654516
PF3D7_1343300	27960.01563	31616.88672	33249.99219	31736.13477	49197.65625	53918.00391	42594.70313	40214.55859
PF3D7_1343600	5531.613281	28925.61523	14749.00098	30234.02148	35580.75	29946.68945	37215.92188	16062.50488
PF3D7_1343700	75622.28906	85726.78906	161267.5625	107628.2031	291297.4375	290538.6563	246474.7656	186175.9531
PF3D7_1343800	95609.3125	198352.1875	116817.5938	88597.97656	73747.90625	1625.314209	51875.04297	111464.7656
PF3D7_1343900	52375.78906	30523.22266	105847.8281	80379.48438	100571.5938	73479.32813	112210.4531	90512.5
PF3D7_1344200	477500.8125	826301.9375	1132625	626440.25	514348.9688	747445.25	923384.0625	754058.25
PF3D7_1344300	2877.675049	8238.724609	20718.02344	9383.219727	42228.30078	40966.54688	46080.16406	33780.05859
PF3D7_1344700	2339.694824	2662.196533	3256.240967	1880.351318	2056.350098	2215.998779	2123.742432	1359.594727
PF3D7_1344800	75692.29688	120625.6875	100720.9297	86370.05469	98807.01563	83874.52344	121518.4063	123123.1719
PF3D7_1344900	2179.431152	78106.4375	11472.62891	3969.669189	52818.42969	32998.87109	3095.478027	1494.664429
PF3D7_1345100	23675.37891	53461	68961.48438	31947.6875	63015.99609	59928.57813	62517.35547	68075.67188
PF3D7_1345400	2913.234131	4884.851074	2828.912109	2781.852539	9169.390625	5080.416992	3993.830566	6123.476074
PF3D7_1345600	32120.21484	7551.418945	7280.195313	4117.783691	30618.25	26236.90234	41567.33594	30710.30469
PF3D7_1345700	390160.0625	566347.375	789788.3125	506025.7188	493209.3125	550843.4375	821058.9375	601538.3125
PF3D7_1345800	20668.39844	22600.27734	12537.9248	22604.07422	15384.12109	17695.33594	9833.699219	6062.882813
PF3D7_1345900	48126.76953	40102.05078	89169.45313	56242.33984	69566.29688	78321.60156	87704.32031	88016.125
PF3D7_1346100	147872.5938	149814.1563	250290.6719	159648.1875	191034.2344	186986.625	192381.0625	180504.1563
PF3D7_1346200	23953.48047	15957.77344	12719.9541	2017.541382	40400.24609	29782.76758	16950.0332	19304.43555
PF3D7_1346300	272166.4375	347595.8438	360836.9375	260175.0938	456658.75	378198.375	338503.75	390883
PF3D7_1346400	17767.83984	12786.03125	12646.24609	12300.21484	24432.81055	20462.00586	15467.50391	16817.43359
PF3D7_1346500	2963.83374	20443.7168	2437.646729	3664.544678	9002.863281	19143.84961	2015.475342	2179.521484
PF3D7_1346600	3336.312012	13222.10742	2840.070313	1762.066528	1934.572021	2641.490234	1964.867676	3383.380371
PF3D7_1347100	2292.021729	7887.765137	8597.670898	2254.740967	9866.539063	7595.586426	3013.410156	11302.06836
PF3D7_1347200	268193.5313	89106.95313	13979.90918	49273.82813	10685.94727	5366.419922	3328.810059	12813.67773
PF3D7_1347300	5172.115234	2225.039551	4291.072266	6315.990723	9723.760742	8013.007813	6228.007813	4451.018555
PF3D7_1347400	1724.22583	784.7098999	3855.783936	1577.744507	1303.192505	2270.895264	1230.297363	160.4185028
PF3D7_1347500	1497125.625	2949349.5	2002767.5	1958290.75	1755448.375	1521697.125	1286516	1504437
PF3D7_1347700	12236.09863	28372.14063	27420.21094	30216.58203	31680.36914	34549.35938	19764.71484	25375.0293
PF3D7_1348200	2124.152588	1415.671753	6449.963867	1377.487427	12500.88281	20917.73633	1766.502441	3658.459717
PF3D7_1348500	2654.496826	14072.44238	15615.68262	2249.326172	23274.55664	15874.31445	1753.984863	13630.94922
PF3D7_1348600	14232.86328	9481.091797	3476.733887	2602.506836	6713.246094	3049.582031	8708.176758	3230.27002
PF3D7_1348900	2347.259766	3586.422363	1650.490479	3685.838867	9954.101563	1750.554688	3231.19165	20191.95898
PF3D7_1349100	2037.734863	4131.1875	1432.846069	4245.705078	14191.63477	9443.964844	3310.726074	1598.597778
PF3D7_1349200	151215.2188	248444.2344	202688.8906	205021.6563	164732.2969	216495.1094	114124.8281	129171.5313
PF3D7_1349500	56629.37891	106723.875	26659.28516	3639.071777	2338.662354	23382.50977	2902.124023	56510.44531
PF3D7_1349600	25895.82422	35837.69141	55411.38281	25377.72656	63207.21875	53949.875	39728.91406	63648.46484
PF3D7_1349800	3827.344238	5890.708008	3791.097168	6488.894531	1336.965088	2530.643555	1332.633545	2534.999023
PF3D7_1350100	557456.125	933951.75	720544.0625	1203455.375	921164.125	820719	924319	723794.5
PF3D7_1350200	98067.77344	120772.8594	252301.7031	112524.625	77883.98438	64039.58203	199838.0313	188569.7188
PF3D7_1350500	8675.916992	3288.754883	10419.81445	2780.789551	11507.33398	16500.62695	12190.20508	16145.91309
PF3D7_1351000	4101.470703	4480.586426	4900.745605	7162.453125	4980.507324	5384.758789	8933.571289	5895.04834
PF3D7_1351100	80014.83594	110440.8047	123467.6563	115572.5781	150734.6719	172740.5938	112489.6094	103598.6094
PF3D7_1351400	159807.6719	410851.75	499012.0625	390300.25	215825.4063	234511.5625	301067.4375	266278.75
PF3D7_1351700	1828920.375	1483400.75	1303523.375	1641666.375	2600567.5	2255124	2656238.25	2121301.5
PF3D7_1351800	43129.78906	79360.3125	62662.78516	59320.73438	74007.5625	66648.01563	48569.21094	41107.89063
PF3D7_1351900	1214.342773	1339.649414	3081.525146	1974.165894	1578.135742	4222.538086	3551.150635	4675.525879
PF3D7_1352000	2505.329834	1876.805786	1605.226563	2603.309082	4718.544434	1808.694946	3338.507324	1915.860229
PF3D7_1352400	49241.77734	74189.34375	82199.36719	67310.66406	56389.85938	55553.82031	100793.0391	86478.46875
PF3D7_1352500	1348803	1991391.5	2436681.5	1242448	1897288.875	1636466.5	1923131.75	1798148
PF3D7_1352700	7620.212891	7688.099121	2509.095703	2038.103882	2686.072998	2043.784912	2222.199951	5412.708008
PF3D7_1352800	2360.705566	4481.538086	9691.250977	2137.933105	3679.368896	7577.823242	2193.141602	5016.522461
PF3D7_1353000	9769.799805	10240.38477	30799.54102	10829.53711	17735.88086	20189.16797	24131.1582	23204.20508
PF3D7_1353100	163468.9063	83807.84375	40223.98047	97887.51563	52106.98047	39311.54688	27840.89844	25208.97656
PF3D7_1353200	34877.39844	32003.70703	26746.71875	64163.03125	23819.98828	19982.69336	10826.08594	17558.0293
PF3D7_1353300	6328.759766	10156.25293	15563.15234	6472.222656	7809.766602	11295.76465	2950.782471	13042.1748
PF3D7_1353600	3219.875977	11035.11621	7029.583984	3199.895996	2467.514648	4629.863281	6606.436523	5391.045898
PF3D7_1353700	6849.623535	4844.739746	6340.203125	2461.624023	1543.398071	3362.492676	6321.352051	5174.560059
PF3D7_1353800	32381.25781	104488.75	45588.76563	1796.344482	15680.0293	25723.04688	11917.17285	33117.81641
PF3D7_1353900	196630.3125	310634.5625	132379.9219	221901.5625	202243.9688	166858.8281	122537.9688	158875.5156
PF3D7_1354300	7556.353516	24785.92773	10083.15137	8512.052734	9036.96875	7154.644531	2640.077637	4949.190918
PF3D7_1354400	58720.25781	100938.7969	76636.70313	40720.75391	29253.80664	30114.40234	56056.9375	56503.60938
PF3D7_1354500	49352.07422	48181.5	71444.66406	75551.875	57632.72656	58929.23438	66547.46094	60941.01172
PF3D7_1354600	15014.52148	37732.11328	63721.83203	32884.51172	7382.015625	20110.25781	14806.05371	20919.83203
PF3D7_1354900	15072.11133	30005.89258	16868.92578	3688.154785	15329.33789	21880.38672	17073.91992	22949.31055
PF3D7_1355100	229613.4219	264460.4688	118978.3984	112718.5156	273283.8125	225247.8594	166882.7031	138420.5781
PF3D7_1355300	2682.109619	15543.93066	6134.183105	2879.065186	16081.26953	9514.993164	8008.126953	2118.798096
PF3D7_1355500	47552.51563	81011.51563	59415.93359	83392.05469	235234.2813	199212.7188	119421.2266	93797.58594
PF3D7_1355700	10602.18262	11292.31836	8585.486328	4681.887695	6609.447754	7481.154297	5034.003906	7270.054688
PF3D7_1355800	26599.66992	30323.71289	42154.89063	53144.07422	41939.03125	40716.33203	85569.65625	51679.8125
PF3D7_1356100	11576.48438	12289.22559	4703.680664	6960.061035	11674.61426	9753.035156	7997.897461	7104.325195
PF3D7_1356200	23528.97461	36736.32422	28209.27344	2307.507568	35240.37891	52302.67188	1799.353638	29971.82813
PF3D7_1356300	13092.33984	10957.85547	3871.759033	5001.430664	21079.26172	18580.3457	9178.09668	13956.03223
PF3D7_1356800	42174.375	233126.0313	9740.745117	2267.234619	2532.700684	15825.44629	3207.299561	9867.131836
PF3D7_1356900	1849.467041	10209.41211	6254.160156	1296.218872	2403.530518	1379.307495	2545.939941	5953.066895
PF3D7_1357000	5053248	5766575.5	6142057.5	8134431	8152321	7765241	5165762	3815047.75
PF3D7_1357500	7179.371094	13846.58398	10951.42285	4566.012207	5947.240234	13428.32227	9741.365234	7035.529785
PF3D7_1357700	7526.313477	46439.18359	44940.36719	15188.69824	12674.95215	9899.441406	11949.36328	34095.48047
PF3D7_1357800	190601.7969	293870.3125	126726.2656	266331.8125	297716.5313	269555.5313	157648.7969	120338.8359
PF3D7_1357900	66182.64844	143718.6563	89191.96094	110654.8594	53049.89453	57095.89063	42231.73828	47634.22656
PF3D7_1358000	3915.471191	5078.970703	7508.163086	1616.598267	6712.237305	4993.689941	1343.158569	6694.007324
PF3D7_1358100	9860.575195	12541.79004	9698.518555	12077.43848	11135.55566	9733.827148	2509.202881	8726.976563
PF3D7_1358200	3241.500977	4543.705078	4480.376465	2529.928955	4079.987305	4905.597656	6949.615723	5872.333496
PF3D7_1358400	1850.365723	2542.459229	2631.51416	1581.305542	1914.449219	3964.860352	2027.880493	4199.778809
PF3D7_1358500	7949.123047	19735.5332	17063.26172	20349.01563	18814.88086	18639.97656	2248.127686	8538.717773
PF3D7_1358700	272522.8438	345349.8125	267916.5938	347382.1875	341513.5625	330904.2813	655131.75	435206.8438
PF3D7_1358800	1138106.25	1635753.625	1326265.75	1410647	1181705	1225801.75	819213.6875	909885.5
PF3D7_1358900	5825.705566	19429.72656	19872.22852	16818.25781	28049.7832	29527.7793	2161.342529	15486.04004
PF3D7_1359300	6847.555176	12815.71484	1372.466187	3563.953857	3524.074951	2446.76123	3624.586182	2984.540527
PF3D7_1359400	347197.1875	615389.5	356907.7188	399973.4375	461971.875	429882.7813	298880.8438	377172.875
PF3D7_1359600	23450.74023	31501.85742	42834.02734	9684.183594	39456.27344	47215.74219	6796	27025.83203
PF3D7_1360100	2371.248779	4557.932617	19241.44531	6512.881836	5268.067383	20829.67578	18500.74219	22805.55469
PF3D7_1360200	83422.71094	140179.5938	221702.3125	119710.5625	86386.39844	138550.6563	120384.6875	127182.2891
PF3D7_1360300	1939.991821	14333.18359	2758.976807	1508.250488	1826.003174	3781.687012	1934.19397	4005.752197
PF3D7_1360400	5451.398438	6958.42041	5199.395996	3096.139404	11725.37988	15051.43945	2414.314941	6147.414063
PF3D7_1360700	5058.605469	5106.798828	4649.223633	3833.092041	9175.737305	7756.263184	8292.112305	7462.072266
PF3D7_1360800	469488.9375	617378.375	427907.375	536099.9375	629586.625	534253.875	446861.3438	425219.4375
PF3D7_1360900	170599.9063	204146.7188	138898.1406	127795.4531	177447	161341.1094	160979.4375	184831.4219
PF3D7_1361100	142924.5781	139341.9375	85269.14844	166535.9375	218289.625	196223.3281	183523.3281	147065.9844
PF3D7_1361200	4576.569336	8945.31543	6198.688965	5295.413086	9691.036133	7362.406738	5787.804688	11856.71094
PF3D7_1361600	3254.613281	18054.62695	27116.31641	3045.503906	10497.67969	13945.6543	13929.87695	19976.01953
PF3D7_1361800	87496.08594	97963.78906	127511.3594	96869.57813	183004.875	177020.1875	188969.0313	160458.5313
PF3D7_1361900	1302605.375	1609087	944949.4375	1465200.125	1601850	1479529.25	1258961.125	1158009.75
PF3D7_1362000	7522.978516	9019.681641	22357.80078	1585.950195	11367.10156	26628.52734	32787.98047	16568.49609
PF3D7_1362200	95802.60156	152933.1406	82029.57813	116112.3516	121487.4766	103854.0938	79746.6875	75143.74219
PF3D7_1362300	46409.88281	71034.64844	22320.87695	22626.43555	42754.21875	34081.84375	15232.38184	22210.92188
PF3D7_1364100	122114.5469	132158.8906	90039.86719	65587.64844	96282.04688	104918.4453	197938.375	185396.3438
PF3D7_1364200	14743.53027	14248.64746	11106.4707	9014.587891	17620.34961	14011.28906	12885.79102	10992.9502
PF3D7_1364400	4456553	512857.2813	737133.75	13142856	6883.164063	853772.5625	97679.29688	821916.5
PF3D7_1364500	2107.653809	1618.182251	1482.01001	4104.858887	2739.064697	1571.859741	2901.354736	1664.992554
PF3D7_1364800	148233.2188	193080.0625	386504.2813	350979.7813	364780.0625	341076.75	417103.5938	239184.5
PF3D7_1365200	20423.59766	45071.87109	98072.51563	3550.01123	44543.26563	55683.29688	71163.44531	50500.70313
PF3D7_1365500	13525.39941	10881.60449	31055.25977	21904.79102	2919.60498	11138.26855	27291.86133	22936.67188
PF3D7_1365700	335951.625	320209.1875	414246.75	152731.4063	447857.6563	338196.75	644555.625	424931.0625
PF3D7_1366000	4958.146973	3955.497559	2539.212891	1639.459961	1984.855347	4110.672852	2102.458496	2748.486572
PF3D7_1366300	13293.7168	21695.07422	14403.55957	26238.47656	21792.99805	17663.16797	17058.76172	17336.24805
PF3D7_1366400	8276.782227	12655.09668	12345.20703	11324.22266	8662.457031	9495.463867	15077.25195	9962.167969
PF3D7_1366500	74978.07031	134675.7188	99673.75781	100773.9375	94783.78906	104629.2344	85271.11719	96929.25781
PF3D7_1366600	24096.2793	47424.71094	25243.16016	12066.94629	12637.03906	20263.33008	9791.978516	21884.24023
PF3D7_1366800	2569.991699	4850.515137	3679.282471	1694.96521	2940.376709	2439.614746	4591.844727	2303.152588
PF3D7_1366900	281162.3438	248398.8281	290209.125	238078.75	327344.75	281204.625	342857.5	248282.4375
PF3D7_1367000	10287.36426	49628.36719	9574.076172	12025.05078	10597.92871	10134.97363	2217.177979	11602.55762
PF3D7_1367100	7607.15918	18145.48242	18459.53516	2320.157471	10460.66211	5233.475586	2690.611328	10188.54492
PF3D7_1367400	1373.214355	1514.914795	14971.01074	1474.053711	1784.601929	7582.991699	1890.339722	10635.78613
PF3D7_1367500	12866.32422	29308.11914	28788.98242	1626.247192	17462.30273	18607.84961	24758.67383	21435.49219
PF3D7_1367600	45982.66016	79402.04688	69402.23438	63411.85547	31227.84375	32640.21094	7841.39209	21009.92773
PF3D7_1367700	112904.1328	163764.1719	172632.7188	157733.7031	184462.9063	272019.1563	73416.25781	112483.5469
PF3D7_1368100	225646.6875	295747.625	293739.1875	360856.6875	457226.6875	410443.5	373310.0938	277891.0625
PF3D7_1368200	48375.89844	68985.21094	73186.36719	61284.37109	75467.875	80577.8125	61655.65625	39189.01953
PF3D7_1368300	2990.665527	7738.397461	1874.510498	2942.063965	2884.222168	1522.733276	4802.344238	4265.527832
PF3D7_1368400	2967.003662	8665.829102	5485.235352	3545.519531	4504.998535	4331.711914	5807.158203	6492.838379
PF3D7_1368600	25161.04102	43985.375	21869.69922	34485.62109	53917.10156	42502.33594	23299.14844	29318.10742
PF3D7_1368900	2870.509766	3544.25	2117.084473	2549.648438	4375.633301	3100.09082	2151.302002	4130.400391
PF3D7_1369000	4943.266602	8047.635254	5305.534668	2521.53125	5892.833984	6059.212402	4079.712158	5137.065918
PF3D7_1369500	22361.79688	51899.625	32780.125	24868.08594	25641.00195	29017.56641	26866.68555	25951.48242
PF3D7_1369700	13042.90234	26414.47656	40252.11719	20181.02734	20334.7832	27780.16992	30699.70703	29801.77734
PF3D7_1370300	196501.4375	763170.5	371474.2813	272190.4688	103631.2813	95407.95313	126617.4219	162060.4375
PF3D7_1371800	7836.659668	29499.21094	1742.578979	8493.361328	15143.74902	16678.92188	3623.573242	10348.86914
PF3D7_1371900	13233.35547	30099.04688	26990.43359	33517.33984	11698.04883	16422.14063	19830.70117	31575.83203
PF3D7_1372000	199949.5625	369507.2188	83959.42188	77029.17188	102748.0547	95585.51563	94908.84375	169665.1406
PF3D7_1400600	213620.5469	185756.9688	101155.7188	156295.9688	102102.4609	66759.50781	40786.26953	4324.70166
PF3D7_1401200	44603.98438	77088.23438	2837.375488	2027.92749	2165.804688	1968.987183	3752.778809	1960.94458
PF3D7_1401400	18725.74414	16470.35352	4319.335938	13788.80859	17735.69531	11758.62402	7198.568848	5194.984375
PF3D7_1401600	42317.73047	22128.9043	9570.691406	20785.08203	38591.71484	27464.17188	58800.33984	44160.17578
PF3D7_1401800	4829.054688	44468.58203	19758.79492	26559.67578	7765.749023	12043.98242	2080.19873	18829.89453
PF3D7_1402100	4047.088135	7305.808594	9947.075195	2137.739502	9872.922852	8168.378906	1666.97168	11995.09668
PF3D7_1402300	88092.58594	128047.375	108126.8281	98167.20313	112409.4453	102042.75	140284.25	101066.0703
PF3D7_1402500	9677.203125	3126.92627	13558.61328	16368.06934	10273.64648	8551.168945	7138.316406	24647.89063
PF3D7_1402800	895.5507202	11871.87988	2224.065918	14307.00098	2259.298584	3936.970215	2132.922607	3716.752197
PF3D7_1403100	4266.371582	2316.888428	16215.42285	5854.069336	30283.17188	10133.68457	23725.07617	25133.15039
PF3D7_1403600	11326.74902	10102.98145	20288.6582	11280.18457	22317.00391	13342.32813	22210.51953	24424.82422
PF3D7_1403900	8152.567383	39183.89063	13880.97461	13725.32031	4117.943848	2190.259766	2522.828125	17889.6543
PF3D7_1404100	131320.5313	136259.0156	87590.63281	187593.4688	168084.7344	137771.8594	103564.3125	103408.4375
PF3D7_1404900	156468.8906	203635.3281	72081.96094	126736.3359	93662.17188	85176.71094	29653.65234	51392.07031
PF3D7_1405000	1805.651489	3747.38623	1439.984985	1620.464111	3455.402588	3084.895752	2078.0979	1944.877197
PF3D7_1405600	639032.0625	830060.75	620036.8125	432483.9063	1035438.75	1132417.625	799438.1875	647416.875
PF3D7_1405800	14221.73535	30439.18945	28481.50195	22540.95117	19265.68555	19069.85547	4424.594727	11265.19238
PF3D7_1405900	30770.30078	61956.32813	3040.64502	21624.88281	4335.061035	3763.337158	2697.692871	20084.9668
PF3D7_1406000	1450.205322	17023.125	1611.948853	1729.356567	4147.727051	181928.9063	3801.897949	1835.762329
PF3D7_1406200	13892.74805	21502.4707	28207.52539	23929.41797	15607.96387	22447.38867	31957.00391	26055.90625
PF3D7_1406300	9724.177734	9628.977539	10607.18457	7353.288086	8485.080078	6316.864258	7586.203125	5881.391113
PF3D7_1406600	3595.590576	43248.57813	27168.35352	3085.452637	9119.816406	1637.515015	2160.954102	19979.54688
PF3D7_1406700	82504.84375	61460.8125	130391.25	127126.1641	111987.3281	102854.5	205272.8438	63642.60156
PF3D7_1406800	67210.74219	31713.06641	33935.96484	25457.66211	76311.97656	67676.0625	114266.5391	64455.00391
PF3D7_1407100	150382.0938	291894.1563	238971.7969	177063.9375	156379.625	129474.0703	132211.5938	160589.0938
PF3D7_1407200	7155.293945	28324.75781	2633.245361	2315.231445	7609.556641	3332.382324	1805.376587	2904.328613
PF3D7_1407300	13636.4668	22275.41602	2560.965088	2181.063965	3915.771729	9250.37207	3756.436523	9006.0625
PF3D7_1407500	17370.08203	46847.19141	14909.28418	8147.895508	21722.82422	19425.68359	4209.368652	6241.136719
PF3D7_1407800	516691.0938	803043.8125	762848.8125	750800.625	325572.2813	548071.9375	352540.9688	427505.1875
PF3D7_1407900	134645.1875	319574.4688	229550.4063	197603.3906	101315.8906	155218.7344	123092.1719	145341.0625
PF3D7_1408000	309156	712575.1875	290344.9688	338522.7813	242625.4375	266150.2188	136328.0313	237119.5
PF3D7_1408100	2063823.75	2616339	1766381.5	3034878	2874537.5	2541577.5	2092991.875	1854823.125
[truncated: 318 more rows]
